# Supplementary material for: The identification of differentially expressed genes in male and female gametophytes of simple thalloid liverwort Pellia endiviifolia sp. B using an RNA-seq approach
Source: Planta. 2020 Jul 15;252(2):21. doi: 10.1007/s00425-020-03424-z (PMC7363739; doi:10.1007/s00425-020-03424-z)
Supplement: Supplementary file 3 — Supplementary file3 (XLSX 1768 kb) [file 425_2020_3424_MOESM3_ESM.xlsx]

## Sheet: Fiv-VS-Fng edgeR
Gene id	Gene_length	PelliaRNA_FEMALE_iv.veg.-Expression	PelliaRNA_FEMALE_NAT.GEN.-Expression	PelliaRNA_FEMALE_iv.veg.-RPKM	PelliaRNA_FEMALE_NAT.GEN.-RPKM	log2 Ratio(PelliaRNA_FEMALE_NAT.GEN./PelliaRNA_FEMALE_iv.veg.)	P-value	FDR	logFC.edgeR(PelliaRNA_FEMALE_NAT.GEN./PelliaRNA_FEMALE_iv.veg.)	logCPM.edgeR	P-Value.edgeR	FDR.edgeR	Up-Down-Regulation(PelliaRNA_FEMALE_NAT.GEN./PelliaRNA_FEMALE_iv.veg.)	KEGG Orthology	GO Component	GO Function	GO Process	Blast nr
CL2700.Contig1	871	0	2365	0.01	79.30180587819	12.9531380043346	0	0	14.2775	4.46616	8.84058e-16	8.58317e-12	Up	-	-	-	-	-
Unigene30535	668	0	1939	0.01	84.7757096325485	13.0494352403395	0	0	13.9909	4.0402	3.03898e-15	1.71112e-11	Up	-	-	-	-	-
CL2207.Contig3	868	0	1640	0.01	55.1815900023586	12.4299713117677	0	0	13.7493	3.98595	8.62895e-15	3.32051e-11	Up	-	-	-	-	-
CL2206.Contig1	584	0	1434	0.01	71.7144036658617	12.8080471945286	0	0	13.5557	3.78349	1.98809e-14	5.48474e-11	Up	-	-	-	-	-
Unigene16382	210	0	1361	0.01	189.28182632435	14.2082482785446	0	0	13.4803	3.64912	2.7443e-14	6.36258e-11	Up	-	-	-	-	-
Unigene16367	849	0	1293	0.01	44.4796050000051	12.118928260964	0	0	13.4064	3.49121	3.78503e-14	7.99722e-11	Up	-	-	-	-	-
Unigene41478	2185	0	1289	0.01	17.2294559182114	10.7506614286804	0	0	13.4019	3.68714	3.85516e-14	7.99722e-11	Up	K01535|1|0.0|644|gmx:100794372|H+-transporting ATPase [EC:3.6.3.6]	GO:0031224//intrinsic to membrane	GO:0015662//ATPase activity, coupled to transmembrane movement of ions, phosphorylative mechanism;GO:0032559	GO:0009206;GO:0006811//ion transport;GO:0009207	gi|390190101|dbj|BAM20994.1|/0/plasma membrane H+-ATPase [Marchantia polymorpha]
CL431.Contig3	1076	0	1274	0.01	34.580179546813	11.7557296444064	0	0	13.385	3.54279	4.15115e-14	8.18066e-11	Up	-	-	-	-	gi|297726545|ref|NP_001175636.1|/2.92567e-08/Os08g0485800 [Oryza sativa Japonica Group]
CL2207.Contig1	825	0	1220	0.01	43.189280523945	12.0764575680238	0	0	13.3226	3.46759	5.41627e-14	9.7035e-11	Up	-	-	-	-	-
Unigene20372	296	0	1179	0.01	116.330121382444	13.5059370820576	0	0	13.2733	3.38799	6.69692e-14	1.14762e-10	Up	-	-	-	-	-
Unigene38805	1712	0	1081	0.01	18.4413207174368	10.8487262660403	2e-307	1.58290718038529e-305	13.1481	3.11982	1.14894e-13	1.7417e-10	Up	K01366|1|1e-94|345|ppp:PHYPADRAFT_143194|cathepsin H [EC:3.4.22.16]	GO:0043231//intracellular membrane-bounded organelle	GO:0005488//binding;GO:0070011	GO:0009725//response to hormone stimulus;GO:0032502//developmental process	gi|168047065|ref|XP_001775992.1|/1.44547e-93/predicted protein [Physcomitrella patens subsp. patens]
CL10484.Contig2	363	0	813	0.01	65.411484847182	12.675328248786	2.2631e-231	1.34926141424802e-229	12.7371	3.00538	6.71489e-13	8.53744e-10	Up	-	-	-	-	-
CL9924.Contig1	366	0	728	0.01	58.0925420645915	12.5041372466214	2.9561e-207	1.58472207829181e-205	12.5778	2.65271	1.32815e-12	1.4541e-09	Up	-	-	-	-	-
Unigene11813	1416	0	711	0.01	14.6648097986322	10.5181426442432	1.967538e-202	1.03996464673684e-200	12.5437	2.81761	1.5392e-12	1.59648e-09	Up	-	-	-	-	gi|168012593|ref|XP_001758986.1|/6.02942e-95/predicted protein [Physcomitrella patens subsp. patens]
CL1357.Contig1	557	0	702	0.01	36.808829230719	11.8458361476713	7.03694e-200	3.67645540439306e-198	12.5253	3.07373	1.65919e-12	1.6768e-09	Up	-	-	-	-	-
Unigene12127	244	0	645	0.01	77.2040308344674	12.9144604574545	1.045444e-183	5.11317156363636e-182	12.4032	2.38154	2.80445e-12	2.48413e-09	Up	-	-	-	-	-
Unigene20521	751	0	639	0.01	24.8502640852751	11.2790454681395	5.26754e-182	2.55968459870968e-180	12.3897	2.69398	2.963e-12	2.53877e-09	Up	-	-	-	-	-
CL7575.Contig3	710	0	601	0.01	24.7221484827812	11.2715884110259	3.18336e-171	1.45757249361702e-169	12.3013	2.27551	4.33082e-12	3.48357e-09	Up	-	-	-	-	-
Unigene300	1068	0	581	0.01	15.8882098354055	10.6337408664237	1.503984e-165	6.65049363287671e-164	12.2525	2.6227	5.33692e-12	4.20699e-09	Up	-	-	-	-	-
CL166.Contig1	852	0	568	0.01	19.4705772853851	10.9270799439856	7.33796e-162	3.17336926622009e-160	12.2198	2.29114	6.15887e-12	4.49529e-09	Up	-	-	-	-	-
CL3479.Contig1	690	0	557	0.01	23.5763294520858	11.2031234103813	9.6933e-159	4.14045003402646e-157	12.1916	2.45152	6.90878e-12	4.86255e-09	Up	-	-	-	-	-
Unigene31084	717	0	545	0.01	22.1997167793616	11.1163255556691	2.46086e-155	1.03452265227907e-153	12.1602	2.28397	7.93563e-12	5.39267e-09	Up	-	-	-	-	-
Unigene19658	210	0	540	0.01	75.1007981007709	12.8746125240915	6.45172e-154	2.68724544e-152	12.1469	2.2628	8.37698e-12	5.59611e-09	Up	-	-	-	-	-
Unigene3492	896	0	519	0.01	16.9172370721789	10.724278251007	5.858e-148	2.3304114084507e-146	12.0897	2.29454	1.06907e-11	7.02269e-09	Up	-	-	-	-	-
Unigene1094	674	0	510	0.01	22.0993940998807	11.1097911003838	2.09512e-145	8.16229853793103e-144	12.0645	2.30642	1.18455e-11	7.65375e-09	Up	-	-	-	-	-
CL10104.Contig1	268	0	504	0.01	54.9244642826534	12.4232331777489	1.055644e-143	4.08447462739726e-142	12.0474	2.04482	1.28445e-11	7.80042e-09	Up	-	-	-	-	-
Unigene27046	299	0	504	0.01	49.2299546078632	12.2653206940086	1.055644e-143	4.08797460565553e-142	12.0474	2.14776	1.28445e-11	7.80042e-09	Up	-	-	-	-	-
CL918.Contig1	1225	0	475	0.01	11.3247235231321	10.1452601140351	1.783754e-135	6.64014915716639e-134	11.9619	2.32145	1.8399e-11	1.03406e-08	Up	-	-	-	-	gi|326496352|dbj|BAJ94638.1|/8.64505e-23/predicted protein [Hordeum vulgare subsp. vulgare]
CL511.Contig3	808	0	474	0.01	17.1331441211742	10.7425742108532	3.4281e-135	1.27403532236842e-133	11.9589	2.23573	1.86275e-11	1.03406e-08	Up	-	-	-	-	-
CL10631.Contig1	313	0	468	0.01	43.6688346784035	12.0923883173575	1.727268e-133	6.35657129120521e-132	11.9405	1.92325	2.03225e-11	1.10994e-08	Up	K01183|1|2e-17|85.5|gmx:547572|chitinase [EC:3.2.1.14]	-	-	GO:0008152//metabolic process	gi|168059395|ref|XP_001781688.1|/7.78968e-20/predicted protein [Physcomitrella patens subsp. patens]
Unigene27205	587	0	466	0.01	23.1855766992916	11.179011896251	6.37964e-133	2.34588031635476e-131	11.9343	1.91354	2.08392e-11	1.10994e-08	Up	-	-	-	-	-
CL9646.Contig1	1084	1	3923	0.0292269816326574	105.696136564436	11.8203341784956	0	0	11.8966	5.14277	2.72438e-16	8.58317e-12	Up	K01366|1|3e-92|336|ppp:PHYPADRAFT_143194|cathepsin H [EC:3.4.22.16]	GO:0031410//cytoplasmic vesicle	GO:0004175//endopeptidase activity	GO:0019538//protein metabolic process	gi|168047065|ref|XP_001775992.1|/3.6542e-91/predicted protein [Physcomitrella patens subsp. patens]
CL4754.Contig1	1726	0	450	0.01	7.6145073393018	9.57260688674484	2.20944e-128	7.89320256758893e-127	11.8839	2.26663	2.55697e-11	1.29206e-08	Up	K00924|1|1e-11|69.7|ath:AT5G22850|[EC:2.7.1.-]	-	-	-	gi|168043550|ref|XP_001774247.1|/6.85389e-59/predicted protein [Physcomitrella patens subsp. patens]
CL1139.Contig1	1404	0	445	0.01	9.25684497008157	9.85437675025596	5.79256e-127	2.05315585505882e-125	11.8678	2.08916	2.76571e-11	1.37985e-08	Up	-	-	-	-	gi|325188882|emb|CCA23412.1|/1.04584e-06/predicted protein putative [Albugo laibachii Nc14]
Unigene9390	334	0	440	0.01	38.474793438186	11.9096978657574	1.518656e-125	5.31611943857475e-124	11.8515	1.8359	2.95487e-11	1.45579e-08	Up	-	-	-	-	-
Unigene8335	568	0	422	0.01	21.6987243338886	11.0833945139093	1.942588e-120	6.62062118371041e-119	11.7913	1.77682	3.82454e-11	1.79612e-08	Up	-	-	-	-	-
CL7477.Contig1	578	0	418	0.01	21.1211971590596	11.044475894287	2.65004e-119	8.95071806278027e-118	11.7775	1.98294	4.04359e-11	1.85319e-08	Up	-	-	-	-	-
Unigene20049	365	0	410	0.01	32.8065891246899	11.6797698904448	4.93168e-117	1.64239117582903e-115	11.7497	2.37185	4.5269e-11	2.02754e-08	Up	-	-	-	-	-
CL2397.Contig6	461	0	398	0.01	25.2146087622015	11.3000441248211	1.252014e-113	4.08232443636363e-112	11.7068	1.99429	5.46284e-11	2.41924e-08	Up	-	-	-	-	-
Unigene10427	233	0	389	0.01	48.760007922842	12.2514826450387	4.47786e-111	1.43114179009901e-109	11.6738	1.66029	6.24305e-11	2.70399e-08	Up	-	-	-	-	-
CL4398.Contig1	669	1	3264	0.047357321509418	142.493193406944	11.55501790039	0	0	11.6313	4.88978	8.57238e-16	8.58317e-12	Up	-	-	-	-	-
Unigene9797	428	0	365	0.01	24.9068716442718	11.282328112073	2.88602e-104	8.78282934949495e-103	11.582	1.57037	9.33684e-11	3.83336e-08	Up	-	-	-	-	-
Unigene31666	363	0	364	0.01	29.2863228590089	11.5160113469097	5.54646e-104	1.68338227212895e-102	11.578	2.96668	9.48753e-11	3.85507e-08	Up	-	-	-	-	-
Unigene4874	576	1	3122	0.0550035557114594	158.299849700448	11.4908473803964	0	0	11.5671	4.63911	1.13125e-15	8.58317e-12	Up	-	-	-	-	-
CL6976.Contig1	897	0	317	0.01	10.3213595308814	10.0114172999269	1.198822e-90	3.33397931224615e-89	11.3786	1.73988	2.19647e-10	8.39773e-08	Up	-	GO:0031410//cytoplasmic vesicle	-	-	gi|302779660|ref|XP_002971605.1|/5.38779e-71/hypothetical protein SELMODRAFT_95668 [Selaginella moellendorffii]
CL11173.Contig1	917	0	316	0.01	10.064398727669	9.9750452692888	2.30394e-90	6.38379254935622e-89	11.3741	1.66864	2.23718e-10	8.39773e-08	Up	K01365|1|3e-65|246|bdi:100836926|cathepsin L [EC:3.4.22.15];K01376|2|5e-64|242|aly:ARALYDRAFT_473866|[EC:3.4.22.-]	-	GO:0005488//binding;GO:0070011	-	gi|146216000|gb|ABQ10202.1|/5.39641e-66/cysteine protease Cp4 [Actinidia deliciosa]
CL3565.Contig1	1320	0	316	0.01	6.99170729793372	9.44950097863804	2.30394e-90	6.3916302320442e-89	11.3741	1.61984	2.23718e-10	8.39773e-08	Up	K01047|1|5e-29|127|pop:POPTR_259704|phospholipase A2 [EC:3.1.1.4]	-	GO:0004091//carboxylesterase activity	GO:0044237//cellular metabolic process;GO:0044238//primary metabolic process	gi|60592662|dbj|BAD90927.1|/1.37217e-29/phospholipase A2 [Nicotiana tabacum]
Unigene15894	505	0	316	0.01	18.2753537292525	10.8356836152447	2.30394e-90	6.38770898650307e-89	11.3741	1.62846	2.23718e-10	8.39773e-08	Up	-	-	-	-	-
Unigene34063	317	0	316	0.01	29.1137338589038	11.5074841627445	2.30394e-90	6.39555629484029e-89	11.3741	1.36379	2.23718e-10	8.39773e-08	Up	-	-	-	-	-
CL2696.Contig1	902	0	298	0.01	9.64894461925401	9.91422734191354	2.9471e-85	7.78406447691408e-84	11.2895	1.68288	3.20517e-10	1.12793e-07	Up	-	-	-	-	-
Unigene23797	488	0	296	0.01	17.7150334317848	10.7907584727728	1.088502e-84	2.85003374183082e-83	11.2798	1.47987	3.3329e-10	1.16251e-07	Up	-	-	-	-	-
CL9004.Contig1	378	0	291	0.01	22.4838809128851	11.134675363394	2.85376e-83	7.37376340308748e-82	11.2552	1.45915	3.67894e-10	1.23456e-07	Up	-	-	-	-	-
CL11008.Contig1	527	0	288	0.01	15.960700924642	10.6403082945119	2.02568e-82	5.19844012265758e-81	11.2403	1.97185	3.90654e-10	1.29388e-07	Up	K03231|1|3e-74|275|cme:CMH226C|elongation factor 1-alpha	-	GO:0017111//nucleoside-triphosphatase activity;GO:0008135//translation factor activity, nucleic acid binding;GO:0032561//guanyl ribonucleotide binding	GO:0006412//translation;GO:0009207	gi|85822967|gb|ABC85724.1|/6.09001e-78/elongation factor 1-alpha [Schizochytrium aggregatum]
Unigene29760	288	0	283	0.01	28.698819644604	11.4867756860963	5.31082e-81	1.34231866577181e-79	11.215	1.20851	4.32319e-10	1.41995e-07	Up	-	-	-	-	-
Unigene11716	242	0	281	0.01	33.9125963875612	11.7276055276531	1.96154e-80	4.93025115016685e-79	11.2048	1.53026	4.59789e-10	1.4977e-07	Up	-	-	GO:0016787//hydrolase activity	GO:0008152//metabolic process	gi|224069800|ref|XP_002326417.1|/5.42705e-21/predicted protein [Populus trichocarpa]
Unigene16383	208	0	277	0.01	38.8943502984495	11.9253448926149	2.6759e-79	6.64811835074216e-78	11.1841	1.54546	4.99628e-10	1.59597e-07	Up	-	-	-	-	-
Unigene23408	526	0	276	0.01	15.3247509432498	10.5816479121926	5.14264e-79	1.27345855824658e-77	11.1789	1.45723	5.10204e-10	1.59597e-07	Up	-	-	-	-	-
Unigene41479	1148	0	276	0.01	7.02161933462492	9.45565997480924	5.14264e-79	1.27276115487404e-77	11.1789	1.42741	5.10204e-10	1.59597e-07	Up	K01183|1|8e-66|249|gmx:100796155|chitinase [EC:3.2.1.14]	-	GO:0016787//hydrolase activity	-	gi|356567523|ref|XP_003551968.1|/8.35542e-65/PREDICTED: acidic endochitinase-like [Glycine max]
CL7053.Contig1	372	0	270	0.01	21.1978059155402	11.0496992306496	2.59116e-77	6.29568294193548e-76	11.1472	1.38953	5.794e-10	1.79815e-07	Up	-	-	-	-	-
CL1544.Contig1	1810	0	268	0.01	4.324404457859	8.75635765319396	9.57038e-77	2.30669126912e-75	11.1365	2.71449	6.04843e-10	1.86244e-07	Up	K14319|1|3e-10|65.5|smo:SELMODRAFT_116808|Ran GTPase-activating protein 1	GO:0005622//intracellular	-	GO:0007275//multicellular organismal development	gi|168062463|ref|XP_001783199.1|/4.61574e-21/predicted protein [Physcomitrella patens subsp. patens]
Unigene38724	672	0	262	0.01	11.3868108231493	10.1531480234654	4.8221e-75	1.1379652386423e-73	11.1038	1.42956	6.89314e-10	2.07394e-07	Up	-	-	-	-	-
Unigene40363	736	0	262	0.01	10.3966533602667	10.0219034901872	4.8221e-75	1.13855978683386e-73	11.1038	1.31838	6.89314e-10	2.07394e-07	Up	-	-	-	-	-
CL723.Contig1	549	0	260	0.01	13.8315576344265	10.43374791873	1.781034e-74	4.17688056709912e-73	11.0928	1.47059	7.36642e-10	2.19955e-07	Up	-	-	-	-	-
Unigene41649	756	0	259	0.01	10.0057133272118	9.96660830817224	3.42286e-74	8.01066230554117e-73	11.0872	1.34409	7.53248e-10	2.23222e-07	Up	-	-	-	-	-
CL2129.Contig2	467	0	253	0.01	15.8224498496866	10.6277572796914	1.724634e-72	3.96034856341463e-71	11.0534	1.27638	8.62509e-10	2.49963e-07	Up	-	-	-	-	gi|147778776|emb|CAN71580.1|/2.6374e-35/hypothetical protein VITISV_003230 [Vitis vinifera]
CL9551.Contig1	636	0	251	0.01	11.5262143835652	10.1707030433732	6.3699e-72	1.45535147017189e-70	11.042	1.29477	9.0294e-10	2.57009e-07	Up	-	-	-	-	-
Unigene10991	1731	0	251	0.01	4.23493492082465	8.72619598929089	6.3699e-72	1.45461607276402e-70	11.042	1.32916	9.0294e-10	2.57009e-07	Up	-	-	-	-	gi|307104341|gb|EFN52595.1|/7.44202e-13/hypothetical protein CHLNCDRAFT_138622 [Chlorella variabilis]
Unigene3058	1639	0	247	0.01	4.40137210752603	8.78180953719198	8.68968e-71	1.96450234397199e-69	11.0188	4.84723	9.90586e-10	2.76901e-07	Up	-	-	-	-	gi|15232018|ref|NP_187525.1|/8.72146e-32/uncharacterized protein [Arabidopsis thaliana]
Unigene39325	299	1	2132	0.105960027056189	208.250522269771	10.9405842811777	0	0	11.0169	4.67472	1.21596e-14	3.99381e-11	Up	-	-	-	-	-
CL2129.Contig1	418	0	243	0.01	16.9785297141695	10.7294958162317	1.185428e-69	2.63900798896552e-68	10.9953	1.23023	1.08826e-09	2.98268e-07	Up	-	-	-	-	gi|147778776|emb|CAN71580.1|/2.27641e-35/hypothetical protein VITISV_003230 [Vitis vinifera]
Unigene3117	843	0	242	0.01	8.38412758552168	9.71151686103927	2.2782e-69	5.05431587628866e-68	10.9893	1.24629	1.11439e-09	3.02915e-07	Up	-	-	-	-	-
CL8373.Contig1	827	0	239	0.01	8.44038930690513	9.72116573351623	1.617136e-68	3.5528249932912e-67	10.9713	1.25833	1.22648e-09	3.24432e-07	Up	-	-	-	-	-
Unigene38621	549	0	236	0.01	12.5547984681718	10.2940231550634	1.14789e-67	2.50122685053038e-66	10.9531	1.27771	1.31917e-09	3.44329e-07	Up	-	-	-	-	-
CL7662.Contig1	970	0	234	0.01	7.04553879089706	9.46056622721567	4.2397e-67	9.20271481268012e-66	10.9409	0.967758	1.38548e-09	3.56911e-07	Up	-	-	-	-	-
Unigene30982	620	0	232	0.01	10.9286466053452	10.0938990345601	1.565928e-66	3.37148252386851e-65	10.9285	1.25489	1.45569e-09	3.72563e-07	Up	-	-	-	-	-
Unigene37796	1405	0	230	0.01	4.78103143306608	8.90117808054284	5.78372e-66	1.23582919262411e-64	10.916	2.00251	1.53007e-09	3.84115e-07	Up	-	-	-	-	-
Unigene40032	531	0	229	0.01	12.5953734416756	10.2986781819995	1.11154e-65	2.36500544632768e-64	10.9097	1.03135	1.5689e-09	3.91371e-07	Up	-	-	-	-	-
Unigene24400	437	0	222	0.01	14.836847222044	10.5349688415563	1.076342e-63	2.23333552176308e-62	10.865	1.15837	1.87516e-09	4.59053e-07	Up	-	-	-	-	-
Unigene42578	1679	0	221	0.01	3.84425036933004	8.58655848916116	2.06856e-63	4.27836903981693e-62	10.8584	1.3481	1.92435e-09	4.68188e-07	Up	-	-	-	-	gi|168000234|ref|XP_001752821.1|/6.88597e-32/predicted protein [Physcomitrella patens subsp. patens]
Unigene11725	2348	0	214	0.01	2.66186341933927	8.05629273799785	2.00306e-61	4.03756857805531e-60	10.812	1.07242	2.37668e-09	5.60924e-07	Up	K01206|1|5e-26|118|aly:ARALYDRAFT_475890|alpha-L-fucosidase [EC:3.2.1.51];K00514|3|5e-15|81.6|rcu:RCOM_1428040|zeta-carotene desaturase [EC:1.3.5.6]	-	-	-	gi|168048973|ref|XP_001776939.1|/7.5684e-51/predicted protein [Physcomitrella patens subsp. patens]
Unigene13316	814	0	214	0.01	7.67820062482629	9.58462444684166	2.00306e-61	4.0357685028979e-60	10.812	1.07448	2.37668e-09	5.60924e-07	Up	-	-	-	-	-
Unigene1184	448	0	211	0.01	13.7554413188044	10.4257867113563	1.421826e-60	2.83687243231788e-59	10.7917	0.996097	2.57731e-09	6.01077e-07	Up	-	-	-	-	-
Unigene13417	606	0	211	0.01	10.1690391267729	9.98996764994099	1.421826e-60	2.8356205027361e-59	10.7917	0.987023	2.57731e-09	6.01077e-07	Up	-	-	-	-	-
Unigene41511	758	0	210	0.01	8.09133488772598	9.66023392420179	2.73252e-60	5.4352131971831e-59	10.7848	1.12045	2.64851e-09	6.14048e-07	Up	K01365|1|2e-41|167|gmx:100804005|cathepsin L [EC:3.4.22.15]	GO:0043231//intracellular membrane-bounded organelle;GO:0044444//cytoplasmic part	GO:0008233//peptidase activity	-	gi|50355613|dbj|BAD29955.1|/3.01959e-42/cysteine protease [Daucus carota]
CL11214.Contig2	340	0	206	0.01	17.6953187681882	10.7891520357523	3.72766e-59	7.32755157546759e-58	10.7571	0.9226	2.95707e-09	6.77616e-07	Up	-	-	-	-	-
CL6273.Contig1	473	0	206	0.01	12.7196794528203	10.3128465985506	3.72766e-59	7.32436568347826e-58	10.7571	1.23169	2.95707e-09	6.77616e-07	Up	K02969|1|4e-42|168|gmx:100791874|small subunit ribosomal protein S20e	GO:0030529//ribonucleoprotein complex	GO:0003676//nucleic acid binding;GO:0004672//protein kinase activity;GO:0032559;GO:0005198//structural molecule activity	GO:0006464//protein modification process;GO:0010467//gene expression	gi|384247700|gb|EIE21186.1|/1.15815e-41/ribosomal protein S1 [Coccomyxa subellipsoidea C-169]
Unigene14440	903	0	200	0.01	6.46863032737045	9.33731645700062	1.878204e-57	3.62269719026889e-56	10.7145	0.883293	3.50165e-09	7.93183e-07	Up	K06892|1|2e-09|61.6|pop:POPTR_845112|;K05278|2|2e-08|58.2|rcu:RCOM_1031440|flavonol synthase [EC:1.14.11.23]	-	-	-	gi|294464561|gb|ADE77790.1|/2.82836e-11/unknown [Picea sitchensis]
Unigene41435	402	0	198	0.01	14.3849787406949	10.4903473736074	6.9371e-57	1.32670936606009e-55	10.7	0.933571	3.81712e-09	8.562e-07	Up	-	-	-	-	-
CL242.Contig1	1423	3	4661	0.0667927928808165	95.6630647159308	10.4840538552363	0	0	10.6762	5.3252	1.17879e-15	8.58317e-12	Up	-	-	-	-	-
Unigene35413	656	0	189	0.01	8.4144949091565	9.71673286430974	2.48108e-54	4.5802682745098e-53	10.6329	1.33121	4.9812e-09	1.07873e-06	Up	K12313|1|9e-115|410|zma:100274491|actin, aortic smooth muscle;K10355|2|8e-111|397|osa:4333919|actin, other eukaryote;K05692|3|2e-110|396|vvi:100244452|actin beta/gamma 1	-	-	-	gi|326490788|dbj|BAJ90061.1|/7.48337e-118/predicted protein [Hordeum vulgare subsp. vulgare]
CL10484.Contig1	224	0	186	0.01	24.2512993867073	11.2438463337572	1.761134e-53	3.21053520484066e-52	10.6098	0.997045	5.45742e-09	1.1754e-06	Up	-	-	-	-	-
CL220.Contig1	1746	1	1606	0.0181455029151206	26.8640439178079	10.5318487359358	0	0	10.6082	4.03859	7.0644e-14	1.16015e-10	Up	-	-	-	-	-
Unigene38059	1353	0	184	0.01	3.97182507817167	8.63365827678723	6.50472e-53	1.17302995307263e-51	10.5943	1.43171	5.80428e-09	1.22337e-06	Up	-	-	-	-	-
Unigene41673	380	0	184	0.01	14.1417877125428	10.4657487924328	6.50472e-53	1.17349822850299e-51	10.5943	1.01257	5.80428e-09	1.22337e-06	Up	-	-	-	-	-
Unigene43370	475	0	183	0.01	11.2519441365015	10.1359585797725	1.250104e-52	2.24631013789264e-51	10.5864	0.835518	5.98726e-09	1.25522e-06	Up	-	-	-	-	-
CL10534.Contig1	863	0	182	0.01	6.15929038112412	9.2666203357265	2.4025e-52	4.29654847645429e-51	10.5785	3.36623	6.17697e-09	1.28814e-06	Up	-	-	-	-	-
Unigene8889	561	0	181	0.01	9.42292644025319	9.88003137118117	4.61724e-52	8.23125483550296e-51	10.5706	0.602397	6.37369e-09	1.32217e-06	Up	K05681|1|7e-31|131|cme:CMS467C|ATP-binding cassette, subfamily G (WHITE), member 2;K12843|2|2e-26|116|vvi:100248403|U4/U6 small nuclear ribonucleoprotein PRP3	GO:0044464//cell part	GO:0017111//nucleoside-triphosphatase activity;GO:0000166//nucleotide binding	-	gi|168022899|ref|XP_001763976.1|/2.00354e-56/ATP-binding cassette transporter, subfamily G, member 4, group WBC protein PpABCG4 [Physcomitrella patens subsp. patens]
Unigene289	862	0	180	0.01	6.09867269959857	9.25235148194733	8.8736e-52	1.57570031905697e-50	10.5626	0.826325	6.57772e-09	1.34329e-06	Up	-	-	-	-	-
Unigene43352	360	0	180	0.01	14.6029329640388	10.5120424447068	8.8736e-52	1.57508142655145e-50	10.5626	0.816109	6.57772e-09	1.34329e-06	Up	-	-	-	-	-
CL3108.Contig1	557	0	177	0.01	9.28085865218982	9.85811447744972	6.29874e-51	1.1050180826087e-49	10.5383	0.887047	7.47329e-09	1.51052e-06	Up	-	-	-	-	-
CL3565.Contig3	945	0	176	0.01	5.43939936861551	9.08730354423562	1.210518e-50	2.11545744222738e-49	10.5302	0.815688	7.7188e-09	1.53651e-06	Up	K01047|1|3e-29|127|pop:POPTR_259704|phospholipase A2 [EC:3.1.1.4]	-	GO:0004091//carboxylesterase activity	GO:0044237//cellular metabolic process;GO:0044238//primary metabolic process	gi|60592662|dbj|BAD90927.1|/2.95104e-30/phospholipase A2 [Nicotiana tabacum]
CL3180.Contig2	657	0	175	0.01	7.77934023959448	9.60350399621675	2.32642e-50	4.05302901464919e-49	10.522	0.702226	7.97371e-09	1.57138e-06	Up	-	-	-	-	-
CL5965.Contig1	497	1	1508	0.0637465756334016	88.6165911861992	10.4410132716871	0	0	10.5174	3.86698	1.0454e-13	1.64814e-10	Up	-	-	-	-	-
Unigene31050	1737	0	173	0.01	2.90881681379241	8.18428863363309	8.5926e-50	1.49008741059094e-48	10.5054	0.521664	8.51342e-09	1.6587e-06	Up	K13289|1|6e-109|393|pop:POPTR_551354|cathepsin A (carboxypeptidase C) [EC:3.4.16.5]	-	GO:0004180//carboxypeptidase activity	-	gi|302818249|ref|XP_002990798.1|/1.11902e-117/serine carboxypeptidase-like enzyme [Selaginella moellendorffii]
Unigene21363	547	0	172	0.01	9.18356296093116	9.8429101766163	1.651362e-49	2.8516756401987e-48	10.497	1.04466	8.79911e-09	1.69175e-06	Up	-	-	-	-	-
CL10043.Contig1	967	0	168	0.01	5.07402841356467	8.98698778800868	2.25276e-48	3.82444515101428e-47	10.4631	0.875106	1.00588e-08	1.89692e-06	Up	K02256|1|3e-87|320|ath:ArthMp109|cytochrome c oxidase subunit 1 [EC:1.9.3.1]	-	-	-	gi|333796920|gb|AEF98125.1|/6.43101e-97/cytochrome c oxidase subunit I [Lingulodinium polyedrum]
CL10207.Contig2	1289	1	1445	0.0245787805196281	32.7404780962545	10.3794463358065	0	0	10.4558	3.79825	1.3622e-13	1.98851e-10	Up	-	-	-	-	gi|71609008|emb|CAH58719.1|/2.20577e-32/germin-like protein precursor [Physcomitrella patens]
CL3126.Contig1	275	0	160	0.01	16.9925038126997	10.7306827311821	4.19234e-46	6.87446405224964e-45	10.3928	1.1507	1.32627e-08	2.44269e-06	Up	-	-	-	-	-
Unigene3040	640	0	160	0.01	7.30146648201939	9.51204244470675	4.19234e-46	6.87695932050817e-45	10.3928	0.413766	1.32627e-08	2.44269e-06	Up	K15382|1|6e-20|95.5|ppp:PHYPADRAFT_149962|solute carrier family 50 (sugar transporter)	GO:0016020//membrane	-	-	gi|168059267|ref|XP_001781625.1|/5.87424e-19/predicted protein [Physcomitrella patens subsp. patens]
Unigene14202	312	0	159	0.01	14.8837585979626	10.5395231811289	8.05702e-46	1.3140124425839e-44	10.3837	0.672419	1.37411e-08	2.48437e-06	Up	-	-	-	-	-
Unigene42452	1036	0	159	0.01	4.48236745421268	8.80811711230456	8.05702e-46	1.31353841212121e-44	10.3837	0.64957	1.37411e-08	2.48437e-06	Up	K14638|1|4e-21|100|ppp:PHYPADRAFT_189464|solute carrier family 15 (peptide/histidine transporter), member 3/4	GO:0044464//cell part	-	GO:0015833//peptide transport	gi|326488847|dbj|BAJ98035.1|/1.08326e-28/predicted protein [Hordeum vulgare subsp. vulgare]
CL4038.Contig1	605	0	158	0.01	7.62731705229133	9.5750318607219	1.548432e-45	2.51353228965517e-44	10.3746	0.527789	1.47594e-08	2.63225e-06	Up	-	-	-	-	-
Unigene23704	494	0	157	0.01	9.28202621600846	9.8582959620137	2.97584e-45	4.81849377570763e-44	10.3655	0.387678	1.53012e-08	2.69233e-06	Up	K15382|1|7e-24|107|sbi:SORBI_09g020860|solute carrier family 50 (sugar transporter)	GO:0016021//integral to membrane	GO:0015144//carbohydrate transmembrane transporter activity	GO:0006810//transport	gi|302816057|ref|XP_002989708.1|/5.533e-24/hypothetical protein SELMODRAFT_48541 [Selaginella moellendorffii]
Unigene23750	386	0	157	0.01	11.8790698204875	10.2142061563303	2.97584e-45	4.81676795415473e-44	10.3655	0.581673	1.53012e-08	2.69233e-06	Up	-	-	-	-	-
Unigene41283	676	0	157	0.01	6.78301915785234	9.4057837573162	2.97584e-45	4.8202208344086e-44	10.3655	0.652224	1.53012e-08	2.69233e-06	Up	K01365|1|2e-43|173|mtr:MTR_3g116080|cathepsin L [EC:3.4.22.15]	-	GO:0005488//binding;GO:0070011	-	gi|146216004|gb|ABQ10204.1|/8.10431e-46/cysteine protease Cp6 [Actinidia deliciosa]
CL5221.Contig1	495	0	156	0.01	9.20427289854566	9.84615994860203	5.7191e-45	9.20760837905237e-44	10.3563	0.621615	1.58663e-08	2.75366e-06	Up	K01366|1|6e-13|71.6|smo:SELMODRAFT_228454|cathepsin H [EC:3.4.22.16]	-	GO:0004175//endopeptidase activity	GO:0019538//protein metabolic process	gi|148908373|gb|ABR17300.1|/3.43184e-13/unknown [Picea sitchensis]
CL5483.Contig1	679	0	156	0.01	6.71003694371149	9.39017689932427	5.7191e-45	9.2108897790449e-44	10.3563	0.742803	1.58663e-08	2.75366e-06	Up	-	-	-	-	gi|301016726|dbj|BAJ11784.1|/1.07472e-28/dehydration responsive protein [Corchorus olitorius]
Unigene23655	550	0	156	0.01	8.2838456086911	9.69415685515698	5.7191e-45	9.20432931623932e-44	10.3563	0.479709	1.58663e-08	2.75366e-06	Up	-	-	-	-	-
CL6445.Contig2	2030	0	155	0.01	2.23000454130642	7.80090283790846	1.099122e-44	1.75641872079208e-43	10.347	0.901783	1.64557e-08	2.80772e-06	Up	-	-	-	-	gi|302771930|ref|XP_002969383.1|/1.55753e-97/hypothetical protein SELMODRAFT_410410 [Selaginella moellendorffii]
CL6920.Contig1	284	0	154	0.01	15.8369836370562	10.629081865897	2.11234e-44	3.35775129370383e-43	10.3377	0.546025	1.70706e-08	2.8753e-06	Up	-	-	-	-	-
Unigene36892	1521	0	154	0.01	2.95706992302692	8.20802454767716	2.11234e-44	3.35893276847291e-43	10.3377	1.55852	1.70706e-08	2.8753e-06	Up	-	-	-	-	-
Unigene10532	605	0	152	0.01	7.3376721009385	9.51917862598838	7.80188e-44	1.23151435892421e-42	10.3188	0.536476	1.83822e-08	3.06999e-06	Up	K14638|1|4e-41|165|pop:POPTR_752070|solute carrier family 15 (peptide/histidine transporter), member 3/4	GO:0044464//cell part	-	GO:0006810//transport	gi|255543997|ref|XP_002513061.1|/1.11491e-45/Peptide transporter, putative [Ricinus communis]
Unigene41671	314	0	152	0.01	14.1378714046745	10.4653492092587	7.80188e-44	1.23194465744235e-42	10.3188	0.504964	1.83822e-08	3.06999e-06	Up	-	-	-	-	-
Unigene40646	471	0	149	0.01	9.23922297937061	9.85162771555613	5.538e-43	8.6659728531856e-42	10.2901	0.47733	2.05755e-08	3.4074e-06	Up	-	-	-	-	-
CL1963.Contig1	2384	0	148	0.01	1.8131158378169	7.50232728987355	1.064316e-42	1.65685734316225e-41	10.2804	1.79592	2.13729e-08	3.52466e-06	Up	K12197|1|1e-83|309|ppp:PHYPADRAFT_174639|charged multivesicular body protein 1	-	-	GO:0016197//endosome transport;GO:0009880//embryonic pattern specification;GO:0003006//developmental process involved in reproduction	gi|168001188|ref|XP_001753297.1|/1.30267e-82/predicted protein [Physcomitrella patens subsp. patens]
CL7081.Contig1	2053	1	1278	0.0154320740817343	18.1807582348189	10.2022646793655	0	0	10.2786	3.7359	2.9171e-13	3.96464e-10	Up	-	-	GO:0070011	GO:0008152//metabolic process	gi|302779660|ref|XP_002971605.1|/1.41413e-114/hypothetical protein SELMODRAFT_95668 [Selaginella moellendorffii]
CL1486.Contig1	657	0	143	0.01	6.35683231006864	9.31216422116282	2.79036e-41	4.23729667741935e-40	10.2308	0.450329	2.59407e-08	4.17317e-06	Up	-	-	-	-	-
CL8111.Contig1	956	0	140	0.01	4.27700965473939	8.74045865367097	1.980676e-40	2.97377773395349e-39	10.2003	0.522567	2.92235e-08	4.58891e-06	Up	-	-	-	-	-
Unigene21659	393	0	140	0.01	10.4041252669996	10.0229399593931	1.980676e-40	2.97575497978723e-39	10.2003	0.36295	2.92235e-08	4.58891e-06	Up	-	-	-	-	-
Unigene38932	862	0	140	0.01	4.74341209968777	8.88978140256262	1.980676e-40	2.97476602831505e-39	10.2003	0.608018	2.92235e-08	4.58891e-06	Up	-	-	-	-	gi|302779660|ref|XP_002971605.1|/1.80552e-44/hypothetical protein SELMODRAFT_95668 [Selaginella moellendorffii]
Unigene1099	798	3	3347	0.119105443946619	122.4962822823	10.0062828933838	0	0	10.1984	4.89251	9.26717e-15	3.32051e-11	Up	-	-	-	-	-
Unigene3395	382	0	138	0.01	10.550810204384	10.0431380734492	7.31558e-40	1.08931035044481e-38	10.1795	1.063	3.16803e-08	4.91594e-06	Up	-	GO:0031410//cytoplasmic vesicle	GO:0004672//protein kinase activity;GO:0000166//nucleotide binding	-	gi|157101246|dbj|BAF79954.1|/5.9058e-12/receptor-like kinase [Marchantia polymorpha]
CL908.Contig1	626	0	137	0.01	6.39169909288599	9.32005568073467	1.405942e-39	2.08319117586885e-38	10.169	0.892696	3.438e-08	5.29318e-06	Up	-	-	-	-	-
CL3108.Contig2	512	0	136	0.01	7.75780813714561	9.5995052859571	2.702e-39	3.98657473065622e-38	10.1585	0.547051	3.58294e-08	5.47357e-06	Up	-	-	-	-	-
Unigene41120	1687	0	134	0.01	2.31984945723912	7.85788737687696	9.97978e-39	1.46003955247653e-37	10.1371	0.170259	3.89463e-08	5.8589e-06	Up	K00924|1|5e-19|94.4|ath:AT5G22850|[EC:2.7.1.-];K08245|3|2e-06|52.4|rcu:RCOM_1303660|phytepsin [EC:3.4.23.40]	-	-	-	gi|302753526|ref|XP_002960187.1|/8.05905e-81/hypothetical protein SELMODRAFT_75184 [Selaginella moellendorffii]
CL1941.Contig1	395	0	133	0.01	9.83387384413751	9.94161603714348	1.917956e-38	2.78522710642673e-37	10.1263	0.342615	4.06222e-08	5.97419e-06	Up	-	-	-	-	-
CL8975.Contig1	800	0	133	0.01	4.8554752105429	8.92346869043322	1.917956e-38	2.7843323980726e-37	10.1263	0.91635	4.06222e-08	5.97419e-06	Up	-	-	-	-	-
Unigene20941	834	0	133	0.01	4.6575301779788	8.86342130676328	1.917956e-38	2.78343826435453e-37	10.1263	0.370993	4.06222e-08	5.97419e-06	Up	-	-	-	-	-
Unigene764	284	0	133	0.01	13.6773949592758	10.4175777607033	1.917956e-38	2.7825447047191e-37	10.1263	0.335459	4.06222e-08	5.97419e-06	Up	-	-	-	-	-
CL8852.Contig1	974	0	132	0.01	3.95808449949306	8.62865860198287	3.686e-38	5.32197162939297e-37	10.1155	0.869027	4.23822e-08	6.20986e-06	Up	-	-	-	-	gi|57157801|dbj|BAD86498.1|/8.86576e-46/germin-like protein [Physcomitrella patens subsp. patens]
Unigene35258	588	2	2136	0.107762068332655	106.094778269343	9.94328849010602	0	0	10.1056	4.29718	4.93661e-14	9.26532e-11	Up	-	-	-	-	-
Unigene33541	223	0	131	0.01	17.1568091326375	10.7445655463239	7.08392e-38	1.01792213875994e-36	10.1045	0.139323	4.42314e-08	6.4568e-06	Up	-	-	-	-	-
Unigene7383	1721	0	130	0.01	2.20613746115635	7.785378875695	1.36142e-37	1.94515626430604e-36	10.0935	1.496	4.61748e-08	6.71562e-06	Up	-	-	-	-	gi|294461532|gb|ADE76327.1|/7.39207e-13/unknown [Picea sitchensis]
CL699.Contig1	742	1	1119	0.0426981780185992	44.0449649238798	10.0105868793949	0	0	10.087	3.39993	6.65598e-13	8.53744e-10	Up	-	-	-	-	-
Unigene1060	239	0	129	0.01	15.7638355846109	10.6224028921493	2.61644e-37	3.7136355678392e-36	10.0823	0.694404	4.82179e-08	6.98698e-06	Up	K05692|1|1e-32|135|vvi:100244452|actin beta/gamma 1;K10355|4|1e-32|135|osa:4351585|actin, other eukaryote	GO:0043232	GO:0032559	-	gi|255966066|gb|ACU45318.1|/3.63496e-33/actin [Rhodomonas sp. CCMP768]
CL1021.Contig1	563	0	126	0.01	6.53630391996052	9.35233125612644	1.85722e-36	2.59769378644383e-35	10.0484	1.079	5.50064e-08	7.79864e-06	Up	-	-	-	-	-
Unigene9245	329	0	126	0.01	11.185225249051	10.1273785944714	1.85722e-36	2.59689004455446e-35	10.0484	0.40296	5.50064e-08	7.79864e-06	Up	-	-	-	-	-
Unigene41042	646	0	125	0.01	5.65128984676424	9.14243637467492	3.56928e-36	4.963166208e-35	10.0369	0.610837	5.75113e-08	8.0532e-06	Up	-	-	-	-	-
Unigene6417	712	1	1076	0.0444972585530907	44.1369546890611	9.9540549209751	2.82426e-303	2.20438614715026e-301	10.0305	3.1124	8.48052e-13	1.04454e-09	Up	-	-	-	-	-
Unigene4	858	0	124	0.01	4.220894376552	8.72140491759408	6.8596e-36	9.46561963969466e-35	10.0253	0.208819	6.01494e-08	8.34764e-06	Up	K13066|1|2e-18|90.9|pop:POPTR_824484|caffeic acid 3-O-methyltransferase [EC:2.1.1.68];K05279|2|4e-17|86.7|pop:POPTR_834247|flavonol 3-O-methyltransferase [EC:2.1.1.76]	-	-	-	gi|326534430|gb|ADZ76433.1|/1.6344e-21/myricetin O-methyltransferase 1 [Solanum habrochaites]
Unigene42669	698	0	124	0.01	5.18843463478742	9.01915552888398	6.8596e-36	9.46273025641026e-35	10.0253	0.318137	6.01494e-08	8.34764e-06	Up	K14638|1|5e-45|179|gmx:100816253|solute carrier family 15 (peptide/histidine transporter), member 3/4	-	-	-	gi|168064734|ref|XP_001784314.1|/2.58622e-50/predicted protein [Physcomitrella patens subsp. patens]
Unigene1038	660	1	1068	0.0480031031663646	47.260401229071	9.94328849010602	5.21692e-301	4.01640628006814e-299	10.0197	3.40948	8.8626e-13	1.05543e-09	Up	-	-	-	-	-
CL2705.Contig2	675	0	123	0.01	5.32195779133858	9.0558132581078	1.318308e-35	1.80920058111145e-34	10.0137	0.366181	6.29289e-08	8.67231e-06	Up	-	-	-	-	-
Unigene25442	325	0	122	0.01	10.963432748386	10.0984838743538	2.53358e-35	3.45809566173362e-34	10.0019	0.972563	6.58586e-08	8.95087e-06	Up	-	-	-	-	gi|212274995|ref|NP_001130665.1|/7.45875e-07/uncharacterized protein LOC100191768 precursor [Zea mays]
Unigene9338	947	0	122	0.01	3.7625297182951	8.55555916680126	2.53358e-35	3.45705155072464e-34	10.0019	0.822802	6.58586e-08	8.95087e-06	Up	-	-	-	-	-
CL1579.Contig3	402	0	121	0.01	8.79082034153579	9.77985399080242	4.86914e-35	6.62789683373494e-34	9.99005	0.48371	6.89477e-08	9.2627e-06	Up	-	-	-	-	gi|115480757|ref|NP_001063972.1|/4.7144e-09/Os09g0568700 [Oryza sativa Japonica Group]
CL4720.Contig2	1931	0	121	0.01	1.83009310062009	7.5157732330307	4.86914e-35	6.62590108039747e-34	9.99005	1.54395	6.89477e-08	9.2627e-06	Up	-	GO:0044464//cell part	-	-	gi|168065028|ref|XP_001784458.1|/3.76479e-61/predicted protein [Physcomitrella patens subsp. patens]
Unigene10454	997	0	120	0.01	3.51524966035036	8.45748334591708	9.35774e-35	1.26539493141831e-33	9.97809	0.409011	7.22061e-08	9.58225e-06	Up	K05658|1|9e-94|341|ppp:PHYPADRAFT_170613|ATP-binding cassette, subfamily B (MDR/TAP), member 1	GO:0016020//membrane	GO:0000166//nucleotide binding;GO:0015562//efflux transmembrane transporter activity;GO:0042626//ATPase activity, coupled to transmembrane movement of substances;GO:0022891//substrate-specific transmembrane transporter activity	GO:0009630//gravitropism;GO:0043479;GO:0009639//response to red or far red light;GO:0009734//auxin mediated signaling pathway;GO:0032535;GO:0009926//auxin polar transport;GO:0048528//post-embryonic root development;GO:0048437//floral organ development	gi|168053520|ref|XP_001779184.1|/1.00051e-92/ATP-binding cassette transporter, subfamily B, member 16, group MDR/PGP protein PpABCB16 [Physcomitrella patens subsp. patens]
Unigene16421	506	0	120	0.01	6.92629231495911	9.43593946562096	9.35774e-35	1.26577367877881e-33	9.97809	0.135929	7.22061e-08	9.58225e-06	Up	-	-	-	-	gi|357488213|ref|XP_003614394.1|/1.94086e-21/hypothetical protein MTR_5g051130 [Medicago truncatula]
Unigene11030	620	0	118	0.01	5.55853577340831	9.11856108879436	3.45626e-34	4.61979597515528e-33	9.95386	1.44205	7.92742e-08	1.03804e-05	Up	-	-	-	-	-
Unigene19388	488	0	118	0.01	7.06207413834663	9.46394815650571	3.45626e-34	4.62116277869822e-33	9.95386	0.452344	7.92742e-08	1.03804e-05	Up	-	-	-	-	-
Unigene2981	340	0	118	0.01	10.1361534691563	9.98529455793089	3.45626e-34	4.62253039124001e-33	9.95386	1.6447	7.92742e-08	1.03804e-05	Up	-	-	-	-	-
Unigene7316	549	1	1014	0.0577086486153017	53.9430747742635	9.86843449542181	1.03684e-285	7.68145463606557e-284	9.94485	4.12894	1.22455e-12	1.37898e-09	Up	K05692|1|2e-91|332|vvi:100244452|actin beta/gamma 1	GO:0043232	GO:0032559	-	gi|326490788|dbj|BAJ90061.1|/2.73719e-95/predicted protein [Hordeum vulgare subsp. vulgare]
Unigene13552	1048	0	116	0.01	3.23271035081775	8.33660043829688	1.276562e-33	1.6878405472206e-32	9.92923	-0.0261649	9.14385e-08	1.17393e-05	Up	K07374|1|5e-173|605|smo:SELMODRAFT_178975|tubulin alpha	GO:0032991//macromolecular complex;GO:0015630//microtubule cytoskeleton	GO:0017111//nucleoside-triphosphatase activity;GO:0032561//guanyl ribonucleotide binding	GO:0043623//cellular protein complex assembly;GO:0009207;GO:0007017//microtubule-based process	gi|326527899|dbj|BAJ89001.1|/0/predicted protein [Hordeum vulgare subsp. vulgare]
CL7575.Contig1	776	0	115	0.01	4.32818889398057	8.757619653464	2.45336e-33	3.22490532635253e-32	9.91675	-0.0286026	9.59651e-08	1.2123e-05	Up	-	-	-	-	-
Unigene31643	643	0	115	0.01	5.22344413954731	9.02885756832318	2.45336e-33	3.22303038139535e-32	9.91675	-0.0286026	9.59651e-08	1.2123e-05	Up	-	-	-	-	-
Unigene38099	1529	0	115	0.01	2.19664786247804	7.77915980429033	2.45336e-33	3.22396758127363e-32	9.91675	0.813127	9.59651e-08	1.2123e-05	Up	-	-	-	-	-
Unigene9216	261	0	115	0.01	12.8684849874671	10.3296264990812	2.45336e-33	3.22584361710794e-32	9.91675	0.558561	9.59651e-08	1.2123e-05	Up	K02929|1|5e-31|130|olu:OSTLU_28038|large subunit ribosomal protein L44e	GO:0030529//ribonucleoprotein complex	GO:0005198//structural molecule activity	GO:0010467//gene expression;GO:0014071	gi|317134923|gb|ADV03024.1|/3.55412e-33/ribosomal protein L44 [Karlodinium veneficum]
CL4007.Contig2	881	0	114	0.01	3.77919263995555	8.56193424995108	4.71496e-33	6.15300237712966e-32	9.90416	-0.0497364	1.00754e-07	1.26067e-05	Up	-	-	-	-	-
Unigene13865	410	0	113	0.01	8.04942158505553	9.6527413076165	9.0614e-33	1.17707039034205e-31	9.89146	0.099527	1.05822e-07	1.31573e-05	Up	-	-	-	-	-
Unigene6957	357	0	113	0.01	9.244433753145	9.85244114309284	9.0614e-33	1.17740882346176e-31	9.89146	0.128863	1.05822e-07	1.31573e-05	Up	-	-	-	-	-
CL1465.Contig1	1137	0	112	0.01	2.87691907119146	8.16838082787211	1.74146e-32	2.25114589016018e-31	9.87865	0.26545	1.11188e-07	1.36949e-05	Up	-	-	-	-	-
CL8427.Contig2	1996	0	112	0.01	1.63880610418071	7.3565013614271	1.74146e-32	2.24985878559177e-31	9.87865	1.19252	1.11188e-07	1.36949e-05	Up	K10703|1|4e-83|307|ppp:PHYPADRAFT_205799|3-hydroxy acyl-CoA dehydratase [EC:4.2.1.-]	GO:0031224//intrinsic to membrane;GO:0005789//endoplasmic reticulum membrane	GO:0016836//hydro-lyase activity	GO:0048869;GO:0045926//negative regulation of growth;GO:0001933//negative regulation of protein phosphorylation	gi|168010598|ref|XP_001757991.1|/4.03486e-82/predicted protein [Physcomitrella patens subsp. patens]
Unigene38859	559	0	112	0.01	5.85162251152896	9.19269289392117	1.74146e-32	2.25050215384615e-31	9.87865	1.14226	1.11188e-07	1.36949e-05	Up	K03231|1|5e-73|271|zma:100284707|elongation factor 1-alpha	GO:0044424//intracellular part	GO:0017111//nucleoside-triphosphatase activity;GO:0008135//translation factor activity, nucleic acid binding;GO:0032561//guanyl ribonucleotide binding	GO:0006412//translation;GO:0009207	gi|326492680|dbj|BAJ90196.1|/7.06017e-86/predicted protein [Hordeum vulgare subsp. vulgare]
CL2207.Contig2	265	0	110	0.01	12.1231896305228	10.2435536087809	6.43204e-32	8.19962628152327e-31	9.85268	0.348745	1.22897e-07	1.49502e-05	Up	-	-	-	-	-
Unigene13909	994	0	110	0.01	3.23203747695023	8.33630011666913	6.43204e-32	8.19731392216582e-31	9.85268	0.253354	1.22897e-07	1.49502e-05	Up	-	-	-	-	gi|302814334|ref|XP_002988851.1|/4.66917e-74/hypothetical protein SELMODRAFT_128873 [Selaginella moellendorffii]
Unigene3272	364	0	110	0.01	8.82594849474872	9.78560751803272	6.43204e-32	8.20193994582393e-31	9.85268	1.09444	1.22897e-07	1.49502e-05	Up	-	-	-	-	-
Unigene21280	565	0	109	0.01	5.63440599320435	9.13811971218113	1.236138e-31	1.56612134835997e-30	9.83952	0.181228	1.29285e-07	1.56208e-05	Up	K00924|1|7e-13|71.6|ath:AT5G22850|[EC:2.7.1.-]	-	GO:0016787//hydrolase activity	-	gi|302753526|ref|XP_002960187.1|/9.14315e-49/hypothetical protein SELMODRAFT_75184 [Selaginella moellendorffii]
CL10386.Contig1	1149	0	108	0.01	2.74519888619006	8.10076686422411	2.37566e-31	2.99138553134578e-30	9.82624	2.76584	1.3606e-07	1.62015e-05	Up	-	-	-	-	gi|302801239|ref|XP_002982376.1|/2.09983e-07/hypothetical protein SELMODRAFT_421713 [Selaginella moellendorffii]
CL6692.Contig1	710	0	108	0.01	4.4425824228625	8.79525473247818	2.37566e-31	2.98971948538012e-30	9.82624	0.0361851	1.3606e-07	1.62015e-05	Up	-	-	-	-	-
Unigene39361	482	0	108	0.01	6.5440529465402	9.35404061064026	2.37566e-31	2.99055227632312e-30	9.82624	0.113644	1.3606e-07	1.62015e-05	Up	-	-	-	-	-
Unigene7119	1074	1	929	0.0294991136776542	25.2628020923502	9.74212734480112	1.241158e-261	8.38421709058296e-260	9.81856	3.12182	2.10313e-12	1.97364e-09	Up	-	-	-	-	gi|147778776|emb|CAN71580.1|/7.5648e-30/hypothetical protein VITISV_003230 [Vitis vinifera]
CL10792.Contig1	675	0	107	0.01	4.62967059896933	8.85476573916971	4.56564e-31	5.72027731854727e-30	9.81284	1.28809	1.43252e-07	1.69046e-05	Up	K00924|1|7e-29|125|aly:ARALYDRAFT_473063|[EC:2.7.1.-]	-	-	GO:0007275//multicellular organismal development	gi|357451683|ref|XP_003596118.1|/1.34206e-32/Receptor protein kinase-like protein [Medicago truncatula]
CL4938.Contig1	1115	1	915	0.0284143929056508	23.9671455822341	9.72022049158988	1.146316e-257	7.64075408141593e-256	9.79665	3.20113	2.31492e-12	2.12187e-09	Up	-	-	-	-	-
Unigene1073	382	0	105	0.01	8.0277903729009	9.64885913433713	1.686314e-30	2.09017834031816e-29	9.78564	0.455759	1.59e-07	1.85959e-05	Up	-	-	GO:0016787//hydrolase activity	-	gi|348690102|gb|EGZ29916.1|/1.71833e-11/hypothetical protein PHYSODRAFT_471425 [Phytophthora sojae]
Unigene33770	259	0	104	0.01	11.7274519556759	10.1956738751613	3.24082e-30	3.98962510051757e-29	9.77185	0.706923	1.67623e-07	1.94314e-05	Up	-	-	-	-	-
Unigene38933	833	0	103	0.01	3.6112895445282	8.49637028652443	6.22836e-30	7.63417534906428e-29	9.75793	0.239154	1.76792e-07	2.03151e-05	Up	-	-	-	-	-
CL10207.Contig1	983	1	885	0.0322299573650057	26.294192620904	9.67212620338883	3.6009e-249	2.31482038122333e-247	9.74856	3.15213	2.8362e-12	2.48413e-09	Up	-	-	-	-	gi|255549426|ref|XP_002515766.1|/4.4764e-37/Nectarin-1 precursor, putative [Ricinus communis]
Unigene12679	249	0	102	0.01	11.9638486934294	10.2244658546102	1.196994e-29	1.45964794516999e-28	9.74387	0.333516	1.86549e-07	2.11892e-05	Up	K02900|1|2e-22|102|gmx:100817971|large subunit ribosomal protein L27Ae	GO:0015934//large ribosomal subunit;GO:0031981//nuclear lumen	GO:0005198//structural molecule activity	GO:0010467//gene expression	gi|358248578|ref|NP_001239905.1|/2.4128e-21/uncharacterized protein LOC100817971 [Glycine max]
Unigene426	279	0	102	0.01	10.6774133500499	10.0603464748491	1.196994e-29	1.46004191222672e-28	9.74387	0.935823	1.86549e-07	2.11892e-05	Up	K08770|1|2e-42|168|bdi:100831055|ubiquitin C	-	-	-	gi|357148706|ref|XP_003574865.1|/2.76298e-41/PREDICTED: polyubiquitin-like [Brachypodium distachyon]
CL2397.Contig5	382	0	101	0.01	7.72196978726658	9.5928250994228	2.30044e-29	2.79241161643836e-28	9.72968	0.106487	1.96936e-07	2.21773e-05	Up	-	-	-	-	-
Unigene35527	853	5	3949	0.185709543316533	135.209806037489	9.50793611599146	0	0	9.72441	5.27422	1.89816e-14	5.48474e-11	Up	-	-	-	-	-
CL5221.Contig4	217	0	99	0.01	13.324335146911	10.3798478323419	8.4966e-29	1.01770036363636e-27	9.70085	-0.0872824	2.19791e-07	2.41979e-05	Up	-	-	-	-	-
Unigene21005	366	0	99	0.01	7.89994734120131	9.62569922650232	8.4966e-29	1.01824011455847e-27	9.70085	0.484499	2.19791e-07	2.41979e-05	Up	-	-	-	-	-
Unigene28085	456	0	99	0.01	6.34074720806947	9.30850905062162	8.4966e-29	1.01797016755037e-27	9.70085	-0.229268	2.19791e-07	2.41979e-05	Up	K05681|1|5e-12|68.2|cme:CMS467C|ATP-binding cassette, subfamily G (WHITE), member 2;K12843|2|3e-10|62.4|vvi:100248403|U4/U6 small nuclear ribonucleoprotein PRP3;K02065|3|6e-07|51.2|mtr:MTR_7g079540|putative ABC transport system ATP-binding protein	-	GO:0017111//nucleoside-triphosphatase activity	-	gi|148908147|gb|ABR17189.1|/2.5444e-32/unknown [Picea sitchensis]
CL6954.Contig1	1762	39	29206	0.701248510500695	484.101316853254	9.43116750194502	0	0	9.68006	8.07848	1.30662e-15	8.58317e-12	Up	K01376|1|6e-101|366|ath:AT1G47128|[EC:3.4.22.-];K01365|4|5e-96|350|mtr:MTR_3g116080|cathepsin L [EC:3.4.22.15]	GO:0005576//extracellular region;GO:0009536//plastid	GO:0005488//binding;GO:0070011	GO:0006970//response to osmotic stress	gi|171702843|dbj|BAG16377.1|/8.78043e-102/cysteine protease [Brassica rapa var. perviridis]
Unigene16422	505	0	97	0.01	5.60983959410599	9.13181570925473	3.1382e-28	3.71066285714286e-27	9.67145	-0.151664	2.45781e-07	2.66132e-05	Up	-	-	-	-	gi|397603477|gb|EJK58439.1|/9.572e-17/hypothetical protein THAOC_21441 [Thalassiosira oceanica]
Unigene31149	281	0	97	0.01	10.0817401958133	9.97752896667296	3.1382e-28	3.709692241695e-27	9.67145	-0.121698	2.45781e-07	2.66132e-05	Up	-	-	-	-	-
CL10680.Contig1	339	0	96	0.01	8.27068769644675	9.69186348229157	6.03114e-28	7.06478172317263e-27	9.65651	-0.200632	2.75404e-07	2.89443e-05	Up	-	-	-	-	-
Unigene23732	447	0	96	0.01	6.27240073623143	9.2928739242446	6.03114e-28	7.06844602904564e-27	9.65651	0.0868162	2.75404e-07	2.89443e-05	Up	-	-	-	-	-
Unigene6457	503	0	96	0.01	5.57408176758538	9.12259035562238	6.03114e-28	7.06661340108893e-27	9.65651	0.812414	2.75404e-07	2.89443e-05	Up	K02958|1|7e-58|220|zma:100281004|small subunit ribosomal protein S15e	GO:0030529//ribonucleoprotein complex	GO:0003676//nucleic acid binding;GO:0005198//structural molecule activity	GO:0010467//gene expression	gi|195656193|gb|ACG47564.1|/2.35916e-57/40S ribosomal protein S15 [Zea mays]
Unigene6705	454	0	96	0.01	6.17568971166398	9.270456458137	6.03114e-28	7.06295099455818e-27	9.65651	0.19354	2.75404e-07	2.89443e-05	Up	K02262|1|7e-27|117|ppp:PhpafMp26|cytochrome c oxidase subunit 3	-	-	-	gi|328775227|gb|AEB40009.1|/3.55866e-26/cytochrome c oxidase subunit 3 [Funaria hygrometrica]
CL723.Contig2	248	0	95	0.01	11.1877308998684	10.1277017426508	1.159088e-27	1.34483966356868e-26	9.64143	-0.068604	2.91758e-07	3.00245e-05	Up	-	-	-	-	-
Unigene33033	280	0	95	0.01	9.90913308274061	9.95261503609274	1.159088e-27	1.34553056501413e-26	9.64143	-0.295253	2.91758e-07	3.00245e-05	Up	-	-	-	-	-
Unigene38592	401	0	95	0.01	6.91909541937	9.43443962658278	1.159088e-27	1.34587628201439e-26	9.64143	-0.295253	2.91758e-07	3.00245e-05	Up	-	-	-	-	-
Unigene42353	935	0	95	0.01	2.96744092317366	8.21307549826271	1.159088e-27	1.34518502557781e-26	9.64143	0.790358	2.91758e-07	3.00245e-05	Up	K02932|1|1e-94|344|vcn:VOLCADRAFT_109737|large subunit ribosomal protein L5e	GO:0030529//ribonucleoprotein complex;GO:0009536//plastid	GO:0019843//rRNA binding	-	gi|6094086|sp|O65353.1|RL5_HELAN/1.66288e-94/RecName: Full=60S ribosomal protein L5
Unigene8773	394	0	95	0.01	7.04202351057708	9.45984623358133	1.159088e-27	1.3462221767155e-26	9.64143	1.46342	2.91758e-07	3.00245e-05	Up	K13420|1|8e-17|83.6|vvi:100253808|LRR receptor-like serine/threonine-protein kinase FLS2 [EC:2.7.11.1]	-	-	-	gi|356561645|ref|XP_003549090.1|/4.59664e-20/PREDICTED: probable leucine-rich repeat receptor-like protein kinase At1g35710-like [Glycine max]
CL6904.Contig2	950	0	94	0.01	2.88984357604136	8.17484759316608	2.22758e-27	2.56677193676696e-26	9.62618	0.0737227	3.0925e-07	3.14956e-05	Up	-	-	-	-	gi|125554567|gb|EAZ00173.1|/6.41569e-17/hypothetical protein OsI_22178 [Oryza sativa Indica Group]
Unigene41509	887	0	94	0.01	3.09509740387744	8.27384100208333	2.22758e-27	2.56742655853099e-26	9.62618	0.86504	3.0925e-07	3.14956e-05	Up	K05863|1|4e-109|392|aly:ARALYDRAFT_488169|solute carrier family 25 (mitochondrial adenine nucleotide translocator), member 4/5/6/31	GO:0030312//external encapsulating structure;GO:0031981//nuclear lumen;GO:0019866//organelle inner membrane;GO:0009526//plastid envelope	GO:0046914//transition metal ion binding	GO:0006862//nucleotide transport	gi|312282629|dbj|BAJ34180.1|/2.58304e-110/unnamed protein product [Thellungiella halophila]
CL7672.Contig2	2249	0	93	0.01	1.20771255282846	6.91613331003697	4.28108e-27	4.90419689125475e-26	9.61077	0.745204	3.2797e-07	3.3316e-05	Up	K03320|1|0.0|704|ppp:PHYPADRAFT_112487|ammonium transporter, Amt family	GO:0031224//intrinsic to membrane	GO:0015101//organic cation transmembrane transporter activity	GO:0015696//ammonium transport	gi|167999618|ref|XP_001752514.1|/0/predicted protein [Physcomitrella patens subsp. patens]
CL7478.Contig1	691	0	92	0.01	3.8884799788468	8.60306250037551	8.22754e-27	9.37043819758065e-26	9.59519	-0.110029	3.48017e-07	3.49026e-05	Up	-	-	-	-	-
Unigene13526	690	0	92	0.01	3.89411545707701	8.60515184909824	8.22754e-27	9.36807729100529e-26	9.59519	0.94235	3.48017e-07	3.49026e-05	Up	-	-	-	-	-
Unigene40495	1002	0	92	0.01	2.68157651235842	8.06693760756856	8.22754e-27	9.37280029442904e-26	9.59519	-0.0477186	3.48017e-07	3.49026e-05	Up	-	GO:0044464//cell part	-	-	gi|116792307|gb|ABK26312.1|/3.5043e-61/unknown [Picea sitchensis]
CL2262.Contig1	758	1	791	0.0417968972160958	30.4773614104345	9.51012644289126	1.504184e-222	8.59381584424778e-221	9.58659	2.80016	5.69227e-12	4.39912e-09	Up	-	-	-	-	-
CL575.Contig1	277	0	91	0.01	9.59470685723848	9.90609491885626	1.581204e-26	1.7864442792e-25	9.57945	0.275501	3.69499e-07	3.64086e-05	Up	-	-	-	-	-
CL3587.Contig2	1489	0	90	0.01	1.76529747046809	7.46376750245433	3.03882e-26	3.40179225761704e-25	9.56352	0.838121	3.92535e-07	3.8201e-05	Up	-	GO:0009536//plastid	GO:0005515//protein binding	GO:0044267//cellular protein metabolic process	gi|168011627|ref|XP_001758504.1|/8.54572e-31/predicted protein [Physcomitrella patens subsp. patens]
Unigene27127	223	0	90	0.01	11.7871207781479	10.2029956411161	3.03882e-26	3.40010778509532e-25	9.56352	0.569363	3.92535e-07	3.8201e-05	Up	-	-	-	-	-
Unigene43138	476	0	90	0.01	5.52211750740963	9.10907777772849	3.03882e-26	3.4009498127786e-25	9.56352	0.628838	3.92535e-07	3.8201e-05	Up	K02975|1|2e-13|72.8|vcn:VOLCADRAFT_82071|small subunit ribosomal protein S25e	GO:0015935//small ribosomal subunit	-	GO:0010467//gene expression	gi|302843059|ref|XP_002953072.1|/1.97058e-12/component of cytosolic 80S ribosome and 40S small subunit [Volvox carteri f. nagariensis]
CL3322.Contig2	1318	1	775	0.0240379727540217	17.1734037133992	9.48064505858007	5.10442e-218	2.86202169528536e-216	9.55711	2.93094	6.46857e-12	4.63549e-09	Up	K01183|1|5e-81|300|sbi:SORBI_02g009370|chitinase [EC:3.2.1.14]	GO:0031410//cytoplasmic vesicle	GO:0016787//hydrolase activity	-	gi|357125978|ref|XP_003564666.1|/2.01096e-81/PREDICTED: acidic endochitinase-like [Brachypodium distachyon]
CL2156.Contig1	749	0	89	0.01	3.47038994338973	8.4389539672144	5.84014e-26	6.48311488282977e-25	9.54743	-0.382346	4.17254e-07	3.99166e-05	Up	-	-	GO:0003824//catalytic activity	-	gi|224002354|ref|XP_002290849.1|/5.29474e-23/predicted protein [Thalassiosira pseudonana CCMP1335]
Unigene23260	357	0	89	0.01	7.28101419495491	9.50799561164405	5.84014e-26	6.48470778574938e-25	9.54743	-0.152701	4.17254e-07	3.99166e-05	Up	-	-	-	-	-
Unigene40935	348	0	89	0.01	7.46931628620375	9.54483237982443	5.84014e-26	6.48630147161465e-25	9.54743	-0.183223	4.17254e-07	3.99166e-05	Up	-	-	-	-	-
Unigene20622	894	1	763	0.0354385325389269	24.926259175753	9.458131805253	1.275884e-214	7.05749690673194e-213	9.5346	2.80061	7.09081e-12	4.90311e-09	Up	-	-	-	-	-
CL3628.Contig1	451	0	88	0.01	5.69870554694197	9.15449044008867	1.122384e-25	1.23653773105802e-24	9.53115	0.660303	4.43797e-07	4.20476e-05	Up	-	-	-	-	-
CL4912.Contig3	769	0	88	0.01	3.34215370828456	8.38463427538223	1.122384e-25	1.23623635700707e-24	9.53115	-0.254818	4.43797e-07	4.20476e-05	Up	-	-	-	-	-
CL2224.Contig1	397	0	87	0.01	6.40027792378526	9.32199074341253	2.15704e-25	2.35461235942029e-24	9.51468	-0.0274037	4.72319e-07	4.41137e-05	Up	-	-	-	-	-
Unigene12281	344	0	87	0.01	7.38636725506613	9.52872118585339	2.15704e-25	2.35575040309328e-24	9.51468	-0.220026	4.72319e-07	4.41137e-05	Up	-	-	-	-	-
Unigene18250	253	0	87	0.01	10.0431238566907	9.97199236586117	2.15704e-25	2.35518124377869e-24	9.51468	0.244845	4.72319e-07	4.41137e-05	Up	-	-	-	-	gi|116782446|gb|ABK22509.1|/1.16253e-07/unknown [Picea sitchensis]
CL2620.Contig1	212	0	86	0.01	11.8476625934654	10.2103867448457	4.1455e-25	4.49912190201729e-24	9.49802	-0.299051	5.02989e-07	4.65371e-05	Up	-	-	-	-	-
CL6295.Contig1	306	0	86	0.01	8.20818454187801	9.6809193567162	4.1455e-25	4.49804168067227e-24	9.49802	-0.391601	5.02989e-07	4.65371e-05	Up	-	-	-	-	-
Unigene5000	676	0	86	0.01	3.71553915653058	8.53742776312667	4.1455e-25	4.50020264232525e-24	9.49802	0.250429	5.02989e-07	4.65371e-05	Up	-	-	-	-	-
CL8083.Contig1	787	13	8559	0.523337516095817	317.627708358851	9.24537937258025	0	0	9.48466	6.28683	6.86168e-15	3.00496e-11	Up	-	-	-	-	-
Unigene15613	548	0	85	0.01	4.53010694139889	8.82340129788393	7.967e-25	8.59910828755672e-24	9.48117	-0.123134	5.35993e-07	4.8789e-05	Up	-	-	-	-	-
Unigene31103	682	0	85	0.01	3.64002727842609	8.50780545182028	7.967e-25	8.59500272141322e-24	9.48117	-0.412933	5.35993e-07	4.8789e-05	Up	-	-	-	-	-
Unigene6911	308	0	85	0.01	8.0600604022292	9.65464684014956	7.967e-25	8.59705501432665e-24	9.48117	-0.133048	5.35993e-07	4.8789e-05	Up	-	-	-	-	-
Unigene41605	581	0	84	0.01	4.22253483297507	8.72196551408099	1.531134e-24	1.63930366567164e-23	9.46413	-0.459167	5.71537e-07	5.16664e-05	Up	-	-	-	-	gi|219116468|ref|XP_002179029.1|/6.82923e-10/predicted protein [Phaeodactylum tricornutum CCAP 1055/1]
Unigene6631	691	0	84	0.01	3.55035128503403	8.47181796709726	1.531134e-24	1.63852729642434e-23	9.46413	-0.282582	5.71537e-07	5.16664e-05	Up	-	-	-	-	-
Unigene697	269	0	84	0.01	9.12004735300564	9.83289750492889	1.531134e-24	1.63891538910469e-23	9.46413	-0.271564	5.71537e-07	5.16664e-05	Up	-	-	-	-	-
CL5221.Contig3	472	0	83	0.01	5.13577727125093	9.00443882669184	2.9426e-24	3.12017783200375e-23	9.44687	-0.225857	6.09843e-07	5.43809e-05	Up	K01366|1|2e-13|73.2|smo:SELMODRAFT_228454|cathepsin H [EC:3.4.22.16]	-	GO:0004175//endopeptidase activity	GO:0019538//protein metabolic process	gi|148908373|gb|ABR17300.1|/2.97261e-13/unknown [Picea sitchensis]
CL722.Contig1	533	0	83	0.01	4.54800538842484	8.8290901532945	2.9426e-24	3.11944591133005e-23	9.44687	0.340166	6.09843e-07	5.43809e-05	Up	K13195|1|1e-16|84.0|pop:POPTR_712972|cold-inducible RNA-binding protein;K14411|2|2e-14|77.0|cme:CMR392C|RNA-binding protein Musashi;K11294|3|1e-13|73.9|zma:100273020|nucleolin	GO:0043231//intracellular membrane-bounded organelle	GO:0046914//transition metal ion binding;GO:0043566//structure-specific DNA binding;GO:0032559	GO:0032501//multicellular organismal process;GO:0006970//response to osmotic stress	gi|168038795|ref|XP_001771885.1|/6.39601e-22/predicted protein [Physcomitrella patens subsp. patens]
Unigene9909	676	0	83	0.01	3.58592732548881	8.48620243977149	2.9426e-24	3.12091009622154e-23	9.44687	-0.173702	6.09843e-07	5.43809e-05	Up	K04713|1|4e-53|205|ppp:PHYPADRAFT_108075|C4-hydroxylase [EC:1.14.-.-]	GO:0031410//cytoplasmic vesicle	GO:0003824//catalytic activity	GO:0008152//metabolic process	gi|168050072|ref|XP_001777484.1|/4.47894e-52/predicted protein [Physcomitrella patens subsp. patens]
CL2405.Contig2	803	0	82	0.01	2.98241719315363	8.22033827180753	5.6552e-24	5.9476331952525e-23	9.42941	-0.310733	6.51161e-07	5.78037e-05	Up	-	-	-	-	-
Unigene43589	221	0	82	0.01	10.8365656384722	10.0816918899334	5.6552e-24	5.94901765363129e-23	9.42941	0.0636183	6.51161e-07	5.78037e-05	Up	K02868|1|1e-25|112|zma:100283310|large subunit ribosomal protein L11e	GO:0030529//ribonucleoprotein complex	GO:0005198//structural molecule activity	GO:0010467//gene expression	gi|356510422|ref|XP_003523937.1|/4.66733e-25/PREDICTED: uncharacterized protein LOC100818236 [Glycine max]
CL2357.Contig2	2256	0	81	0.01	1.04861486709853	6.71234109519259	1.086842e-23	1.1351181803559e-22	9.41173	1.80199	6.95761e-07	6.08043e-05	Up	-	-	-	-	gi|116785307|gb|ABK23672.1|/5.67436e-96/unknown [Picea sitchensis]
CL2776.Contig1	693	0	81	0.01	3.41367264094413	8.41518090545417	1.086842e-23	1.13485590720887e-22	9.41173	-0.507301	6.95761e-07	6.08043e-05	Up	-	-	-	-	-
CL9873.Contig1	1494	0	81	0.01	1.58345056236565	7.30692801480214	1.086842e-23	1.13459375523216e-22	9.41173	0.911155	6.95761e-07	6.08043e-05	Up	K10756|1|7e-110|395|smo:SELMODRAFT_121188|replication factor C subunit 3/5	GO:0043231//intracellular membrane-bounded organelle	GO:0003676//nucleic acid binding;GO:0005343//organic acid:sodium symporter activity;GO:0016462//pyrophosphatase activity;GO:0032559	GO:0006259//DNA metabolic process;GO:0003006//developmental process involved in reproduction	gi|302806064|ref|XP_002984782.1|/7.83642e-109/hypothetical protein SELMODRAFT_121188 [Selaginella moellendorffii]
CL220.Contig2	1342	1	699	0.0236080835244416	15.2122952933876	9.3317412037939	1.682154e-196	8.69792947002288e-195	9.40823	2.82248	1.2158e-11	7.72899e-09	Up	-	-	-	-	-
CL9823.Contig1	486	0	80	0.01	4.80754994700865	8.90915803598834	2.08874e-23	2.16451130658106e-22	9.39384	0.607176	7.43944e-07	6.44435e-05	Up	K02989|1|2e-72|268|mtr:MTR_118s0013|small subunit ribosomal protein S5e	GO:0030529//ribonucleoprotein complex	GO:0003676//nucleic acid binding;GO:0005198//structural molecule activity	GO:0010467//gene expression	gi|388505622|gb|AFK40877.1|/1.94907e-71/unknown [Medicago truncatula]
Unigene39069	290	0	80	0.01	8.05679060084899	9.65406144957918	2.08874e-23	2.16351909420124e-22	9.39384	-0.294133	7.43944e-07	6.44435e-05	Up	-	-	-	-	-
Unigene6634	428	0	80	0.01	5.45904036038833	9.09250355319297	2.08874e-23	2.1640150866575e-22	9.39384	-0.245215	7.43944e-07	6.44435e-05	Up	-	-	-	-	-
Unigene35579	438	1	691	0.0723334431273987	46.0759209047982	9.31513445880673	3.0948e-194	1.58571657142857e-192	9.39163	4.00169	1.31195e-11	7.83471e-09	Up	-	-	-	-	-
Unigene19798	1642	0	79	0.01	1.40515432906098	7.13458478110605	4.01422e-23	4.13047883060109e-22	9.37572	-0.0423134	7.96041e-07	6.82068e-05	Up	K04733|1|5e-10|64.3|smo:SELMODRAFT_159261|interleukin-1 receptor-associated kinase 4 [EC:2.7.11.1];K00924|2|3e-09|62.0|osa:4333525|[EC:2.7.1.-]	-	GO:0016301//kinase activity	-	gi|157101246|dbj|BAF79954.1|/4.65716e-17/receptor-like kinase [Marchantia polymorpha]
Unigene30941	769	0	79	0.01	3.00034253357364	8.22898340492203	4.01422e-23	4.13141949988613e-22	9.37572	-0.0610603	7.96041e-07	6.82068e-05	Up	-	-	-	-	-
Unigene42499	298	0	79	0.01	7.74249465878567	9.5966546724217	4.01422e-23	4.12953858957432e-22	9.37572	-0.377466	7.96041e-07	6.82068e-05	Up	-	-	-	-	-
Unigene5517	210	0	79	0.01	10.9869686110387	10.1015776752177	4.01422e-23	4.1323605977221e-22	9.37572	1.40066	7.96041e-07	6.82068e-05	Up	K12313|1|2e-27|118|zma:100274491|actin, aortic smooth muscle;K05692|2|9e-27|116|vcn:VOLCADRAFT_109972|actin beta/gamma 1;K10355|4|2e-25|112|osa:4352927|actin, other eukaryote	-	-	-	gi|85823011|gb|ABC85746.1|/8.04219e-33/actin [Labyrinthula sp. N12]
Unigene27082	339	1	682	0.093457368996462	58.7563438435071	9.29622048744264	1.092506e-191	5.52883887480403e-190	9.37272	2.96418	1.41702e-11	8.33589e-09	Up	-	-	-	-	-
CL9.Contig1	763	0	78	0.01	2.98565864009181	8.22190541673447	7.71472e-23	7.86295954533153e-22	9.35737	1.28822	8.52417e-07	7.2097e-05	Up	-	-	-	-	-
Unigene21323	394	0	78	0.01	5.78187193500013	9.17539284411263	7.71472e-23	7.85587260567823e-22	9.35737	0.294303	8.52417e-07	7.2097e-05	Up	K02917|1|9e-31|129|aly:ARALYDRAFT_476564|large subunit ribosomal protein L35Ae	GO:0015934//large ribosomal subunit	GO:0005198//structural molecule activity	GO:0010467//gene expression;GO:0022613//ribonucleoprotein complex biogenesis	gi|325181117|emb|CCA15532.1|/1.47734e-34/DEAD/DEAH box RNA helicase putative [Albugo laibachii Nc14]
Unigene2735	346	0	78	0.01	6.58398133638743	9.36281643593228	7.71472e-23	7.8611866119504e-22	9.35737	0.0846183	8.52417e-07	7.2097e-05	Up	-	-	-	-	-
Unigene36146	292	0	78	0.01	7.80156692599332	9.60762010468899	7.71472e-23	7.85941447790803e-22	9.35737	-0.38053	8.52417e-07	7.2097e-05	Up	-	-	-	-	-
Unigene40376	608	0	78	0.01	3.74680516840469	8.54951715012542	7.71472e-23	7.85764314266396e-22	9.35737	0.342018	8.52417e-07	7.2097e-05	Up	-	-	-	-	-
Unigene10259	1110	0	77	0.01	2.02599250131709	7.66248502416419	1.482648e-22	1.49863181426974e-21	9.33878	-0.154036	9.13479e-07	7.64413e-05	Up	-	-	-	-	gi|225445553|ref|XP_002285304.1|/4.13856e-21/PREDICTED: blue copper protein [Vitis vinifera]
Unigene8400	2773	46	27079	0.52555867729204	285.202179396471	9.0839174445432	0	0	9.33354	8.68839	5.64898e-15	2.78311e-11	Up	K09873|1|3e-28|125|osa:9271254|aquaporin TIP;K09872|2|5e-28|125|osa:4335226|aquaporin PIP;K09874|3|5e-28|125|ath:AT5G37820|aquaporin NIP	-	-	GO:0006810//transport	gi|302760879|ref|XP_002963862.1|/1.78749e-46/hypothetical protein SELMODRAFT_266713 [Selaginella moellendorffii]
Unigene31477	2017	1	660	0.0157075102081312	9.55670377418503	9.24891477266428	1.84519e-185	9.12339458205689e-184	9.32542	3.82334	1.73304e-11	9.8994e-09	Up	-	-	-	-	-
CL4756.Contig1	436	0	76	0.01	5.09093075810527	8.99178563337342	2.84942e-22	2.85967107794803e-21	9.31995	-0.317043	9.79673e-07	8.12902e-05	Up	-	-	-	-	gi|145408590|ref|YP_001152214.1|/6.7431e-08/ORF124 [Pinus koraiensis]
CL5965.Contig2	258	0	76	0.01	8.6032783354027	9.74874270272709	2.84942e-22	2.8590361598579e-21	9.31995	-0.317043	9.79673e-07	8.12902e-05	Up	-	-	-	-	-
CL6634.Contig5	600	0	76	0.01	3.69940968422316	8.53115126765446	2.84942e-22	2.8584015236404e-21	9.31995	-0.524065	9.79673e-07	8.12902e-05	Up	-	-	-	-	gi|307110207|gb|EFN58443.1|/1.55153e-15/hypothetical protein CHLNCDRAFT_20170, partial [Chlorella variabilis]
CL115.Contig6	226	0	75	0.01	9.69221214427353	9.92068217278745	5.47612e-22	5.44743154391371e-21	9.30087	-0.527438	1.1295e-06	9.179e-05	Up	-	-	-	-	gi|168068200|ref|XP_001785975.1|/2.72545e-17/predicted protein [Physcomitrella patens subsp. patens]
Unigene9514	301	0	75	0.01	7.27720911829176	9.50724145844294	5.47612e-22	5.44863089035667e-21	9.30087	0.0519058	1.1295e-06	9.179e-05	Up	-	-	-	-	gi|326526817|dbj|BAK00797.1|/5.86975e-07/predicted protein [Hordeum vulgare subsp. vulgare]
Unigene19603	789	1	642	0.0401546870593164	23.7644688540251	9.20902204554077	2.2962e-180	1.10393479148936e-178	9.28553	2.6996	2.05693e-11	1.10994e-08	Up	-	-	-	-	-
CL10.Contig1	639	0	74	0.01	3.38221295567722	8.40182368938871	1.052426e-21	1.03732248183206e-20	9.28154	0.733723	1.2143e-06	9.68833e-05	Up	K08770|1|5e-97|351|mtr:MTR_8g018230|ubiquitin C	-	-	-	gi|297847850|ref|XP_002891806.1|/2.66613e-96/predicted protein [Arabidopsis lyrata subsp. lyrata]
CL2875.Contig1	424	0	74	0.01	5.09725018556071	8.99357535577251	1.052426e-21	1.0377751645647e-20	9.28154	-0.0927093	1.2143e-06	9.68833e-05	Up	K05765|1|4e-21|98.2|pop:POPTR_640513|cofilin	-	-	-	gi|326530920|dbj|BAK01258.1|/1.37895e-24/predicted protein [Hordeum vulgare subsp. vulgare]
Unigene42896	500	0	74	0.01	4.32246815735548	8.75571152567362	1.052426e-21	1.03709628853031e-20	9.28154	-0.466414	1.2143e-06	9.68833e-05	Up	-	-	-	-	gi|302779956|ref|XP_002971753.1|/3.05829e-17/hypothetical protein SELMODRAFT_412334 [Selaginella moellendorffii]
Unigene8666	753	0	74	0.01	2.87016477912051	8.16498975566378	1.052426e-21	1.03754877382199e-20	9.28154	0.248968	1.2143e-06	9.68833e-05	Up	-	-	-	-	-
CL9543.Contig1	1092	1	638	0.0290128645510995	17.0635004231809	9.20000517218334	3.113e-179	1.48556173178458e-177	9.27652	3.61004	2.13378e-11	1.12134e-08	Up	K11252|1|4e-42|170|ppp:PHYPADRAFT_214250|histone H2B	GO:0000785//chromatin;GO:0043231//intracellular membrane-bounded organelle	GO:0003676//nucleic acid binding	GO:0034728//nucleosome organization	gi|168012190|ref|XP_001758785.1|/4.56794e-41/histone H2B [Physcomitrella patens subsp. patens]
CL10137.Contig2	592	0	73	0.01	3.60139900802308	8.49241363795782	2.0226e-21	1.97675906574394e-20	9.26194	-0.0618049	1.30657e-06	0.00010238	Up	-	GO:0031224//intrinsic to membrane	GO:0015299//solute:hydrogen antiporter activity	GO:0006811//ion transport	gi|297742276|emb|CBI34425.3|/1.53326e-44/unnamed protein product [Vitis vinifera]
Unigene1092	734	0	73	0.01	2.9046705895772	8.18223075074356	2.0226e-21	1.97761443530939e-20	9.26194	0.0775813	1.30657e-06	0.00010238	Up	K03231|1|6e-94|341|bdi:100822582|elongation factor 1-alpha	GO:0044424//intracellular part	GO:0017111//nucleoside-triphosphatase activity;GO:0008135//translation factor activity, nucleic acid binding;GO:0032561//guanyl ribonucleotide binding	GO:0006412//translation;GO:0009207	gi|326520936|dbj|BAJ92831.1|/3.00993e-108/predicted protein [Hordeum vulgare subsp. vulgare]
Unigene403	495	0	73	0.01	4.30712770252457	8.7505822886198	2.0226e-21	1.97590443579766e-20	9.26194	1.09835	1.30657e-06	0.00010238	Up	-	-	-	-	-
Unigene42675	705	0	73	0.01	3.02415349326193	8.24038755630062	2.0226e-21	1.97633165837838e-20	9.26194	-0.104953	1.30657e-06	0.00010238	Up	-	-	-	-	-
Unigene9466	222	0	73	0.01	9.60373068806155	9.90745113723667	2.0226e-21	1.97718665801428e-20	9.26194	0.762114	1.30657e-06	0.00010238	Up	-	-	-	-	-
Unigene23086	1015	0	72	0.01	2.07174615450403	7.69470343407653	3.88712e-21	3.76321180462725e-20	9.24207	-0.127301	1.40708e-06	0.000108731	Up	K01188|1|6e-66|249|aly:ARALYDRAFT_472753|beta-glucosidase [EC:3.2.1.21]	-	GO:0016787//hydrolase activity	-	gi|168043026|ref|XP_001773987.1|/2.72816e-69/predicted protein [Physcomitrella patens subsp. patens]
Unigene42919	243	0	72	0.01	8.65358990461558	9.75715494254329	3.88712e-21	3.76401814956075e-20	9.24207	0.768255	1.40708e-06	0.000108731	Up	K13420|1|8e-07|50.1|rcu:RCOM_0633880|LRR receptor-like serine/threonine-protein kinase FLS2 [EC:2.7.11.1];K00924|2|1e-06|49.7|aly:ARALYDRAFT_473063|[EC:2.7.1.-]	-	GO:0004672//protein kinase activity	-	gi|356561578|ref|XP_003549058.1|/9.57128e-10/PREDICTED: LRR receptor-like serine/threonine-protein kinase GSO1-like [Glycine max]
Unigene6254	270	0	72	0.01	7.78823091415402	9.60515184909824	3.88712e-21	3.76482484012002e-20	9.24207	-0.447853	1.40708e-06	0.000108731	Up	K02261|1|8e-13|70.1|ppp:PhpafMp25|cytochrome c oxidase subunit 2	GO:0016020//membrane	-	-	gi|10802928|gb|AAG23676.1|AF288091_21/1.30095e-14/cytochrome c oxidase subunit 2 [Thraustochytrium aureum]
Unigene10420	307	0	71	0.01	6.75445107782902	9.39969471884126	7.47042e-21	7.17693921428571e-20	9.22193	-0.595114	1.51666e-06	0.000115433	Up	-	-	-	-	-
Unigene14707	363	0	71	0.01	5.71244209612537	9.15796382621569	7.47042e-21	7.18151926483727e-20	9.22193	-0.567795	1.51666e-06	0.000115433	Up	K00100|1|5e-17|84.0|olu:OSTLU_36252|[EC:1.1.1.-];K00218|2|4e-15|77.8|aly:ARALYDRAFT_470335|protochlorophyllide reductase [EC:1.3.1.33]	-	GO:0003824//catalytic activity	GO:0008152//metabolic process	gi|348685418|gb|EGZ25233.1|/5.61099e-34/hypothetical protein PHYSODRAFT_246201 [Phytophthora sojae]
Unigene20668	503	0	71	0.01	4.12249797394336	8.68737497440591	7.47042e-21	7.17846524856475e-20	9.22193	-0.426386	1.51666e-06	0.000115433	Up	K09755|1|1e-09|60.5|osa:4349097|ferulate-5-hydroxylase [EC:1.14.-.-];K09754|2|3e-09|59.3|pop:POPTR_685839|coumaroylquinate(coumaroylshikimate) 3'-monooxygenase [EC:1.14.13.36]	-	-	-	gi|224034251|gb|ACN36201.1|/9.71229e-11/unknown [Zea mays]
Unigene22117	491	0	71	0.01	4.22325148858148	8.72221034989674	7.47042e-21	7.17999193194385e-20	9.22193	0.479091	1.51666e-06	0.000115433	Up	-	-	-	-	-
Unigene2409	257	0	71	0.01	8.06854661826268	9.65616501501756	7.47042e-21	7.18304724765957e-20	9.22193	-0.0155614	1.51666e-06	0.000115433	Up	K02917|1|1e-16|82.4|osa:4330946|large subunit ribosomal protein L35Ae	GO:0043231//intracellular membrane-bounded organelle	-	-	gi|149392633|gb|ABR26119.1|/1.96564e-15/60S ribosomal protein l33-b [Oryza sativa Indica Group]
CL2940.Contig1	2713	0	70	0.01	0.753560860658102	6.23565212936986	1.435698e-20	1.36910875745938e-19	9.2015	-0.230012	1.63627e-06	0.000122376	Up	-	GO:0016020//membrane	GO:0015299//solute:hydrogen antiporter activity	GO:0006811//ion transport	gi|168041784|ref|XP_001773370.1|/0/predicted protein [Physcomitrella patens subsp. patens]
Unigene14095	388	0	70	0.01	5.26909952310678	9.0414126194646	1.435698e-20	1.36939772089489e-19	9.2015	-0.323371	1.63627e-06	0.000122376	Up	-	-	-	-	-
Unigene21873	525	0	70	0.01	3.89411545707701	8.60515184909824	1.435698e-20	1.36881991594937e-19	9.2015	-0.44217	1.63627e-06	0.000122376	Up	K12349|1|7e-25|111|smo:SELMODRAFT_167350|neutral ceramidase [EC:3.5.1.23]	-	GO:0016811//hydrolase activity, acting on carbon-nitrogen (but not peptide) bonds, in linear amides	-	gi|302762991|ref|XP_002964917.1|/6.61312e-24/hypothetical protein SELMODRAFT_167350 [Selaginella moellendorffii]
Unigene41387	200	0	70	0.01	10.2220530748272	9.99746927187701	1.435698e-20	1.3685311962877e-19	9.2015	-0.684169	1.63627e-06	0.000122376	Up	-	-	-	-	-
CL7567.Contig1	706	0	69	0.01	2.854397661526	8.15704252821375	2.75918e-20	2.60427866666667e-19	9.18078	-0.508392	1.76696e-06	0.000129931	Up	-	-	-	-	gi|168032067|ref|XP_001768541.1|/1.05642e-06/predicted protein [Physcomitrella patens subsp. patens]
Unigene15982	642	0	69	0.01	3.13894820722329	8.29413741436262	2.75918e-20	2.60536695695779e-19	9.18078	-0.420486	1.76696e-06	0.000129931	Up	-	-	-	-	gi|307110207|gb|EFN58443.1|/6.14287e-16/hypothetical protein CHLNCDRAFT_20170, partial [Chlorella variabilis]
Unigene26817	324	0	69	0.01	6.21976774394245	9.2807168986003	2.75918e-20	2.6048226981408e-19	9.18078	-0.574738	1.76696e-06	0.000129931	Up	-	-	-	-	-
Unigene27673	477	0	69	0.01	4.22474790154581	8.72272144547941	2.75918e-20	2.60645615719064e-19	9.18078	-0.34928	1.76696e-06	0.000129931	Up	K01183|1|2e-08|56.6|osa:4338719|chitinase [EC:3.2.1.14]	-	GO:0004563//beta-N-acetylhexosaminidase activity;GO:0004568//chitinase activity;GO:0030247//polysaccharide binding	GO:0005996//monosaccharide metabolic process;GO:0006952//defense response;GO:0009607//response to biotic stimulus;GO:0000272//polysaccharide catabolic process	gi|20196|emb|CAA38249.1|/1.76468e-08/endochitinase [Oryza sativa]
Unigene30983	218	0	69	0.01	9.24405848182272	9.852382576708	2.75918e-20	2.60591144326019e-19	9.18078	-0.547821	1.76696e-06	0.000129931	Up	-	-	-	-	-
Unigene40606	442	0	69	0.01	4.55928676252795	8.83266434209349	2.75918e-20	2.60373486239298e-19	9.18078	0.289373	1.76696e-06	0.000129931	Up	-	-	-	-	-
CL4784.Contig1	472	0	68	0.01	4.20762475235016	8.71686223659525	5.30272e-20	4.95739599172528e-19	9.15975	-0.460713	1.90992e-06	0.000137684	Up	-	-	-	-	-
Unigene159	406	0	68	0.01	4.89162286480117	8.93416936877192	5.30272e-20	4.95842173060211e-19	9.15975	-0.209063	1.90992e-06	0.000137684	Up	-	-	-	-	-
Unigene19594	796	0	68	0.01	2.49497347124281	7.96288066541345	5.30272e-20	4.95637067714581e-19	9.15975	0.635096	1.90992e-06	0.000137684	Up	-	-	-	-	-
Unigene39695	264	0	68	0.01	7.52272304208059	9.55511116659864	5.30272e-20	4.9553457866005e-19	9.15975	-0.714331	1.90992e-06	0.000137684	Up	-	-	-	-	-
Unigene9665	238	0	68	0.01	8.34453312230788	9.70468752264915	5.30272e-20	4.95432131982634e-19	9.15975	-0.188263	1.90992e-06	0.000137684	Up	K01535|1|4e-31|130|osa:4342621|H+-transporting ATPase [EC:3.6.3.6]	GO:0031224//intrinsic to membrane	GO:0043169//cation binding;GO:0015662//ATPase activity, coupled to transmembrane movement of ions, phosphorylative mechanism;GO:0032559	GO:0006818//hydrogen transport;GO:0009206;GO:0006811//ion transport;GO:0009207	gi|390190101|dbj|BAM20994.1|/7.57936e-31/plasma membrane H+-ATPase [Marchantia polymorpha]
Unigene27088	252	0	67	0.01	7.76505165548094	9.60085171166461	1.0191e-19	9.43560073755378e-19	9.13842	-0.609281	2.06647e-06	0.00014748	Up	-	-	-	-	-
Unigene27875	250	0	67	0.01	7.82717206872479	9.61234735050244	1.0191e-19	9.43946857962697e-19	9.13842	-0.502111	2.06647e-06	0.00014748	Up	-	-	GO:0016787//hydrolase activity	-	gi|168005153|ref|XP_001755275.1|/1.37007e-16/predicted protein [Physcomitrella patens subsp. patens]
Unigene3304	559	0	67	0.01	3.50052418100393	8.45142716232134	1.0191e-19	9.43753426229508e-19	9.13842	-0.755955	2.06647e-06	0.00014748	Up	-	-	-	-	-
Unigene30441	1036	1	577	0.0305811274998075	16.2662013904447	9.05502006706395	5.7088e-162	2.47355790604027e-160	9.13156	2.46575	3.95925e-11	1.83588e-08	Up	-	-	-	-	-
CL5333.Contig2	998	0	66	0.01	1.93145005135583	7.59354055872795	1.958548e-19	1.80082810205493e-18	9.11676	0.663634	2.23811e-06	0.000156129	Up	-	-	-	-	gi|52354335|gb|AAU44488.1|/3.90995e-12/hypothetical protein AT3G50170 [Arabidopsis thaliana]
CL6634.Contig2	375	0	66	0.01	5.14023240334165	9.00568977868197	1.958548e-19	1.79863241650071e-18	9.11676	-0.714113	2.23811e-06	0.000156129	Up	-	-	-	-	-
CL9951.Contig1	3291	0	66	0.01	0.585714722349778	5.87212625294086	1.958548e-19	1.79972958958926e-18	9.11676	0.729407	2.23811e-06	0.000156129	Up	K06174|1|0.0|1140|vvi:100249488|ATP-binding cassette, sub-family E, member 1	-	GO:0019829//cation-transporting ATPase activity;GO:0051540;GO:0032559	GO:0009207	gi|148910189|gb|ABR18176.1|/0/unknown [Picea sitchensis]
Unigene14114	540	0	66	0.01	3.56960583565393	8.47962096701438	1.958548e-19	1.800461782262e-18	9.11676	-0.612842	2.23811e-06	0.000156129	Up	-	-	-	-	gi|297803616|ref|XP_002869692.1|/1.71138e-06/integral membrane family protein [Arabidopsis lyrata subsp. lyrata]
Unigene20573	617	0	66	0.01	3.12412828404071	8.28730988491579	1.958548e-19	1.80009561147041e-18	9.11676	-0.775468	2.23811e-06	0.000156129	Up	-	-	-	-	-
Unigene40194	418	0	66	0.01	4.61145251495962	8.84907743198433	1.958548e-19	1.79899799219512e-18	9.11676	-0.50543	2.23811e-06	0.000156129	Up	-	-	-	-	-
Unigene41568	497	0	66	0.01	3.87844497234028	8.59933452250292	1.958548e-19	1.79936371652775e-18	9.11676	0.491776	2.23811e-06	0.000156129	Up	K05765|1|1e-27|120|mtr:MTR_087s0053|cofilin	-	-	GO:0002218//activation of innate immune response	gi|326530920|dbj|BAK01258.1|/5.44103e-35/predicted protein [Hordeum vulgare subsp. vulgare]
Unigene6726	443	0	66	0.01	4.35121253104542	8.76527367551019	1.958548e-19	1.79826698935392e-18	9.11676	0.225027	2.23811e-06	0.000156129	Up	K02951|1|2e-30|129|smo:SELMODRAFT_271964|small subunit ribosomal protein S12e	GO:0030529//ribonucleoprotein complex;GO:0009536//plastid	GO:0003723//RNA binding;GO:0005198//structural molecule activity	GO:0010467//gene expression	gi|326505090|dbj|BAK02932.1|/3.0796e-32/predicted protein [Hordeum vulgare subsp. vulgare]
Unigene15795	2130	27	13640	0.40160342649043	187.027235332854	8.86326108016654	0	0	9.11001	8.00571	2.08736e-14	5.48474e-11	Up	-	-	-	-	-
Unigene3856	811	1	565	0.0390654107149206	20.3468733037778	9.02469961572102	1.419322e-158	6.05684606458923e-157	9.10125	2.44576	4.52424e-11	2.02754e-08	Up	-	-	-	-	-
Unigene11898	291	0	65	0.01	6.52364702860839	9.34953491482693	3.76402e-19	3.4260542163142e-18	9.09477	-0.515444	2.4265e-06	0.000168377	Up	-	-	-	-	-
Unigene20998	576	0	65	0.01	3.2958008425782	8.3644852562929	3.76402e-19	3.42536431413613e-18	9.09477	-0.630468	2.4265e-06	0.000168377	Up	-	-	-	-	-
Unigene35194	936	0	65	0.01	2.02818513389428	7.66404553815181	3.76402e-19	3.42674439645447e-18	9.09477	1.00662	2.4265e-06	0.000168377	Up	-	-	-	-	-
Unigene16655	2374	21	10440	0.280254005849121	128.436916718252	8.84010922709696	0	0	9.08488	6.90407	2.67713e-14	6.36258e-11	Up	K13947|1|3e-56|218|vvi:100253234|auxin efflux carrier family	-	-	-	gi|296089625|emb|CBI39444.3|/3.00583e-55/unnamed protein product [Vitis vinifera]
Unigene20154	264	0	64	0.01	7.0802099219582	9.4676483253483	7.23386e-19	6.5225977877095e-18	9.07245	-0.752238	2.63354e-06	0.000181466	Up	-	-	-	-	-
CL3505.Contig2	1091	0	63	0.01	1.68649821582849	7.39788698188306	1.390234e-18	1.24140397012448e-17	9.04977	-0.582031	2.86135e-06	0.000193112	Up	-	-	-	-	-
CL6072.Contig1	482	0	63	0.01	3.81736421881512	8.57643303197671	1.390234e-18	1.24263162436709e-17	9.04977	0.130962	2.86135e-06	0.000193112	Up	K03767|1|9e-60|226|olu:OSTLU_34076|peptidyl-prolyl cis-trans isomerase A (cyclophilin A) [EC:5.2.1.8];K01802|2|1e-58|223|olu:OSTLU_42852|peptidylprolyl isomerase [EC:5.2.1.8]	-	GO:0016859//cis-trans isomerase activity	GO:0044267//cellular protein metabolic process	gi|303285834|ref|XP_003062207.1|/2.02972e-60/predicted protein [Micromonas pusilla CCMP1545]
Unigene1020	472	0	63	0.01	3.89824057938324	8.60667931884483	1.390234e-18	1.24214027141162e-17	9.04977	-0.602897	2.86135e-06	0.000193112	Up	-	-	-	-	-
Unigene22345	565	0	63	0.01	3.25658328047591	8.34721531090412	1.390234e-18	1.24287744664688e-17	9.04977	0.257092	2.86135e-06	0.000193112	Up	K02940|1|4e-45|178|osa:4347422|large subunit ribosomal protein L9e	-	-	-	gi|300122076|emb|CBK22650.2|/2.69772e-48/unnamed protein product [Blastocystis hominis]
Unigene27229	294	0	63	0.01	6.25839984173091	9.28965002337031	1.390234e-18	1.24189474062068e-17	9.04977	0.101836	2.86135e-06	0.000193112	Up	K02979|1|8e-13|70.1|cme:CMO024C|small subunit ribosomal protein S28e	GO:0030529//ribonucleoprotein complex	GO:0005198//structural molecule activity	GO:0010467//gene expression	gi|356503875|ref|XP_003520726.1|/1.31093e-11/PREDICTED: 40S ribosomal protein S28-like [Glycine max]
Unigene29283	245	0	63	0.01	7.51007981007709	9.5526844292041	1.390234e-18	1.24115873030423e-17	9.04977	-0.623568	2.86135e-06	0.000193112	Up	-	-	-	-	-
Unigene4553	327	0	63	0.01	5.62681820632687	9.13617554270859	1.390234e-18	1.24238589930789e-17	9.04977	-0.0535822	2.86135e-06	0.000193112	Up	-	-	-	-	gi|226492324|ref|NP_001142207.1|/1.15072e-07/uncharacterized protein LOC100274375 precursor [Zea mays]
Unigene5287	1153	0	63	0.01	1.59581054073624	7.3181455705549	1.390234e-18	1.24164930687747e-17	9.04977	-0.536542	2.86135e-06	0.000193112	Up	K14638|1|5e-42|170|ppp:PHYPADRAFT_189464|solute carrier family 15 (peptide/histidine transporter), member 3/4	GO:0031410//cytoplasmic vesicle	-	-	gi|302794688|ref|XP_002979108.1|/6.47728e-49/hypothetical protein SELMODRAFT_444106 [Selaginella moellendorffii]
CL1724.Contig1	931	1	541	0.0340301268418911	16.9714000720623	8.96207734224529	8.76118e-152	3.61254787007299e-150	9.03864	2.40091	5.89598e-11	2.58205e-08	Up	-	-	-	-	gi|242048500|ref|XP_002461996.1|/4.26205e-34/hypothetical protein SORBIDRAFT_02g012080 [Sorghum bicolor]
CL10834.Contig1	1182	0	62	0.01	1.5319489742308	7.25922443491609	2.67182e-18	2.358298621875e-17	9.02673	0.397867	3.11235e-06	0.000206864	Up	-	-	-	-	-
CL3514.Contig4	623	0	62	0.01	2.9065227729387	8.18315040206963	2.67182e-18	2.36014248318999e-17	9.02673	0.398716	3.11235e-06	0.000206864	Up	-	-	-	-	-
CL9646.Contig2	230	0	62	0.01	7.87288559800352	9.62074870414926	2.67182e-18	2.35691761545969e-17	9.02673	-0.68467	3.11235e-06	0.000206864	Up	-	-	-	-	-
Unigene1089	988	0	62	0.01	1.832756768766	7.51787152350895	2.67182e-18	2.35875931705411e-17	9.02673	-0.0281312	3.11235e-06	0.000206864	Up	K07374|1|4e-135|393|smo:SELMODRAFT_178975|tubulin alpha	GO:0032991//macromolecular complex;GO:0015630//microtubule cytoskeleton	GO:0017111//nucleoside-triphosphatase activity;GO:0032561//guanyl ribonucleotide binding	GO:0043623//cellular protein complex assembly;GO:0009207;GO:0007017//microtubule-based process	gi|326515212|dbj|BAK03519.1|/5.41444e-144/predicted protein [Hordeum vulgare subsp. vulgare]
Unigene11042	613	0	62	0.01	2.95393750006657	8.20649549140285	2.67182e-18	2.35737777118313e-17	9.02673	-0.418444	3.11235e-06	0.000206864	Up	-	-	-	-	-
Unigene1220	235	0	62	0.01	7.70537739379068	9.58972180852863	2.67182e-18	2.3578381066198e-17	9.02673	0.86175	3.11235e-06	0.000206864	Up	-	-	-	-	-
Unigene25477	228	0	62	0.01	7.94194599798601	9.63334874092889	2.67182e-18	2.35968124760602e-17	9.02673	-0.225557	3.11235e-06	0.000206864	Up	-	-	-	-	-
Unigene39860	951	0	62	0.01	1.90406276292409	7.57293722423307	2.67182e-18	2.3592201922626e-17	9.02673	-0.538677	3.11235e-06	0.000206864	Up	-	-	-	-	gi|383152861|gb|AFG58548.1|/8.6912e-06/hypothetical protein, partial [Pinus taeda]
Unigene3430	625	0	61	0.01	2.85049251458037	8.15506740272019	5.1348e-18	4.48322800618238e-17	9.00332	-0.575389	3.38925e-06	0.000223759	Up	-	-	-	-	-
Unigene36306	344	0	61	0.01	5.17894715585097	9.01651502756754	5.1348e-18	4.48236201661194e-17	9.00332	-0.8772	3.38925e-06	0.000223759	Up	-	-	-	-	-
CL3845.Contig1	503	0	60	0.01	3.48380110474086	8.44451845050975	9.86828e-18	8.53689337212864e-17	8.97952	-0.376505	3.69514e-06	0.000242606	Up	-	-	-	-	-
Unigene31441	281	0	60	0.01	6.23612795617315	9.28450672009435	9.86828e-18	8.5352595169378e-17	8.97952	-0.551922	3.69514e-06	0.000242606	Up	-	-	-	-	-
Unigene437	526	0	60	0.01	3.33146759635866	8.38001405102297	9.86828e-18	8.53362628702641e-17	8.97952	-0.54548	3.69514e-06	0.000242606	Up	K02261|1|4e-26|115|ppp:PhpafMp25|cytochrome c oxidase subunit 2	GO:0016020//membrane	GO:0046872//metal ion binding	GO:0055114//oxidation-reduction process	gi|146196917|dbj|BAF57238.1|/9.07404e-26/cytochrome c oxidase subunit II [Haptoglossa heterospora]
CL5221.Contig2	488	0	59	0.01	3.53103706917331	8.46394815650571	1.896528e-17	1.62448622774829e-16	8.95532	-0.681195	4.03352e-06	0.000261906	Up	K01366|1|5e-13|71.6|smo:SELMODRAFT_228454|cathepsin H [EC:3.4.22.16]	-	GO:0004175//endopeptidase activity	GO:0019538//protein metabolic process	gi|148908373|gb|ABR17300.1|/3.22997e-13/unknown [Picea sitchensis]
Unigene22654	324	0	59	0.01	5.31835212887832	9.05483549118397	1.896528e-17	1.62479418722275e-16	8.95532	-0.78756	4.03352e-06	0.000261906	Up	-	-	-	-	-
Unigene7208	908	4	1860	0.139568493787668	59.8269940817448	8.74367946441386	0	0	8.95103	4.18882	9.10452e-13	1.05543e-09	Up	-	-	-	-	-
Unigene22828	246	1	503	0.128788813373173	59.7176852106627	8.857007148224	4.9249e-141	1.87978108783784e-139	8.93359	2.41694	9.2332e-11	3.83071e-08	Up	-	-	-	-	-
CL11007.Contig2	652	0	58	0.01	2.59806782795782	8.02129528560325	3.64482e-17	3.08979001012943e-16	8.9307	-0.0850118	4.40838e-06	0.000281608	Up	K07977|1|4e-89|325|aly:ARALYDRAFT_325935|Arf/Sar family, other	GO:0043231//intracellular membrane-bounded organelle	GO:0032561//guanyl ribonucleotide binding;GO:0060229//lipase activator activity	GO:0035556//intracellular signal transduction;GO:0006464//protein modification process;GO:0015031//protein transport	gi|384245653|gb|EIE19146.1|/1.90135e-89/ADP-ribosylation factor 1 [Coccomyxa subellipsoidea C-169]
CL2659.Contig1	620	0	58	0.01	2.73216165133629	8.09389903456009	3.64482e-17	3.08921052963241e-16	8.9307	-0.406474	4.40838e-06	0.000281608	Up	K15102|1|1e-45|180|cre:CHLREDRAFT_196712|solute carrier family 25 (mitochondrial phosphate transporter), member 3	GO:0031090//organelle membrane;GO:0030312//external encapsulating structure;GO:0009536//plastid;GO:0044446//intracellular organelle part	GO:0005488//binding	GO:0051234//establishment of localization	gi|159491018|ref|XP_001703470.1|/1.28616e-44/mitochondrial phosphate carrier 1, minor isoform [Chlamydomonas reinhardtii]
Unigene26748	631	0	58	0.01	2.68453284283439	8.06852724485178	3.64482e-17	3.09036970806754e-16	8.9307	0.128287	4.40838e-06	0.000281608	Up	K02891|1|7e-18|88.6|vvi:100260136|large subunit ribosomal protein L22e	GO:0015934//large ribosomal subunit;GO:0016020//membrane;GO:0031981//nuclear lumen	-	-	gi|225431737|ref|XP_002268941.1|/6.95401e-17/PREDICTED: 60S ribosomal protein L22-2 [Vitis vinifera]
Unigene3552	245	0	58	0.01	6.91404172991224	9.43338550083176	3.64482e-17	3.08863126645415e-16	8.9307	-0.823578	4.40838e-06	0.000281608	Up	K05279|1|3e-22|101|ath:AT5G54160|flavonol 3-O-methyltransferase [EC:2.1.1.76];K13066|4|2e-18|89.0|pop:POPTR_824484|caffeic acid 3-O-methyltransferase [EC:2.1.1.68]	GO:0043231//intracellular membrane-bounded organelle;GO:0044444//cytoplasmic part;GO:0016020//membrane	GO:0008757//S-adenosylmethionine-dependent methyltransferase activity;GO:0005515//protein binding;GO:0008171//O-methyltransferase activity	GO:0051553	gi|302813178|ref|XP_002988275.1|/6.39034e-22/caffeic acid O-methyltransferase [Selaginella moellendorffii]
CL1007.Contig1	325	0	57	0.01	5.12225956277053	9.00063655095568	7.00478e-17	5.85463321176253e-16	8.90566	-0.575714	4.82427e-06	0.000302295	Up	-	-	-	-	-
CL449.Contig1	787	0	57	0.01	2.11529143316445	7.72471263336401	7.00478e-17	5.85138664990758e-16	8.90566	-0.327838	4.82427e-06	0.000302295	Up	K02981|1|1e-93|340|zma:100382980|small subunit ribosomal protein S2e	GO:0015935//small ribosomal subunit	GO:0003676//nucleic acid binding;GO:0005198//structural molecule activity	GO:0010467//gene expression	gi|293334545|ref|NP_001169135.1|/1.17696e-92/uncharacterized protein LOC100382980 [Zea mays]
CL6201.Contig1	565	0	57	0.01	2.94643249185915	8.20282540156895	7.00478e-17	5.85571619977803e-16	8.90566	-0.894197	4.82427e-06	0.000302295	Up	K02981|1|4e-72|268|zma:100382980|small subunit ribosomal protein S2e	GO:0030529//ribonucleoprotein complex	GO:0003676//nucleic acid binding;GO:0005198//structural molecule activity	GO:0010467//gene expression	gi|293334545|ref|NP_001169135.1|/3.81476e-71/uncharacterized protein LOC100382980 [Zea mays]
Unigene14113	561	0	57	0.01	2.96744092317366	8.21307549826271	7.00478e-17	5.8503052626132e-16	8.90566	-0.362172	4.82427e-06	0.000302295	Up	-	GO:0044464//cell part	-	GO:0009725//response to hormone stimulus;GO:0000902//cell morphogenesis	gi|341940411|sp|Q0IN16.2|CSPLE_ORYSJ/2.24622e-07/RecName: Full=CASP-like protein Os12g0514300
Unigene1890	334	0	57	0.01	4.98423460449228	8.96122816639745	7.00478e-17	5.85355062426036e-16	8.90566	-0.271864	4.82427e-06	0.000302295	Up	-	-	-	-	-
Unigene436	497	0	57	0.01	3.3495661124757	8.38783041730921	7.00478e-17	5.85246843704936e-16	8.90566	0.289921	4.82427e-06	0.000302295	Up	K02865|1|3e-55|212|sbi:SORBI_07g024210|large subunit ribosomal protein L10Ae	GO:0015934//large ribosomal subunit;GO:0016020//membrane;GO:0031981//nuclear lumen	GO:0005198//structural molecule activity	GO:0003002//regionalization;GO:0010467//gene expression;GO:0048513//organ development	gi|315113249|pdb|3IZR|A/1.05452e-54/Chain A, Localization Of The Large Subunit Ribosomal Proteins Into A 5.5 A Cryo-Em Map Of Triticum Aestivum Translating 80s Ribosome
CL3348.Contig1	327	0	56	0.01	5.00161618340166	8.96625054126628	1.34621e-16	1.11343196046852e-15	8.88018	0.14037	5.28636e-06	0.000326578	Up	-	-	-	-	-
CL6649.Contig2	235	0	56	0.01	6.95969571052061	9.44288042019936	1.34621e-16	1.11221064570384e-15	8.88018	-0.159492	5.28636e-06	0.000326578	Up	K03801|1|6e-09|50.4|aly:ARALYDRAFT_311551|lipoyl(octanoyl) transferase [EC:2.3.1.181]	GO:0043231//intracellular membrane-bounded organelle	-	GO:0006633//fatty acid biosynthetic process;GO:0006790//sulfur compound metabolic process;GO:0018065//protein-cofactor linkage	gi|297843274|ref|XP_002889518.1|/7.6669e-08/hypothetical protein ARALYDRAFT_311551 [Arabidopsis lyrata subsp. lyrata]
CL8339.Contig1	481	0	56	0.01	3.40026713507764	8.40950428299432	1.34621e-16	1.11282096798976e-15	8.88018	-0.353563	5.28636e-06	0.000326578	Up	-	-	-	-	-
Unigene1075	468	0	56	0.01	3.49471899994091	8.44903264718096	1.34621e-16	1.11363577375069e-15	8.88018	-0.831758	5.28636e-06	0.000326578	Up	-	-	-	-	-
Unigene11678	626	0	56	0.01	2.61266532263953	8.02937851983174	1.34621e-16	1.11261745281639e-15	8.88018	2.28333	5.28636e-06	0.000326578	Up	-	-	-	-	-
Unigene13958	421	0	56	0.01	3.8848657766564	8.60172094369796	1.34621e-16	1.11302455762898e-15	8.88018	0.136296	5.28636e-06	0.000326578	Up	K02912|1|1e-36|149|ath:AT4G18100|large subunit ribosomal protein L32e	GO:0015934//large ribosomal subunit;GO:0031981//nuclear lumen	GO:0005198//structural molecule activity	GO:0010467//gene expression;GO:0022613//ribonucleoprotein complex biogenesis	gi|323456214|gb|EGB12081.1|/1.20705e-36/hypothetical protein AURANDRAFT_36203 [Aureococcus anophagefferens]
Unigene40631	322	0	56	0.01	5.07928103097001	8.98848048864974	1.34621e-16	1.11241401206802e-15	8.88018	-0.768095	5.28636e-06	0.000326578	Up	-	-	-	-	-
Unigene43059	474	0	56	0.01	3.45048205057457	8.4306541178661	1.34621e-16	1.11322822177493e-15	8.88018	-0.642017	5.28636e-06	0.000326578	Up	-	-	-	-	-
CL10313.Contig1	563	1	478	0.0562736200529318	24.796454553501	8.78345936639922	5.79886e-134	2.14278071234669e-132	8.86006	3.4235	1.25865e-10	5.06208e-08	Up	-	GO:0031410//cytoplasmic vesicle	GO:0004175//endopeptidase activity	GO:0019538//protein metabolic process	gi|222622576|gb|EEE56708.1|/2.60068e-11/hypothetical protein OsJ_06199 [Oryza sativa Japonica Group]
CL488.Contig4	805	0	55	0.01	1.99543183359536	7.64055718522943	2.5872e-16	2.11429913924051e-15	8.85424	-0.192362	5.8006e-06	0.000352816	Up	-	-	-	-	-
CL511.Contig2	406	0	55	0.01	3.95645967005977	8.62806624104624	2.5872e-16	2.1162125321267e-15	8.85424	-0.787719	5.8006e-06	0.000352816	Up	-	-	-	-	-
Unigene30678	320	0	55	0.01	5.01975820638833	8.97147406334405	2.5872e-16	2.11544675954406e-15	8.85424	0.920561	5.8006e-06	0.000352816	Up	-	-	-	-	-
Unigene37303	307	0	55	0.01	5.23232125747318	9.03130731286124	2.5872e-16	2.11582957654723e-15	8.85424	-0.403776	5.8006e-06	0.000352816	Up	-	-	-	-	-
Unigene5462	258	0	55	0.01	6.22605669009406	9.28217490280816	2.5872e-16	2.11506408104197e-15	8.85424	-0.427984	5.8006e-06	0.000352816	Up	K05768|1|5e-07|50.8|vvi:100254775|gelsolin	-	GO:0003779//actin binding	GO:0007015//actin filament organization	gi|348684334|gb|EGZ24149.1|/2.93727e-11/hypothetical protein PHYSODRAFT_349852 [Phytophthora sojae]
Unigene820	317	0	55	0.01	5.06726380455605	8.98506312809201	2.5872e-16	2.11468154096582e-15	8.85424	-0.696144	5.8006e-06	0.000352816	Up	K00924|1|4e-08|54.3|ath:AT5G22850|[EC:2.7.1.-];K08245|3|5e-06|47.4|aly:ARALYDRAFT_475117|phytepsin [EC:3.4.23.40]	GO:0031410//cytoplasmic vesicle;GO:0043231//intracellular membrane-bounded organelle	GO:0008233//peptidase activity	-	gi|225437854|ref|XP_002264056.1|/2.57828e-23/PREDICTED: aspartic proteinase nepenthesin-1 [Vitis vinifera]
CL10181.Contig2	1077	0	54	0.01	1.46436096575319	7.19412741232601	4.9722e-16	4.02262195488722e-15	8.82783	0.370166	7.01372e-06	0.000410147	Up	-	-	-	-	-
CL1120.Contig4	326	0	54	0.01	4.83778147274905	8.91820179263915	4.9722e-16	4.0233422094897e-15	8.82783	-0.418958	7.01372e-06	0.000410147	Up	-	-	-	-	gi|326516412|dbj|BAJ92361.1|/8.22751e-14/predicted protein [Hordeum vulgare subsp. vulgare]
CL2302.Contig1	753	0	54	0.01	2.0944445685474	7.7104238921983	4.9722e-16	4.02406272206304e-15	8.82783	0.269144	7.01372e-06	0.000410147	Up	K02981|1|6e-97|351|ppp:PHYPADRAFT_196764|small subunit ribosomal protein S2e	GO:0030529//ribonucleoprotein complex;GO:0009536//plastid	GO:0003676//nucleic acid binding;GO:0005198//structural molecule activity	GO:0010467//gene expression	gi|168002136|ref|XP_001753770.1|/6.10026e-96/predicted protein [Physcomitrella patens subsp. patens]
Unigene1194	211	0	54	0.01	7.47448701476867	9.54583075816304	4.9722e-16	4.01974351341682e-15	8.82783	-0.88998	7.01372e-06	0.000410147	Up	-	-	-	-	-
Unigene13904	580	0	54	0.01	2.71916682778653	8.08702085685529	4.9722e-16	4.0262258089948e-15	8.82783	-0.124367	7.01372e-06	0.000410147	Up	K02872|1|7e-48|187|zma:100280870|large subunit ribosomal protein L13Ae	GO:0030529//ribonucleoprotein complex	-	-	gi|2500261|sp|P93099.1|RL13A_CYAPA/4.83773e-48/RecName: Full=60S ribosomal protein L13a
Unigene23286	538	0	54	0.01	2.93144379203753	8.1954675843136	4.9722e-16	4.0211822190408e-15	8.82783	-0.823701	7.01372e-06	0.000410147	Up	-	-	-	-	-
Unigene27655	540	0	54	0.01	2.92058659280776	8.19011434981939	4.9722e-16	4.02478349274584e-15	8.82783	-0.791707	7.01372e-06	0.000410147	Up	K05277|1|4e-17|85.5|gmx:547615|leucoanthocyanidin dioxygenase [EC:1.14.11.19];K05278|3|1e-14|77.4|aly:ARALYDRAFT_487705|flavonol synthase [EC:1.14.11.23]	GO:0042579//microbody	GO:0016491//oxidoreductase activity	GO:0051707//response to other organism	gi|334186604|ref|NP_001190740.1|/1.70346e-22/oxidoreductase [Arabidopsis thaliana]
Unigene28766	207	0	54	0.01	7.61892154645502	9.5734429893709	4.9722e-16	4.02190195811706e-15	8.82783	-0.347997	7.01372e-06	0.000410147	Up	K05765|1|1e-06|49.3|zma:100285352|cofilin	-	-	-	gi|326500292|dbj|BAK06235.1|/4.92827e-06/predicted protein [Hordeum vulgare subsp. vulgare]
Unigene6203	360	0	54	0.01	4.38087988921164	8.77507685054055	4.9722e-16	4.02550452167682e-15	8.82783	-0.579587	7.01372e-06	0.000410147	Up	-	-	-	-	-
Unigene7660	271	0	54	0.01	5.81961904101915	9.18478090551635	4.9722e-16	4.02046273752013e-15	8.82783	-0.959578	7.01372e-06	0.000410147	Up	-	-	-	-	-
CL2123.Contig1	400	0	53	0.01	3.86977723547028	8.59610670949523	9.55578e-16	7.62976695689046e-15	8.80092	-0.362595	7.72941e-06	0.000442801	Up	K01366|1|3e-31|131|ath:AT5G60360|cathepsin H [EC:3.4.22.16];K01365|2|6e-31|130|pop:POPTR_794939|cathepsin L [EC:3.4.22.15]	GO:0043231//intracellular membrane-bounded organelle	GO:0008233//peptidase activity;GO:0005488//binding	GO:0009725//response to hormone stimulus;GO:0032502//developmental process	gi|326501772|dbj|BAK02675.1|/1.19123e-60/predicted protein [Hordeum vulgare subsp. vulgare]
CL254.Contig1	200	0	53	0.01	7.73955447094056	9.59610670949523	9.55578e-16	7.63786363211885e-15	8.80092	-1.05653	7.72941e-06	0.000442801	Up	-	-	-	-	-
CL4007.Contig1	959	0	53	0.01	1.61408852365809	7.33457589425182	9.55578e-16	7.64191841727128e-15	8.80092	-1.05653	7.72941e-06	0.000442801	Up	-	-	-	-	-
CL5218.Contig1	447	0	53	0.01	3.4628879064611	8.43583187808664	9.55578e-16	7.63651299310345e-15	8.80092	-0.748929	7.72941e-06	0.000442801	Up	K08245|1|2e-39|159|mtr:MTR_4g132420|phytepsin [EC:3.4.23.40]	GO:0031410//cytoplasmic vesicle;GO:0043231//intracellular membrane-bounded organelle	GO:0004175//endopeptidase activity	GO:0019538//protein metabolic process	gi|326523981|dbj|BAJ97001.1|/1.31843e-46/predicted protein [Hordeum vulgare subsp. vulgare]
Unigene11061	294	0	53	0.01	5.26500304145616	9.04029055443359	9.55578e-16	7.64056634394905e-15	8.80092	-0.187437	7.72941e-06	0.000442801	Up	-	-	-	-	-
Unigene14438	508	0	53	0.01	3.04706868934668	8.25127821249779	9.55578e-16	7.63111521046121e-15	8.80092	0.0708522	7.72941e-06	0.000442801	Up	K01362|1|1e-06|50.4|olu:OSTLU_44226|[EC:3.4.21.-]	-	GO:0070011	-	gi|326526633|dbj|BAK00705.1|/3.50325e-24/predicted protein [Hordeum vulgare subsp. vulgare]
Unigene22966	350	0	53	0.01	4.42260255482318	8.78875178743763	9.55578e-16	7.63381314760474e-15	8.80092	0.075129	7.72941e-06	0.000442801	Up	K02920|1|3e-30|127|pop:POPTR_822944|large subunit ribosomal protein L36e	GO:0030529//ribonucleoprotein complex	-	-	gi|116779579|gb|ABK21348.1|/2.39979e-29/unknown [Picea sitchensis]
Unigene25148	319	0	53	0.01	4.85238524823859	8.92255028550509	9.55578e-16	7.63921474898284e-15	8.80092	-0.844101	7.72941e-06	0.000442801	Up	-	-	GO:0003824//catalytic activity	-	gi|348685415|gb|EGZ25230.1|/1.08202e-13/hypothetical protein PHYSODRAFT_483273 [Phytophthora sojae]
Unigene4499	619	0	53	0.01	2.50066380321181	7.96616730005569	9.55578e-16	7.63516283168317e-15	8.80092	-0.535948	7.72941e-06	0.000442801	Up	K01362|1|2e-11|67.4|olu:OSTLU_44226|[EC:3.4.21.-]	-	GO:0008233//peptidase activity	-	gi|326526633|dbj|BAK00705.1|/9.58272e-24/predicted protein [Hordeum vulgare subsp. vulgare]
Unigene8858	1058	0	53	0.01	1.46305377522506	7.19283898715593	9.55578e-16	7.63246394061506e-15	8.80092	-0.860614	7.72941e-06	0.000442801	Up	-	-	-	-	-
Unigene13875	589	0	52	0.01	2.5784465675043	8.01035833901739	1.836472e-15	1.44866194142084e-14	8.7735	-0.848235	8.53121e-06	0.000478987	Up	-	-	-	-	-
Unigene25753	309	0	52	0.01	4.91490300407778	8.94101913494347	1.836472e-15	1.44891485027933e-14	8.7735	-0.881549	8.53121e-06	0.000478987	Up	-	-	-	-	gi|348685415|gb|EGZ25230.1|/7.11024e-13/hypothetical protein PHYSODRAFT_483273 [Phytophthora sojae]
Unigene31150	248	0	52	0.01	6.12381059782272	9.25828585246097	1.836472e-15	1.44815638848369e-14	8.7735	-0.89851	8.53121e-06	0.000478987	Up	K01366|1|3e-13|71.6|smo:SELMODRAFT_228454|cathepsin H [EC:3.4.22.16]	-	GO:0004175//endopeptidase activity	GO:0019538//protein metabolic process	gi|148908373|gb|ABR17300.1|/2.42618e-13/unknown [Picea sitchensis]
Unigene38425	627	0	52	0.01	2.42217707856465	7.92016053004581	1.836472e-15	1.4484091208377e-14	8.7735	-0.253421	8.53121e-06	0.000478987	Up	-	GO:0009521;GO:0031224//intrinsic to membrane;GO:0009534//chloroplast thylakoid	GO:0046906//tetrapyrrole binding	GO:0006464//protein modification process	gi|219112233|ref|XP_002177868.1|/1.64861e-71/protein fucoxanthin chlorophyll a/c protein [Phaeodactylum tricornutum CCAP 1055/1]
Unigene42821	286	0	52	0.01	5.31015744146865	9.05261082606946	1.836472e-15	1.44790374431263e-14	8.7735	-0.783904	8.53121e-06	0.000478987	Up	-	-	-	-	-
Unigene6302	675	0	52	0.01	2.24993337520005	7.81373847090965	1.836472e-15	1.44765118827839e-14	8.7735	0.098365	8.53121e-06	0.000478987	Up	K12602|1|5e-06|49.3|smo:SELMODRAFT_269750|WD repeat-containing protein 61	-	-	-	gi|226509504|ref|NP_001142201.1|/2.71098e-57/uncharacterized protein LOC100274369 [Zea mays]
Unigene9805	332	0	52	0.01	4.57441273572299	8.83744273150092	1.836472e-15	1.4491678474594e-14	8.7735	-0.91568	8.53121e-06	0.000478987	Up	K05278|1|3e-07|51.6|aly:ARALYDRAFT_487705|flavonol synthase [EC:1.14.11.23];K05933|3|5e-06|47.4|rcu:RCOM_0562170|aminocyclopropanecarboxylate oxidase [EC:1.14.17.4];K06892|4|7e-06|47.0|pop:POPTR_845112|	GO:0042579//microbody	GO:0016491//oxidoreductase activity	-	gi|2244989|emb|CAB10410.1|/2.3048e-11/naringenin 3-dioxygenase like protein [Arabidopsis thaliana]
CL7475.Contig1	1032	1	449	0.0306996590017448	12.7068156993283	8.69316419315961	9.20784e-126	3.22574190139535e-124	8.76979	1.87119	1.83622e-10	7.3104e-08	Up	-	-	-	-	-
Unigene3715	974	2	837	0.0650555402254633	25.0978539854219	8.59167637096881	2.85422e-233	1.72674578634538e-231	8.75413	3.06512	1.63877e-11	9.4986e-09	Up	-	-	-	-	-
CL7733.Contig1	954	0	51	0.01	1.56131987665824	7.28662233067274	3.5294e-15	2.75143427289978e-14	8.74555	-0.835972	9.43113e-06	0.000520614	Up	-	-	-	-	-
Unigene23042	546	0	51	0.01	2.72802044383142	8.0917106457584	3.5294e-15	2.75190898550725e-14	8.74555	-0.208598	9.43113e-06	0.000520614	Up	-	-	-	-	gi|157101246|dbj|BAF79954.1|/1.91109e-16/receptor-like kinase [Marchantia polymorpha]
Unigene23446	836	0	51	0.01	1.78169756259803	7.47710865459737	3.5294e-15	2.75095972404277e-14	8.74555	0.0269876	9.43113e-06	0.000520614	Up	K02998|1|3e-71|266|gmx:100805318|small subunit ribosomal protein SAe	GO:0030529//ribonucleoprotein complex	GO:0005198//structural molecule activity	GO:0010467//gene expression	gi|301121570|ref|XP_002908512.1|/5.65139e-80/40S ribosomal protein SA [Phytophthora infestans T30-4]
Unigene34578	335	0	51	0.01	4.4462661562148	8.79645050133312	3.5294e-15	2.75048533885153e-14	8.74555	0.0136385	9.43113e-06	0.000520614	Up	-	-	-	-	gi|357436159|ref|XP_003588355.1|/3.10417e-08/Mitochondrial protein, putative [Medicago truncatula]
Unigene9945	1023	0	51	0.01	1.45601091137044	7.18587735693293	3.5294e-15	2.75238386194996e-14	8.74555	-0.667167	9.43113e-06	0.000520614	Up	K10082|1|4e-07|53.9|mtr:MTR_5g031140|lectin, mannose-binding 2	-	GO:0016772//transferase activity, transferring phosphorus-containing groups	-	gi|116787627|gb|ABK24581.1|/5.31517e-20/unknown [Picea sitchensis]
Unigene11017	464	0	50	0.01	3.14718382845664	8.29791763935391	6.78296e-15	5.21673805854323e-14	8.71705	0.115209	1.04431e-05	0.000568512	Up	-	-	-	-	-
Unigene12471	334	0	50	0.01	4.37213561797568	8.77219434200743	6.78296e-15	5.22118086050077e-14	8.71705	-0.856532	1.04431e-05	0.000568512	Up	K02256|1|3e-37|150|sbi:SobioMp23|cytochrome c oxidase subunit 1 [EC:1.9.3.1]	GO:0019866//organelle inner membrane;GO:0043231//intracellular membrane-bounded organelle;GO:0031224//intrinsic to membrane	GO:0005506//iron ion binding;GO:0015002//heme-copper terminal oxidase activity	GO:0051234//establishment of localization;GO:0045333//cellular respiration	gi|333796920|gb|AEF98125.1|/7.82098e-44/cytochrome c oxidase subunit I [Lingulodinium polyedrum]
Unigene1383	302	0	50	0.01	4.83540826623801	8.9174938951564	6.78296e-15	5.22029169482289e-14	8.71705	-0.360003	1.04431e-05	0.000568512	Up	K02912|1|1e-27|119|pop:POPTR_665064|large subunit ribosomal protein L32e	GO:0005622//intracellular	-	-	gi|224116704|ref|XP_002331857.1|/1.94047e-26/predicted protein [Populus trichocarpa]
Unigene19565	212	0	50	0.01	6.88817592643339	9.42797817991828	6.78296e-15	5.21851427170582e-14	8.71705	-0.494043	1.04431e-05	0.000568512	Up	-	-	-	-	-
Unigene21067	487	0	50	0.01	2.99854886325232	8.22812067239914	6.78296e-15	5.22207032913117e-14	8.71705	-1.12997	1.04431e-05	0.000568512	Up	-	-	-	-	-
Unigene28391	258	0	50	0.01	5.66005153644914	9.14467137905823	6.78296e-15	5.21762601395745e-14	8.71705	-0.348424	1.04431e-05	0.000568512	Up	K00940|1|1e-27|119|vcn:VOLCADRAFT_81768|nucleoside-diphosphate kinase [EC:2.7.4.6]	GO:0044424//intracellular part	GO:0016772//transferase activity, transferring phosphorus-containing groups;GO:0000166//nucleotide binding	GO:0009209//pyrimidine ribonucleoside triphosphate biosynthetic process;GO:0009416//response to light stimulus;GO:0006796//phosphate metabolic process;GO:0007165//signal transduction	gi|302841266|ref|XP_002952178.1|/1.451e-26/nucleoside diphosphate kinase [Volvox carteri f. nagariensis]
Unigene32692	205	0	50	0.01	7.12338193367746	9.47641853497604	6.78296e-15	5.21940283194279e-14	8.71705	0.159949	1.04431e-05	0.000568512	Up	-	-	-	-	-
CL10026.Contig1	330	0	49	0.01	4.3366285771994	8.76043007457615	1.30358e-14	9.91106786002692e-14	8.68798	-0.447003	1.15831e-05	0.000617777	Up	-	-	-	-	-
CL10602.Contig1	464	0	49	0.01	3.0842401518875	8.26877129369439	1.30358e-14	9.90440271687962e-14	8.68798	0.181843	1.15831e-05	0.000617777	Up	K08915|1|1e-05|47.4|bdi:100834994|light-harvesting complex II chlorophyll a/b binding protein 4	GO:0009521;GO:0031224//intrinsic to membrane;GO:0009534//chloroplast thylakoid	GO:0046906//tetrapyrrole binding	GO:0006464//protein modification process	gi|23168432|gb|AAN08827.1|/2.16944e-50/fucoxanthin chlorophyll a/c-binding protein precursor [Cylindrotheca fusiformis]
CL1827.Contig3	463	0	49	0.01	3.09090157770151	8.27188390556173	1.30358e-14	9.91440379670145e-14	8.68798	-0.510202	1.15831e-05	0.000617777	Up	-	-	-	-	-
CL46.Contig2	315	0	49	0.01	4.54313469992318	8.82754427043469	1.30358e-14	9.90606816209854e-14	8.68798	-0.928697	1.15831e-05	0.000617777	Up	K07374|1|1e-55|212|aly:ARALYDRAFT_474136|tubulin alpha	GO:0032991//macromolecular complex;GO:0015630//microtubule cytoskeleton	GO:0017111//nucleoside-triphosphatase activity;GO:0032561//guanyl ribonucleotide binding	GO:0043623//cellular protein complex assembly;GO:0009207;GO:0007017//microtubule-based process	gi|348667629|gb|EGZ07454.1|/3.22393e-58/hypothetical protein PHYSODRAFT_528260 [Phytophthora sojae]
CL5533.Contig1	629	0	49	0.01	2.2751787447946	7.82983608194268	1.30358e-14	9.91607260730517e-14	8.68798	0.141557	1.15831e-05	0.000617777	Up	K02877|1|1e-56|217|ppp:PHYPADRAFT_179263|large subunit ribosomal protein L15e	GO:0031090//organelle membrane;GO:0015934//large ribosomal subunit;GO:0031981//nuclear lumen	-	-	gi|255965431|gb|ACU45020.1|/8.03155e-58/60s ribosomal protein L15 [Pfiesteria piscicida]
CL8647.Contig1	522	0	49	0.01	2.74154680167778	8.09884629225208	1.30358e-14	9.91774197979798e-14	8.68798	0.0133968	1.15831e-05	0.000617777	Up	K02964|1|3e-52|202|pop:POPTR_559569|small subunit ribosomal protein S18e	GO:0030529//ribonucleoprotein complex	GO:0003676//nucleic acid binding;GO:0005198//structural molecule activity	GO:0010467//gene expression	gi|224082650|ref|XP_002306780.1|/2.75371e-51/predicted protein [Populus trichocarpa]
Unigene1081	267	0	49	0.01	5.3598780167633	9.06605635713441	1.30358e-14	9.90773416750757e-14	8.68798	-0.780104	1.15831e-05	0.000617777	Up	-	-	-	-	-
Unigene26658	501	0	49	0.01	2.85646193707745	8.15808549562676	1.30358e-14	9.91941191446371e-14	8.68798	-0.404805	1.15831e-05	0.000617777	Up	-	-	-	-	-
Unigene43255	339	0	49	0.01	4.22149684506136	8.72161082568562	1.30358e-14	9.91273554770318e-14	8.68798	-0.844202	1.15831e-05	0.000617777	Up	-	-	-	-	-
Unigene8683	516	0	49	0.01	2.77342525286008	8.11552503339871	1.30358e-14	9.9094007333894e-14	8.68798	-1.13493	1.15831e-05	0.000617777	Up	-	-	-	-	gi|255549426|ref|XP_002515766.1|/4.00073e-23/Nectarin-1 precursor, putative [Ricinus communis]
CL247.Contig1	1302	0	48	0.01	1.07671395126553	6.75049121226227	2.50528e-14	1.88477798834693e-13	8.6583	-0.881606	1.28701e-05	0.000675451	Up	-	-	-	-	gi|147778776|emb|CAN71580.1|/9.95246e-30/hypothetical protein VITISV_003230 [Vitis vinifera]
CL3185.Contig1	301	0	48	0.01	4.65741383570672	8.86338526866821	2.50528e-14	1.88415066999501e-13	8.6583	0.480043	1.28701e-05	0.000675451	Up	-	-	-	-	-
Unigene27567	444	0	48	0.01	3.15739091114352	8.3025890790778	2.50528e-14	1.88352376909e-13	8.6583	-0.0530539	1.28701e-05	0.000675451	Up	K02901|1|2e-38|155|smo:SELMODRAFT_166700|large subunit ribosomal protein L27e	GO:0030529//ribonucleoprotein complex	-	-	gi|302762140|ref|XP_002964492.1|/1.864e-37/hypothetical protein SELMODRAFT_166700 [Selaginella moellendorffii]
Unigene38323	473	0	48	0.01	2.96380880454064	8.21130857208852	2.50528e-14	1.88446427696405e-13	8.6583	-1.18109	1.28701e-05	0.000675451	Up	-	-	-	-	-
Unigene9725	339	0	48	0.01	4.13534384822337	8.69186348229157	2.50528e-14	1.88383716738769e-13	8.6583	-0.0252323	1.28701e-05	0.000675451	Up	K02966|1|5e-34|140|ppp:PHYPADRAFT_163322|small subunit ribosomal protein S19e	GO:0015935//small ribosomal subunit;GO:0030312//external encapsulating structure;GO:0031981//nuclear lumen	GO:0005198//structural molecule activity	GO:0010467//gene expression	gi|168019768|ref|XP_001762416.1|/6.16785e-33/predicted protein [Physcomitrella patens subsp. patens]
CL7180.Contig1	312	1	414	0.101545025928848	38.7539374814876	8.5760795159178	7.23248e-116	2.3892561122807e-114	8.65274	2.04872	3.02623e-10	1.08432e-07	Up	-	-	-	-	-
Unigene24732	626	2	779	0.101220600925881	36.344040827432	8.48807207648013	7.06352e-217	3.94579228479604e-215	8.65055	2.6491	2.53578e-11	1.29206e-08	Up	K01183|1|1e-19|94.7|osa:4329920|chitinase [EC:3.2.1.14]	-	-	-	gi|168004413|ref|XP_001754906.1|/1.56468e-21/predicted protein [Physcomitrella patens subsp. patens]
CL11195.Contig1	345	0	47	0.01	3.97877014092651	8.63617874471886	4.81474e-14	3.57228254933508e-13	8.628	-0.0935413	1.4326e-05	0.000734261	Up	K02977|1|6e-29|123|aly:ARALYDRAFT_904186|small subunit ribosomal protein S27Ae	GO:0015935//small ribosomal subunit	-	GO:0019941//modification-dependent protein catabolic process;GO:0016567//protein ubiquitination	gi|302393753|sp|P31753.2|RS27A_ASPOF/1.56658e-28/RecName: Full=Ubiquitin-40S ribosomal protein S27a; Contains: RecName: Full=Ubiquitin; Contains: RecName: Full=40S ribosomal protein S27a; Flags: Precursor
CL1204.Contig2	1244	0	47	0.01	1.1034370567682	6.78586052625378	4.81474e-14	3.57521738547486e-13	8.628	-1.18621	1.4326e-05	0.000734261	Up	-	-	GO:0008233//peptidase activity	GO:0008152//metabolic process	gi|302786720|ref|XP_002975131.1|/6.19658e-93/hypothetical protein SELMODRAFT_102404 [Selaginella moellendorffii]
CL2317.Contig2	455	0	47	0.01	3.01686966729593	8.23690856129834	4.81474e-14	3.57404287253614e-13	8.628	-1.20734	1.4326e-05	0.000734261	Up	-	-	-	-	-
CL254.Contig3	744	0	47	0.01	1.84499421857479	7.52747248527636	4.81474e-14	3.57639267061144e-13	8.628	-1.20734	1.4326e-05	0.000734261	Up	-	-	-	-	-
Unigene15	310	0	47	0.01	4.4279861245795	8.79050689111016	4.81474e-14	3.57345590540319e-13	8.628	3.32063	1.4326e-05	0.000734261	Up	K14640|1|5e-26|114|ppp:PHYPADRAFT_65121|solute carrier family 20 (sodium-dependent phosphate transporter)	GO:0044464//cell part	GO:0015291//secondary active transmembrane transporter activity	GO:0015698//inorganic anion transport	gi|168031390|ref|XP_001768204.1|/3.75273e-30/predicted protein [Physcomitrella patens subsp. patens]
Unigene22204	320	0	47	0.01	4.28961155818639	8.74470320149703	4.81474e-14	3.57463003252834e-13	8.628	-0.85247	1.4326e-05	0.000734261	Up	-	-	-	-	-
Unigene22481	768	0	47	0.01	1.78733814924433	7.48166879566324	4.81474e-14	3.57169616021011e-13	8.628	-0.404591	1.4326e-05	0.000734261	Up	-	-	-	-	-
Unigene22554	219	0	47	0.01	6.26792556447327	9.29184423678322	4.81474e-14	3.57580493147083e-13	8.628	-0.803869	1.4326e-05	0.000734261	Up	-	-	-	-	-
Unigene25880	332	0	47	0.01	4.13456535728809	8.69159186503747	4.81474e-14	3.57286913103448e-13	8.628	-0.15255	1.4326e-05	0.000734261	Up	-	-	-	-	-
Unigene7335	1060	0	47	0.01	1.29497707416948	7.01678274693383	4.81474e-14	3.57110996356475e-13	8.628	0.0701059	1.4326e-05	0.000734261	Up	-	-	-	-	-
Unigene3704	1003	1	406	0.0315872862311073	11.8221152211361	8.54792847560365	1.320136e-113	4.30134002249459e-112	8.6246	1.72392	3.43882e-10	1.18461e-07	Up	-	-	-	-	-
Unigene21321	699	1	401	0.0453248184403442	16.7547242305567	8.53005098487339	3.41874e-112	1.10199499343795e-110	8.60672	1.71209	3.69611e-10	1.23456e-07	Up	-	-	-	-	-
CL10965.Contig1	538	0	46	0.01	2.49715582284678	7.96414203820714	9.25318e-14	6.77966456809339e-13	8.59706	-0.175442	1.59765e-05	0.000807305	Up	K03231|1|1e-66|250|vvi:100246711|elongation factor 1-alpha	GO:0031981//nuclear lumen;GO:0009536//plastid;GO:0031090//organelle membrane	GO:0017111//nucleoside-triphosphatase activity;GO:0008135//translation factor activity, nucleic acid binding;GO:0004779//sulfate adenylyltransferase activity;GO:0032561//guanyl ribonucleotide binding;GO:0005515//protein binding	GO:0006412//translation;GO:0010038//response to metal ion;GO:0009207	gi|326520936|dbj|BAJ92831.1|/1.91318e-82/predicted protein [Hordeum vulgare subsp. vulgare]
CL12.Contig1	207	0	46	0.01	6.49019242846168	9.34211744326444	9.25318e-14	6.78296367493917e-13	8.59706	-0.977401	1.59765e-05	0.000807305	Up	-	-	-	-	-
CL6387.Contig1	799	0	46	0.01	1.68143908972662	7.39355270783579	9.25318e-14	6.78076391373439e-13	8.59706	-0.832475	1.59765e-05	0.000807305	Up	-	GO:0009536//plastid	-	-	gi|358346026|ref|XP_003637074.1|/2.59891e-19/Cell wall-associated hydrolase, partial [Medicago truncatula]
CL9323.Contig1	490	0	46	0.01	2.7417751687583	8.0989664617612	9.25318e-14	6.78186361595848e-13	8.59706	-0.407694	1.59765e-05	0.000807305	Up	K01365|1|3e-34|142|rcu:RCOM_0553620|cathepsin L [EC:3.4.22.15]	-	GO:0008233//peptidase activity	-	gi|326501772|dbj|BAK02675.1|/3.7118e-65/predicted protein [Hordeum vulgare subsp. vulgare]
CL9715.Contig1	530	0	46	0.01	2.53484874092749	7.98575585131321	9.25318e-14	6.7840640908501e-13	8.59706	-0.0674122	1.59765e-05	0.000807305	Up	K02882|1|7e-49|191|ath:AT1G29965|large subunit ribosomal protein L18Ae	GO:0031090//organelle membrane;GO:0015934//large ribosomal subunit	GO:0005488//binding;GO:0005198//structural molecule activity	GO:0010467//gene expression;GO:0022613//ribonucleoprotein complex biogenesis	gi|326518184|dbj|BAK07344.1|/1.02768e-56/predicted protein [Hordeum vulgare subsp. vulgare]
Unigene42645	388	0	46	0.01	3.46255111518445	8.43569155857664	9.25318e-14	6.77856557886205e-13	8.59706	-0.303474	1.59765e-05	0.000807305	Up	-	-	-	-	-
CL3322.Contig1	1128	2	744	0.0561738441308521	19.2634434844767	8.4217513695265	5.48788e-207	2.9384866464455e-205	8.58424	2.79384	3.37282e-11	1.62117e-08	Up	K01183|1|4e-81|300|gmx:100796155|chitinase [EC:3.2.1.14]	GO:0031410//cytoplasmic vesicle	GO:0016787//hydrolase activity	-	gi|357125978|ref|XP_003564666.1|/2.51492e-82/PREDICTED: acidic endochitinase-like [Brachypodium distachyon]
CL65.Contig1	623	0	45	0.01	2.10957298035873	7.72080718801243	1.778316e-13	1.28667397809798e-12	8.56543	-0.76471	1.78517e-05	0.000888391	Up	K06689|1|2e-74|276|cme:CMD152C|ubiquitin-conjugating enzyme E2 D/E [EC:6.3.2.19]	-	GO:0016879//ligase activity, forming carbon-nitrogen bonds;GO:0032559	GO:0006464//protein modification process	gi|32400971|gb|AAP80691.1|/1.09101e-75/ubiquitin-conjugating enzyme [Griffithsia japonica]
CL7475.Contig2	262	0	45	0.01	5.0162746823034	8.97047253949898	1.778316e-13	1.28605627575612e-12	8.56543	-1.26133	1.78517e-05	0.000888391	Up	-	-	-	-	-
CL8345.Contig1	553	0	45	0.01	2.37660753483452	7.89275987080172	1.778316e-13	1.28564480358343e-12	8.56543	-1.26133	1.78517e-05	0.000888391	Up	K02183|1|9e-18|87.8|cre:CHLREDRAFT_188144|calmodulin	-	-	-	gi|255966042|gb|ACU45306.1|/7.99403e-18/calmodulin [Rhodomonas sp. CCMP768]
Unigene12386	378	0	45	0.01	3.47688880096162	8.44165311681536	1.778316e-13	1.285850506752e-12	8.56543	-1.03721	1.78517e-05	0.000888391	Up	-	-	-	-	-
Unigene1425	252	0	45	0.01	5.21533320144242	9.02661561753651	1.778316e-13	1.2862621106274e-12	8.56543	-0.946204	1.78517e-05	0.000888391	Up	-	-	-	-	-
Unigene153	234	0	45	0.01	5.61651267847646	9.13353082145303	1.778316e-13	1.28688001076061e-12	8.56543	-1.05615	1.78517e-05	0.000888391	Up	-	-	-	-	gi|348665023|gb|EGZ04859.1|/1.14508e-10/hypothetical protein PHYSODRAFT_289996 [Phytophthora sojae]
Unigene969	352	0	45	0.01	3.73370445103264	8.54446392239913	1.778316e-13	1.28646801139747e-12	8.56543	-0.828017	1.78517e-05	0.000888391	Up	K01362|1|4e-07|51.2|olu:OSTLU_44226|[EC:3.4.21.-]	-	GO:0004175//endopeptidase activity	GO:0019538//protein metabolic process	gi|326526633|dbj|BAK00705.1|/1.95616e-31/predicted protein [Hordeum vulgare subsp. vulgare]
Unigene4240	404	1	384	0.0784209111133679	27.760030981143	8.46755505913962	2.17974e-107	6.78421557024793e-106	8.54425	1.64687	4.82666e-10	1.55933e-07	Up	-	-	-	-	-
CL10850.Contig1	1066	0	44	0.01	1.2054954041608	6.91348234058488	3.41764e-13	2.4315174256927e-12	8.5331	-0.898584	1.9987e-05	0.000967776	Up	-	-	-	-	-
CL3126.Contig2	201	0	44	0.01	6.3933238847533	9.32042237216512	3.41764e-13	2.43036958111723e-12	8.5331	-0.784228	1.9987e-05	0.000967776	Up	-	-	-	-	-
CL3691.Contig2	213	0	44	0.01	6.03313662364044	9.23676444311821	3.41764e-13	2.42807714007232e-12	8.5331	-1.11947	1.9987e-05	0.000967776	Up	-	-	-	-	gi|302808113|ref|XP_002985751.1|/1.28493e-06/hypothetical protein SELMODRAFT_424733 [Selaginella moellendorffii]
CL4693.Contig1	398	0	44	0.01	3.22878919807893	8.3348494428004	3.41764e-13	2.42731395379538e-12	8.5331	-0.93305	1.9987e-05	0.000967776	Up	-	-	-	-	-
CL7478.Contig3	581	0	44	0.01	2.2118039601298	7.78907970993952	3.41764e-13	2.43190028153047e-12	8.5331	-1.15996	1.9987e-05	0.000967776	Up	-	-	-	-	-
Unigene12189	286	0	44	0.01	4.49321014278117	8.81160272656567	3.41764e-13	2.4288408064161e-12	8.5331	-1.13957	1.9987e-05	0.000967776	Up	-	-	-	-	-
Unigene13607	446	0	44	0.01	2.88129619021393	8.17057416342375	3.41764e-13	2.42922281975464e-12	8.5331	0.0329138	1.9987e-05	0.000967776	Up	-	-	-	-	-
Unigene20067	726	0	44	0.01	1.77005248048955	7.4676483253483	3.41764e-13	2.42960495327985e-12	8.5331	-1.26671	1.9987e-05	0.000967776	Up	-	-	-	-	-
Unigene21874	235	0	44	0.01	5.46833234398048	9.09495711677905	3.41764e-13	2.42845891320755e-12	8.5331	-0.475565	1.9987e-05	0.000967776	Up	K02922|1|1e-25|112|ppp:PHYPADRAFT_205025|large subunit ribosomal protein L37e	GO:0043231//intracellular membrane-bounded organelle;GO:0030529//ribonucleoprotein complex	GO:0043169//cation binding;GO:0003723//RNA binding;GO:0005198//structural molecule activity	GO:0010467//gene expression	gi|168008312|ref|XP_001756851.1|/1.38889e-24/predicted protein [Physcomitrella patens subsp. patens]
Unigene23339	367	0	44	0.01	3.5015207107232	8.45183781050084	3.41764e-13	2.42998720704846e-12	8.5331	-1.22302	1.9987e-05	0.000967776	Up	K05933|1|1e-10|62.8|pop:POPTR_746197|aminocyclopropanecarboxylate oxidase [EC:1.14.17.4]	-	-	-	gi|302754700|ref|XP_002960774.1|/7.35268e-10/2-oxoglutarate-iron(II)-dependent oxygenase [Selaginella moellendorffii]
Unigene27182	246	0	44	0.01	5.22381341803014	9.02895955800481	3.41764e-13	2.43266635501654e-12	8.5331	-0.309287	1.9987e-05	0.000967776	Up	K00924|1|6e-10|60.5|aly:ARALYDRAFT_473063|[EC:2.7.1.-];K13416|4|6e-10|60.5|rcu:RCOM_1534760|brassinosteroid insensitive 1-associated receptor kinase 1 [EC:2.7.10.1 2.7.11.1]	GO:0016020//membrane	GO:0003824//catalytic activity	-	gi|356561578|ref|XP_003549058.1|/1.01933e-11/PREDICTED: LRR receptor-like serine/threonine-protein kinase GSO1-like [Glycine max]
Unigene30461	1130	0	44	0.01	1.13721955826143	6.82936700604151	3.41764e-13	2.43075207554297e-12	8.5331	0.279105	1.9987e-05	0.000967776	Up	K09753|1|1e-33|142|ath:AT1G15950|cinnamoyl-CoA reductase [EC:1.2.1.44]	GO:0071944//cell periphery;GO:0044446//intracellular organelle part;GO:0044444//cytoplasmic part;GO:0005634//nucleus	GO:0005488//binding;GO:0016491//oxidoreductase activity;GO:0016301//kinase activity	GO:0009628//response to abiotic stimulus;GO:0042221//response to chemical stimulus;GO:0044237//cellular metabolic process;GO:0006950//response to stress	gi|297843748|ref|XP_002889755.1|/5.51187e-37/cinnamyl-alcohol dehydrogenase family [Arabidopsis lyrata subsp. lyrata]
Unigene31979	301	0	44	0.01	4.2692960160645	8.73785438658435	3.41764e-13	2.42693254054054e-12	8.5331	-0.110859	1.9987e-05	0.000967776	Up	-	-	-	-	gi|168013928|ref|XP_001759516.1|/8.48485e-14/predicted protein [Physcomitrella patens subsp. patens]
Unigene36220	237	0	44	0.01	5.42218607947432	9.08273081444579	3.41764e-13	2.43228325795276e-12	8.5331	-1.28909	1.9987e-05	0.000967776	Up	-	-	-	-	-
Unigene36635	288	0	44	0.01	4.46200729456741	8.80154906190174	3.41764e-13	2.4311346903825e-12	8.5331	-0.378176	1.9987e-05	0.000967776	Up	-	-	-	-	-
Unigene42712	480	0	44	0.01	2.67720437674044	8.06458346773553	3.41764e-13	2.42769548695379e-12	8.5331	-1.28909	1.9987e-05	0.000967776	Up	-	-	-	-	-
CL146.Contig1	514	0	43	0.01	2.44329228581194	7.93268265021498	6.56818e-13	4.59630211458656e-12	8.50002	-0.597299	2.24245e-05	0.00106103	Up	K11254|1|4e-39|158|olu:OSTLU_44220|histone H4	GO:0000785//chromatin;GO:0043231//intracellular membrane-bounded organelle	GO:0003676//nucleic acid binding	GO:0034728//nucleosome organization	gi|357479669|ref|XP_003610120.1|/1.94106e-38/Histone H4 [Medicago truncatula]
Unigene25553	261	0	43	0.01	4.81169438661814	8.91040120283897	6.56818e-13	4.59416793932828e-12	8.50002	-1.22827	2.24245e-05	0.00106103	Up	-	-	-	-	-
Unigene29179	330	0	43	0.01	3.80561283305253	8.57198498516304	6.56818e-13	4.59487911083591e-12	8.50002	-1.31741	2.24245e-05	0.00106103	Up	-	-	GO:0008233//peptidase activity;GO:0005488//binding;GO:0016301//kinase activity	-	gi|145351988|ref|XP_001420341.1|/1.10535e-13/predicted protein [Ostreococcus lucimarinus CCE9901]
Unigene29827	236	0	43	0.01	5.32140777503108	9.05566415004701	6.56818e-13	4.59559050255457e-12	8.50002	-1.06561	2.24245e-05	0.00106103	Up	-	-	-	-	-
CL247.Contig2	1174	7	2323	0.188904886395745	57.7898011507021	8.25701107516967	0	0	8.48407	4.51604	1.96902e-12	1.92362e-09	Up	-	-	-	-	gi|147778776|emb|CAN71580.1|/3.44838e-13/hypothetical protein VITISV_003230 [Vitis vinifera]
CL10132.Contig2	613	0	42	0.01	2.00105443552897	7.64461660379474	1.2623e-12	8.71994215836136e-12	8.46617	-0.656973	2.52136e-05	0.00115824	Up	-	-	-	-	gi|326526633|dbj|BAK00705.1|/2.08146e-31/predicted protein [Hordeum vulgare subsp. vulgare]
CL2943.Contig1	296	0	42	0.01	4.14407557087587	8.69490650185656	1.2623e-12	8.71461374885426e-12	8.46617	-0.621875	2.52136e-05	0.00115824	Up	-	-	-	-	-
CL4784.Contig4	451	0	42	0.01	2.71983673831321	8.08737624423014	1.2623e-12	8.71860944520862e-12	8.46617	-1.1402	2.52136e-05	0.00115824	Up	-	-	-	-	gi|255571383|ref|XP_002526640.1|/2.87138e-09/conserved hypothetical protein [Ricinus communis]
CL522.Contig2	986	0	42	0.01	1.24406325454286	6.95891603110761	1.2623e-12	8.72527708779443e-12	8.46617	-1.34628	2.52136e-05	0.00115824	Up	-	-	-	-	gi|112143920|gb|ABI13169.1|/1.83484e-22/putative trypsin [Emiliania huxleyi]
CL6126.Contig1	363	0	42	0.01	3.37919109911641	8.40053412948976	1.2623e-12	8.7172771393643e-12	8.46617	-0.792171	2.52136e-05	0.00115824	Up	-	-	-	-	-
CL8008.Contig1	266	0	42	0.01	4.61145251495962	8.84907743198433	1.2623e-12	8.72127527900933e-12	8.46617	-1.21206	2.52136e-05	0.00115824	Up	-	-	-	-	-
CL821.Contig1	513	0	42	0.01	2.39112352627536	7.90154485187846	1.2623e-12	8.71195198533904e-12	8.46617	-0.890122	2.52136e-05	0.00115824	Up	-	-	GO:0016813//hydrolase activity, acting on carbon-nitrogen (but not peptide) bonds, in linear amidines	-	gi|301115650|ref|XP_002905554.1|/1.21299e-48/arginase [Phytophthora infestans T30-4]
CL9524.Contig1	322	0	42	0.01	3.80946077322751	8.5734429893709	1.2623e-12	8.72394274353877e-12	8.46617	-1.08974	2.52136e-05	0.00115824	Up	-	-	-	-	-
Unigene20751	699	0	42	0.01	1.75485889696603	7.45521122211008	1.2623e-12	8.71328266381549e-12	8.46617	-1.01507	2.52136e-05	0.00115824	Up	K14500|1|3e-29|126|smo:SELMODRAFT_103506|BR-signaling kinase [EC:2.7.11.1]	GO:0016020//membrane	GO:0004672//protein kinase activity;GO:0032559	GO:0006464//protein modification process	gi|359478579|ref|XP_002280021.2|/9.64847e-29/PREDICTED: probable serine/threonine-protein kinase At5g41260-like [Vitis vinifera]
Unigene31219	1624	0	42	0.01	0.755324118829592	6.23902395030034	1.2623e-12	8.72661184029371e-12	8.46617	0.15897	2.52136e-05	0.00115824	Up	-	-	-	-	-
Unigene40318	732	0	42	0.01	1.67574640570937	7.38866002920147	1.2623e-12	8.72260880733945e-12	8.46617	-1.07036	2.52136e-05	0.00115824	Up	K13289|1|3e-30|129|pop:POPTR_551354|cathepsin A (carboxypeptidase C) [EC:3.4.16.5]	-	-	-	gi|359481422|ref|XP_002277400.2|/2.41557e-33/PREDICTED: serine carboxypeptidase-like 46-like [Vitis vinifera]
Unigene7747	345	0	42	0.01	3.55549672167901	8.47390731581999	1.2623e-12	8.71594524064171e-12	8.46617	-0.238473	2.52136e-05	0.00115824	Up	-	-	-	-	-
CL1459.Contig1	477	0	41	0.01	2.51035744874461	7.97174899331933	2.42594e-12	1.65259391739524e-11	8.4315	-0.241254	2.84133e-05	0.00127986	Up	K02973|1|4e-54|207|bdi:100832317|small subunit ribosomal protein S23e	GO:0030529//ribonucleoprotein complex	GO:0005198//structural molecule activity	GO:0010467//gene expression	gi|388496402|gb|AFK36267.1|/1.1393e-60/unknown [Medicago truncatula]
CL1984.Contig1	392	0	41	0.01	3.05469516084485	8.25488460520963	2.42594e-12	1.65284306467662e-11	8.4315	-1.37575	2.84133e-05	0.00127986	Up	-	-	-	-	-
CL6054.Contig1	304	0	41	0.01	3.93894902319467	8.62166693588125	2.42594e-12	1.6508519873513e-11	8.4315	-0.188836	2.84133e-05	0.00127986	Up	K02866|1|1e-43|172|cme:CMJ109C|large subunit ribosomal protein L10e	GO:0030529//ribonucleoprotein complex	GO:0016787//hydrolase activity;GO:0005198//structural molecule activity	GO:0045229//external encapsulating structure organization;GO:0010467//gene expression;GO:0044238//primary metabolic process	gi|399949637|gb|AFP65295.1|/4.74133e-41/60S ribosomal protein L10 [Chroomonas mesostigmatica CCMP1168]
Unigene21079	205	0	41	0.01	5.84117318561552	9.1901143498194	2.42594e-12	1.65209584810127e-11	8.4315	-1.30559	2.84133e-05	0.00127986	Up	-	-	GO:0046872//metal ion binding;GO:0003824//catalytic activity	-	gi|255549426|ref|XP_002515766.1|/1.43058e-13/Nectarin-1 precursor, putative [Ricinus communis]
Unigene21581	409	0	41	0.01	2.92772739132318	8.19363741638309	2.42594e-12	1.65159807893944e-11	8.4315	-1.37575	2.84133e-05	0.00127986	Up	K02995|1|2e-37|152|pop:POPTR_815751|small subunit ribosomal protein S8e	GO:0015935//small ribosomal subunit;GO:0016020//membrane;GO:0030312//external encapsulating structure;GO:0009536//plastid;GO:0031981//nuclear lumen	-	GO:0010467//gene expression;GO:0022613//ribonucleoprotein complex biogenesis	gi|326509349|dbj|BAJ91591.1|/1.59323e-41/predicted protein [Hordeum vulgare subsp. vulgare]
Unigene26138	240	0	41	0.01	4.98933542937992	8.96270385371632	2.42594e-12	1.65134930682332e-11	8.4315	-1.23883	2.84133e-05	0.00127986	Up	-	GO:0016020//membrane	GO:0015171//amino acid transmembrane transporter activity	GO:0015802//basic amino acid transport;GO:0009987//cellular process	gi|302786716|ref|XP_002975129.1|/1.02676e-19/hypothetical protein SELMODRAFT_442676 [Selaginella moellendorffii]
Unigene40225	457	0	41	0.01	2.62021991914919	8.03354409426677	2.42594e-12	1.65110060963855e-11	8.4315	-0.199166	2.84133e-05	0.00127986	Up	K02941|1|4e-26|115|ppp:PHYPADRAFT_180102|large subunit ribosomal protein LP0	-	-	-	gi|168014623|ref|XP_001759851.1|/3.08983e-25/predicted protein [Physcomitrella patens subsp. patens]
Unigene42808	655	0	41	0.01	1.82815343977279	7.51424335290002	2.42594e-12	1.65184692602079e-11	8.4315	-0.220055	2.84133e-05	0.00127986	Up	K02893|1|1e-39|160|vvi:100262091|large subunit ribosomal protein L23Ae	GO:0030529//ribonucleoprotein complex	GO:0003723//RNA binding;GO:0005198//structural molecule activity	GO:0010467//gene expression	gi|225435084|ref|XP_002284445.1|/1.16967e-38/PREDICTED: 60S ribosomal protein L23a isoform 1 [Vitis vinifera]
Unigene9379	332	0	41	0.01	3.60674850316621	8.49455501797792	2.42594e-12	1.65234484521477e-11	8.4315	-1.19605	2.84133e-05	0.00127986	Up	-	-	-	-	-
CL4321.Contig1	1210	8	2541	0.209468086544136	61.3323184489629	8.19377321847183	0	0	8.42414	4.39076	2.00103e-12	1.92362e-09	Up	K02605|1|5e-08|57.4|smo:SELMODRAFT_427211|origin recognition complex subunit 3	GO:0044464//cell part	-	-	gi|297824929|ref|XP_002880347.1|/5.34364e-09/hypothetical protein ARALYDRAFT_322456 [Arabidopsis lyrata subsp. lyrata]
CL1000.Contig1	658	0	40	0.01	1.77543257921444	7.47202676585888	4.66228e-12	3.13212067429761e-11	8.39598	-0.212301	3.20938e-05	0.00141651	Up	K03283|1|3e-65|246|osa:4332420|heat shock 70kDa protein 1/8	-	GO:0032559	GO:0050896//response to stimulus	gi|388512705|gb|AFK44414.1|/3.01412e-66/unknown [Lotus japonicus]
CL3824.Contig1	351	0	40	0.01	3.32830380946753	8.37864331928956	4.66228e-12	3.13584994433696e-11	8.39598	-1.40583	3.20938e-05	0.00141651	Up	-	-	GO:0003824//catalytic activity	-	gi|307104811|gb|EFN53063.1|/2.04099e-12/hypothetical protein CHLNCDRAFT_11918 [Chlorella variabilis]
CL9612.Contig1	300	0	40	0.01	3.89411545707701	8.60515184909824	4.66228e-12	3.13678364984368e-11	8.39598	-1.13923	3.20938e-05	0.00141651	Up	-	-	-	-	-
Unigene13563	519	0	40	0.01	2.25093379021792	7.81437981123623	4.66228e-12	3.13445042784885e-11	8.39598	-0.693365	3.20938e-05	0.00141651	Up	-	-	-	-	-
Unigene21588	388	0	40	0.01	3.01091401320387	8.23405769740699	4.66228e-12	3.1353833e-11	8.39598	-1.11917	3.20938e-05	0.00141651	Up	-	-	-	-	-
Unigene21644	301	0	40	0.01	3.88117819642227	8.60035086283442	4.66228e-12	3.13351811064842e-11	8.39598	-1.28842	3.20938e-05	0.00141651	Up	-	GO:0031410//cytoplasmic vesicle	-	-	gi|357154686|ref|XP_003576866.1|/5.659e-18/PREDICTED: germin-like protein 9-1-like [Brachypodium distachyon]
Unigene22037	365	0	40	0.01	3.20064284143316	8.32221788582674	4.66228e-12	3.1316551391201e-11	8.39598	-1.20121	3.20938e-05	0.00141651	Up	-	-	-	-	-
Unigene27696	492	0	40	0.01	2.37446064455915	7.89145603425488	4.66228e-12	3.13491679452462e-11	8.39598	-1.2225	3.20938e-05	0.00141651	Up	K13289|1|5e-50|194|gmx:100805845|cathepsin A (carboxypeptidase C) [EC:3.4.16.5]	-	GO:0004180//carboxypeptidase activity	-	gi|388509720|gb|AFK42926.1|/5.7531e-50/unknown [Medicago truncatula]
Unigene32117	290	0	40	0.01	4.02839530042449	8.65406144957918	4.66228e-12	3.13258634790366e-11	8.39598	-0.832212	3.20938e-05	0.00141651	Up	K03231|1|3e-36|147|zma:542555|elongation factor 1-alpha	-	GO:0017111//nucleoside-triphosphatase activity;GO:0008135//translation factor activity, nucleic acid binding;GO:0032561//guanyl ribonucleotide binding	GO:0006412//translation;GO:0009207	gi|4139170|gb|AAD03711.1|/4.81267e-38/elongation translation factor 1 alpha [Cyanophora paradoxa]
Unigene43090	402	0	40	0.01	2.9060563112515	8.18291884841519	4.66228e-12	3.13398419991075e-11	8.39598	-0.332312	3.20938e-05	0.00141651	Up	K02873|1|9e-34|139|sbi:SORBI_09g028960|large subunit ribosomal protein L13e	GO:0030529//ribonucleoprotein complex	-	-	gi|307103168|gb|EFN51430.1|/2.94352e-35/hypothetical protein CHLNCDRAFT_33026 [Chlorella variabilis]
Unigene4469	689	0	40	0.01	1.69555099727591	7.40561036688983	4.66228e-12	3.1363167275975e-11	8.39598	-1.18024	3.20938e-05	0.00141651	Up	K13289|1|7e-51|198|pop:POPTR_551354|cathepsin A (carboxypeptidase C) [EC:3.4.16.5]	GO:0030312//external encapsulating structure	GO:0004180//carboxypeptidase activity	GO:0019538//protein metabolic process	gi|356507606|ref|XP_003522555.1|/1.03546e-51/PREDICTED: serine carboxypeptidase-like 42-like [Glycine max]
Unigene5188	295	0	40	0.01	3.96011741397662	8.62939939534491	4.66228e-12	3.13305216e-11	8.39598	-0.708133	3.20938e-05	0.00141651	Up	K15110|1|3e-09|58.2|cre:CHLREDRAFT_187630|solute carrier family 25 (mitochondrial 2-oxodicarboxylate transporter), member 21;K15109|3|5e-09|57.4|vcn:VOLCADRAFT_84232|solute carrier family 25 (mitochondrial carnitine/acylcarnitine transporter), member 20/29;K05863|4|1e-08|56.2|aly:ARALYDRAFT_495734|solute carrier family 25 (mitochondrial adenine nucleotide translocator), member 4/5/6/31	GO:0044464//cell part	-	-	gi|357136915|ref|XP_003570048.1|/5.50773e-10/PREDICTED: uncharacterized protein LOC100830210 [Brachypodium distachyon]
CL11139.Contig2	1034	3	957	0.0919208358504853	27.0309610185399	8.20000517218334	5.15568e-265	3.54635449863013e-263	8.39229	4.44252	2.18408e-11	1.13267e-08	Up	-	-	-	-	gi|302779660|ref|XP_002971605.1|/1.85205e-20/hypothetical protein SELMODRAFT_95668 [Selaginella moellendorffii]
CL10924.Contig1	639	1	345	0.0495806699370902	15.768425266333	8.313045110084	2.27656e-96	6.56555836119974e-95	8.38979	1.56938	9.12906e-10	2.57009e-07	Up	-	-	-	-	-
CL7040.Contig2	1479	1	345	0.0214212630762682	6.81272734630613	8.313045110084	2.27656e-96	6.56137114285714e-95	8.38979	3.34422	9.12906e-10	2.57009e-07	Up	K03539|1|2e-13|75.9|bdi:100830772|ribonuclease P/MRP protein subunit RPP1 [EC:3.1.26.5];K12127|3|4e-07|54.7|smo:SELMODRAFT_438647|pseudo-response regulator 1;K12135|4|5e-07|54.3|aly:ARALYDRAFT_488429|zinc finger protein CONSTANS;K12129|5|2e-06|52.4|zma:100280240|pseudo-response regulator 7	-	GO:0046914//transition metal ion binding	-	gi|168024580|ref|XP_001764814.1|/3.69374e-18/predicted protein [Physcomitrella patens subsp. patens]
CL4912.Contig1	509	0	39	0.01	2.23777754655211	7.80592281749331	8.96016e-12	5.94083847887324e-11	8.35956	-1.20638	3.6339e-05	0.00156532	Up	-	-	-	-	-
CL9856.Contig1	490	0	39	0.01	2.32454851264291	7.86080672456643	8.96016e-12	5.93648366397889e-11	8.35956	-0.517572	3.6339e-05	0.00156532	Up	K02870|1|2e-62|235|ath:AT5G60670|large subunit ribosomal protein L12e	GO:0015934//large ribosomal subunit;GO:0009536//plastid;GO:0031981//nuclear lumen	GO:0046914//transition metal ion binding;GO:0005198//structural molecule activity	GO:0006950//response to stress;GO:0010467//gene expression;GO:0022613//ribonucleoprotein complex biogenesis	gi|15239409|ref|NP_200875.1|/1.90632e-61/60S ribosomal protein L12-3 [Arabidopsis thaliana]
Unigene10217	770	0	39	0.01	1.47925814440912	7.20873002798674	8.96016e-12	5.93909578644764e-11	8.35956	-0.511296	3.6339e-05	0.00156532	Up	K01514|1|7e-19|92.4|rcu:RCOM_1557920|exopolyphosphatase [EC:3.6.1.11]	-	-	-	gi|255572069|ref|XP_002526975.1|/6.98075e-18/conserved hypothetical protein [Ricinus communis]
Unigene10285	418	0	39	0.01	2.72494921338523	8.09008553148812	8.96016e-12	5.93735411612903e-11	8.35956	-0.323908	3.6339e-05	0.00156532	Up	K02898|1|2e-37|152|gmx:100775705|large subunit ribosomal protein L26e	GO:0015934//large ribosomal subunit	GO:0005488//binding	GO:0010467//gene expression	gi|356555056|ref|XP_003545855.1|/2.06682e-36/PREDICTED: 60S ribosomal protein L26-1-like [Glycine max]
Unigene11797	622	0	39	0.01	1.83123596655149	7.5166738934384	8.96016e-12	5.94258219430584e-11	8.35956	-0.583951	3.6339e-05	0.00156532	Up	-	-	-	-	gi|348682629|gb|EGZ22445.1|/1.0006e-28/hypothetical protein PHYSODRAFT_492117 [Phytophthora sojae]
Unigene21044	322	0	39	0.01	3.53735643228269	8.46652778545439	8.96016e-12	5.93822482358117e-11	8.35956	-0.954987	3.6339e-05	0.00156532	Up	-	-	-	-	-
Unigene4420	380	0	39	0.01	2.99744413472375	8.22758905523806	8.96016e-12	5.94171020865737e-11	8.35956	-0.682453	3.6339e-05	0.00156532	Up	K15109|1|2e-17|85.5|smo:SELMODRAFT_157590|solute carrier family 25 (mitochondrial carnitine/acylcarnitine transporter), member 20/29	GO:0009536//plastid	-	GO:0046907//intracellular transport;GO:0006865//amino acid transport	gi|219118722|ref|XP_002180128.1|/1.36337e-16/predicted protein [Phaeodactylum tricornutum CCAP 1055/1]
Unigene9001	304	0	39	0.01	3.74680516840469	8.54951715012542	8.96016e-12	5.93996700484084e-11	8.35956	-0.405405	3.6339e-05	0.00156532	Up	K02866|1|4e-24|107|gmx:100305619|large subunit ribosomal protein L10e	GO:0030529//ribonucleoprotein complex	GO:0005198//structural molecule activity	GO:0010467//gene expression	gi|313586525|gb|ADR71273.1|/2.61375e-23/60S ribosomal protein L10B [Hevea brasiliensis]
Unigene2807	1196	1	330	0.0264900067640473	8.05847471259666	8.24891477266429	3.9257e-92	1.10329747761194e-90	8.32568	1.73917	1.20103e-09	3.19848e-07	Up	-	-	-	-	gi|302775660|ref|XP_002971247.1|/5.98964e-13/hypothetical protein SELMODRAFT_411802 [Selaginella moellendorffii]
CL1928.Contig1	228	0	38	0.01	4.86764432134626	8.9270799439856	1.722004e-11	1.12457810358382e-10	8.32221	-1.13376	4.12497e-05	0.00174631	Up	-	-	-	-	-
CL5210.Contig1	282	0	38	0.01	3.93554221725868	8.62041860575155	1.722004e-11	1.12539124754881e-10	8.32221	-1.05107	4.12497e-05	0.00174631	Up	K02921|1|1e-28|122|cme:CMN315C|large subunit ribosomal protein L37Ae	GO:0015934//large ribosomal subunit	GO:0043169//cation binding;GO:0005198//structural molecule activity	GO:0010467//gene expression;GO:0022613//ribonucleoprotein complex biogenesis	gi|326521768|dbj|BAK00460.1|/1.66903e-30/predicted protein [Hordeum vulgare subsp. vulgare]
CL5770.Contig2	304	0	38	0.01	3.6507332410097	8.51204244470676	1.722004e-11	1.12506584889403e-10	8.32221	0.282085	4.12497e-05	0.00174631	Up	K13420|1|3e-09|58.2|pop:POPTR_1075175|LRR receptor-like serine/threonine-protein kinase FLS2 [EC:2.7.11.1]	-	-	-	gi|356561490|ref|XP_003549014.1|/4.94076e-14/PREDICTED: LRR receptor-like serine/threonine-protein kinase GSO1-like [Glycine max]
CL5962.Contig2	276	0	38	0.01	4.02109748285126	8.65144550137217	1.722004e-11	1.12474063835814e-10	8.32221	-0.686163	4.12497e-05	0.00174631	Up	K13953|1|3e-29|124|zma:100274539|alcohol dehydrogenase, propanol-preferring [EC:1.1.1.1];K00083|2|1e-06|49.3|sbi:SORBI_06g028240|cinnamyl-alcohol dehydrogenase [EC:1.1.1.195];K07119|3|2e-06|48.9|ath:AT1G49670|	-	GO:0005488//binding;GO:0003824//catalytic activity	-	gi|326501504|dbj|BAK02541.1|/1.86374e-29/predicted protein [Hordeum vulgare subsp. vulgare]
CL9461.Contig1	423	0	38	0.01	2.62369481150579	8.03545610503039	1.722004e-11	1.12490322012142e-10	8.32221	-0.628904	4.12497e-05	0.00174631	Up	K02987|1|1e-40|162|sbi:SORBI_01g001850|small subunit ribosomal protein S4e	GO:0030529//ribonucleoprotein complex	GO:0003723//RNA binding;GO:0005198//structural molecule activity	GO:0010467//gene expression	gi|2345154|gb|AAB67831.1|/1.36728e-40/ribsomal protein S4 [Zea mays]
Unigene11304	729	0	38	0.01	1.52239081655274	7.2501949538234	1.722004e-11	1.12522852469636e-10	8.32221	-1.46794	4.12497e-05	0.00174631	Up	K02262|1|6e-44|175|ota:OstapMp33|cytochrome c oxidase subunit 3	GO:0044464//cell part	-	-	gi|376403804|ref|YP_005090289.1|/9.45499e-46/cox3 gene product (mitochondrion) [Heterosigma akashiwo]
Unigene27577	552	0	38	0.01	2.01054874142563	7.65144550137217	1.722004e-11	1.12441561577807e-10	8.32221	-1.01368	4.12497e-05	0.00174631	Up	-	-	-	-	-
CL8715.Contig2	570	1	324	0.0555825405084221	16.6012290538546	8.22244256130309	1.942358e-90	5.39846511291513e-89	8.29922	2.54966	1.3354e-09	3.46273e-07	Up	-	-	-	-	-
CL5618.Contig1	497	0	37	0.01	2.17427975722107	7.76439376877342	3.30942e-11	2.12442199772727e-10	8.28385	-1.50002	4.69471e-05	0.00192948	Up	-	-	-	-	-
Unigene11118	485	0	37	0.01	2.22807636977087	7.79965487326122	3.30942e-11	2.12562974189881e-10	8.28385	-0.364283	4.69471e-05	0.00192948	Up	K02969|1|2e-44|176|olu:OSTLU_30430|small subunit ribosomal protein S20e	GO:0030529//ribonucleoprotein complex	GO:0003676//nucleic acid binding;GO:0004672//protein kinase activity;GO:0032559;GO:0005198//structural molecule activity	GO:0006464//protein modification process;GO:0010467//gene expression	gi|384247700|gb|EIE21186.1|/1.55513e-44/ribosomal protein S1 [Coccomyxa subellipsoidea C-169]
Unigene11711	214	0	37	0.01	5.04961233335921	8.98002882393456	3.30942e-11	2.12714135457261e-10	8.28385	-1.50002	4.69471e-05	0.00192948	Up	-	-	-	-	-
Unigene13394	737	0	37	0.01	1.46623750249508	7.19597500124064	3.30942e-11	2.12532767713514e-10	8.28385	-0.632487	4.69471e-05	0.00192948	Up	-	-	-	-	-
Unigene13757	1223	0	37	0.01	0.883578936499485	6.46528712180832	3.30942e-11	2.12683886006826e-10	8.28385	-0.743657	4.69471e-05	0.00192948	Up	K00924|1|1e-22|105|aly:ARALYDRAFT_489138|[EC:2.7.1.-]	-	-	-	gi|168005153|ref|XP_001755275.1|/1.90578e-46/predicted protein [Physcomitrella patens subsp. patens]
Unigene21420	484	0	37	0.01	2.23267983334477	7.80263257306111	3.30942e-11	2.12502569820972e-10	8.28385	-0.618495	4.69471e-05	0.00192948	Up	-	-	-	-	-
Unigene22130	376	0	37	0.01	2.87398148760338	8.16690695865807	3.30942e-11	2.12653645158538e-10	8.28385	-0.44217	4.69471e-05	0.00192948	Up	K02987|1|1e-52|202|cre:CHLREDRAFT_188837|small subunit ribosomal protein S4e	GO:0031090//organelle membrane;GO:0015935//small ribosomal subunit;GO:0009536//plastid;GO:0031981//nuclear lumen	GO:0003723//RNA binding;GO:0005198//structural molecule activity	GO:0010467//gene expression;GO:0042221//response to chemical stimulus	gi|159466042|ref|XP_001691218.1|/1.71106e-51/ribosomal protein S4, component of cytosolic 80S ribosome and 40S small subunit [Chlamydomonas reinhardtii]
Unigene24964	440	0	37	0.01	2.45594781667925	7.94013609681105	3.30942e-11	2.12472380508595e-10	8.28385	-0.423694	4.69471e-05	0.00192948	Up	K02941|1|1e-30|130|cme:CMQ445C|large subunit ribosomal protein LP0	GO:0005840//ribosome;GO:0031981//nuclear lumen;GO:0009536//plastid;GO:0016020//membrane	GO:0046914//transition metal ion binding;GO:0005198//structural molecule activity	GO:0006412//translation;GO:0010038//response to metal ion;GO:0006970//response to osmotic stress	gi|325187541|emb|CCA22079.1|/4.03793e-32/60S acidic ribosomal protein P0 putative [Albugo laibachii Nc14]
Unigene26307	310	0	37	0.01	3.48586141722216	8.44537140506147	3.30942e-11	2.12381864015905e-10	8.28385	-1.186	4.69471e-05	0.00192948	Up	K12349|1|6e-42|166|ppp:PHYPADRAFT_92578|neutral ceramidase [EC:3.5.1.23]	GO:0044464//cell part	GO:0016811//hydrolase activity, acting on carbon-nitrogen (but not peptide) bonds, in linear amides	-	gi|168050787|ref|XP_001777839.1|/8.0326e-41/predicted protein [Physcomitrella patens subsp. patens]
Unigene26837	261	0	37	0.01	4.14029516988073	8.69358981376582	3.30942e-11	2.12623412908729e-10	8.28385	-1.23828	4.69471e-05	0.00192948	Up	K03231|1|7e-06|47.0|olu:OSTLU_27060|elongation factor 1-alpha	-	-	-	gi|184185910|dbj|BAG30805.1|/1.50365e-07/elongation factor-like [Cylindrotheca closterium]
Unigene32102	298	0	37	0.01	3.62623167563379	8.50232728987354	3.30942e-11	2.12593189253731e-10	8.28385	-1.17474	4.69471e-05	0.00192948	Up	K13289|1|2e-15|79.0|vvi:100247312|cathepsin A (carboxypeptidase C) [EC:3.4.16.5]	-	-	-	gi|302785457|ref|XP_002974500.1|/3.32884e-18/serine carboxypeptidase-like enzyme [Selaginella moellendorffii]
Unigene38054	330	0	37	0.01	3.27459708890567	8.35517359608989	3.30942e-11	2.12412027609715e-10	8.28385	-0.4857	4.69471e-05	0.00192948	Up	K08770|1|3e-47|184|ppp:PHYPADRAFT_159993|ubiquitin C	-	-	-	gi|302784142|ref|XP_002973843.1|/3.7771e-46/hypothetical protein SELMODRAFT_173723 [Selaginella moellendorffii]
CL2206.Contig2	241	1	314	0.131460780455604	38.0524560224745	8.1772133073101	1.294264e-87	3.50241788550898e-86	8.254	1.72182	1.6298e-09	4.01481e-07	Up	-	-	-	-	-
CL10765.Contig2	255	0	36	0.01	4.12318107219919	8.68761400929021	6.36018e-11	4.01942741658509e-10	8.24445	-0.848617	5.35781e-05	0.00213954	Up	-	-	-	-	-
CL2292.Contig1	378	0	36	0.01	2.78151104076929	8.11972502192799	6.36018e-11	4.01830357276667e-10	8.24445	-0.476319	5.35781e-05	0.00213954	Up	K02984|1|8e-53|202|cre:CHLREDRAFT_168484|small subunit ribosomal protein S3Ae	GO:0030529//ribonucleoprotein complex	GO:0005198//structural molecule activity	GO:0010467//gene expression	gi|407369311|emb|CBX25071.1|/4.5028e-52/40S ribosomal protein S3a [Polytomella sp. Pringsheim 198.80]
CL2547.Contig1	598	0	36	0.01	1.75821266456654	7.45796577195096	6.36018e-11	4.01325404300475e-10	8.24445	1.61665	5.35781e-05	0.00213954	Up	-	-	-	-	-
CL3642.Contig1	625	0	36	0.01	1.68225787745727	7.39425506659962	6.36018e-11	4.01381447507331e-10	8.24445	-0.986241	5.35781e-05	0.00213954	Up	K02882|1|2e-43|173|ath:AT1G29965|large subunit ribosomal protein L18Ae	GO:0015934//large ribosomal subunit	-	GO:0009987//cellular process	gi|388516161|gb|AFK46142.1|/3.68125e-63/unknown [Medicago truncatula]
CL771.Contig1	345	0	36	0.01	3.04756861858201	8.25151489448354	6.36018e-11	4.0171803572327e-10	8.24445	-0.463784	5.35781e-05	0.00213954	Up	K02894|1|2e-43|171|ppp:PHYPADRAFT_197002|large subunit ribosomal protein L23e	GO:0030529//ribonucleoprotein complex	GO:0016757//transferase activity, transferring glycosyl groups;GO:0005198//structural molecule activity	GO:0010467//gene expression	gi|348681444|gb|EGZ21260.1|/6.97476e-45/hypothetical protein PHYSODRAFT_285581 [Phytophthora sojae]
CL9617.Contig1	332	0	36	0.01	3.1669011247313	8.30692801480214	6.36018e-11	4.01437506368715e-10	8.24445	-0.753581	5.35781e-05	0.00213954	Up	K02921|1|3e-26|114|smo:SELMODRAFT_146258|large subunit ribosomal protein L37Ae	GO:0015934//large ribosomal subunit	GO:0005198//structural molecule activity	GO:0010467//gene expression;GO:0022613//ribonucleoprotein complex biogenesis	gi|326521768|dbj|BAK00460.1|/2.99624e-27/predicted protein [Hordeum vulgare subsp. vulgare]
CL9891.Contig2	334	0	36	0.01	3.14793764494249	8.29826315367501	6.36018e-11	4.01661898490777e-10	8.24445	-0.488965	5.35781e-05	0.00213954	Up	K02984|1|2e-33|138|ath:AT3G04840|small subunit ribosomal protein S3Ae	GO:0015935//small ribosomal subunit;GO:0016020//membrane;GO:0030312//external encapsulating structure;GO:0009536//plastid;GO:0031981//nuclear lumen	GO:0005198//structural molecule activity	GO:0010467//gene expression	gi|15229364|ref|NP_187135.1|/3.08265e-32/40S ribosomal protein S3a-1 [Arabidopsis thaliana]
Unigene13940	508	0	36	0.01	2.06970703427321	7.6932827593769	6.36018e-11	4.01157368541521e-10	8.24445	-0.594417	5.35781e-05	0.00213954	Up	K02947|1|3e-32|135|ppp:PHYPADRAFT_211089|small subunit ribosomal protein S10e	-	-	-	gi|301122321|ref|XP_002908887.1|/5.86778e-35/40S ribosomal protein S10 [Phytophthora infestans T30-4]
Unigene14790	260	0	36	0.01	4.04388912850305	8.65959963312061	6.36018e-11	4.01493580891186e-10	8.24445	-0.840886	5.35781e-05	0.00213954	Up	-	-	-	-	-
Unigene18074	224	0	36	0.01	4.69379988129818	8.87461252409146	6.36018e-11	4.01886541610738e-10	8.24445	-1.31039	5.35781e-05	0.00213954	Up	-	-	-	-	-
Unigene26478	429	0	36	0.01	2.45084189606245	7.93713360864952	6.36018e-11	4.01269376741589e-10	8.24445	-0.514602	5.35781e-05	0.00213954	Up	-	-	-	-	-
Unigene29474	355	0	36	0.01	2.96172161524167	8.21029223175702	6.36018e-11	4.01774188649706e-10	8.24445	-1.24357	5.35781e-05	0.00213954	Up	K11813|1|3e-16|81.6|aly:ARALYDRAFT_481097|cytochrome P450, family 79, subfamily B, polypeptide 3 (tryptophan N-monooxygenase) [EC:1.14.13.125];K11812|3|1e-15|79.7|ath:AT4G39950|cytochrome P450, family 79, subfamily B, polypeptide 2 (tryptophan N-monooxygenase) [EC:1.14.13.125];K12153|5|4e-15|77.8|vvi:100246526|cytochrome P450, family 79, subfamily A, polypeptide 2 (phenylalanine N-monooxygenase) …	GO:0016020//membrane	GO:0016491//oxidoreductase activity;GO:0005506//iron ion binding	-	gi|302754076|ref|XP_002960462.1|/6.08733e-17/hypothetical protein SELMODRAFT_74166 [Selaginella moellendorffii]
Unigene3070	710	0	36	0.01	1.48086080762083	7.21029223175702	6.36018e-11	4.01213364824121e-10	8.24445	-1.50626	5.35781e-05	0.00213954	Up	-	-	-	-	-
Unigene6974	921	0	36	0.01	1.14159736526688	6.83491010005774	6.36018e-11	4.01549671081308e-10	8.24445	-1.22199	5.35781e-05	0.00213954	Up	K01184|1|7e-74|275|rcu:RCOM_0968450|polygalacturonase [EC:3.2.1.15]	-	GO:0016798//hydrolase activity, acting on glycosyl bonds	GO:0008152//metabolic process	gi|148909947|gb|ABR18059.1|/1.16001e-92/unknown [Picea sitchensis]
Unigene9085	413	0	36	0.01	2.54578976612783	7.99196947472962	6.36018e-11	4.01605776945648e-10	8.24445	-0.608168	5.35781e-05	0.00213954	Up	K02903|1|4e-19|91.3|osa:4327674|large subunit ribosomal protein L28e	-	-	-	gi|115439475|ref|NP_001044017.1|/4.20591e-18/Os01g0706500 [Oryza sativa Japonica Group]
CL1115.Contig1	497	0	35	0.01	2.0567511216956	7.68422342008943	1.222328e-10	7.60559644444444e-10	8.20395	-0.557359	6.13206e-05	0.00239059	Up	K00134|1|2e-66|249|zma:100280944|glyceraldehyde 3-phosphate dehydrogenase [EC:1.2.1.12]	GO:0044424//intracellular part	GO:0000166//nucleotide binding	GO:0006007//glucose catabolic process	gi|226495473|ref|NP_001147336.1|/1.73416e-65/glyceraldehyde-3-phosphate dehydrogenase, cytosolic [Zea mays]
CL1135.Contig1	386	0	35	0.01	2.64820027845263	8.04886842438364	1.222328e-10	7.59931860998762e-10	8.20395	-0.972734	6.13206e-05	0.00239059	Up	-	-	-	-	gi|218189283|gb|EEC71710.1|/3.81389e-11/hypothetical protein OsI_04223 [Oryza sativa Indica Group]
CL1687.Contig1	516	0	35	0.01	1.9810180377572	7.63009820622847	1.222328e-10	7.59305113072165e-10	8.20395	-1.18491	6.13206e-05	0.00239059	Up	K02877|1|1e-51|199|ppp:PHYPADRAFT_179263|large subunit ribosomal protein L15e	GO:0015934//large ribosomal subunit;GO:0031981//nuclear lumen	-	-	gi|168023936|ref|XP_001764493.1|/1.31953e-50/predicted protein [Physcomitrella patens subsp. patens]
CL2689.Contig2	455	0	35	0.01	2.24660507139058	7.81160272656566	1.222328e-10	7.59618357755775e-10	8.20395	-1.10398	6.13206e-05	0.00239059	Up	-	-	-	-	gi|168024251|ref|XP_001764650.1|/6.97743e-06/predicted protein [Physcomitrella patens subsp. patens]
CL307.Contig1	375	0	35	0.01	2.72588081995391	8.09057867626848	1.222328e-10	7.60036419592735e-10	8.20395	-0.517928	6.13206e-05	0.00239059	Up	K02875|1|2e-29|125|ppp:PHYPADRAFT_185490|large subunit ribosomal protein L14e	GO:0031981//nuclear lumen;GO:0009536//plastid;GO:0015934//large ribosomal subunit;GO:0031090//organelle membrane	GO:0005198//structural molecule activity	GO:0044238//primary metabolic process;GO:0034645//cellular macromolecule biosynthetic process;GO:0022613//ribonucleoprotein complex biogenesis;GO:0010467//gene expression	gi|325186380|emb|CCA20885.1|/4.10105e-29/60S ribosomal protein L14 putative [Albugo laibachii Nc14]
CL5225.Contig1	255	0	35	0.01	4.0086482646381	8.64697202479286	1.222328e-10	7.60245623121387e-10	8.20395	-0.869269	6.13206e-05	0.00239059	Up	K02868|1|2e-27|118|zma:100285338|large subunit ribosomal protein L11e	GO:0030529//ribonucleoprotein complex	-	-	gi|226530763|ref|NP_001151702.1|/2.48305e-26/60S ribosomal protein L11 [Zea mays]
CL8744.Contig1	507	0	35	0.01	2.01618403842745	7.65548352464838	1.222328e-10	7.60664375874415e-10	8.20395	-1.0652	6.13206e-05	0.00239059	Up	-	-	-	-	-
CL8961.Contig1	752	0	35	0.01	1.35931556846106	7.08673660997409	1.222328e-10	7.5940949925763e-10	8.20395	-1.16423	6.13206e-05	0.00239059	Up	K02872|1|2e-65|246|zma:100280870|large subunit ribosomal protein L13Ae	GO:0015934//large ribosomal subunit	GO:0005488//binding;GO:0005198//structural molecule activity	GO:0010467//gene expression	gi|226490975|ref|NP_001147262.1|/2.11617e-64/60S ribosomal protein L13a-2 [Zea mays]
Unigene10012	330	0	35	0.01	3.09759184085671	8.27500324740591	1.222328e-10	7.59513914148219e-10	8.20395	-1.4749	6.13206e-05	0.00239059	Up	-	-	-	-	-
Unigene1238	258	0	35	0.01	3.9620360755144	8.63009820622847	1.222328e-10	7.60350268079835e-10	8.20395	-0.0949793	6.13206e-05	0.00239059	Up	-	-	-	-	-
Unigene29798	314	0	35	0.01	3.25543091555005	8.3467047127601	1.222328e-10	7.59827331169188e-10	8.20395	-0.53095	6.13206e-05	0.00239059	Up	-	-	-	-	-
Unigene30089	377	0	35	0.01	2.71141991374725	8.08290474838305	1.222328e-10	7.6045494185022e-10	8.20395	-1.14386	6.13206e-05	0.00239059	Up	-	-	GO:0070011	-	gi|303272377|ref|XP_003055550.1|/5.36857e-21/predicted protein [Micromonas pusilla CCMP1545]
Unigene41528	257	0	35	0.01	3.9774525582985	8.63570091245784	1.222328e-10	7.59722830092147e-10	8.20395	-1.56641	6.13206e-05	0.00239059	Up	-	-	-	-	-
Unigene6068	410	0	35	0.01	2.49318367678711	7.96184536214628	1.222328e-10	7.60141006962983e-10	8.20395	-1.24887	6.13206e-05	0.00239059	Up	K14638|1|1e-28|122|mtr:MTR_4g015080|solute carrier family 15 (peptide/histidine transporter), member 3/4	GO:0044464//cell part	-	GO:0015833//peptide transport	gi|224284876|gb|ACN40168.1|/7.16828e-34/unknown [Picea sitchensis]
CL8658.Contig2	655	1	300	0.0483695390683979	13.3767324861424	8.11141124891435	1.160008e-83	3.00418805363897e-82	8.18823	1.4937	2.16146e-09	5.19462e-07	Up	-	GO:0044464//cell part	-	GO:0006952//defense response	gi|227343514|gb|ACP27608.1|/1.03184e-10/antimicrobial protein Gnk2-1 [Ginkgo biloba]
CL3144.Contig3	700	0	34	0.01	1.41857063079234	7.14829417412477	2.34912e-10	1.44045360976933e-09	8.16227	-1.27625	7.03917e-05	0.00268579	Up	-	-	-	-	gi|359487029|ref|XP_002268344.2|/9.69333e-13/PREDICTED: uncharacterized protein LOC100248122 [Vitis vinifera]
CL4601.Contig1	386	0	34	0.01	2.57253741335398	8.00704824868901	2.34912e-10	1.43986750359419e-09	8.16227	-0.657512	7.03917e-05	0.00268579	Up	K13953|1|3e-48|187|zma:100274539|alcohol dehydrogenase, propanol-preferring [EC:1.1.1.1];K00083|2|9e-18|86.7|vvi:100245522|cinnamyl-alcohol dehydrogenase [EC:1.1.1.195]	-	-	-	gi|226529167|ref|NP_001142367.1|/3.30261e-47/uncharacterized protein LOC100274539 [Zea mays]
CL511.Contig1	453	0	34	0.01	2.19205174736123	7.77613804591086	2.34912e-10	1.44064908454336e-09	8.16227	-1.39219	7.03917e-05	0.00268579	Up	-	-	-	-	-
CL511.Contig4	612	0	34	0.01	1.62254810711542	7.34211744326444	2.34912e-10	1.44025818803419e-09	8.16227	-1.39219	7.03917e-05	0.00268579	Up	-	-	-	-	-
CL5884.Contig2	487	0	34	0.01	2.03901322701158	7.67172732387476	2.34912e-10	1.43947703105085e-09	8.16227	-1.60078	7.03917e-05	0.00268579	Up	-	-	-	-	-
CL6580.Contig1	348	0	34	0.01	2.85344667113402	8.15656179010837	2.34912e-10	1.44006281931633e-09	8.16227	-1.32147	7.03917e-05	0.00268579	Up	-	-	-	-	gi|348674151|gb|EGZ13970.1|/4.5314e-36/putative glycosyl hydrolase family 7 protein [Phytophthora sojae]
Unigene2462	264	0	34	0.01	3.76136152104029	8.55511116659864	2.34912e-10	1.44084461237785e-09	8.16227	-1.60078	7.03917e-05	0.00268579	Up	-	-	-	-	-
Unigene43439	722	0	34	0.01	1.37534548691778	7.10365025906992	2.34912e-10	1.44123582731469e-09	8.16227	-0.45775	7.03917e-05	0.00268579	Up	K02937|1|7e-76|281|smo:SELMODRAFT_103994|large subunit ribosomal protein L7e	GO:0015934//large ribosomal subunit;GO:0009536//plastid;GO:0031981//nuclear lumen	GO:0005198//structural molecule activity	GO:0010467//gene expression	gi|302787449|ref|XP_002975494.1|/7.24142e-75/hypothetical protein SELMODRAFT_103994 [Selaginella moellendorffii]
Unigene6229	288	0	34	0.01	3.44791472762027	8.42958028451478	2.34912e-10	1.44104019329442e-09	8.16227	-1.06994	7.03917e-05	0.00268579	Up	-	-	-	-	-
Unigene8722	477	0	34	0.01	2.08175983554431	7.70165982995158	2.34912e-10	1.43967224084622e-09	8.16227	-0.840499	7.03917e-05	0.00268579	Up	-	-	-	-	-
CL10183.Contig1	588	0	33	0.01	1.63910472045333	7.35676421922884	4.51464e-10	2.72688600481155e-09	8.11936	-1.52509	9.36436e-05	0.00346886	Up	-	-	-	-	-
CL10790.Contig1	469	0	33	0.01	2.05499696295642	7.68299245154983	4.51464e-10	2.72797982190132e-09	8.11936	-1.37639	9.36436e-05	0.00346886	Up	-	-	-	-	-
CL3768.Contig1	837	0	33	0.01	1.15148575343675	6.84735275151487	4.51464e-10	2.72834462262637e-09	8.11936	-0.981673	9.36436e-05	0.00346886	Up	-	-	-	-	-
CL4169.Contig1	374	0	33	0.01	2.57698817012449	8.00954210417757	4.51464e-10	2.72542894576543e-09	8.11936	-1.17433	9.36436e-05	0.00346886	Up	K02155|1|3e-21|98.2|vcn:VOLCADRAFT_107886|V-type H+-transporting ATPase 16kDa proteolipid subunit [EC:3.6.3.14]	-	-	-	gi|297592163|gb|ADI46947.1|/3.49256e-20/ATPvL1m [Volvox carteri f. nagariensis]
CL4471.Contig1	306	0	33	0.01	3.14965220792993	8.29904872137256	4.51464e-10	2.724701e-09	8.11936	-0.577655	9.36436e-05	0.00346886	Up	K02955|1|1e-49|192|gmx:100499665|small subunit ribosomal protein S14e	GO:0030529//ribonucleoprotein complex	GO:0005198//structural molecule activity	GO:0010467//gene expression	gi|351722387|ref|NP_001238010.1|/1.37632e-48/uncharacterized protein LOC100499665 [Glycine max]
CL4691.Contig1	898	0	33	0.01	1.07326678800285	6.74586492932406	4.51464e-10	2.72761511871658e-09	8.11936	-1.35738	9.36436e-05	0.00346886	Up	-	GO:0044464//cell part	-	-	gi|302810396|ref|XP_002986889.1|/1.69438e-32/hypothetical protein SELMODRAFT_271881 [Selaginella moellendorffii]
CL818.Contig3	496	0	33	0.01	1.94313220892452	7.60224025367834	4.51464e-10	2.72433717292028e-09	8.11936	-1.52509	9.36436e-05	0.00346886	Up	-	-	-	-	-
Unigene10604	254	0	33	0.01	3.79446289616756	8.56775187729304	4.51464e-10	2.7265215940131e-09	8.11936	-1.30416	9.36436e-05	0.00346886	Up	-	-	-	-	-
Unigene21780	272	0	33	0.01	3.54335873392118	8.46897372281487	4.51464e-10	2.72579306452906e-09	8.11936	-1.47284	9.36436e-05	0.00346886	Up	-	-	-	-	-
Unigene37551	325	0	33	0.01	2.96551869423557	8.21214065614939	4.51464e-10	2.72725051303302e-09	8.11936	-0.424093	9.36436e-05	0.00346886	Up	K12313|1|5e-47|183|zma:100274491|actin, aortic smooth muscle;K05692|2|2e-44|175|cre:CHLREDRAFT_24392|actin beta/gamma 1;K10355|5|6e-44|173|osa:4338914|actin, other eukaryote	GO:0042995//cell projection;GO:0043232	GO:0032559	-	gi|326490788|dbj|BAJ90061.1|/9.62912e-47/predicted protein [Hordeum vulgare subsp. vulgare]
Unigene38562	282	0	33	0.01	3.4177077149878	8.41688521166641	4.51464e-10	2.72615728059861e-09	8.11936	-1.19515	9.36436e-05	0.00346886	Up	-	-	-	-	-
Unigene40079	340	0	33	0.01	2.83468698713694	8.14704562792751	4.51464e-10	2.72506492426873e-09	8.11936	-1.37394	9.36436e-05	0.00346886	Up	-	-	-	-	gi|147781355|emb|CAN64963.1|/2.38688e-10/hypothetical protein VITISV_002891 [Vitis vinifera]
CL8658.Contig1	696	4	1016	0.182080736148279	42.6338502628259	7.87127724519064	1.376974e-279	9.95651344128e-278	8.07871	3.25837	3.82793e-11	1.79612e-08	Up	-	GO:0044464//cell part	-	GO:0006952//defense response	gi|227343514|gb|ACP27608.1|/3.43107e-10/antimicrobial protein Gnk2-1 [Ginkgo biloba]
CL216.Contig2	236	0	32	0.01	3.96011741397662	8.62939939534491	8.67642e-10	5.15927332421053e-09	8.07512	-1.58595	0.000108555	0.00386503	Up	-	-	-	-	gi|242070907|ref|XP_002450730.1|/4.05984e-08/hypothetical protein SORBIDRAFT_05g016465 [Sorghum bicolor]
CL2443.Contig4	751	0	32	0.01	1.24445766937215	6.95937334719249	8.67642e-10	5.16607078577075e-09	8.07512	-1.67208	0.000108555	0.00386503	Up	-	-	-	-	-
CL4826.Contig1	334	0	32	0.01	2.79816679550444	8.1283381522327	8.67642e-10	5.17083967611763e-09	8.07512	-0.151812	0.000108555	0.00386503	Up	-	-	GO:0070011	-	gi|326526633|dbj|BAK00705.1|/9.01083e-16/predicted protein [Hordeum vulgare subsp. vulgare]
CL511.Contig5	367	0	32	0.01	2.5465605168896	7.99240619186354	8.67642e-10	5.16879478829423e-09	8.07512	-1.55841	0.000108555	0.00386503	Up	-	-	-	-	-
CL559.Contig1	372	0	32	0.01	2.51233255295291	7.97288363359872	8.67642e-10	5.16947623783784e-09	8.07512	-0.679256	0.000108555	0.00386503	Up	-	-	-	-	-
CL5968.Contig1	394	0	32	0.01	2.37205002461544	7.88999062525038	8.67642e-10	5.16266981751152e-09	8.07512	-1.20028	0.000108555	0.00386503	Up	-	-	-	-	-
CL9900.Contig1	291	0	32	0.01	3.21164161408413	8.32716710179847	8.67642e-10	5.15995226529807e-09	8.07512	-1.04138	0.000108555	0.00386503	Up	K02929|1|7e-19|90.1|vcn:VOLCADRAFT_79404|large subunit ribosomal protein L44e	-	-	-	gi|307106570|gb|EFN54815.1|/6.53476e-19/hypothetical protein CHLNCDRAFT_134811 [Chlorella variabilis]
Unigene10531	269	0	32	0.01	3.47430375352596	8.44058008215013	8.67642e-10	5.16470986090622e-09	8.07512	-0.93303	0.000108555	0.00386503	Up	K03234|1|2e-18|88.6|cre:CHLREDRAFT_24524|elongation factor 2	-	GO:0005488//binding	-	gi|224002995|ref|XP_002291169.1|/1.34756e-19/translation factor tu domain 2 [Thalassiosira pseudonana CCMP1335]
Unigene10582	725	0	32	0.01	1.28908649613584	7.01020525980446	8.67642e-10	5.16199016113744e-09	8.07512	-1.30155	0.000108555	0.00386503	Up	K05658|1|3e-53|206|smo:SELMODRAFT_114581|ATP-binding cassette, subfamily B (MDR/TAP), member 1	GO:0016020//membrane	GO:0015562//efflux transmembrane transporter activity;GO:0016887//ATPase activity;GO:0005488//binding	GO:0009630//gravitropism;GO:0043479;GO:0009639//response to red or far red light;GO:0051707//response to other organism;GO:0009734//auxin mediated signaling pathway;GO:0032535;GO:0048437//floral organ development;GO:0060918//auxin transport	gi|302772973|ref|XP_002969904.1|/1.75008e-52/ATP-binding cassette transporter [Selaginella moellendorffii]
Unigene11570	335	0	32	0.01	2.78981405880144	8.12402515936162	8.67642e-10	5.16131068369093e-09	8.07512	-1.64276	0.000108555	0.00386503	Up	-	-	-	-	-
Unigene14120	359	0	32	0.01	2.60330838356123	8.0242024108837	8.67642e-10	5.17152166499604e-09	8.07512	-1.37969	0.000108555	0.00386503	Up	-	GO:0031410//cytoplasmic vesicle	GO:0004175//endopeptidase activity	GO:0019538//protein metabolic process	gi|326516764|dbj|BAJ96374.1|/2.90254e-30/predicted protein [Hordeum vulgare subsp. vulgare]
Unigene18196	224	0	32	0.01	4.17226656115394	8.70468752264915	8.67642e-10	5.17015786708861e-09	8.07512	-1.40385	0.000108555	0.00386503	Up	K02951|1|1e-20|95.9|cre:CHLREDRAFT_159272|small subunit ribosomal protein S12e	GO:0030529//ribonucleoprotein complex;GO:0009536//plastid	GO:0003723//RNA binding;GO:0005198//structural molecule activity	GO:0010467//gene expression;GO:0042221//response to chemical stimulus	gi|348676331|gb|EGZ16149.1|/3.32665e-31/hypothetical protein PHYSODRAFT_510154 [Phytophthora sojae]
Unigene23129	371	0	32	0.01	2.51910433880993	7.97676706808596	8.67642e-10	5.1653902336978e-09	8.07512	-1.26487	0.000108555	0.00386503	Up	-	-	-	-	-
Unigene23493	415	0	32	0.01	2.2520185775867	7.81507491847247	8.67642e-10	5.16811351838671e-09	8.07512	-1.45346	0.000108555	0.00386503	Up	-	-	-	-	-
Unigene27301	403	0	32	0.01	2.31907620272576	7.85740641617879	8.67642e-10	5.16743242804428e-09	8.07512	-0.650516	0.000108555	0.00386503	Up	K02962|1|1e-32|135|aly:ARALYDRAFT_908545|small subunit ribosomal protein S17e	GO:0015935//small ribosomal subunit;GO:0016020//membrane;GO:0031981//nuclear lumen	GO:0005198//structural molecule activity	GO:0010467//gene expression	gi|317134919|gb|ADV03022.1|/3.04606e-32/ribosomal protein S17 [Karlodinium veneficum]
Unigene29892	212	0	32	0.01	4.40843259291737	8.78412199014356	8.67642e-10	5.16334965288386e-09	8.07512	-1.22148	0.000108555	0.00386503	Up	-	-	-	-	-
Unigene33026	446	0	32	0.01	2.0954881383374	7.71114254478645	8.67642e-10	5.16675151719594e-09	8.07512	-0.594728	0.000108555	0.00386503	Up	K13341|1|3e-06|48.9|rcu:RCOM_0438610|peroxin-7	-	-	-	gi|226509504|ref|NP_001142201.1|/4.27038e-42/uncharacterized protein LOC100274369 [Zea mays]
Unigene3851	580	0	32	0.01	1.6113581201698	7.33213335469182	8.67642e-10	5.16063138510134e-09	8.07512	-1.26487	0.000108555	0.00386503	Up	-	-	-	-	-
Unigene844	280	0	32	0.01	3.33781324892315	8.38275942776179	8.67642e-10	5.16402966732517e-09	8.07512	-0.608471	0.000108555	0.00386503	Up	-	GO:0009521;GO:0031224//intrinsic to membrane;GO:0009534//chloroplast thylakoid	GO:0046906//tetrapyrrole binding	GO:0006464//protein modification process	gi|23168443|gb|AAN08828.1|/2.18707e-30/fucoxanthin chlorophyll a/c-binding protein precursor [Cylindrotheca fusiformis]
CL4033.Contig1	1369	2	516	0.0462849497294384	11.0082007442571	7.89381981384172	1.29142e-142	4.97119698807496e-141	8.05641	2.35939	3.18035e-10	1.12793e-07	Up	K01183|1|4e-86|317|gmx:100796155|chitinase [EC:3.2.1.14]	-	GO:0016798//hydrolase activity, acting on glycosyl bonds	-	gi|357516157|ref|XP_003628367.1|/1.79127e-88/Acidic endochitinase [Medicago truncatula]
Unigene31591	3585	14	3363	0.123723479290714	27.3973018455021	7.79077069988745	0	0	8.03111	6.15657	3.36655e-12	2.82318e-09	Up	-	-	-	-	gi|168003505|ref|XP_001754453.1|/4.3368e-157/predicted protein [Physcomitrella patens subsp. patens]
CL1204.Contig3	391	0	31	0.01	2.31555458764809	7.85521395778628	1.667474e-09	9.76752884095917e-09	8.02949	-1.70909	0.000126293	0.00441286	Up	-	GO:0044464//cell part	GO:0016787//hydrolase activity	-	gi|302786720|ref|XP_002975131.1|/3.64727e-25/hypothetical protein SELMODRAFT_102404 [Selaginella moellendorffii]
CL3864.Contig1	244	0	31	0.01	3.71058132692789	8.53550141753074	1.667474e-09	9.7637321855403e-09	8.02949	-1.70909	0.000126293	0.00441286	Up	-	-	-	-	-
CL4991.Contig1	1028	0	31	0.01	0.880721637908954	6.46061420589975	1.667474e-09	9.75488479067961e-09	8.02949	-0.74239	0.000126293	0.00441286	Up	K00134|1|6e-125|445|pop:POPTR_1091492|glyceraldehyde 3-phosphate dehydrogenase [EC:1.2.1.12]	GO:0043231//intracellular membrane-bounded organelle	GO:0046914//transition metal ion binding;GO:0000166//nucleotide binding	GO:0048364//root development;GO:0019318//hexose metabolic process;GO:0048229//gametophyte development;GO:0048878//chemical homeostasis;GO:0003006//developmental process involved in reproduction	gi|3059122|emb|CAA06030.1|/6.12021e-125/glyeraldehyde-3-phosphate dehydrogenase [Marsilea quadrifolia]
CL5770.Contig1	317	0	31	0.01	2.85609414438614	8.15789972495423	1.667474e-09	9.75362218586591e-09	8.02949	-1.27024	0.000126293	0.00441286	Up	K13415|1|6e-18|87.0|sbi:SORBI_03g032990|protein brassinosteroid insensitive 1 [EC:2.7.10.1 2.7.11.1]	-	-	-	gi|356561492|ref|XP_003549015.1|/1.97412e-23/PREDICTED: receptor-like protein 12-like [Glycine max]
CL7024.Contig1	877	0	31	0.01	1.03236242163102	6.6898057226489	1.667474e-09	9.76879504900182e-09	8.02949	-0.788668	0.000126293	0.00441286	Up	-	-	-	-	-
CL7495.Contig1	752	0	31	0.01	1.20396521777979	6.91164990341599	1.667474e-09	9.76246728954528e-09	8.02949	-0.836516	0.000126293	0.00441286	Up	K05863|1|5e-75|278|sbi:SORBI_01g048660|solute carrier family 25 (mitochondrial adenine nucleotide translocator), member 4/5/6/31	GO:0019866//organelle inner membrane;GO:0031224//intrinsic to membrane	GO:0016301//kinase activity;GO:0032559	GO:0006464//protein modification process;GO:0006810//transport	gi|242042393|ref|XP_002468591.1|/5.02517e-74/hypothetical protein SORBIDRAFT_01g048660 [Sorghum bicolor]
Unigene12123	277	0	31	0.01	3.26852651180652	8.35249658904444	1.667474e-09	9.75867456721057e-09	8.02949	-1.4595	0.000126293	0.00441286	Up	-	-	-	-	-
Unigene202	206	0	31	0.01	4.39505749403109	8.77973822791041	1.667474e-09	9.75993848050771e-09	8.02949	-1.2267	0.000126293	0.00441286	Up	-	-	-	-	-
Unigene28225	255	0	31	0.01	3.55051703439374	8.47188531823477	1.667474e-09	9.75741098122491e-09	8.02949	-1.12347	0.000126293	0.00441286	Up	-	-	-	-	-
Unigene30354	350	0	31	0.01	2.58680526791544	8.0150276432613	1.667474e-09	9.75614772242361e-09	8.02949	-1.70909	0.000126293	0.00441286	Up	K02877|1|1e-28|122|cre:CHLREDRAFT_76376|large subunit ribosomal protein L15e	GO:0031090//organelle membrane;GO:0015934//large ribosomal subunit;GO:0031981//nuclear lumen	GO:0005198//structural molecule activity	GO:0010467//gene expression	gi|159487539|ref|XP_001701780.1|/1.7198e-27/ribosomal protein L15, component of cytosolic 80S ribosome and 60S large subunit [Chlamydomonas reinhardtii]
Unigene43376	407	0	31	0.01	2.2245254146693	7.79735377082738	1.667474e-09	9.76626296111975e-09	8.02949	-1.70909	0.000126293	0.00441286	Up	-	-	-	-	-
Unigene8662	315	0	31	0.01	2.8742280754616	8.16703073670635	1.667474e-09	9.76499740935597e-09	8.02949	-0.776871	0.000126293	0.00441286	Up	-	-	-	-	-
Unigene944	1091	0	31	0.01	0.829864201439418	6.37480336877002	1.667474e-09	9.76120272124352e-09	8.02949	-1.4595	0.000126293	0.00441286	Up	-	-	-	-	-
Unigene13632	710	1	263	0.0446226029433811	10.8185109001189	7.92151154771078	3.20242e-73	7.4255394889687e-72	7.99841	1.40258	4.70628e-09	1.02843e-06	Up	-	-	-	-	gi|255578400|ref|XP_002530065.1|/8.15907e-07/Citrate-binding protein precursor, putative [Ricinus communis]
CL10107.Contig3	341	0	30	0.01	2.56943102006548	8.0053051112911	3.20462e-09	1.84699894197169e-08	7.98237	-1.03195	0.000147483	0.0050241	Up	K11253|1|2e-36|148|mtr:MTR_1g105310|histone H3	GO:0000785//chromatin;GO:0009536//plastid	GO:0003676//nucleic acid binding	GO:0034728//nucleosome organization	gi|60543118|dbj|BAD90808.1|/3.4942e-36/histone 3 [Conocephalum conicum]
CL1206.Contig1	452	0	30	0.01	1.93844242885471	7.59875407790009	3.20462e-09	1.84652794899911e-08	7.98237	-0.397368	0.000147483	0.0050241	Up	K02183|1|2e-75|278|zma:100281919|calmodulin	-	GO:0046872//metal ion binding	-	gi|301113692|ref|XP_002998616.1|/4.03932e-75/calmodulin [Phytophthora infestans T30-4]
CL148.Contig51	390	0	30	0.01	2.24660507139058	7.81160272656566	3.20462e-09	1.84676341545524e-08	7.98237	-1.14848	0.000147483	0.0050241	Up	-	-	-	-	gi|357492397|ref|XP_003616487.1|/2.12996e-07/Metallocarboxypeptidase inhibitor [Medicago truncatula]
CL795.Contig1	420	0	30	0.01	2.08613328057697	7.70468752264915	3.20462e-09	1.84723452857143e-08	7.98237	-1.46556	0.000147483	0.0050241	Up	-	-	-	-	-
Unigene10307	365	0	30	0.01	2.40048213107487	7.90718038654789	3.20462e-09	1.84888531903485e-08	7.98237	-1.64373	0.000147483	0.0050241	Up	-	-	-	-	-
Unigene17586	340	0	30	0.01	2.57698817012449	8.00954210417757	3.20462e-09	1.84912138712972e-08	7.98237	-1.59909	0.000147483	0.0050241	Up	K02984|1|1e-40|162|rcu:RCOM_1427870|small subunit ribosomal protein S3Ae	GO:0030529//ribonucleoprotein complex	GO:0005198//structural molecule activity	GO:0010467//gene expression	gi|301104382|ref|XP_002901276.1|/1.84421e-53/40S ribosomal protein S3a [Phytophthora infestans T30-4]
Unigene19542	268	0	30	0.01	3.26931335015794	8.3528438498575	3.20462e-09	1.84770588211278e-08	7.98237	-1.16888	0.000147483	0.0050241	Up	K08770|1|6e-44|173|mtr:MTR_8g018230|ubiquitin C	-	-	-	gi|124359683|gb|ABD32351.2|/3.89362e-43/Ubiquitin [Medicago truncatula]
Unigene24678	293	0	30	0.01	2.99036169912057	8.22417618589303	3.20462e-09	1.8481774762634e-08	7.98237	-1.51742	0.000147483	0.0050241	Up	-	-	-	-	-
Unigene2712	828	0	30	0.01	1.05818354811875	6.72544608281595	3.20462e-09	1.84864931120756e-08	7.98237	-0.305232	0.000147483	0.0050241	Up	K01362|1|2e-17|87.4|olu:OSTLU_44226|[EC:3.4.21.-]	-	GO:0008233//peptidase activity	-	gi|326526633|dbj|BAK00705.1|/1.73101e-65/predicted protein [Hordeum vulgare subsp. vulgare]
Unigene27500	438	0	30	0.01	2.00040177589572	7.6441459807141	3.20462e-09	1.84605719617591e-08	7.98237	-0.998815	0.000147483	0.0050241	Up	-	-	-	-	-
Unigene30333	209	0	30	0.01	4.1922295590542	8.71157390823439	3.20462e-09	1.84841336362476e-08	7.98237	-1.089	0.000147483	0.0050241	Up	K13953|1|7e-16|80.1|zma:100274539|alcohol dehydrogenase, propanol-preferring [EC:1.1.1.1]	-	GO:0005488//binding	-	gi|226529167|ref|NP_001142367.1|/9.87661e-15/uncharacterized protein LOC100274539 [Zea mays]
Unigene32610	210	0	30	0.01	4.17226656115394	8.70468752264915	3.20462e-09	1.84629254258032e-08	7.98237	-1.59909	0.000147483	0.0050241	Up	K07374|1|3e-34|141|vcn:VOLCADRAFT_109786|tubulin alpha	GO:0032991//macromolecular complex;GO:0015630//microtubule cytoskeleton	GO:0017111//nucleoside-triphosphatase activity;GO:0032561//guanyl ribonucleotide binding	GO:0043623//cellular protein complex assembly;GO:0009207;GO:0007017//microtubule-based process	gi|348667629|gb|EGZ07454.1|/1.2369e-33/hypothetical protein PHYSODRAFT_528260 [Phytophthora sojae]
Unigene3925	349	0	30	0.01	2.51053288780036	7.97184981410562	3.20462e-09	1.84747017527746e-08	7.98237	-1.08004	0.000147483	0.0050241	Up	K02256|1|3e-24|107|ota:OstapMp40|cytochrome c oxidase subunit 1 [EC:1.9.3.1]	GO:0016020//membrane	GO:0046872//metal ion binding	GO:0055114//oxidation-reduction process	gi|333796940|gb|AEF98135.1|/3.24341e-26/cytochrome c oxidase subunit I [Lingulodinium polyedrum]
Unigene40196	340	0	30	0.01	2.57698817012449	8.00954210417757	3.20462e-09	1.84794164910042e-08	7.98237	-0.694282	0.000147483	0.0050241	Up	K02995|1|2e-20|95.1|bdi:100832177|small subunit ribosomal protein S8e	GO:0005622//intracellular	-	-	gi|82400150|gb|ABB72814.1|/2.69733e-20/putative 40S ribosomal protein S8-like protein [Solanum tuberosum]
Unigene16431	938	118	27019	3.98558813922865	841.272165789689	7.72163616868276	0	0	7.97376	8.89221	1.43208e-12	1.52551e-09	Up	-	-	-	-	gi|5777408|emb|CAB53390.1|/3.45545e-07/metallothionein [Eichhornia crassipes]
Unigene20654	1343	10	2308	0.235905049067763	50.1914657944922	7.73309197217659	0	0	7.96812	4.48182	6.13619e-12	4.49529e-09	Up	K01365|1|1e-100|365|vvi:100252285|cathepsin L [EC:3.4.22.15]	-	GO:0008233//peptidase activity	-	gi|225446583|ref|XP_002280204.1|/8.93379e-101/PREDICTED: KDEL-tailed cysteine endopeptidase CEP1 [Vitis vinifera]
CL3565.Contig2	1239	1	257	0.0255706602823249	6.05803675828566	7.88821710761235	1.577174e-71	3.57989188387745e-70	7.96513	1.17723	5.49277e-09	1.17659e-06	Up	K01047|1|5e-29|127|pop:POPTR_259704|phospholipase A2 [EC:3.1.1.4]	-	GO:0004091//carboxylesterase activity	GO:0044237//cellular metabolic process;GO:0044238//primary metabolic process	gi|60592662|dbj|BAD90927.1|/1.26312e-29/phospholipase A2 [Nicotiana tabacum]
CL1120.Contig3	623	0	29	0.01	1.35950258734229	7.08693508681032	6.15878e-09	3.47735614392804e-08	7.93366	-1.03658	0.000172911	0.00577062	Up	-	-	-	-	gi|348682629|gb|EGZ22445.1|/1.88268e-35/hypothetical protein PHYSODRAFT_492117 [Phytophthora sojae]
CL4677.Contig2	767	0	29	0.01	1.10426350966656	6.7869406723314	6.15878e-09	3.47518523860657e-08	7.93366	-1.78608	0.000172911	0.00577062	Up	-	-	-	-	-
CL6634.Contig4	603	0	29	0.01	1.40459388377156	7.13400924793425	6.15878e-09	3.47692174590881e-08	7.93366	-1.60569	0.000172911	0.00577062	Up	-	-	-	-	gi|348665022|gb|EGZ04858.1|/3.12624e-16/hypothetical protein PHYSODRAFT_356433 [Phytophthora sojae]
CL8620.Contig1	211	0	29	0.01	4.01407635978317	8.64892425112714	6.15878e-09	3.47648745640769e-08	7.93366	-1.42146	0.000172911	0.00577062	Up	-	-	-	-	-
CL9570.Contig2	507	0	29	0.01	1.67055248898274	7.38418150283099	6.15878e-09	3.4756192027972e-08	7.93366	-1.28101	0.000172911	0.00577062	Up	-	-	-	-	gi|356562105|ref|XP_003549314.1|/1.36219e-07/PREDICTED: omega-hydroxypalmitate O-feruloyl transferase-like [Glycine max]
Unigene1493	298	0	29	0.01	2.84218158360486	8.15085491937216	6.15878e-09	3.47779065050606e-08	7.93366	-1.5237	0.000172911	0.00577062	Up	-	-	-	-	-
Unigene18908	349	0	29	0.01	2.42684845820702	7.92294021362468	6.15878e-09	3.47475138277154e-08	7.93366	-1.47163	0.000172911	0.00577062	Up	-	-	-	-	gi|302773984|ref|XP_002970409.1|/5.2087e-16/hypothetical protein SELMODRAFT_410953 [Selaginella moellendorffii]
Unigene23791	324	0	29	0.01	2.61410528368596	8.0301734369497	6.15878e-09	3.47388399600599e-08	7.93366	-0.780932	0.000172911	0.00577062	Up	K02883|1|2e-27|118|olu:OSTLU_33583|large subunit ribosomal protein L18e	GO:0030529//ribonucleoprotein complex	-	-	gi|326523979|dbj|BAJ97000.1|/2.23795e-27/predicted protein [Hordeum vulgare subsp. vulgare]
Unigene24384	246	0	29	0.01	3.44296793461077	8.42750893449509	6.15878e-09	3.47605327538404e-08	7.93366	-1.15346	0.000172911	0.00577062	Up	K01527|1|3e-26|114|ppp:PHYPADRAFT_48650|nascent polypeptide-associated complex subunit beta	-	-	GO:0006970//response to osmotic stress	gi|303281648|ref|XP_003060116.1|/1.24426e-25/predicted protein [Micromonas pusilla CCMP1545]
Unigene27831	323	0	29	0.01	2.62219848889861	8.03463308514041	6.15878e-09	3.47431763525153e-08	7.93366	-0.524952	0.000172911	0.00577062	Up	-	-	-	-	-
Unigene40096	264	0	29	0.01	3.20822012088731	8.32562932047587	6.15878e-09	3.47345046499438e-08	7.93366	-1.63415	0.000172911	0.00577062	Up	-	-	-	-	-
Unigene40604	353	0	29	0.01	2.39934875896388	7.90649906656315	6.15878e-09	3.47301704217619e-08	7.93366	-1.78608	0.000172911	0.00577062	Up	K02981|1|4e-24|107|zma:100382980|small subunit ribosomal protein S2e	GO:0043229//intracellular organelle;GO:0030529//ribonucleoprotein complex	-	-	gi|293334545|ref|NP_001169135.1|/5.70476e-23/uncharacterized protein LOC100382980 [Zea mays]
CL2048.Contig1	741	0	28	0.01	1.10359547366555	6.78606763445853	1.18362e-08	6.55195431651151e-08	7.88324	-0.924894	0.000203569	0.00654976	Up	-	-	-	-	-
CL2532.Contig1	460	0	28	0.01	1.7777483608395	7.47390731581998	1.18362e-08	6.54073796038151e-08	7.88324	-0.968171	0.000203569	0.00654976	Up	K06630|1|3e-43|171|ppp:PHYPADRAFT_211050|tyrosine 3-monooxygenase/tryptophan 5-monooxygenase activation protein	-	GO:0005515//protein binding	-	gi|326497337|dbj|BAK02253.1|/5.60494e-43/predicted protein [Hordeum vulgare subsp. vulgare]
CL2752.Contig1	388	0	28	0.01	2.10763980924271	7.71948452457723	1.18362e-08	6.53993826140115e-08	7.88324	-1.37878	0.000203569	0.00654976	Up	K02975|1|7e-22|100|osa:4349810|small subunit ribosomal protein S25e	GO:0015935//small ribosomal subunit	-	GO:0010467//gene expression	gi|108864008|gb|ABG22371.1|/9.05666e-21/40S ribosomal protein S25, putative, expressed [Oryza sativa Japonica Group]
CL3696.Contig2	242	0	28	0.01	3.37919109911641	8.40053412948976	1.18362e-08	6.53594269794722e-08	7.88324	-0.766442	0.000203569	0.00654976	Up	-	-	-	-	-
CL4051.Contig1	498	0	28	0.01	1.64209687949031	7.35939543469628	1.18362e-08	6.55115187262707e-08	7.88324	-1.35511	0.000203569	0.00654976	Up	K01251|1|6e-58|221|zma:100274418|adenosylhomocysteinase [EC:3.3.1.1]	GO:0044424//intracellular part	GO:0016787//hydrolase activity	-	gi|388492304|gb|AFK34218.1|/4.98291e-60/unknown [Lotus japonicus]
CL510.Contig2	663	0	28	0.01	1.23343023527326	6.94653230665177	1.18362e-08	6.53354770245511e-08	7.88324	-1.82617	0.000203569	0.00654976	Up	-	-	-	-	-
CL7075.Contig1	1134	0	28	0.01	0.721132492051298	6.17219244182213	1.18362e-08	6.538339449945e-08	7.88324	-0.650789	0.000203569	0.00654976	Up	K08150|1|3e-39|160|smo:SELMODRAFT_168181|MFS transporter, SP family, solute carrier family 2 (myo-inositol transporter), member 13;K08145|2|2e-38|157|vvi:100266019|MFS transporter, SP family, solute carrier family 2 (facilitated glucose transporter), member 8	GO:0043231//intracellular membrane-bounded organelle;GO:0016020//membrane	GO:0022891//substrate-specific transmembrane transporter activity	GO:0009725//response to hormone stimulus;GO:0016049//cell growth;GO:0006810//transport	gi|148909690|gb|ABR17936.1|/5.33153e-64/unknown [Picea sitchensis]
CL8604.Contig2	377	0	28	0.01	2.1691359309978	7.76097665349569	1.18362e-08	6.53674142001711e-08	7.88324	-1.04122	0.000203569	0.00654976	Up	-	-	-	-	-
CL95.Contig5	337	0	28	0.01	2.42660013645748	7.9227925855825	1.18362e-08	6.54473939067662e-08	7.88324	-1.73038	0.000203569	0.00654976	Up	K12313|1|5e-56|213|zma:100274491|actin, aortic smooth muscle;K10355|2|7e-53|202|osa:4352927|actin, other eukaryote;K05692|3|6e-52|199|vcn:VOLCADRAFT_109972|actin beta/gamma 1	-	-	-	gi|326490788|dbj|BAJ90061.1|/1.12019e-58/predicted protein [Hordeum vulgare subsp. vulgare]
Unigene1079	835	0	28	0.01	0.979358378426553	6.61376497940294	1.18362e-08	6.53913875794621e-08	7.88324	-1.82617	0.000203569	0.00654976	Up	-	-	-	-	-
Unigene13570	218	0	28	0.01	3.75121213755125	8.55121304198743	1.18362e-08	6.54313823119266e-08	7.88324	-1.52999	0.000203569	0.00654976	Up	-	-	-	-	-
Unigene13605	915	0	28	0.01	0.89373141637833	6.48176943359296	1.18362e-08	6.5527569570011e-08	7.88324	-1.82617	0.000203569	0.00654976	Up	-	-	-	-	-
Unigene14351	631	0	28	0.01	1.29598137240281	7.01790117178181	1.18362e-08	6.55034962527553e-08	7.88324	-0.515316	0.000203569	0.00654976	Up	K02880|1|3e-52|202|rcu:RCOM_1506530|large subunit ribosomal protein L17e	GO:0030529//ribonucleoprotein complex	-	GO:0019538//protein metabolic process	gi|255540267|ref|XP_002511198.1|/3.26834e-51/60S ribosomal protein L17, putative [Ricinus communis]
Unigene21934	388	0	28	0.01	2.10763980924271	7.71948452457723	1.18362e-08	6.53434583923772e-08	7.88324	-1.82617	0.000203569	0.00654976	Up	-	-	-	-	-
Unigene21998	472	0	28	0.01	1.73255136861477	7.43675431740252	1.18362e-08	6.54794406169666e-08	7.88324	-1.35511	0.000203569	0.00654976	Up	-	GO:0005618//cell wall	-	-	gi|242060071|ref|XP_002459181.1|/8.92955e-18/hypothetical protein SORBIDRAFT_03g047440 [Sorghum bicolor]
Unigene25062	374	0	28	0.01	2.18653541707533	7.77250290687673	1.18362e-08	6.54634133398605e-08	7.88324	-0.960991	0.000203569	0.00654976	Up	-	-	-	-	gi|312915845|dbj|BAJ39816.1|/8.07037e-09/ent-kaurene synthase [Jungermannia subulata]
Unigene28734	328	0	28	0.01	2.49318367678711	7.96184536214628	1.18362e-08	6.54393871299242e-08	7.88324	-1.52999	0.000203569	0.00654976	Up	-	-	-	-	gi|125548741|gb|EAY94563.1|/2.01677e-23/hypothetical protein OsI_16341 [Oryza sativa Indica Group]
Unigene29702	338	0	28	0.01	2.41942084611294	7.91851793048218	1.18362e-08	6.54874571988247e-08	7.88324	-1.34924	0.000203569	0.00654976	Up	-	-	-	-	-
Unigene3591	535	0	28	0.01	1.52853130090873	7.25600228547585	1.18362e-08	6.53514417104459e-08	7.88324	-1.79348	0.000203569	0.00654976	Up	-	-	-	-	-
Unigene36460	201	0	28	0.01	4.0684788357521	8.66834567558543	1.18362e-08	6.53754033732584e-08	7.88324	-1.58432	0.000203569	0.00654976	Up	-	-	-	-	-
Unigene38554	267	0	28	0.01	3.06278743815046	8.25870143507681	1.18362e-08	6.54554026431718e-08	7.88324	-1.50361	0.000203569	0.00654976	Up	-	-	-	-	-
Unigene39439	407	0	28	0.01	2.00924876163679	7.65051238249812	1.18362e-08	6.54233794520548e-08	7.88324	-0.234751	0.000203569	0.00654976	Up	-	-	-	-	gi|222833003|gb|EEE71480.1|/1.8426e-13/predicted protein [Populus trichocarpa]
Unigene43144	821	0	28	0.01	0.996058764903986	6.63815895498656	1.18362e-08	6.5471425997552e-08	7.88324	0.428534	0.000203569	0.00654976	Up	K13953|1|1e-99|360|zma:100274539|alcohol dehydrogenase, propanol-preferring [EC:1.1.1.1];K00083|2|4e-24|109|pop:POPTR_667694|cinnamyl-alcohol dehydrogenase [EC:1.1.1.195]	-	-	-	gi|226529167|ref|NP_001142367.1|/1.17217e-98/uncharacterized protein LOC100274539 [Zea mays]
Unigene9141	575	0	28	0.01	1.4221986886716	7.15197922093262	1.18362e-08	6.54954757438472e-08	7.88324	-0.723708	0.000203569	0.00654976	Up	K02896|1|2e-24|110|ath:AT3G53020|large subunit ribosomal protein L24e	GO:0031981//nuclear lumen;GO:0009536//plastid;GO:0015934//large ribosomal subunit;GO:0016020//membrane	-	GO:0009755//hormone-mediated signaling pathway;GO:0048438//floral whorl development	gi|326524259|dbj|BAK00513.1|/9.5353e-33/predicted protein [Hordeum vulgare subsp. vulgare]
Unigene9476	239	0	28	0.01	3.42160772379152	8.41853055878361	1.18362e-08	6.54153785495903e-08	7.88324	-0.848806	0.000203569	0.00654976	Up	-	-	-	-	-
Unigene1118	492	1	241	0.0643944066865866	14.3061253834689	7.79548189464843	5.12614e-67	1.1121484343735e-65	7.87244	1.24785	7.93829e-09	1.57138e-06	Up	-	-	-	-	gi|297743460|emb|CBI36327.3|/3.52282e-15/unnamed protein product [Vitis vinifera]
Unigene21422	1223	1	238	0.0259051905885532	5.68356180775344	7.77741032172641	3.59396e-66	7.69754693459716e-65	7.85438	2.38073	8.7343e-09	1.68752e-06	Up	-	-	-	-	gi|168052545|ref|XP_001778710.1|/4.57835e-16/predicted protein [Physcomitrella patens subsp. patens]
Unigene16752	1280	33	6959	0.816802802315172	158.784078901166	7.60286273113337	0	0	7.85089	7.24995	3.61609e-12	2.96926e-09	Up	-	-	-	-	gi|168032445|ref|XP_001768729.1|/5.0348e-29/predicted protein [Physcomitrella patens subsp. patens]
Unigene3763	2783	3	655	0.0341524054148048	6.87382040348215	7.65298115412213	8.00972e-180	3.83042609777778e-178	7.84534	3.29649	2.23452e-10	8.39773e-08	Up	K04733|1|8e-57|220|smo:SELMODRAFT_230241|interleukin-1 receptor-associated kinase 4 [EC:2.7.11.1];K13415|3|9e-56|217|rcu:RCOM_0478150|protein brassinosteroid insensitive 1 [EC:2.7.10.1 2.7.11.1]	-	GO:0016301//kinase activity	-	gi|157101246|dbj|BAF79954.1|/7.87942e-127/receptor-like kinase [Marchantia polymorpha]
CL10085.Contig1	204	0	27	0.01	3.86548225518674	8.59450460489873	2.27474e-08	1.23320597504798e-07	7.831	-1.36077	0.000240716	0.00747643	Up	-	-	-	-	-
CL11167.Contig2	1173	0	27	0.01	0.672257783510737	6.07094264884172	2.27474e-08	1.23128578368667e-07	7.831	-1.10343	0.000240716	0.00747643	Up	K12313|1|8e-159|558|zma:100274491|actin, aortic smooth muscle;K10355|2|3e-154|543|osa:4333919|actin, other eukaryote;K05692|3|6e-154|541|vvi:100244452|actin beta/gamma 1	GO:0043232	GO:0032559	-	gi|326490788|dbj|BAJ90061.1|/3.28732e-165/predicted protein [Hordeum vulgare subsp. vulgare]
CL1475.Contig1	1811	0	27	0.01	0.435427045863111	5.44435911592006	2.27474e-08	1.23158080843417e-07	7.831	-0.909042	0.000240716	0.00747643	Up	-	-	-	-	gi|168019786|ref|XP_001762425.1|/3.57342e-98/predicted protein [Physcomitrella patens subsp. patens]
CL395.Contig2	345	0	27	0.01	2.28567646393651	7.8364773952047	2.27474e-08	1.23231898921122e-07	7.831	-1.33742	0.000240716	0.00747643	Up	K03231|1|2e-26|115|gmx:100776330|elongation factor 1-alpha	GO:0044424//intracellular part	GO:0017111//nucleoside-triphosphatase activity;GO:0008135//translation factor activity, nucleic acid binding;GO:0004779//sulfate adenylyltransferase activity;GO:0032561//guanyl ribonucleotide binding	GO:0006412//translation;GO:0009207	gi|220966706|gb|ACL97367.1|/5.03951e-27/elongation factor-1 alpha [Caulerpa cf. racemosa GG-2009]
CL474.Contig1	284	0	27	0.01	2.77661401428907	8.11718282736554	2.27474e-08	1.23113832431138e-07	7.831	-1.01001	0.000240716	0.00747643	Up	K02889|1|6e-15|77.0|ppp:PHYPADRAFT_171540|large subunit ribosomal protein L21e	GO:0015934//large ribosomal subunit	-	-	gi|323449812|gb|EGB05697.1|/1.67679e-14/hypothetical protein AURANDRAFT_38325 [Aureococcus anophagefferens]
CL542.Contig1	472	0	27	0.01	1.67067453402139	7.38428689750839	2.27474e-08	1.23261450935252e-07	7.831	-0.598538	0.000240716	0.00747643	Up	K14753|1|1e-66|249|olu:OSTLU_19794|guanine nucleotide-binding protein subunit beta-2-like 1 protein	-	GO:0004871//signal transducer activity;GO:0016772//transferase activity, transferring phosphorus-containing groups	GO:0006796//phosphate metabolic process	gi|145353601|ref|XP_001421096.1|/1.15012e-65/Receptor of activated protein kinase C 1A, component of 40S small ribosomal subunit [Ostreococcus lucimarinus CCE9901]
CL5883.Contig1	288	0	27	0.01	2.73804993075727	8.09700494542791	2.27474e-08	1.23217128227256e-07	7.831	-1.4333	0.000240716	0.00747643	Up	K08245|1|4e-31|130|ppp:PHYPADRAFT_186425|phytepsin [EC:3.4.23.40]	GO:0031410//cytoplasmic vesicle	GO:0004175//endopeptidase activity	GO:0019538//protein metabolic process	gi|326523981|dbj|BAJ97001.1|/2.02199e-36/predicted protein [Hordeum vulgare subsp. vulgare]
CL628.Contig1	1356	0	27	0.01	0.581532728656412	5.86178848373388	2.27474e-08	1.23276232258065e-07	7.831	-0.484955	0.000240716	0.00747643	Up	-	-	GO:0003676//nucleic acid binding	-	gi|116778948|gb|ABK21069.1|/1.5189e-39/unknown [Picea sitchensis]
CL6496.Contig2	1159	0	27	0.01	0.680378239912075	6.08826509586375	2.27474e-08	1.23172837383178e-07	7.831	-1.8674	0.000240716	0.00747643	Up	-	-	-	-	-
Unigene10304	489	0	27	0.01	1.61259382424968	7.33323929191799	2.27474e-08	1.23246673156696e-07	7.831	-1.31445	0.000240716	0.00747643	Up	-	-	-	-	-
Unigene20674	213	0	27	0.01	3.70215201905209	8.53222032664439	2.27474e-08	1.23143327839003e-07	7.831	-1.48384	0.000240716	0.00747643	Up	K10355|1|3e-32|134|osa:4351585|actin, other eukaryote;K05692|2|4e-32|134|bdi:100834364|actin beta/gamma 1	-	-	-	gi|27450759|gb|AAO14682.1|AF508263_1/2.10329e-33/actin [Pyrocystis lunula]
Unigene256	466	0	27	0.01	1.69218536493153	7.40274380221594	2.27474e-08	1.23291017126409e-07	7.831	-1.31445	0.000240716	0.00747643	Up	K07975|1|7e-07|51.2|cme:CMH183C|Rho family, other	-	GO:0000166//nucleotide binding	GO:0009987//cellular process	gi|325182382|emb|CCA16835.1|/2.65581e-11/hypothetical protein BRAFLDRAFT_216617 [Albugo laibachii Nc14]
Unigene27698	326	0	27	0.01	2.41889073637452	7.91820179263914	2.27474e-08	1.23187597459557e-07	7.831	-1.53631	0.000240716	0.00747643	Up	-	-	-	-	gi|302792491|ref|XP_002978011.1|/3.70174e-06/hypothetical protein SELMODRAFT_108395 [Selaginella moellendorffii]
Unigene32000	349	0	27	0.01	2.25947959902033	7.81984672066057	2.27474e-08	1.23099090025147e-07	7.831	-1.5129	0.000240716	0.00747643	Up	-	-	GO:0016787//hydrolase activity	-	gi|168000296|ref|XP_001752852.1|/3.25496e-26/predicted protein [Physcomitrella patens subsp. patens]
Unigene41576	2500	0	27	0.01	0.315423352023238	4.97921756732078	2.27474e-08	1.23202361073826e-07	7.831	2.48985	0.000240716	0.00747643	Up	-	-	-	-	-
Unigene8821	389	0	27	0.01	2.0271423651879	7.66330360188403	2.27474e-08	1.23305805541562e-07	7.831	-0.668735	0.000240716	0.00747643	Up	-	-	-	-	-
CL1144.Contig2	805	5	1059	0.196782907390066	38.4211329414089	7.60915133752344	1.048368e-289	7.88316916073211e-288	7.82575	4.3798	6.61074e-11	2.83213e-08	Up	-	-	GO:0016787//hydrolase activity	-	gi|255552674|ref|XP_002517380.1|/6.81157e-51/Xylem serine proteinase 1 precursor, putative [Ricinus communis]
Unigene30829	949	3	639	0.100153998176398	19.6654882276518	7.61730217864431	2.57682e-175	1.20177140804954e-173	7.80967	2.58663	2.60503e-10	9.59575e-08	Up	-	-	-	-	-
CL10169.Contig2	948	0	26	0.01	0.801004761740524	6.32373891394959	4.37168e-08	2.32265415659534e-07	7.7768	-1.3928	0.000285964	0.00861037	Up	-	-	GO:0046872//metal ion binding	-	gi|19525536|gb|AAK59376.1|/7.71207e-55/early light-inducible protein ELIPA [Syntrichia ruralis]
CL10274.Contig4	226	0	26	0.01	3.35996687668149	8.39230320043266	4.37168e-08	2.32320040639699e-07	7.7768	-1.48998	0.000285964	0.00861037	Up	K03231|1|2e-34|142|vvi:100244821|elongation factor 1-alpha	GO:0044424//intracellular part	GO:0017111//nucleoside-triphosphatase activity;GO:0008135//translation factor activity, nucleic acid binding;GO:0032561//guanyl ribonucleotide binding	GO:0006412//translation;GO:0009207	gi|225439902|ref|XP_002279598.1|/2.07714e-33/PREDICTED: elongation factor 1-alpha [Vitis vinifera]
CL11194.Contig1	454	0	26	0.01	1.67258263024233	7.38593367555694	4.37168e-08	2.31965436843959e-07	7.7768	-1.46438	0.000285964	0.00861037	Up	-	-	GO:0070011	-	gi|326526633|dbj|BAK00705.1|/1.10881e-19/predicted protein [Hordeum vulgare subsp. vulgare]
CL3015.Contig1	1003	0	26	0.01	0.75708127031906	6.24237627223567	4.37168e-08	2.32074430353577e-07	7.7768	-1.80837	0.000285964	0.00861037	Up	-	-	-	-	-
CL4601.Contig2	1094	0	26	0.01	0.694106502861076	6.11708514005529	4.37168e-08	2.32238112801223e-07	7.7768	-1.01332	0.000285964	0.00861037	Up	K13953|1|3e-129|459|zma:100274539|alcohol dehydrogenase, propanol-preferring [EC:1.1.1.1];K00083|2|9e-34|142|rcu:RCOM_0009530|cinnamyl-alcohol dehydrogenase [EC:1.1.1.195]	-	-	-	gi|226529167|ref|NP_001142367.1|/3.78543e-128/uncharacterized protein LOC100274539 [Zea mays]
CL5424.Contig1	1900	0	26	0.01	0.399659217963167	5.32069845962954	4.37168e-08	2.31992675622358e-07	7.7768	-1.77616	0.000285964	0.00861037	Up	-	-	-	-	gi|116782595|gb|ABK22565.1|/9.36854e-65/unknown [Picea sitchensis]
CL7033.Contig1	274	0	26	0.01	2.7713595406205	8.11445007988732	4.37168e-08	2.31856545663655e-07	7.7768	-1.90984	0.000285964	0.00861037	Up	K02981|1|3e-33|137|zma:100382980|small subunit ribosomal protein S2e	GO:0030529//ribonucleoprotein complex;GO:0009536//plastid	GO:0003676//nucleic acid binding;GO:0005198//structural molecule activity	GO:0010467//gene expression	gi|293334545|ref|NP_001169135.1|/4.0122e-32/uncharacterized protein LOC100382980 [Zea mays]
CL7218.Contig1	1417	0	26	0.01	0.535887448221607	5.74385811992983	4.37168e-08	2.32047172374912e-07	7.7768	-0.701553	0.000285964	0.00861037	Up	K03231|1|7e-133|472|vcn:VOLCADRAFT_102756|elongation factor 1-alpha	-	GO:0017111//nucleoside-triphosphatase activity;GO:0008135//translation factor activity, nucleic acid binding;GO:0032561//guanyl ribonucleotide binding	GO:0006412//translation;GO:0009207	gi|224007705|ref|XP_002292812.1|/0/translation elongation factor alpha [Thalassiosira pseudonana CCMP1335]
CL7743.Contig1	368	0	26	0.01	2.06345791883157	7.68892020679084	4.37168e-08	2.31829338840648e-07	7.7768	-1.59741	0.000285964	0.00861037	Up	-	-	-	-	-
CL9350.Contig1	243	0	26	0.01	3.12490746555563	8.28766965924207	4.37168e-08	2.32156242726204e-07	7.7768	-1.68387	0.000285964	0.00861037	Up	-	-	-	-	-
Unigene14592	257	0	26	0.01	2.95467904330746	8.20685761365397	4.37168e-08	2.31802138401971e-07	7.7768	-1.84136	0.000285964	0.00861037	Up	-	-	-	-	-
Unigene17620	282	0	26	0.01	2.69273941180857	8.07293081044905	4.37168e-08	2.32210816361072e-07	7.7768	-1.62563	0.000285964	0.00861037	Up	K14638|1|1e-17|85.9|gmx:100816253|solute carrier family 15 (peptide/histidine transporter), member 3/4	-	-	-	gi|302787477|ref|XP_002975508.1|/8.62037e-19/hypothetical protein SELMODRAFT_103849 [Selaginella moellendorffii]
Unigene23324	370	0	26	0.01	2.05230409224329	7.68110070233154	4.37168e-08	2.31883758873239e-07	7.7768	-0.857048	0.000285964	0.00861037	Up	K14753|1|2e-48|187|ota:Ot13g01560|guanine nucleotide-binding protein subunit beta-2-like 1 protein	-	GO:0004871//signal transducer activity;GO:0016772//transferase activity, transferring phosphorus-containing groups	GO:0006796//phosphate metabolic process	gi|308810637|ref|XP_003082627.1|/3.36383e-47/GTP-binding regulatory protein beta chain homolog-Ch (ISS) [Ostreococcus tauri]
Unigene26473	511	0	26	0.01	1.48601274780825	7.21530268191022	4.37168e-08	2.3218352633682e-07	7.7768	-1.54265	0.000285964	0.00861037	Up	K05658|1|5e-15|78.6|ppp:PHYPADRAFT_170613|ATP-binding cassette, subfamily B (MDR/TAP), member 1	-	GO:0016787//hydrolase activity	-	gi|168053520|ref|XP_001779184.1|/4.37186e-14/ATP-binding cassette transporter, subfamily B, member 16, group MDR/PGP protein PpABCB16 [Physcomitrella patens subsp. patens]
Unigene26506	269	0	26	0.01	2.82287179973984	8.14101980029122	4.37168e-08	2.32347362766083e-07	7.7768	-1.62563	0.000285964	0.00861037	Up	K00799|1|4e-20|94.4|ppp:PHYPADRAFT_166497|glutathione S-transferase [EC:2.5.1.18]	GO:0043231//intracellular membrane-bounded organelle	-	-	gi|168034455|ref|XP_001769728.1|/5.12073e-19/predicted protein [Physcomitrella patens subsp. patens]
Unigene26689	331	0	26	0.01	2.29411635688827	7.84179475604063	4.37168e-08	2.32019920798591e-07	7.7768	-1.65444	0.000285964	0.00861037	Up	-	-	-	-	-
Unigene2716	256	0	26	0.01	2.96622075832038	8.21248216284785	4.37168e-08	2.32292724938272e-07	7.7768	-1.84136	0.000285964	0.00861037	Up	-	-	-	-	-
Unigene27248	257	0	26	0.01	2.95467904330746	8.20685761365397	4.37168e-08	2.32128965526965e-07	7.7768	-1.3903	0.000285964	0.00861037	Up	-	-	-	-	-
Unigene40587	335	0	26	0.01	2.26672392277617	7.82446487750271	4.37168e-08	2.32101694736842e-07	7.7768	-1.14812	0.000285964	0.00861037	Up	-	-	-	-	-
Unigene42775	716	0	26	0.01	1.0605482040922	6.72866638558359	4.37168e-08	2.31910978471652e-07	7.7768	-1.7447	0.000285964	0.00861037	Up	K03686|1|3e-08|57.0|osa:4338449|molecular chaperone DnaJ;K09517|2|3e-08|57.0|pop:POPTR_572634|DnaJ homolog subfamily B member 11	-	-	-	gi|168033220|ref|XP_001769114.1|/5.73444e-16/predicted protein [Physcomitrella patens subsp. patens]
Unigene8809	286	0	26	0.01	2.65507872073433	8.05261082606946	4.37168e-08	2.31938204461141e-07	7.7768	-0.643839	0.000285964	0.00861037	Up	K02971|1|1e-21|99.4|vvi:100266516|small subunit ribosomal protein S21e	GO:0030529//ribonucleoprotein complex;GO:0031410//cytoplasmic vesicle	GO:0005198//structural molecule activity	GO:0010467//gene expression	gi|195609972|gb|ACG26816.1|/1.08435e-21/40S ribosomal protein S21 [Zea mays]
CL10809.Contig2	1299	0	25	0.01	0.562083639878321	5.8127129190336	8.40168e-08	4.37177573471503e-07	7.72048	-0.720136	0.000341383	0.00996687	Up	K02925|1|2e-154|543|zma:100192516|large subunit ribosomal protein L3e	GO:0030529//ribonucleoprotein complex	GO:0005198//structural molecule activity	GO:0010467//gene expression	gi|212721340|ref|NP_001131208.1|/2.54143e-153/uncharacterized protein LOC100192516 [Zea mays]
CL2090.Contig2	455	0	25	0.01	1.60471790813613	7.32617589939542	8.40168e-08	4.36875759475319e-07	7.72048	-1.17352	0.000341383	0.00996687	Up	K00940|1|3e-50|195|vcn:VOLCADRAFT_81768|nucleoside-diphosphate kinase [EC:2.7.4.6]	GO:0044424//intracellular part	GO:0016776//phosphotransferase activity, phosphate group as acceptor;GO:0032559	GO:0009209//pyrimidine ribonucleoside triphosphate biosynthetic process;GO:0006796//phosphate metabolic process;GO:0009206;GO:0009132//nucleoside diphosphate metabolic process	gi|219122196|ref|XP_002181437.1|/5.82513e-53/nucleoside diphosphate kinase 2 [Phaeodactylum tricornutum CCAP 1055/1]
CL2403.Contig1	349	0	25	0.01	2.09211073983364	7.70881540827183	8.40168e-08	4.37379014583573e-07	7.72048	-1.13296	0.000341383	0.00996687	Up	-	-	-	-	-
CL3292.Contig1	598	0	25	0.01	1.2209810170601	6.93189696028338	8.40168e-08	4.36775247394455e-07	7.72048	-1.60398	0.000341383	0.00996687	Up	-	-	-	-	-
CL3610.Contig1	660	0	25	0.01	1.10628280030597	6.78957642023567	8.40168e-08	4.36624565961362e-07	7.72048	-1.9178	0.000341383	0.00996687	Up	-	-	-	-	-
CL8373.Contig2	749	0	25	0.01	0.974828635783631	6.60707672602273	8.40168e-08	4.37328636903939e-07	7.72048	-1.6908	0.000341383	0.00996687	Up	-	-	-	-	-
Unigene10446	242	0	25	0.01	3.01713490992537	8.23703539720689	8.40168e-08	4.36674781552616e-07	7.72048	-1.81585	0.000341383	0.00996687	Up	-	-	-	-	-
Unigene20068	422	0	25	0.01	1.73020532749275	7.4347994457743	8.40168e-08	4.37127242182823e-07	7.72048	-1.9178	0.000341383	0.00996687	Up	-	-	-	-	-
Unigene23033	239	0	25	0.01	3.05500689624242	8.25503182650073	8.40168e-08	4.36825497653014e-07	7.72048	-1.47043	0.000341383	0.00996687	Up	K02126|1|3e-08|55.1|pop:POPTR_593312|F-type H+-transporting ATPase subunit a [EC:3.6.3.14]	GO:0044424//intracellular part	-	-	gi|49147195|ref|YP_025788.1|/2.37256e-08/ATP synthase F0 subunit 6 [Pseudendoclonium akinetum]
Unigene25312	247	0	25	0.01	2.95605930446129	8.2075314028968	8.40168e-08	4.37076922481869e-07	7.72048	-1.7835	0.000341383	0.00996687	Up	-	-	-	-	-
Unigene271	411	0	25	0.01	1.77651252603878	7.4729040507998	8.40168e-08	4.37227916351912e-07	7.72048	-1.60398	0.000341383	0.00996687	Up	K02929|1|5e-47|184|aly:ARALYDRAFT_479854|large subunit ribosomal protein L44e	GO:0015934//large ribosomal subunit	GO:0005198//structural molecule activity	GO:0010467//gene expression	gi|41152660|gb|AAR99579.1|/4.76775e-46/60S ribosomal protein L44 [Phalaenopsis hybrid cultivar]
Unigene28670	377	0	25	0.01	1.93672850981947	7.59747792121282	8.40168e-08	4.36725008695652e-07	7.72048	-1.03642	0.000341383	0.00996687	Up	K03626|1|3e-14|74.7|ppp:PHYPADRAFT_135679|nascent polypeptide-associated complex subunit alpha	-	-	-	gi|384248425|gb|EIE21909.1|/4.86694e-14/nascent polypeptide-associated complex, alpha subunit [Coccomyxa subellipsoidea C-169]
Unigene33449	307	0	25	0.01	2.37832784430599	7.8938037891113	8.40168e-08	4.37278270828055e-07	7.72048	-1.42042	0.000341383	0.00996687	Up	-	-	-	-	-
Unigene33966	636	0	25	0.01	1.14802932107223	6.84301567919712	8.40168e-08	4.37026614364641e-07	7.72048	-1.95357	0.000341383	0.00996687	Up	K02991|1|4e-63|238|aly:ARALYDRAFT_683065|small subunit ribosomal protein S6e	GO:0015935//small ribosomal subunit;GO:0016020//membrane	GO:0005198//structural molecule activity	GO:0010467//gene expression	gi|301122631|ref|XP_002909042.1|/5.00992e-71/40S ribosomal protein S6 [Phytophthora infestans T30-4]
Unigene42888	479	0	25	0.01	1.52431450564079	7.2520167887453	8.40168e-08	4.36926032865363e-07	7.72048	-0.735132	0.000341383	0.00996687	Up	K02910|1|1e-33|140|vvi:100267870|large subunit ribosomal protein L31e	GO:0030529//ribonucleoprotein complex	-	-	gi|225445005|ref|XP_002282984.1|/1.02738e-32/PREDICTED: 60S ribosomal protein L31 [Vitis vinifera]
Unigene537	397	0	25	0.01	1.8391603229268	7.52290343733852	8.40168e-08	4.36976317827138e-07	7.72048	-1.549	0.000341383	0.00996687	Up	-	-	-	-	-
Unigene13746	985	1	215	0.0321645158272087	6.37488444115399	7.63078540800793	1.090284e-59	2.15727296532399e-58	7.70783	1.05303	1.60144e-08	2.75629e-06	Up	-	-	-	-	-
Unigene31707	223	1	214	0.142071964528254	28.0271538502628	7.62405954481962	2.08574e-59	4.11610314759825e-58	7.70111	1.38733	1.64458e-08	2.80772e-06	Up	-	-	-	-	-
CL95.Contig1	736	6	1157	0.258277565949461	45.9119386940024	7.47380320680481	0	0	7.69653	4.36481	7.7472e-11	3.24839e-08	Up	K12313|1|1e-127|453|zma:100274491|actin, aortic smooth muscle;K10355|2|2e-125|446|osa:4333919|actin, other eukaryote;K05692|4|8e-125|444|vvi:100244452|actin beta/gamma 1	GO:0015629//actin cytoskeleton	GO:0017111//nucleoside-triphosphatase activity;GO:0032559;GO:0005198//structural molecule activity	-	gi|326529133|dbj|BAK00960.1|/8.20563e-130/predicted protein [Hordeum vulgare subsp. vulgare]
CL10896.Contig1	253	0	24	0.01	2.77051692598364	8.1140113707336	1.61467e-07	8.19429159348681e-07	7.66187	-1.79086	0.00040966	0.0115166	Up	-	-	-	-	-
CL1695.Contig1	395	0	24	0.01	1.77453362600978	7.47129610236345	1.61467e-07	8.17684520842671e-07	7.66187	-0.651063	0.00040966	0.0115166	Up	K02900|1|4e-51|197|gmx:100798197|large subunit ribosomal protein L27Ae	GO:0030529//ribonucleoprotein complex	GO:0005198//structural molecule activity	GO:0010467//gene expression	gi|76160933|gb|ABA40430.1|/1.9134e-50/ribosomal protein L27a-like protein [Solanum tuberosum]
CL2256.Contig2	1906	0	24	0.01	0.367754870028259	5.20067254151797	1.61467e-07	8.17776158691023e-07	7.66187	-0.811355	0.00040966	0.0115166	Up	-	GO:0009536//plastid	-	-	gi|255542632|ref|XP_002512379.1|/5.32681e-76/conserved hypothetical protein [Ricinus communis]
CL235.Contig1	261	0	24	0.01	2.68559686694966	8.06909894885803	1.61467e-07	8.18234656200942e-07	7.66187	-1.63903	0.00040966	0.0115166	Up	K02960|1|4e-30|127|rcu:RCOM_0497330|small subunit ribosomal protein S16e	GO:0030529//ribonucleoprotein complex	GO:0005198//structural molecule activity	GO:0010467//gene expression	gi|255573872|ref|XP_002527855.1|/5.31093e-29/ribosomal protein S9, putative [Ricinus communis]
CL2705.Contig1	426	0	24	0.01	1.64540089735648	7.36229532520207	1.61467e-07	8.18510001570387e-07	7.66187	-1.96173	0.00040966	0.0115166	Up	-	-	-	-	-
CL3671.Contig1	239	0	24	0.01	2.93280662039273	8.19613813744716	1.61467e-07	8.1915319533004e-07	7.66187	-1.42631	0.00040966	0.0115166	Up	K01802|1|2e-21|98.6|rcu:RCOM_0608620|peptidylprolyl isomerase [EC:5.2.1.8];K03768|2|8e-21|96.7|vvi:100250386|peptidyl-prolyl cis-trans isomerase B (cyclophilin B) [EC:5.2.1.8];K03767|4|1e-20|95.9|osa:4347920|peptidyl-prolyl cis-trans isomerase A (cyclophilin A) [EC:5.2.1.8]	-	GO:0016853//isomerase activity	-	gi|357138513|ref|XP_003570836.1|/5.44434e-21/PREDICTED: peptidyl-prolyl cis-trans isomerase-like [Brachypodium distachyon]
CL3757.Contig1	434	0	24	0.01	1.6150709268983	7.33545371298343	1.61467e-07	8.18877417124902e-07	7.66187	-1.55538	0.00040966	0.0115166	Up	K02738|1|8e-33|137|bdi:100830544|20S proteasome subunit beta 1 [EC:3.4.25.1]	GO:0043231//intracellular membrane-bounded organelle;GO:0000502//proteasome complex;GO:0031090//organelle membrane	GO:0008233//peptidase activity	GO:0010038//response to metal ion;GO:0009626//plant-type hypersensitive response;GO:0019941//modification-dependent protein catabolic process;GO:0006970//response to osmotic stress	gi|32400975|gb|AAP80693.1|/9.38066e-34/proteasome subunit [Griffithsia japonica]
CL4201.Contig2	2548	0	24	0.01	0.275094498537622	4.78185538317161	1.61467e-07	8.1961323868359e-07	7.66187	-0.403905	0.00040966	0.0115166	Up	K05954|1|3e-104|378|smo:SELMODRAFT_233552|protein farnesyltransferase subunit beta [EC:2.5.1.58]	GO:0043231//intracellular membrane-bounded organelle;GO:0043234//protein complex	GO:0004659//prenyltransferase activity	GO:0009933//meristem structural organization;GO:0009738//abscisic acid mediated signaling pathway;GO:0006497//protein lipidation;GO:0006950//response to stress	gi|116790630|gb|ABK25684.1|/1.0041e-104/unknown [Picea sitchensis]
CL428.Contig2	426	0	24	0.01	1.64540089735648	7.36229532520207	1.61467e-07	8.18326417404957e-07	7.66187	-1.30823	0.00040966	0.0115166	Up	-	-	-	-	gi|160331723|ref|XP_001712568.1|/9.85169e-07/hypothetical protein HAN_3g440 [Hemiselmis andersenii]
CL4827.Contig1	383	0	24	0.01	1.83013259079337	7.51580436350295	1.61467e-07	8.19705309368681e-07	7.66187	-1.5023	0.00040966	0.0115166	Up	K02973|1|1e-50|195|vvi:100242825|small subunit ribosomal protein S23e	GO:0030529//ribonucleoprotein complex	GO:0005198//structural molecule activity	GO:0010467//gene expression	gi|388496402|gb|AFK36267.1|/5.83771e-52/unknown [Medicago truncatula]
CL5218.Contig2	277	0	24	0.01	2.53047213817279	7.98326277937873	1.61467e-07	8.1869366812521e-07	7.66187	-1.2419	0.00040966	0.0115166	Up	K08245|1|5e-19|90.5|ppp:PHYPADRAFT_186425|phytepsin [EC:3.4.23.40]	-	GO:0016787//hydrolase activity	-	gi|326523981|dbj|BAJ97001.1|/1.17008e-23/predicted protein [Hordeum vulgare subsp. vulgare]
CL5571.Contig1	1989	0	24	0.01	0.352408638649503	5.13917738459417	1.61467e-07	8.17867817081372e-07	7.66187	-0.635038	0.00040966	0.0115166	Up	K11806|1|0.0|702|ppp:PHYPADRAFT_199410|WD repeat and SOF domain-containing protein 1	GO:0031461//cullin-RING ubiquitin ligase complex;GO:0031234//extrinsic to internal side of plasma membrane	GO:0005488//binding	-	gi|168063216|ref|XP_001783569.1|/0/predicted protein [Physcomitrella patens subsp. patens]
CL6204.Contig1	248	0	24	0.01	2.82637412207202	8.14280863504104	1.61467e-07	8.17409730480565e-07	7.66187	-1.92579	0.00040966	0.0115166	Up	K02960|1|1e-36|149|gmx:100779794|small subunit ribosomal protein S16e	GO:0030529//ribonucleoprotein complex	GO:0005198//structural molecule activity	GO:0010467//gene expression	gi|313586545|gb|ADR71283.1|/1.72666e-35/40S ribosomal protein S16A [Hevea brasiliensis]
CL7002.Contig1	382	0	24	0.01	1.83492351380592	7.51957611739216	1.61467e-07	8.17318174731183e-07	7.66187	-1.7281	0.00040966	0.0115166	Up	-	-	-	-	-
CL8944.Contig1	420	0	24	0.01	1.66890662446158	7.38275942776179	1.61467e-07	8.19521188679245e-07	7.66187	-1.26366	0.00040966	0.0115166	Up	K01637|1|1e-43|172|pop:POPTR_562291|isocitrate lyase [EC:4.1.3.1]	-	GO:0005488//binding;GO:0016833//oxo-acid-lyase activity	GO:0043436	gi|326491633|dbj|BAJ94294.1|/8.86903e-64/predicted protein [Hordeum vulgare subsp. vulgare]
CL8953.Contig1	204	0	24	0.01	3.43598422683266	8.42457960345642	1.61467e-07	8.17592903529412e-07	7.66187	-1.91106	0.00040966	0.0115166	Up	-	-	-	-	gi|302826567|ref|XP_002994726.1|/3.08687e-08/hypothetical protein SELMODRAFT_139061 [Selaginella moellendorffii]
Unigene1090	1695	0	24	0.01	0.413534384822337	5.3699353874042	1.61467e-07	8.17501306744342e-07	7.66187	-1.11798	0.00040966	0.0115166	Up	K07374|1|0.0|672|smo:SELMODRAFT_178975|tubulin alpha	GO:0032991//macromolecular complex;GO:0015630//microtubule cytoskeleton	GO:0017111//nucleoside-triphosphatase activity;GO:0032561//guanyl ribonucleotide binding	GO:0043623//cellular protein complex assembly;GO:0009207;GO:0007017//microtubule-based process	gi|326515212|dbj|BAK03519.1|/0/predicted protein [Hordeum vulgare subsp. vulgare]
Unigene21612	449	0	24	0.01	1.56111532800415	7.28643331068677	1.61467e-07	8.18969322558923e-07	7.66187	-1.96173	0.00040966	0.0115166	Up	-	-	-	-	-
Unigene21911	323	0	24	0.01	2.17009530115747	7.76161459073399	1.61467e-07	8.19245162681037e-07	7.66187	-1.94668	0.00040966	0.0115166	Up	K07374|1|2e-49|191|ppp:PHYPADRAFT_136749|tubulin alpha	GO:0032991//macromolecular complex;GO:0015630//microtubule cytoskeleton	GO:0017111//nucleoside-triphosphatase activity;GO:0032561//guanyl ribonucleotide binding	GO:0043623//cellular protein complex assembly;GO:0009207;GO:0007017//microtubule-based process	gi|326527899|dbj|BAJ89001.1|/1.06585e-53/predicted protein [Hordeum vulgare subsp. vulgare]
Unigene22094	587	0	24	0.01	1.19410695446995	6.89978825231786	1.61467e-07	8.18142915573495e-07	7.66187	-1.99865	0.00040966	0.0115166	Up	-	-	-	-	-
Unigene22241	276	0	24	0.01	2.53964051548501	7.98848048864974	1.61467e-07	8.19061248624986e-07	7.66187	-1.27587	0.00040966	0.0115166	Up	-	-	-	-	-
Unigene23756	246	0	24	0.01	2.84935277347098	8.15449044008867	1.61467e-07	8.18418199192463e-07	7.66187	-1.5023	0.00040966	0.0115166	Up	-	-	-	-	-
Unigene23844	269	0	24	0.01	2.60572781514447	8.02554258287129	1.61467e-07	8.18785532315978e-07	7.66187	-1.63903	0.00040966	0.0115166	Up	-	-	-	-	-
Unigene27704	414	0	24	0.01	1.69309367699	7.40351798792858	1.61467e-07	8.17959496020625e-07	7.66187	-0.986	0.00040966	0.0115166	Up	K01527|1|3e-31|131|zma:100286203|nascent polypeptide-associated complex subunit beta	-	-	-	gi|226494205|ref|NP_001152563.1|/2.8907e-30/transcription factor BTF3 [Zea mays]
Unigene43014	340	0	24	0.01	2.06159053609959	7.68761400929021	1.61467e-07	8.19337150684932e-07	7.66187	-1.52859	0.00040966	0.0115166	Up	K08245|1|8e-28|119|aly:ARALYDRAFT_475117|phytepsin [EC:3.4.23.40]	GO:0043231//intracellular membrane-bounded organelle;GO:0031410//cytoplasmic vesicle	GO:0004175//endopeptidase activity	GO:0019538//protein metabolic process;GO:0006970//response to osmotic stress;GO:0010038//response to metal ion	gi|326523981|dbj|BAJ97001.1|/3.7419e-30/predicted protein [Hordeum vulgare subsp. vulgare]
Unigene6792	347	0	24	0.01	2.02000225439153	7.65821309284965	1.61467e-07	8.17226639489305e-07	7.66187	-1.02246	0.00040966	0.0115166	Up	K02925|1|1e-30|129|gmx:100806256|large subunit ribosomal protein L3e	GO:0030529//ribonucleoprotein complex	GO:0005198//structural molecule activity	GO:0010467//gene expression	gi|325184995|emb|CCA19486.1|/2.74911e-33/60S ribosomal protein L3 putative [Albugo laibachii Nc14]
Unigene8548	437	0	24	0.01	1.60398348346421	7.32551547592731	1.61467e-07	8.18051195515695e-07	7.66187	-0.769508	0.00040966	0.0115166	Up	K02953|1|7e-61|230|smo:SELMODRAFT_171673|small subunit ribosomal protein S13e	GO:0030312//external encapsulating structure;GO:0015935//small ribosomal subunit;GO:0031981//nuclear lumen;GO:0009536//plastid	GO:0005198//structural molecule activity	GO:0009887//organ morphogenesis;GO:0010467//gene expression;GO:0000904//cell morphogenesis involved in differentiation	gi|302771888|ref|XP_002969362.1|/5.81212e-60/hypothetical protein SELMODRAFT_440805 [Selaginella moellendorffii]
Unigene921	436	0	24	0.01	1.60766234466482	7.32882062065099	1.61467e-07	8.18601824545658e-07	7.66187	-1.28577	0.00040966	0.0115166	Up	K00507|1|4e-24|108|cme:CMM045C|stearoyl-CoA desaturase (delta-9 desaturase) [EC:1.14.19.1]	-	GO:0003824//catalytic activity	GO:0008152//metabolic process	gi|326506754|dbj|BAJ91418.1|/3.01283e-24/predicted protein [Hordeum vulgare subsp. vulgare]
Unigene42411	522	1	207	0.0606935787160931	11.5816364887204	7.57607951591779	1.95457e-57	3.76517167263427e-56	7.65315	0.924813	1.98733e-08	3.305e-06	Up	-	-	-	-	-
Unigene11447	676	1	201	0.0468669350440837	8.68399267979821	7.5336442495974	9.56698e-56	1.8074872916388e-54	7.61074	0.901276	2.34842e-08	3.82482e-06	Up	-	-	-	-	-
CL11188.Contig1	266	0	23	0.01	2.52531923438265	7.98032196526258	3.10314e-07	1.53180887908247e-06	7.60078	-1.06459	0.0004943	0.0133899	Up	K12313|1|1e-40|162|zma:100274491|actin, aortic smooth muscle;K05692|2|3e-40|160|vcn:VOLCADRAFT_109972|actin beta/gamma 1	-	-	-	gi|326490788|dbj|BAJ90061.1|/5.64076e-42/predicted protein [Hordeum vulgare subsp. vulgare]
CL11238.Contig1	227	0	23	0.01	2.95918465350566	8.20905591347286	3.10314e-07	1.53147431342143e-06	7.60078	-1.49698	0.0004943	0.0133899	Up	-	-	-	-	-
CL1456.Contig1	474	0	23	0.01	1.4171622707717	7.14686115186551	3.10314e-07	1.53247844913124e-06	7.60078	-1.38361	0.0004943	0.0133899	Up	-	-	-	-	gi|116780127|gb|ABK21560.1|/4.88846e-24/unknown [Picea sitchensis]
CL2265.Contig1	760	0	23	0.01	0.883861732033927	6.46574879243282	3.10314e-07	1.53365160629921e-06	7.60078	-1.45718	0.0004943	0.0133899	Up	K07976|1|4e-64|242|zma:100382944|Rab family, other	-	GO:0032561//guanyl ribonucleotide binding	GO:0006810//transport;GO:0035556//intracellular signal transduction	gi|293332195|ref|NP_001169100.1|/4.08374e-63/uncharacterized protein LOC100382944 [Zea mays]
CL2456.Contig1	454	0	23	0.01	1.47959232675283	7.20905591347285	3.10314e-07	1.53164157798165e-06	7.60078	-1.58921	0.0004943	0.0133899	Up	K13412|1|2e-09|59.7|vcn:VOLCADRAFT_74309|calcium-dependent protein kinase [EC:2.7.11.1]	-	-	-	gi|242050000|ref|XP_002462744.1|/4.08108e-14/hypothetical protein SORBIDRAFT_02g031220 [Sorghum bicolor]
CL2545.Contig1	390	0	23	0.01	1.72239722139945	7.42827408701416	3.10314e-07	1.53667656015779e-06	7.60078	-1.53488	0.0004943	0.0133899	Up	K04392|1|1e-36|149|mtr:MTR_4g073250|Ras-related C3 botulinum toxin substrate 1;K07975|3|4e-36|147|ath:AT4G35020|Rho family, other	GO:0044464//cell part	GO:0000166//nucleotide binding	-	gi|74095371|emb|CAI84893.1|/5.26179e-40/putative Rac GTPase [Medicago sativa subsp. x varia]
CL3628.Contig2	228	0	23	0.01	2.94620577344642	8.20271438659903	3.10314e-07	1.53583509889388e-06	7.60078	-1.96992	0.0004943	0.0133899	Up	-	-	-	-	-
CL4521.Contig1	456	0	23	0.01	1.47310288672321	7.20271438659903	3.10314e-07	1.53381934682271e-06	7.60078	-1.18363	0.0004943	0.0133899	Up	-	-	-	-	-
CL4545.Contig2	1765	0	23	0.01	0.380586354870133	5.25015193260523	3.10314e-07	1.53130708538982e-06	7.60078	0.247567	0.0004943	0.0133899	Up	K00059|1|3e-53|207|smo:SELMODRAFT_179919|3-oxoacyl-[acyl-carrier protein] reductase [EC:1.1.1.100]	-	GO:0003824//catalytic activity	GO:0010035//response to inorganic substance	gi|1711355|sp|Q08632.1|SDR1_PICAB/1.28847e-52/RecName: Full=Short-chain type dehydrogenase/reductase
CL4680.Contig2	237	0	23	0.01	2.83432454154339	8.14686115186551	3.10314e-07	1.53214359095379e-06	7.60078	-1.76637	0.0004943	0.0133899	Up	-	-	-	-	-
CL5682.Contig1	238	0	23	0.01	2.82241561489825	8.14078663745582	3.10314e-07	1.53600331741511e-06	7.60078	-1.18363	0.0004943	0.0133899	Up	-	-	-	-	gi|326488241|dbj|BAJ93789.1|/4.95132e-14/predicted protein [Hordeum vulgare subsp. vulgare]
CL6979.Contig1	397	0	23	0.01	1.69202749709266	7.40260920362081	3.10314e-07	1.53348390246036e-06	7.60078	-2.00703	0.0004943	0.0133899	Up	K01535|1|4e-31|130|ath:AT4G30190|H+-transporting ATPase [EC:3.6.3.6]	GO:0031224//intrinsic to membrane;GO:0031090//organelle membrane	GO:0046872//metal ion binding;GO:0015662//ATPase activity, coupled to transmembrane movement of ions, phosphorylative mechanism;GO:0032559	GO:0009206;GO:0009207;GO:0015988//energy coupled proton transport, against electrochemical gradient	gi|194361954|dbj|BAG55917.1|/2.19117e-30/H+-ATPase [Mimosa pudica]
CL7440.Contig1	213	0	23	0.01	3.15368505326659	8.30089478053793	3.10314e-07	1.53097273886463e-06	7.60078	-1.06459	0.0004943	0.0133899	Up	-	-	-	-	-
CL7481.Contig2	708	0	23	0.01	0.948778130431899	6.56799885068077	3.10314e-07	1.53080562034712e-06	7.60078	-0.972551	0.0004943	0.0133899	Up	K00134|1|2e-103|373|gmx:100038325|glyceraldehyde 3-phosphate dehydrogenase [EC:1.2.1.12]	GO:0044424//intracellular part	GO:0000166//nucleotide binding	GO:0006007//glucose catabolic process	gi|306476237|gb|ADM89006.1|/4.6119e-103/glyceraldehyde-3-phosphate dehydrogenase [Cucumis sativus]
CL784.Contig1	341	0	23	0.01	1.96989711538353	7.6219764717396	3.10314e-07	1.53449067600394e-06	7.60078	-0.820635	0.0004943	0.0133899	Up	K02938|1|1e-46|182|ath:AT4G36130|large subunit ribosomal protein L8e	GO:0031981//nuclear lumen;GO:0009536//plastid;GO:0015934//large ribosomal subunit;GO:0031090//organelle membrane	GO:0005488//binding;GO:0005198//structural molecule activity	GO:0003006//developmental process involved in reproduction;GO:0010467//gene expression	gi|15234298|ref|NP_195336.1|/1.41534e-45/60S ribosomal protein L8-3 [Arabidopsis thaliana]
CL8709.Contig1	454	0	23	0.01	1.47959232675283	7.20905591347285	3.10314e-07	1.53465860013132e-06	7.60078	-1.67494	0.0004943	0.0133899	Up	-	-	-	-	gi|168019678|ref|XP_001762371.1|/2.45874e-35/predicted protein [Physcomitrella patens subsp. patens]
CL8813.Contig1	677	0	23	0.01	0.992222919269992	6.63259237718877	3.10314e-07	1.53516259310345e-06	7.60078	-2.04518	0.0004943	0.0133899	Up	-	-	GO:0003824//catalytic activity	-	gi|307104811|gb|EFN53063.1|/2.32175e-16/hypothetical protein CHLNCDRAFT_11918 [Chlorella variabilis]
Unigene11407	630	0	23	0.01	1.06624589896156	6.73639638237649	3.10314e-07	1.53113989387488e-06	7.60078	-1.56178	0.0004943	0.0133899	Up	-	-	-	-	-
Unigene12204	233	0	23	0.01	2.88298247358706	8.17141825610949	3.10314e-07	1.53314860478846e-06	7.60078	-2.04518	0.0004943	0.0133899	Up	K02891|1|4e-20|94.4|rcu:RCOM_0681450|large subunit ribosomal protein L22e	GO:0005622//intracellular	-	-	gi|118484642|gb|ABK94193.1|/7.91157e-20/unknown [Populus trichocarpa]
Unigene13807	467	0	23	0.01	1.43840453178969	7.16832566105411	3.10314e-07	1.53566691721419e-06	7.60078	-0.758021	0.0004943	0.0133899	Up	K02918|1|3e-28|122|mtr:MTR_4g062410|large subunit ribosomal protein L35e	-	-	-	gi|217075600|gb|ACJ86160.1|/2.02407e-27/unknown [Medicago truncatula]
Unigene17482	338	0	23	0.01	1.98738140930705	7.63472496448158	3.10314e-07	1.53197621673585e-06	7.60078	-1.08375	0.0004943	0.0133899	Up	-	-	-	-	-
Unigene18842	385	0	23	0.01	1.74476601648256	7.44688976518151	3.10314e-07	1.53264593311475e-06	7.60078	-1.76637	0.0004943	0.0133899	Up	-	-	GO:0016798//hydrolase activity, acting on glycosyl bonds	GO:0044238//primary metabolic process	gi|301111394|ref|XP_002904776.1|/7.86076e-49/exoglucanase 1 precursor [Phytophthora infestans T30-4]
Unigene22142	338	0	23	0.01	1.98738140930705	7.63472496448158	3.10314e-07	1.53650819414923e-06	7.60078	-0.923199	0.0004943	0.0133899	Up	-	-	-	-	-
Unigene25035	303	0	23	0.01	2.21694691863295	7.79243041729082	3.10314e-07	1.53684496306849e-06	7.60078	-1.14282	0.0004943	0.0133899	Up	-	-	-	-	-
Unigene2592	256	0	23	0.01	2.62396451697572	8.03560440076377	3.10314e-07	1.53549877236395e-06	7.60078	-1.56178	0.0004943	0.0133899	Up	-	-	-	-	-
Unigene26622	407	0	23	0.01	1.65045433991593	7.36671941649752	3.10314e-07	1.53533066433107e-06	7.60078	-1.96992	0.0004943	0.0133899	Up	-	-	GO:0003824//catalytic activity	-	gi|307104811|gb|EFN53063.1|/5.01788e-11/hypothetical protein CHLNCDRAFT_11918 [Chlorella variabilis]
Unigene2664	653	0	23	0.01	1.02869053039171	6.68466521921734	3.10314e-07	1.53231100174825e-06	7.60078	-1.79825	0.0004943	0.0133899	Up	K00799|1|2e-36|150|smo:SELMODRAFT_142654|glutathione S-transferase [EC:2.5.1.18]	GO:0005576//extracellular region;GO:0016020//membrane;GO:0030312//external encapsulating structure;GO:0009536//plastid	GO:0046914//transition metal ion binding;GO:0042277//peptide binding	GO:0006950//response to stress;GO:0010038//response to metal ion	gi|302761698|ref|XP_002964271.1|/1.58086e-35/hypothetical protein SELMODRAFT_142654 [Selaginella moellendorffii]
Unigene32277	364	0	23	0.01	1.84542559435655	7.52780976056507	3.10314e-07	1.53298101093135e-06	7.60078	-1.67494	0.0004943	0.0133899	Up	-	-	-	-	-
Unigene4350	412	0	23	0.01	1.63042455423734	7.34910387358055	3.10314e-07	1.53432278862144e-06	7.60078	-1.95482	0.0004943	0.0133899	Up	-	-	-	-	-
Unigene475	329	0	23	0.01	2.04174746609661	7.67366062702853	3.10314e-07	1.534994558669e-06	7.60078	-2.04518	0.0004943	0.0133899	Up	-	-	GO:0003824//catalytic activity	-	gi|219128336|ref|XP_002184371.1|/1.03819e-11/predicted protein [Phaeodactylum tricornutum CCAP 1055/1]
Unigene5035	321	0	23	0.01	2.09263213814886	7.70917491364146	3.10314e-07	1.53331623529412e-06	7.60078	-1.53488	0.0004943	0.0133899	Up	-	-	-	-	-
Unigene5037	218	0	23	0.01	3.08135282727424	8.26742007598684	3.10314e-07	1.53633986503067e-06	7.60078	-1.96992	0.0004943	0.0133899	Up	-	-	-	-	-
Unigene545	297	0	23	0.01	2.26173372506998	7.821285279963	3.10314e-07	1.53617157279001e-06	7.60078	-1.79825	0.0004943	0.0133899	Up	-	-	-	-	gi|363399190|gb|AEW13006.1|/2.1627e-09/hypothetical protein [Strombomonas acuminata]
Unigene5560	455	0	23	0.01	1.47634047548524	7.20588166567771	3.10314e-07	1.53415493797178e-06	7.60078	-1.93381	0.0004943	0.0133899	Up	-	-	-	-	-
Unigene8866	337	0	23	0.01	1.99327868351865	7.63899961958191	3.10314e-07	1.53482656101565e-06	7.60078	-1.63327	0.0004943	0.0133899	Up	-	-	-	-	-
Unigene9161	319	0	23	0.01	2.10575208885826	7.7181917869989	3.10314e-07	1.53281345371079e-06	7.60078	-0.816381	0.0004943	0.0133899	Up	-	-	-	-	-
Unigene9988	258	0	23	0.01	2.60362370676661	8.02437714534052	3.10314e-07	1.53398712404288e-06	7.60078	-2.04518	0.0004943	0.0133899	Up	-	-	-	-	-
Unigene28064	449	1	198	0.0705613543202686	12.8792014560342	7.51194917849808	6.69108e-55	1.24694139117526e-53	7.58906	0.971768	2.63155e-08	4.21626e-06	Up	-	-	-	-	-
Unigene23467	1116	2	372	0.0567778639602161	9.73528864269253	7.4217513695265	4.83664e-102	1.44849194751491e-100	7.58447	1.98665	2.33039e-09	5.56667e-07	Up	K01535|1|4e-120|429|smo:SELMODRAFT_419690|H+-transporting ATPase [EC:3.6.3.6]	GO:0031224//intrinsic to membrane;GO:0031090//organelle membrane	GO:0046872//metal ion binding;GO:0015662//ATPase activity, coupled to transmembrane movement of ions, phosphorylative mechanism;GO:0032559	GO:0009206;GO:0009207;GO:0015988//energy coupled proton transport, against electrochemical gradient	gi|301154116|emb|CBW30211.1|/3.31951e-119/Plasma membrane ATPase [Musa balbisiana]
CL1109.Contig3	1453	0	22	0.01	0.442208568766488	5.46665507571121	5.96376e-07	2.86625802318409e-06	7.53698	-2.05379	0.00059992	0.0154829	Up	K00924|1|2e-20|98.6|ath:AT5G22850|[EC:2.7.1.-]	-	-	-	gi|168000296|ref|XP_001752852.1|/9.67063e-56/predicted protein [Physcomitrella patens subsp. patens]
CL11100.Contig1	279	0	22	0.01	2.3029715068735	7.84735275151487	5.96376e-07	2.86778295296872e-06	7.53698	-1.59574	0.00059992	0.0154829	Up	-	-	-	-	-
CL1342.Contig2	609	0	22	0.01	1.05505591201594	6.72117564543772	5.96376e-07	2.86656287938736e-06	7.53698	-1.05035	0.00059992	0.0154829	Up	-	-	-	-	-
CL144.Contig5	485	0	22	0.01	1.3248021658097	7.04963312626956	5.96376e-07	2.86930950622804e-06	7.53698	-0.907264	0.00059992	0.0154829	Up	K03231|1|3e-65|245|mtr:MTR_6g021800|elongation factor 1-alpha	GO:0044424//intracellular part	GO:0017111//nucleoside-triphosphatase activity;GO:0008135//translation factor activity, nucleic acid binding;GO:0032561//guanyl ribonucleotide binding	GO:0006412//translation;GO:0009207	gi|4139170|gb|AAD03711.1|/2.23003e-67/elongation translation factor 1 alpha [Cyanophora paradoxa]
CL1527.Contig1	1652	0	22	0.01	0.388940103158418	5.28147609192461	5.96376e-07	2.86564850526316e-06	7.53698	-0.522321	0.00059992	0.0154829	Up	K13420|1|4e-49|194|rcu:RCOM_0633880|LRR receptor-like serine/threonine-protein kinase FLS2 [EC:2.7.11.1]	-	-	-	gi|224099671|ref|XP_002334453.1|/1.03291e-56/predicted protein [Populus trichocarpa]
CL1988.Contig1	285	0	22	0.01	2.25448789620248	7.81665595429195	5.96376e-07	2.86900406557377e-06	7.53698	-0.687149	0.00059992	0.0154829	Up	-	-	-	-	-
CL3514.Contig2	626	0	22	0.01	1.0264042338941	6.68145521641143	5.96376e-07	2.86443024678499e-06	7.53698	-2.09326	0.00059992	0.0154829	Up	-	-	-	-	-
CL3527.Contig1	368	0	22	0.01	1.74600285439594	7.44791210728704	5.96376e-07	2.86108537070064e-06	7.53698	-1.68182	0.00059992	0.0154829	Up	K02870|1|2e-41|164|zma:100281960|large subunit ribosomal protein L12e	GO:0030529//ribonucleoprotein complex	GO:0005198//structural molecule activity	GO:0010467//gene expression	gi|195626686|gb|ACG35173.1|/3.06062e-40/60S ribosomal protein L12 [Zea mays]
CL4962.Contig2	1166	0	22	0.01	0.551054074114671	5.78412199014356	5.96376e-07	2.86747783721673e-06	7.53698	-1.30354	0.00059992	0.0154829	Up	-	-	-	-	-
CL4971.Contig1	384	0	22	0.01	1.67325273546278	7.3865115626229	5.96376e-07	2.86230078504673e-06	7.53698	-1.74235	0.00059992	0.0154829	Up	K00799|1|8e-19|90.1|gmx:547589|glutathione S-transferase [EC:2.5.1.18]	-	-	-	gi|358248536|ref|NP_001239642.1|/9.37218e-18/glutathione S-transferase GST 22 [Glycine max]
CL7481.Contig1	368	0	22	0.01	1.74600285439594	7.44791210728704	5.96376e-07	2.86290887954111e-06	7.53698	-1.68182	0.00059992	0.0154829	Up	K00134|1|4e-46|180|mtr:MTR_3g085850|glyceraldehyde 3-phosphate dehydrogenase [EC:1.2.1.12]	GO:0043231//intracellular membrane-bounded organelle	GO:0016620//oxidoreductase activity, acting on the aldehyde or oxo group of donors, NAD or NADP as acceptor;GO:0000166//nucleotide binding	GO:0019318//hexose metabolic process	gi|3059122|emb|CAA06030.1|/4.12697e-45/glyeraldehyde-3-phosphate dehydrogenase [Marsilea quadrifolia]
CL7654.Contig2	2887	0	22	0.01	0.222559421689542	4.47611867110807	5.96376e-07	2.86199683466072e-06	7.53698	-1.48871	0.00059992	0.0154829	Up	-	GO:0043231//intracellular membrane-bounded organelle	GO:0016787//hydrolase activity	GO:0006753	gi|168037946|ref|XP_001771463.1|/5.65088e-152/predicted protein [Physcomitrella patens subsp. patens]
CL8251.Contig2	2514	0	22	0.01	0.255580370094553	4.67570512892354	5.96376e-07	2.86321302369064e-06	7.53698	-1.71175	0.00059992	0.0154829	Up	K10746|1|3e-07|55.8|ota:Ot01g04690|exonuclease 1 [EC:3.1.-.-]	-	-	-	gi|302760927|ref|XP_002963886.1|/9.13926e-26/hypothetical protein SELMODRAFT_270395 [Selaginella moellendorffii]
Unigene10580	366	0	22	0.01	1.75554385360029	7.45577422506001	5.96376e-07	2.86839337931034e-06	7.53698	-1.50925	0.00059992	0.0154829	Up	-	-	-	-	-
Unigene11312	813	0	22	0.01	0.790318635200131	6.30436252126903	5.96376e-07	2.86138912750823e-06	7.53698	-2.09326	0.00059992	0.0154829	Up	K02183|1|2e-15|81.3|ppp:PHYPADRAFT_180168|calmodulin	-	GO:0005488//binding	-	gi|255966042|gb|ACU45306.1|/3.57896e-15/calmodulin [Rhodomonas sp. CCMP768]
Unigene12552	537	0	22	0.01	1.19651592256556	6.90269578535864	5.96376e-07	2.86412584399575e-06	7.53698	-2.09326	0.00059992	0.0154829	Up	K02883|1|2e-61|232|bdi:100840309|large subunit ribosomal protein L18e	GO:0030529//ribonucleoprotein complex	GO:0005198//structural molecule activity	GO:0010467//gene expression	gi|315113257|pdb|3IZR|R/1.21156e-60/Chain R, Localization Of The Large Subunit Ribosomal Proteins Into A 5.5 A Cryo-Em Map Of Triticum Aestivum Translating 80s Ribosome
Unigene12796	274	0	22	0.01	2.34499653437119	7.87344198038353	5.96376e-07	2.86717278638298e-06	7.53698	-1.51471	0.00059992	0.0154829	Up	-	-	-	-	-
Unigene20240	447	0	22	0.01	1.4374251687197	7.16734304216073	5.96376e-07	2.86686780044676e-06	7.53698	-1.59574	0.00059992	0.0154829	Up	-	-	-	-	-
Unigene21028	395	0	22	0.01	1.6266558238423	7.34576522027959	5.96376e-07	2.86382150589735e-06	7.53698	-0.7619	0.00059992	0.0154829	Up	K02960|1|2e-51|198|rcu:RCOM_0497330|small subunit ribosomal protein S16e	GO:0030529//ribonucleoprotein complex	GO:0005198//structural molecule activity	GO:0010467//gene expression	gi|255573872|ref|XP_002527855.1|/1.9134e-50/ribosomal protein S9, putative [Ricinus communis]
Unigene23023	218	0	22	0.01	2.94738096521884	8.20328973856713	5.96376e-07	2.86169294882141e-06	7.53698	-1.23277	0.00059992	0.0154829	Up	-	-	-	-	-
Unigene2967	453	0	22	0.01	1.41838642476315	7.14810682329782	5.96376e-07	2.86869868994146e-06	7.53698	-1.80567	0.00059992	0.0154829	Up	-	-	-	-	-
Unigene32562	418	0	22	0.01	1.53715083831987	7.26411493126317	5.96376e-07	2.86534384350415e-06	7.53698	-1.87206	0.00059992	0.0154829	Up	K00430|1|1e-15|80.1|zma:100273221|peroxidase [EC:1.11.1.7]	GO:0031410//cytoplasmic vesicle	GO:0016209//antioxidant activity;GO:0005488//binding	-	gi|242095956|ref|XP_002438468.1|/3.09096e-16/hypothetical protein SORBIDRAFT_10g020100 [Sorghum bicolor]
Unigene33577	341	0	22	0.01	1.88424941471468	7.55784613431988	5.96376e-07	2.8626048e-06	7.53698	-1.90651	0.00059992	0.0154829	Up	K00412|1|9e-27|116|ppp:PhpafMp28|ubiquinol-cytochrome c reductase cytochrome b subunit	GO:0044464//cell part	-	-	gi|282936558|gb|ADB04536.1|/3.50232e-28/cytochrome b [Synura sphagnicola]
Unigene35754	245	0	22	0.01	2.62256755272533	8.03483612434148	5.96376e-07	2.86992058268555e-06	7.53698	-1.71175	0.00059992	0.0154829	Up	K11187|1|5e-17|84.0|cre:CHLREDRAFT_196639|peroxiredoxin 5, atypical 2-Cys peroxiredoxin [EC:1.11.1.15];K03386|2|1e-14|76.3|ath:AT1G60740|peroxiredoxin (alkyl hydroperoxide reductase subunit C) [EC:1.11.1.15]	-	GO:0016491//oxidoreductase activity	-	gi|302812753|ref|XP_002988063.1|/9.5491e-18/hypothetical protein SELMODRAFT_159225 [Selaginella moellendorffii]
Unigene39732	231	0	22	0.01	2.78151104076929	8.11972502192799	5.96376e-07	2.86473471428571e-06	7.53698	-1.97815	0.00059992	0.0154829	Up	-	-	-	-	-
Unigene41170	300	0	22	0.01	2.14176350139236	7.74265537284818	5.96376e-07	2.86595323181625e-06	7.53698	-1.65252	0.00059992	0.0154829	Up	-	-	-	-	-
Unigene42908	370	0	22	0.01	1.73656500112894	7.44009260282774	5.96376e-07	2.86808813365968e-06	7.53698	-1.94186	0.00059992	0.0154829	Up	-	-	-	-	-
Unigene479	443	0	22	0.01	1.45040417701514	7.18031117478904	5.96376e-07	2.86961501192504e-06	7.53698	-1.03165	0.00059992	0.0154829	Up	-	-	-	-	-
Unigene5093	495	0	22	0.01	1.29803848569234	7.02018934837708	5.96376e-07	2.86503924651855e-06	7.53698	-0.994981	0.00059992	0.0154829	Up	-	-	-	-	-
Unigene8515	281	0	22	0.01	2.28658025059682	7.83704774312313	5.96376e-07	2.86351723246919e-06	7.53698	-1.83846	0.00059992	0.0154829	Up	-	-	-	-	-
Unigene36581	310	1	186	0.102200155128389	17.5235195568465	7.4217513695265	1.597306e-51	2.82305251278842e-50	7.49892	0.892476	3.75115e-08	5.70842e-06	Up	-	-	-	-	-
Unigene12006	1332	3	506	0.0713559641662176	11.094720840546	7.28062363239162	6.97724e-138	2.61672556082988e-136	7.47306	2.07322	1.08973e-09	2.98268e-07	Up	K05681|1|9e-21|99.8|cme:CMS467C|ATP-binding cassette, subfamily G (WHITE), member 2;K12843|3|2e-07|55.5|vvi:100248403|U4/U6 small nuclear ribonucleoprotein PRP3	-	GO:0017111//nucleoside-triphosphatase activity	-	gi|168022899|ref|XP_001763976.1|/2.58694e-84/ATP-binding cassette transporter, subfamily G, member 4, group WBC protein PpABCG4 [Physcomitrella patens subsp. patens]
CL10159.Contig1	507	0	21	0.01	1.20971042305647	6.91851793048218	1.14614e-06	5.36360762969866e-06	7.47024	-1.71878	0.000732646	0.018093	Up	-	-	-	-	gi|168019678|ref|XP_001762371.1|/1.22351e-32/predicted protein [Physcomitrella patens subsp. patens]
CL10724.Contig1	662	0	21	0.01	0.926470067204878	6.5336724606783	1.14614e-06	5.37306627385892e-06	7.47024	-0.676332	0.000732646	0.018093	Up	K13095|1|5e-09|59.3|zma:100383202|splicing factor 1;K13126|2|5e-08|55.8|pop:POPTR_1078863|polyadenylate-binding protein	-	GO:0005488//binding	-	gi|302829474|ref|XP_002946304.1|/1.81393e-10/nucleic acid binding protein [Volvox carteri f. nagariensis]
CL11109.Contig1	214	0	21	0.01	2.86599618920387	8.16289288108437	1.14614e-06	5.3647186825479e-06	7.47024	-1.9929	0.000732646	0.018093	Up	-	-	-	-	-
CL1317.Contig1	421	0	21	0.01	1.45682466624615	7.18668344441912	1.14614e-06	5.36916750077744e-06	7.47024	-1.49485	0.000732646	0.018093	Up	K02941|1|2e-31|132|ppp:PHYPADRAFT_179848|large subunit ribosomal protein LP0	GO:0005840//ribosome;GO:0031981//nuclear lumen;GO:0009536//plastid;GO:0016020//membrane	GO:0046914//transition metal ion binding	GO:0006412//translation;GO:0010038//response to metal ion;GO:0006970//response to osmotic stress	gi|307110053|gb|EFN58290.1|/5.58548e-34/hypothetical protein CHLNCDRAFT_59607 [Chlorella variabilis]
CL1486.Contig2	273	0	21	0.01	2.24660507139058	7.81160272656566	1.14614e-06	5.35972256622517e-06	7.47024	-1.94994	0.000732646	0.018093	Up	-	-	-	-	-
CL3382.Contig1	296	0	21	0.01	2.07203778543794	7.69490650185657	1.14614e-06	5.3602772306737e-06	7.47024	-1.60229	0.000732646	0.018093	Up	K03767|1|1e-30|129|olu:OSTLU_34076|peptidyl-prolyl cis-trans isomerase A (cyclophilin A) [EC:5.2.1.8];K01802|2|1e-29|125|olu:OSTLU_42852|peptidylprolyl isomerase [EC:5.2.1.8];K03768|3|1e-27|119|pop:POPTR_816669|peptidyl-prolyl cis-trans isomerase B (cyclophilin B) [EC:5.2.1.8]	-	GO:0016853//isomerase activity	-	gi|3777556|gb|AAC64933.1|/1.03151e-32/cyclophilin [Griffithsia japonica]
CL3923.Contig1	992	0	21	0.01	0.618269339203255	5.95016355709864	1.14614e-06	5.36305227583351e-06	7.47024	-1.34781	0.000732646	0.018093	Up	-	-	GO:0005488//binding	-	gi|348677106|gb|EGZ16923.1|/5.91902e-45/hypothetical protein PHYSODRAFT_544695 [Phytophthora sojae]
CL3945.Contig1	250	0	21	0.01	2.45329273795852	7.93857558282343	1.14614e-06	5.36861099502488e-06	7.47024	-1.91442	0.000732646	0.018093	Up	-	-	-	-	-
CL6826.Contig1	845	0	21	0.01	0.725826253833881	6.18155233631597	1.14614e-06	5.37752895348837e-06	7.47024	-2.06243	0.000732646	0.018093	Up	K01365|1|3e-78|290|mtr:MTR_5g022560|cathepsin L [EC:3.4.22.15]	-	GO:0008233//peptidase activity	-	gi|146216004|gb|ABQ10204.1|/1.85295e-78/cysteine protease Cp6 [Actinidia deliciosa]
CL7256.Contig1	466	0	21	0.01	1.31614417272453	7.04017372283124	1.14614e-06	5.36972412191582e-06	7.47024	-1.57464	0.000732646	0.018093	Up	K02885|1|9e-46|180|ppp:PHYPADRAFT_222528|large subunit ribosomal protein L19e	GO:0030529//ribonucleoprotein complex	-	-	gi|348673851|gb|EGZ13670.1|/7.98485e-45/hypothetical protein PHYSODRAFT_355006 [Phytophthora sojae]
CL8064.Contig1	653	0	21	0.01	0.939239179922862	6.55342068593909	1.14614e-06	5.37250895965149e-06	7.47024	-0.705529	0.000732646	0.018093	Up	K02993|1|7e-53|204|cre:CHLREDRAFT_179706|small subunit ribosomal protein S7e	GO:0015935//small ribosomal subunit;GO:0030684//preribosome;GO:0009536//plastid	GO:0003723//RNA binding	GO:0042254//ribosome biogenesis;GO:0010467//gene expression	gi|159488703|ref|XP_001702342.1|/7.06331e-52/ribosomal protein S7, component of cytosolic 80S ribosome and 40S small subunit [Chlamydomonas reinhardtii]
Unigene10627	600	0	21	0.01	1.02220530748272	6.67554117698964	1.14614e-06	5.37641258874818e-06	7.47024	-1.74951	0.000732646	0.018093	Up	-	-	-	-	-
Unigene11687	514	0	21	0.01	1.19323576748955	6.89873531829164	1.14614e-06	5.37139467800477e-06	7.47024	-1.03627	0.000732646	0.018093	Up	-	-	-	-	-
Unigene1209	229	0	21	0.01	2.67826718117742	8.06515607938857	1.14614e-06	5.37585458017644e-06	7.47024	-0.973097	0.000732646	0.018093	Up	-	-	-	-	-
Unigene16105	459	0	21	0.01	1.3362160882127	7.06200952407171	1.14614e-06	5.36083200993583e-06	7.47024	-1.6593	0.000732646	0.018093	Up	-	-	-	-	-
Unigene17065	246	0	21	0.01	2.49318367678711	7.96184536214628	1.14614e-06	5.3736237037037e-06	7.47024	-1.60229	0.000732646	0.018093	Up	K07974|1|5e-11|63.9|cme:CMT371C|Ras family, other;K07890|2|1e-09|59.7|ppp:PHYPADRAFT_165330|Ras-related protein Rab-21;K07897|4|1e-08|56.2|cre:CHLREDRAFT_195521|Ras-related protein Rab-7A	GO:0044464//cell part	GO:0017111//nucleoside-triphosphatase activity;GO:0032561//guanyl ribonucleotide binding	GO:0035556//intracellular signal transduction;GO:0009207	gi|255966060|gb|ACU45315.1|/1.74026e-19/ras [Rhodomonas sp. CCMP768]
Unigene20849	249	0	21	0.01	2.46314531923546	7.94435793541744	1.14614e-06	5.37195176104543e-06	7.47024	-1.94994	0.000732646	0.018093	Up	-	-	-	-	-
Unigene21356	290	0	21	0.01	2.11490753272286	7.72445077747058	1.14614e-06	5.37418124922183e-06	7.47024	-0.647722	0.000732646	0.018093	Up	-	-	-	-	-
Unigene21560	708	0	21	0.01	0.866275684307386	6.43675431740252	1.14614e-06	5.37473891044931e-06	7.47024	-2.14299	0.000732646	0.018093	Up	K02256|1|1e-65|247|pop:POPTR_788744|cytochrome c oxidase subunit 1 [EC:1.9.3.1]	GO:0016020//membrane	GO:0046872//metal ion binding	GO:0055114//oxidation-reduction process	gi|333796940|gb|AEF98135.1|/7.18146e-72/cytochrome c oxidase subunit I [Lingulodinium polyedrum]
Unigene22060	319	0	21	0.01	1.92264321156624	7.58694725372065	1.14614e-06	5.3613869040472e-06	7.47024	-1.98641	0.000732646	0.018093	Up	-	-	-	-	-
Unigene22501	300	0	21	0.01	2.04441061496543	7.67554117698964	1.14614e-06	5.36194191304348e-06	7.47024	-2.10211	0.000732646	0.018093	Up	-	-	-	-	-
Unigene27645	346	0	21	0.01	1.77261035979662	7.46973163984879	1.14614e-06	5.37083771049357e-06	7.47024	-1.80424	0.000732646	0.018093	Up	K05658|1|1e-24|109|bdi:100845448|ATP-binding cassette, subfamily B (MDR/TAP), member 1	GO:0044464//cell part	GO:0042626//ATPase activity, coupled to transmembrane movement of substances	-	gi|357163937|ref|XP_003579896.1|/1.51735e-23/PREDICTED: ABC transporter B family member 19-like [Brachypodium distachyon]
Unigene29475	284	0	21	0.01	2.15958867778038	7.75461274798083	1.14614e-06	5.36416309859155e-06	7.47024	-2.14299	0.000732646	0.018093	Up	-	-	-	-	-
Unigene33030	265	0	21	0.01	2.31442711128162	7.85451131803495	1.14614e-06	5.37697071317347e-06	7.47024	-0.963645	0.000732646	0.018093	Up	-	-	-	-	-
Unigene36198	279	0	21	0.01	2.1982909838338	7.78023855565633	1.14614e-06	5.36527438160348e-06	7.47024	-0.928688	0.000732646	0.018093	Up	K02923|1|4e-14|74.3|cre:CHLREDRAFT_194928|large subunit ribosomal protein L38e	GO:0030529//ribonucleoprotein complex	-	-	gi|159489791|ref|XP_001702878.1|/5.41199e-13/ribosomal protein L38, component of cytosolic 80S ribosome and 60S large subunit [Chlamydomonas reinhardtii]
Unigene40085	264	0	21	0.01	2.32319388064253	7.85996574812706	1.14614e-06	5.36638612515541e-06	7.47024	-1.54753	0.000732646	0.018093	Up	K02719|1|1e-16|82.4|cme:CMI248C|photosystem II PsbU protein	GO:0009523//photosystem II;GO:0009534//chloroplast thylakoid	-	GO:0051234//establishment of localization;GO:0042548//regulation of photosynthesis, light reaction	gi|219115141|ref|XP_002178366.1|/9.69793e-26/predicted protein [Phaeodactylum tricornutum CCAP 1055/1]
Unigene406	363	0	21	0.01	1.68959554955821	7.40053412948977	1.14614e-06	5.36749832953368e-06	7.47024	-2.02388	0.000732646	0.018093	Up	-	-	-	-	-
Unigene41838	292	0	21	0.01	2.10042186469051	7.7145353086055	1.14614e-06	5.36249703696035e-06	7.47024	-2.02388	0.000732646	0.018093	Up	-	-	-	-	-
Unigene42887	274	0	21	0.01	2.23840578280887	7.80632778452499	1.14614e-06	5.37529668742217e-06	7.47024	-2.14299	0.000732646	0.018093	Up	-	-	-	-	-
Unigene464	324	0	21	0.01	1.89297279163466	7.56450986460089	1.14614e-06	5.36694216972334e-06	7.47024	-1.94994	0.000732646	0.018093	Up	-	-	-	-	gi|302802173|ref|XP_002982842.1|/8.24661e-06/hypothetical protein SELMODRAFT_422106 [Selaginella moellendorffii]
Unigene4778	613	0	21	0.01	1.00052721776448	6.64461660379473	1.14614e-06	5.37028085847589e-06	7.47024	-2.14299	0.000732646	0.018093	Up	-	-	GO:0003824//catalytic activity	-	gi|397620715|gb|EJK65868.1|/1.03782e-14/hypothetical protein THAOC_13238 [Thalassiosira oceanica]
Unigene5434	383	0	21	0.01	1.6013660169442	7.32315928556056	1.14614e-06	5.36805460462224e-06	7.47024	-2.14299	0.000732646	0.018093	Up	K02866|1|4e-36|147|cme:CMJ109C|large subunit ribosomal protein L10e	GO:0031090//organelle membrane;GO:0043231//intracellular membrane-bounded organelle;GO:0015934//large ribosomal subunit	GO:0005198//structural molecule activity	GO:0010467//gene expression;GO:0009411//response to UV	gi|348690304|gb|EGZ30118.1|/3.67351e-38/hypothetical protein PHYSODRAFT_353730 [Phytophthora sojae]
Unigene9735	578	0	21	0.01	1.06111277593361	6.72943418498483	1.14614e-06	5.36583019579405e-06	7.47024	-1.54753	0.000732646	0.018093	Up	K00412|1|9e-43|171|ppp:PhpafMp28|ubiquinol-cytochrome c reductase cytochrome b subunit	GO:0043231//intracellular membrane-bounded organelle;GO:0044425//membrane part	-	GO:0022900//electron transport chain	gi|262216842|gb|ACY37805.1|/4.4684e-46/apocytochrome b [Plasmopara halstedii]
CL139.Contig1	964	169	26996	5.55421797424928	817.885432151849	7.20217116052958	0	0	7.45478	8.20744	1.28641e-11	7.80042e-09	Up	-	-	-	-	gi|116308855|emb|CAH65992.1|/1.42022e-11/H1005F08.21 [Oryza sativa Indica Group]
Unigene21820	1345	1	177	0.0235554260890711	3.84344852733809	7.35019810850147	5.44088e-49	9.32085856557998e-48	7.42741	1.24262	5.12251e-08	7.34177e-06	Up	-	-	-	-	-
Unigene12180	314	1	176	0.100898242324206	16.3701668896231	7.34202417705576	1.039846e-48	1.77397963125708e-47	7.41924	1.26194	5.28924e-08	7.55327e-06	Up	-	-	-	-	-
CL10371.Contig2	277	0	20	0.01	2.10872678181066	7.72022837354493	2.2027e-06	1.00296643224181e-05	7.40026	-1.21395	0.000900684	0.0212699	Up	-	-	-	-	-
CL10784.Contig1	343	0	20	0.01	1.70296594332814	7.41190577342131	2.2027e-06	1.00448454490414e-05	7.40026	-1.63718	0.000900684	0.0212699	Up	-	-	-	-	-
CL10805.Contig2	767	0	20	0.01	0.76156104114935	6.25088777209118	2.2027e-06	1.00286538787024e-05	7.40026	-2.19448	0.000900684	0.0212699	Up	-	-	-	-	-
CL1788.Contig1	469	0	20	0.01	1.24545270482207	6.96052642707874	2.2027e-06	1.00175524202476e-05	7.40026	-1.22136	0.000900684	0.0212699	Up	-	-	GO:0008757//S-adenosylmethionine-dependent methyltransferase activity	GO:0034968//histone lysine methylation;GO:0006342//chromatin silencing;GO:0032776//DNA methylation on cytosine	gi|168032180|ref|XP_001768597.1|/7.64488e-14/predicted protein [Physcomitrella patens subsp. patens]
CL286.Contig2	377	0	20	0.01	1.54938280785557	7.27554982632545	2.2027e-06	1.00458591583409e-05	7.40026	-2.19448	0.000900684	0.0212699	Up	K02932|1|8e-31|129|bdi:100833119|large subunit ribosomal protein L5e	GO:0030529//ribonucleoprotein complex	GO:0019843//rRNA binding;GO:0005198//structural molecule activity	GO:0010467//gene expression	gi|6094086|sp|O65353.1|RL5_HELAN/5.00157e-35/RecName: Full=60S ribosomal protein L5
CL2928.Contig1	493	0	20	0.01	1.18482214718367	6.8885267032162	2.2027e-06	1.00418055482699e-05	7.40026	-1.63718	0.000900684	0.0212699	Up	K03263|1|3e-47|185|aly:ARALYDRAFT_471555|translation initiation factor 5A	-	GO:0043021//ribonucleoprotein binding;GO:0008135//translation factor activity, nucleic acid binding	GO:0006448//regulation of translational elongation;GO:0010087//phloem or xylem histogenesis;GO:0006449//regulation of translational termination;GO:0018205//peptidyl-lysine modification	gi|297844300|ref|XP_002890031.1|/3.01501e-46/eukaryotic translation initiation factor 5A-1 [Arabidopsis lyrata subsp. lyrata]
CL3180.Contig1	657	0	20	0.01	0.889067455953655	6.47422097927179	2.2027e-06	1.00478871908751e-05	7.40026	-2.03236	0.000900684	0.0212699	Up	-	-	-	-	-
CL3549.Contig1	2464	0	20	0.01	0.237060600065565	4.56718399889922	2.2027e-06	1.00377552082283e-05	7.40026	-2.19448	0.000900684	0.0212699	Up	-	-	-	-	-
CL3556.Contig1	276	0	20	0.01	2.11636709623751	7.72544608281595	2.2027e-06	1.00438319443043e-05	7.40026	-1.75669	0.000900684	0.0212699	Up	K07034|1|9e-09|56.6|ppp:PHYPADRAFT_123327|	-	-	-	gi|168015002|ref|XP_001760040.1|/2.14231e-09/predicted protein [Physcomitrella patens subsp. patens]
CL4379.Contig1	908	0	20	0.01	0.643301011631665	6.0074220523032	2.2027e-06	1.00135216175435e-05	7.40026	0.603458	0.000900684	0.0212699	Up	-	-	-	-	-
CL6634.Contig1	203	0	20	0.01	2.87742521458892	8.16863462240894	2.2027e-06	1.00256237687582e-05	7.40026	-2.19448	0.000900684	0.0212699	Up	-	-	-	-	-
CL7052.Contig1	470	0	20	0.01	1.24280280545011	6.95745359302912	2.2027e-06	1.00225954893274e-05	7.40026	-2.19448	0.000900684	0.0212699	Up	-	-	-	-	-
CL9701.Contig1	367	0	20	0.01	1.591600323056	7.31433428675091	2.2027e-06	1.00397799697428e-05	7.40026	-1.92236	0.000900684	0.0212699	Up	-	-	-	-	-
CL9816.Contig1	489	0	20	0.01	1.19451394388865	6.90027988464188	2.2027e-06	1.00215864693446e-05	7.40026	-1.75669	0.000900684	0.0212699	Up	-	-	-	-	-
Unigene1029	277	0	20	0.01	2.10872678181066	7.72022837354493	2.2027e-06	1.00407926568489e-05	7.40026	-1.11768	0.000900684	0.0212699	Up	K07374|1|9e-49|189|ppp:PHYPADRAFT_136749|tubulin alpha	GO:0032991//macromolecular complex;GO:0015630//microtubule cytoskeleton	GO:0017111//nucleoside-triphosphatase activity;GO:0032561//guanyl ribonucleotide binding	GO:0043623//cellular protein complex assembly;GO:0009207;GO:0007017//microtubule-based process	gi|168036775|ref|XP_001770881.1|/1.15814e-47/predicted protein [Physcomitrella patens subsp. patens]
Unigene12947	264	0	20	0.01	2.21256560061194	7.78957642023567	2.2027e-06	1.00337081342607e-05	7.40026	-1.95805	0.000900684	0.0212699	Up	K02922|1|3e-20|94.7|ota:Ot07g04050|large subunit ribosomal protein L37e	GO:0043231//intracellular membrane-bounded organelle;GO:0030529//ribonucleoprotein complex	GO:0043169//cation binding;GO:0003723//RNA binding;GO:0005198//structural molecule activity	GO:0010467//gene expression	gi|348671018|gb|EGZ10839.1|/3.67324e-25/hypothetical protein PHYSODRAFT_355302 [Phytophthora sojae]
Unigene13370	532	0	20	0.01	1.09796488451419	6.77868810409292	2.2027e-06	1.00246141389728e-05	7.40026	0.43777	0.000900684	0.0212699	Up	-	-	-	-	-
Unigene14097	615	0	20	0.01	0.949784257823661	6.56952793936752	2.2027e-06	1.00428186440678e-05	7.40026	-2.19448	0.000900684	0.0212699	Up	K02261|1|2e-26|116|cme:CMW010C|cytochrome c oxidase subunit 2	GO:0016020//membrane	-	-	gi|371572250|gb|AEX37510.1|/1.97084e-29/cytochrome c oxidase subunit 2 (mitochondrion) [Gracilariopsis lemaneiformis]
Unigene2215	282	0	20	0.01	2.07133800908352	7.69441918719533	2.2027e-06	1.00125144236572e-05	7.40026	-2.11099	0.000900684	0.0212699	Up	-	-	-	-	-
Unigene22651	389	0	20	0.01	1.50158693717622	7.23034419460792	2.2027e-06	1.00316858208203e-05	7.40026	-1.98587	0.000900684	0.0212699	Up	-	-	-	-	-
Unigene24127	333	0	20	0.01	1.7541060617464	7.45459217252286	2.2027e-06	1.00387674868899e-05	7.40026	-1.72583	0.000900684	0.0212699	Up	-	-	-	-	-
Unigene24580	203	0	20	0.01	2.87742521458892	8.16863462240894	2.2027e-06	1.00115074323645e-05	7.40026	-1.85367	0.000900684	0.0212699	Up	-	-	-	-	-
Unigene251	362	0	20	0.01	1.61358375293246	7.33412465251091	2.2027e-06	1.00266336019339e-05	7.40026	-1.24135	0.000900684	0.0212699	Up	K08245|1|6e-21|97.1|rcu:RCOM_0903730|phytepsin [EC:3.4.23.40]	-	GO:0016787//hydrolase activity	GO:0009201;GO:0018130	gi|326523981|dbj|BAJ97001.1|/1.64225e-25/predicted protein [Hordeum vulgare subsp. vulgare]
Unigene26174	468	0	20	0.01	1.24811392855032	6.96360582001071	2.2027e-06	1.00165444153753e-05	7.40026	-1.78826	0.000900684	0.0212699	Up	-	-	-	-	-
Unigene27006	276	0	20	0.01	2.11636709623751	7.72544608281595	2.2027e-06	1.00357312632322e-05	7.40026	-1.91349	0.000900684	0.0212699	Up	-	-	-	-	-
Unigene27169	309	0	20	0.01	1.89034730926068	7.56250751168974	2.2027e-06	1.00347195967742e-05	7.40026	-2.0711	0.000900684	0.0212699	Up	-	-	GO:0017076//purine nucleotide binding	-	gi|218184533|gb|EEC66960.1|/1.5184e-31/hypothetical protein OsI_33610 [Oryza sativa Indica Group]
Unigene28623	261	0	20	0.01	2.23799738912472	7.80606454302423	2.2027e-06	1.00185606280193e-05	7.40026	-2.0711	0.000900684	0.0212699	Up	-	-	-	-	-
Unigene3081	230	0	20	0.01	2.53964051548501	7.98848048864974	2.2027e-06	1.00468730722648e-05	7.40026	-1.35343	0.000900684	0.0212699	Up	-	-	-	-	-
Unigene34508	308	0	20	0.01	1.89648480052452	7.56718399889922	2.2027e-06	1.00155366133414e-05	7.40026	-1.60886	0.000900684	0.0212699	Up	-	-	-	-	gi|348665023|gb|EGZ04859.1|/1.75131e-11/hypothetical protein PHYSODRAFT_289996 [Phytophthora sojae]
Unigene40353	330	0	20	0.01	1.77005248048955	7.4676483253483	2.2027e-06	1.00276436385615e-05	7.40026	-1.4755	0.000900684	0.0212699	Up	K00924|1|1e-07|53.1|ath:AT5G22850|[EC:2.7.1.-]	-	GO:0016787//hydrolase activity	-	gi|255563827|ref|XP_002522914.1|/3.01367e-19/Aspartic proteinase nepenthesin-1 precursor, putative [Ricinus communis]
Unigene40475	378	0	20	0.01	1.5452839115385	7.27172811537305	2.2027e-06	1.00145290140845e-05	7.40026	-1.21996	0.000900684	0.0212699	Up	K15040|1|5e-06|47.4|aly:ARALYDRAFT_488350|voltage-dependent anion channel protein 2	-	-	-	gi|302805980|ref|XP_002984740.1|/8.32102e-06/hypothetical protein SELMODRAFT_156847 [Selaginella moellendorffii]
Unigene41126	404	0	20	0.01	1.44583494693453	7.17575905684232	2.2027e-06	1.00367431336963e-05	7.40026	-1.52719	0.000900684	0.0212699	Up	K12313|1|1e-44|176|zma:100274491|actin, aortic smooth muscle;K05692|2|4e-44|174|vcn:VOLCADRAFT_109972|actin beta/gamma 1	GO:0042995//cell projection;GO:0043232	GO:0032559	-	gi|326490788|dbj|BAJ90061.1|/3.69238e-46/predicted protein [Hordeum vulgare subsp. vulgare]
Unigene726	549	0	20	0.01	1.06396597187896	6.73330820058891	2.2027e-06	1.00205776525065e-05	7.40026	-1.24135	0.000900684	0.0212699	Up	K02925|1|8e-75|277|vcn:VOLCADRAFT_103864|large subunit ribosomal protein L3e	GO:0030529//ribonucleoprotein complex	GO:0005198//structural molecule activity	GO:0010467//gene expression	gi|302833677|ref|XP_002948402.1|/7.74963e-74/component of cytosolic 80S ribosome and 60S large subunit [Volvox carteri f. nagariensis]
Unigene7719	224	0	20	0.01	2.60766660072121	8.02661561753651	2.2027e-06	1.00236047125164e-05	7.40026	-0.626391	0.000900684	0.0212699	Up	-	-	-	-	-
Unigene857	259	0	20	0.01	2.25527922224537	7.81716225190756	2.2027e-06	1.00306749697703e-05	7.40026	-1.95805	0.000900684	0.0212699	Up	-	-	-	-	-
Unigene8653	411	0	20	0.01	1.42121002083103	7.15097595591244	2.2027e-06	1.00326968756299e-05	7.40026	-2.19448	0.000900684	0.0212699	Up	K02958|1|6e-47|183|smo:SELMODRAFT_172403|small subunit ribosomal protein S15e	GO:0030529//ribonucleoprotein complex	GO:0003676//nucleic acid binding;GO:0005198//structural molecule activity	GO:0010467//gene expression	gi|302780477|ref|XP_002972013.1|/6.22687e-46/hypothetical protein SELMODRAFT_172403 [Selaginella moellendorffii]
Unigene9	346	0	20	0.01	1.68820034266344	7.39934231195739	2.2027e-06	1.00195690387519e-05	7.40026	-1.26306	0.000900684	0.0212699	Up	K07874|1|2e-44|175|zma:100382625|Ras-related protein Rab-1A	GO:0016020//membrane	GO:0032561//guanyl ribonucleotide binding;GO:0003824//catalytic activity	GO:0035556//intracellular signal transduction;GO:0006810//transport	gi|293332049|ref|NP_001168820.1|/2.2437e-43/uncharacterized protein LOC100382625 [Zea mays]
Unigene9074	375	2	322	0.168970923145603	25.0781035435759	7.21350943653309	5.57634e-88	1.51628133140794e-86	7.3763	1.72281	5.63381e-09	1.20028e-06	Up	-	GO:0031410//cytoplasmic vesicle	GO:0016787//hydrolase activity	-	gi|116790042|gb|ABK25480.1|/1.57138e-12/unknown [Picea sitchensis]
Unigene30692	409	12	1799	0.929546643221534	128.462965292449	7.1106095289488	0	0	7.34877	4.29409	7.19697e-11	3.05012e-08	Up	-	-	-	-	-
CL752.Contig2	293	1	167	0.108129856961777	16.6463467917712	7.26629685089252	3.53212e-46	5.80871786899563e-45	7.34357	1.13056	7.11053e-08	9.50014e-06	Up	K06892|1|1e-12|69.7|aly:ARALYDRAFT_479418|;K05278|2|2e-12|68.9|pop:POPTR_582182|flavonol synthase [EC:1.14.11.23];K00475|3|2e-12|68.6|vvi:100233079|naringenin 3-dioxygenase [EC:1.14.11.9]	-	GO:0016491//oxidoreductase activity	GO:0008152//metabolic process	gi|297740003|emb|CBI30185.3|/3.13075e-13/unnamed protein product [Vitis vinifera]
CL1094.Contig1	364	0	19	0.01	1.52448201272932	7.25217531795164	4.23324e-06	1.87337036897767e-05	7.32671	-2.24788	0.00111513	0.025001	Up	K02964|1|3e-40|161|pop:POPTR_559569|small subunit ribosomal protein S18e	GO:0031090//organelle membrane;GO:0015935//small ribosomal subunit;GO:0030312//external encapsulating structure;GO:0031981//nuclear lumen	GO:0003676//nucleic acid binding;GO:0005198//structural molecule activity	GO:0010467//gene expression	gi|326493984|dbj|BAJ85454.1|/3.28608e-50/predicted protein [Hordeum vulgare subsp. vulgare]
CL11067.Contig1	339	0	19	0.01	1.63690693992175	7.354828495014	4.23324e-06	1.87557433411765e-05	7.32671	-2.1199	0.00111513	0.025001	Up	-	-	-	-	-
CL11214.Contig1	770	0	19	0.01	0.720664224199317	6.17125532256808	4.23324e-06	1.87428805799941e-05	7.32671	-1.73291	0.00111513	0.025001	Up	-	-	-	-	-
CL1243.Contig2	287	0	19	0.01	1.93348938199817	7.59506303147466	4.23324e-06	1.87263686452623e-05	7.32671	-1.50717	0.00111513	0.025001	Up	K00507|1|2e-08|55.5|cme:CMM045C|stearoyl-CoA desaturase (delta-9 desaturase) [EC:1.14.19.1];K13076|3|7e-06|47.0|olu:OSTLU_15110|delta8-fatty-acid desaturase [EC:1.14.19.4]	-	-	-	gi|326506754|dbj|BAJ91418.1|/2.04292e-12/predicted protein [Hordeum vulgare subsp. vulgare]
CL134.Contig2	581	0	19	0.01	0.955097164601504	6.57757560474581	4.23324e-06	1.87062268583162e-05	7.32671	-2.07981	0.00111513	0.025001	Up	-	-	-	-	-
CL1386.Contig1	819	0	19	0.01	0.677547561213033	6.08225031650933	4.23324e-06	1.87245357815406e-05	7.32671	-0.670434	0.00111513	0.025001	Up	-	-	GO:0016772//transferase activity, transferring phosphorus-containing groups	-	gi|157101246|dbj|BAF79954.1|/1.00419e-33/receptor-like kinase [Marchantia polymorpha]
CL1802.Contig2	509	0	19	0.01	1.09019931755103	6.76844811207465	4.23324e-06	1.8744717037037e-05	7.32671	-2.1199	0.00111513	0.025001	Up	K01535|1|1e-69|259|sbi:SORBI_02g005440|H+-transporting ATPase [EC:3.6.3.6]	GO:0031224//intrinsic to membrane	GO:0043169//cation binding;GO:0015662//ATPase activity, coupled to transmembrane movement of ions, phosphorylative mechanism;GO:0032559	GO:0006818//hydrogen transport;GO:0009206;GO:0006811//ion transport;GO:0009207	gi|584794|sp|Q08435.1|PMA1_NICPL/8.1122e-69/RecName: Full=Plasma membrane ATPase 1; AltName: Full=Proton pump 1
CL1909.Contig2	241	0	19	0.01	2.30253714785674	7.84708062192038	4.23324e-06	1.87025693694398e-05	7.32671	-1.43115	0.00111513	0.025001	Up	K06685|1|2e-07|52.4|ath:AT4G19050|maintenance of ploidy protein MOB1 (MPS1 binder 1)	-	-	GO:0006950//response to stress	gi|168064075|ref|XP_001783991.1|/2.13412e-17/predicted protein [Physcomitrella patens subsp. patens]
CL2005.Contig1	205	0	19	0.01	2.70688513479743	8.08048985864489	4.23324e-06	1.87227032765708e-05	7.32671	-2.07981	0.00111513	0.025001	Up	-	-	-	-	-
CL2300.Contig1	399	0	19	0.01	1.39075552038465	7.119725021928	4.23324e-06	1.871720791312e-05	7.32671	-1.67293	0.00111513	0.025001	Up	-	-	-	-	-
CL2660.Contig1	585	0	19	0.01	0.948566585698246	6.56767714367957	4.23324e-06	1.87007411612903e-05	7.32671	-1.26838	0.00111513	0.025001	Up	K00507|1|4e-25|112|zma:100382970|stearoyl-CoA desaturase (delta-9 desaturase) [EC:1.14.19.1]	GO:0044464//cell part	GO:0016491//oxidoreductase activity	GO:0006629//lipid metabolic process	gi|293334051|ref|NP_001169125.1|/3.82814e-24/uncharacterized protein LOC100382970 [Zea mays]
CL2693.Contig1	1083	0	19	0.01	0.512383612773291	5.67915243054201	4.23324e-06	1.87117157746479e-05	7.32671	-1.86132	0.00111513	0.025001	Up	-	-	-	-	-
CL3417.Contig6	321	0	19	0.01	1.72869611412297	7.43354047102804	4.23324e-06	1.87520664653989e-05	7.32671	-2.24788	0.00111513	0.025001	Up	K02866|1|2e-45|178|cme:CMJ109C|large subunit ribosomal protein L10e	GO:0030529//ribonucleoprotein complex	GO:0005198//structural molecule activity	GO:0010467//gene expression	gi|399949637|gb|AFP65295.1|/2.63137e-44/60S ribosomal protein L10 [Chroomonas mesostigmatica CCMP1168]
CL3839.Contig1	1042	0	19	0.01	0.532544580262451	5.73483039587183	4.23324e-06	1.87355383488395e-05	7.32671	-2.24788	0.00111513	0.025001	Up	-	-	-	-	-
CL5607.Contig1	481	0	19	0.01	1.15366206368706	6.8500768743803	4.23324e-06	1.86989133105268e-05	7.32671	-1.56025	0.00111513	0.025001	Up	K02866|1|2e-62|236|sbi:SORBI_01g015470|large subunit ribosomal protein L10e	GO:0030529//ribonucleoprotein complex	GO:0005198//structural molecule activity	GO:0010467//gene expression	gi|299115447|emb|CBN75612.1|/3.34562e-63/conserved unknown protein [Ectocarpus siliculosus]
CL8090.Contig1	282	0	19	0.01	1.96777110862934	7.62041860575155	4.23324e-06	1.87043979350802e-05	7.32671	-1.82807	0.00111513	0.025001	Up	-	-	-	-	-
CL956.Contig1	470	0	19	0.01	1.1806626651776	6.88345301158534	4.23324e-06	1.87410444827586e-05	7.32671	-1.7639	0.00111513	0.025001	Up	-	-	-	-	gi|300175489|emb|CBK20800.2|/5.30654e-07/unnamed protein product [Blastocystis hominis]
Unigene16053	205	0	19	0.01	2.70688513479743	8.08048985864489	4.23324e-06	1.87318693899931e-05	7.32671	-2.04087	0.00111513	0.025001	Up	-	-	-	-	gi|298706692|emb|CBJ34222.1|/2.33165e-06/conserved unknown protein [Ectocarpus siliculosus]
Unigene21832	313	0	19	0.01	1.77288004036254	7.46995111121773	4.23324e-06	1.86970858170446e-05	7.32671	-1.88099	0.00111513	0.025001	Up	-	-	-	-	-
Unigene24026	270	0	19	0.01	2.0552276023462	7.68315436109951	4.23324e-06	1.87539047230664e-05	7.32671	-1.48137	0.00111513	0.025001	Up	K01895|1|7e-25|110|vcn:VOLCADRAFT_58278|acetyl-CoA synthetase [EC:6.2.1.1]	-	GO:0016405//CoA-ligase activity;GO:0032559	-	gi|326502814|dbj|BAJ99035.1|/5.09703e-35/predicted protein [Hordeum vulgare subsp. vulgare]
Unigene24645	358	0	19	0.01	1.5500319905963	7.27615418088609	4.23324e-06	1.87282018678414e-05	7.32671	-2.07981	0.00111513	0.025001	Up	K05643|1|1e-07|52.8|olu:OSTLU_42103|ATP-binding cassette, subfamily A (ABC1), member 3	GO:0043231//intracellular membrane-bounded organelle	GO:0016887//ATPase activity;GO:0000166//nucleotide binding;GO:0015405	-	gi|168039998|ref|XP_001772483.1|/2.63437e-28/ATP-binding cassette transporter, subfamily A, member 2, group ATH protein PpABCA2 [Physcomitrella patens subsp. patens]
Unigene28709	326	0	19	0.01	1.70218237004133	7.41124180391926	4.23324e-06	1.87392087452248e-05	7.32671	-2.00302	0.00111513	0.025001	Up	-	-	-	-	-
Unigene30472	920	0	19	0.01	0.603164622427689	5.91447990720597	4.23324e-06	1.87135461293162e-05	7.32671	-2.24788	0.00111513	0.025001	Up	-	-	-	-	-
Unigene3101	522	0	19	0.01	1.06304875983424	6.73206396158046	4.23324e-06	1.87483910309682e-05	7.32671	-1.73291	0.00111513	0.025001	Up	-	-	-	-	-
Unigene31990	300	0	19	0.01	1.84970484211158	7.53115126765446	4.23324e-06	1.87465538539931e-05	7.32671	-1.96619	0.00111513	0.025001	Up	-	-	-	-	-
Unigene33279	373	0	19	0.01	1.48769826443291	7.21693813789511	4.23324e-06	1.87153768421053e-05	7.32671	-1.96619	0.00111513	0.025001	Up	K01535|1|3e-37|151|aly:ARALYDRAFT_323063|H+-transporting ATPase [EC:3.6.3.6]	GO:0031224//intrinsic to membrane	GO:0015662//ATPase activity, coupled to transmembrane movement of ions, phosphorylative mechanism;GO:0032559	GO:0009206;GO:0006811//ion transport;GO:0009207	gi|297815396|ref|XP_002875581.1|/3.4764e-36/hypothetical protein ARALYDRAFT_323063 [Arabidopsis lyrata subsp. lyrata]
Unigene3466	521	0	19	0.01	1.0650891605249	6.73483039587183	4.23324e-06	1.87208711302476e-05	7.32671	-1.12255	0.00111513	0.025001	Up	-	GO:0009521;GO:0031224//intrinsic to membrane;GO:0009534//chloroplast thylakoid	GO:0046906//tetrapyrrole binding	GO:0006464//protein modification process	gi|219112233|ref|XP_002177868.1|/6.98645e-63/protein fucoxanthin chlorophyll a/c protein [Phaeodactylum tricornutum CCAP 1055/1]
Unigene3600	794	0	19	0.01	0.698880922712184	6.12697476100738	4.23324e-06	1.8737373367287e-05	7.32671	-2.24788	0.00111513	0.025001	Up	-	-	-	-	-
Unigene3629	328	0	19	0.01	1.6918032092484	7.40241795353226	4.23324e-06	1.87098857779951e-05	7.32671	-2.07981	0.00111513	0.025001	Up	-	-	-	-	-
Unigene36300	250	0	19	0.01	2.2196458105339	7.79418567348826	4.23324e-06	1.87502285680682e-05	7.32671	-2.07981	0.00111513	0.025001	Up	-	-	-	-	-
Unigene42058	202	0	19	0.01	2.74708639917561	8.10175847539855	4.23324e-06	1.87300354493832e-05	7.32671	-1.33584	0.00111513	0.025001	Up	K02925|1|2e-13|72.4|osa:4351604|large subunit ribosomal protein L3e	GO:0030529//ribonucleoprotein complex	GO:0005198//structural molecule activity	GO:0010467//gene expression	gi|303273052|ref|XP_003055887.1|/9.32989e-13/predicted protein [Micromonas pusilla CCMP1545]
Unigene43057	238	0	19	0.01	2.33156072535073	7.8651521948424	4.23324e-06	1.87575823198353e-05	7.32671	-1.50717	0.00111513	0.025001	Up	K10841|1|3e-25|111|vcn:VOLCADRAFT_120230|DNA excision repair protein ERCC-6;K02985|2|3e-25|111|rcu:RCOM_1045920|small subunit ribosomal protein S3e	GO:0015935//small ribosomal subunit;GO:0031981//nuclear lumen;GO:0009536//plastid;GO:0031090//organelle membrane	GO:0017111//nucleoside-triphosphatase activity;GO:0003676//nucleic acid binding;GO:0005198//structural molecule activity;GO:0032559	GO:0006970//response to osmotic stress;GO:0010467//gene expression	gi|302829332|ref|XP_002946233.1|/4.02825e-24/hypothetical protein VOLCADRAFT_120230 [Volvox carteri f. nagariensis]
Unigene6475	363	0	19	0.01	1.52868168769552	7.25614422015459	4.23324e-06	1.87190393424658e-05	7.32671	-2.16122	0.00111513	0.025001	Up	-	-	-	-	-
Unigene9560	515	0	19	0.01	1.07749796627859	6.75154133607976	4.23324e-06	1.87080561392529e-05	7.32671	-1.96619	0.00111513	0.025001	Up	K03294|1|1e-22|103|ota:Ot15g00170|basic amino acid/polyamine antiporter, APA family	-	-	GO:0006810//transport	gi|308811705|ref|XP_003083160.1|/9.85414e-22/Amino acid transporters (ISS) [Ostreococcus tauri]
Unigene30660	1072	3	456	0.0886624480125017	12.4233907306002	7.13052007186206	7.85534e-124	2.72656317419355e-122	7.323	2.19909	2.04161e-09	4.93668e-07	Up	-	-	-	-	-
Unigene39184	1619	1	162	0.019568899376035	2.92239053758404	7.22244256130309	8.98808e-45	1.43987703424318e-43	7.29975	1.56873	8.43362e-08	1.09343e-05	Up	K00128|1|2e-156|550|zma:100382968|aldehyde dehydrogenase (NAD+) [EC:1.2.1.3]	GO:0043231//intracellular membrane-bounded organelle	GO:0004030//aldehyde dehydrogenase [NAD(P)+] activity	-	gi|293333403|ref|NP_001169123.1|/2.75061e-155/uncharacterized protein LOC100382968 [Zea mays]
Unigene34549	583	1	160	0.0543431356600354	8.01533198712249	7.20452065330583	3.27952e-44	5.19663631977559e-43	7.28184	0.481204	9.04139e-08	1.16457e-05	Up	-	-	-	-	-
Unigene20580	370	2	301	0.171254313998922	23.759366606355	7.11621223517817	4.43112e-82	1.13456756396601e-80	7.27904	2.91621	8.45944e-09	1.6587e-06	Up	-	-	-	-	-
CL8429.Contig1	905	4	583	0.140031151778124	18.8143865591925	7.06994463161897	1.070652e-157	4.55601743728813e-156	7.2775	2.35886	1.15281e-09	3.11212e-07	Up	-	-	-	-	gi|168048469|ref|XP_001776689.1|/1.61511e-06/predicted protein [Physcomitrella patens subsp. patens]
CL10219.Contig2	394	0	18	0.01	1.33427813884618	7.05991562669269	8.13562e-06	3.49424956320091e-05	7.2492	-1.39521	0.00139115	0.0297026	Up	-	-	-	-	-
CL10621.Contig2	2992	0	18	0.01	0.175703738872124	4.13507298626143	8.13562e-06	3.49990422693955e-05	7.2492	-0.220198	0.00139115	0.0297026	Up	K13420|1|5e-102|370|pop:POPTR_1075175|LRR receptor-like serine/threonine-protein kinase FLS2 [EC:2.7.11.1]	-	-	-	gi|60327196|gb|AAX19021.1|/3.13488e-121/Cf-2.3 [Solanum pimpinellifolium]
CL10823.Contig1	208	0	18	0.01	2.52743070531441	7.98152772800798	8.13562e-06	3.48596699573338e-05	7.2492	-1.49636	0.00139115	0.0297026	Up	-	-	-	-	-
CL159.Contig1	344	0	18	0.01	1.52821391484127	7.25570269144697	8.13562e-06	3.49790637465512e-05	7.2492	-2.30331	0.00139115	0.0297026	Up	K11188|1|1e-24|108|ppp:PHYPADRAFT_207612|peroxiredoxin 6, 1-Cys peroxiredoxin [EC:1.11.1.7 1.11.1.15 3.1.1.-]	-	GO:0016491//oxidoreductase activity	-	gi|348673445|gb|EGZ13264.1|/3.99304e-24/hypothetical protein PHYSODRAFT_259329 [Phytophthora sojae]
CL2090.Contig1	356	0	18	0.01	1.47670108625111	7.20623401518267	8.13562e-06	3.49823919162702e-05	7.2492	-1.86899	0.00139115	0.0297026	Up	K00940|1|2e-38|154|ota:Ot15g00140|nucleoside-diphosphate kinase [EC:2.7.4.6]	GO:0044424//intracellular part	GO:0016776//phosphotransferase activity, phosphate group as acceptor;GO:0032559	GO:0009209//pyrimidine ribonucleoside triphosphate biosynthetic process;GO:0006796//phosphate metabolic process;GO:0009206;GO:0009132//nucleoside diphosphate metabolic process	gi|348673952|gb|EGZ13771.1|/1.26049e-38/hypothetical protein PHYSODRAFT_286691 [Phytophthora sojae]
CL3559.Contig2	426	0	18	0.01	1.23405067301736	6.94725782592323	8.13562e-06	3.48894419282596e-05	7.2492	-2.30331	0.00139115	0.0297026	Up	K02987|1|8e-51|196|gmx:100801792|small subunit ribosomal protein S4e	GO:0030529//ribonucleoprotein complex	GO:0003723//RNA binding;GO:0005198//structural molecule activity	GO:0010467//gene expression	gi|356496247|ref|XP_003516980.1|/7.20519e-50/PREDICTED: 40S ribosomal protein S4-like [Glycine max]
CL5573.Contig1	1038	0	18	0.01	0.506460102799033	5.66237671779119	8.13562e-06	3.49923802265157e-05	7.2492	-1.38842	0.00139115	0.0297026	Up	K01624|1|7e-113|405|olu:OSTLU_94831|fructose-bisphosphate aldolase, class II [EC:4.1.2.13];K00120|3|1e-17|89.0|ath:AT1G18270|[EC:1.1.-.-]	-	GO:0046914//transition metal ion binding;GO:0016832//aldehyde-lyase activity	GO:0006007//glucose catabolic process	gi|348690023|gb|EGZ29837.1|/2.21157e-130/hypothetical protein PHYSODRAFT_284519 [Phytophthora sojae]
CL5835.Contig1	358	0	18	0.01	1.46845135951228	7.19815166888481	8.13562e-06	3.49060038963258e-05	7.2492	-1.77114	0.00139115	0.0297026	Up	K00026|1|6e-39|156|osa:4352871|malate dehydrogenase [EC:1.1.1.37]	-	GO:0016615//malate dehydrogenase activity	GO:0005975//carbohydrate metabolic process;GO:0044237//cellular metabolic process;GO:0055114//oxidation-reduction process	gi|311698155|gb|ADQ00372.1|/4.93952e-38/glyoxysomal malate dehydrogenase [Sequoia sempervirens]
CL6293.Contig1	499	0	18	0.01	1.05351820983045	6.7190714408118	8.13562e-06	3.49857207193834e-05	7.2492	-1.65062	0.00139115	0.0297026	Up	K02885|1|4e-54|208|zma:100501852|large subunit ribosomal protein L19e	GO:0005622//intracellular	-	-	gi|308081325|ref|NP_001183429.1|/3.39227e-53/uncharacterized protein LOC100501852 [Zea mays]
CL6964.Contig2	350	0	18	0.01	1.50201596201542	7.23075633431674	8.13562e-06	3.4882821540797e-05	7.2492	-1.51336	0.00139115	0.0297026	Up	K07905|1|2e-24|108|zma:100274335|Ras-related protein Rab-11B;K07976|2|1e-23|106|aly:ARALYDRAFT_493018|Rab family, other	GO:0016020//membrane	GO:0032561//guanyl ribonucleotide binding	-	gi|307102647|gb|EFN50917.1|/2.74571e-25/hypothetical protein CHLNCDRAFT_33302 [Chlorella variabilis]
CL754.Contig2	551	0	18	0.01	0.954093623784748	6.57605893757791	8.13562e-06	3.49258990253634e-05	7.2492	-2.01137	0.00139115	0.0297026	Up	-	-	-	-	-
CL8055.Contig1	228	0	18	0.01	2.30572625747981	7.84907743198433	8.13562e-06	3.48695883004552e-05	7.2492	-1.83559	0.00139115	0.0297026	Up	K05692|1|3e-30|127|gmx:100781831|actin beta/gamma 1;K10355|3|3e-30|127|osa:4334702|actin, other eukaryote	GO:0043232	GO:0032559	-	gi|145558661|gb|ABP73251.1|/3.42379e-36/actin [Euglypha rotunda]
CL9285.Contig1	476	0	18	0.01	1.10442350148193	6.78714968284113	8.13562e-06	3.49591080193972e-05	7.2492	-1.80299	0.00139115	0.0297026	Up	-	-	-	-	-
CL9323.Contig2	236	0	18	0.01	2.22756604536185	7.79932439678723	8.13562e-06	3.49557842783799e-05	7.2492	-1.53975	0.00139115	0.0297026	Up	K01365|1|1e-24|109|vvi:100250141|cathepsin L [EC:3.4.22.15];K01376|3|2e-24|108|ath:AT5G50260|[EC:3.4.22.-]	-	GO:0004175//endopeptidase activity	GO:0019538//protein metabolic process	gi|388509526|gb|AFK42829.1|/7.8501e-36/unknown [Lotus japonicus]
CL95.Contig3	490	0	18	0.01	1.07286854429673	6.7453295071465	8.13562e-06	3.49957109308966e-05	7.2492	-1.25187	0.00139115	0.0297026	Up	K12313|1|3e-84|308|zma:100274491|actin, aortic smooth muscle;K10355|2|8e-83|303|osa:4352927|actin, other eukaryote;K05692|3|3e-82|301|smo:SELMODRAFT_175956|actin beta/gamma 1	-	-	-	gi|326529211|dbj|BAK00999.1|/4.98186e-86/predicted protein [Hordeum vulgare subsp. vulgare]
CL9508.Contig1	534	0	18	0.01	0.984467390834076	6.62127151446151	8.13562e-06	3.49890501560716e-05	7.2492	-1.97436	0.00139115	0.0297026	Up	-	-	-	-	-
Unigene14106	241	0	18	0.01	2.18135098218007	7.76907810991911	8.13562e-06	3.49358550969213e-05	7.2492	-1.29593	0.00139115	0.0297026	Up	K02951|1|1e-17|86.3|mtr:MTR_8g093770|small subunit ribosomal protein S12e	GO:0030529//ribonucleoprotein complex	GO:0005198//structural molecule activity	GO:0010467//gene expression	gi|388516875|gb|AFK46499.1|/1.38771e-16/unknown [Lotus japonicus]
Unigene14131	267	0	18	0.01	1.96893478166815	7.62127151446151	8.13562e-06	3.49026902449212e-05	7.2492	-2.30331	0.00139115	0.0297026	Up	-	-	-	-	-
Unigene17006	276	0	18	0.01	1.90473038661376	7.5734429893709	8.13562e-06	3.49491386920152e-05	7.2492	-1.80299	0.00139115	0.0297026	Up	-	-	-	-	gi|325190480|emb|CCA24980.1|/1.50173e-10/PREDICTED: similar to predicted protein putative [Albugo laibachii Nc14]
Unigene17158	244	0	18	0.01	2.1545310930549	7.75123010858618	8.13562e-06	3.49391750489404e-05	7.2492	-1.21646	0.00139115	0.0297026	Up	-	-	-	-	-
Unigene18612	269	0	18	0.01	1.95429586135835	7.61050508359244	8.13562e-06	3.49126330870763e-05	7.2492	-2.01137	0.00139115	0.0297026	Up	K03231|1|2e-17|85.1|cre:CHLREDRAFT_132905|elongation factor 1-alpha	-	GO:0017111//nucleoside-triphosphatase activity;GO:0008135//translation factor activity, nucleic acid binding;GO:0032561//guanyl ribonucleotide binding	GO:0006412//translation;GO:0009207	gi|397616210|gb|EJK63880.1|/5.44571e-37/hypothetical protein THAOC_15439, partial [Thalassiosira oceanica]
Unigene21537	354	0	18	0.01	1.48504403024123	7.21436189606607	8.13562e-06	3.48629754447184e-05	7.2492	-2.25753	0.00139115	0.0297026	Up	K00924|1|4e-08|54.3|osa:4337593|[EC:2.7.1.-];K04733|2|2e-06|48.9|smo:SELMODRAFT_33807|interleukin-1 receptor-associated kinase 4 [EC:2.7.11.1];K05658|4|3e-06|48.1|vvi:100262734|ATP-binding cassette, subfamily B (MDR/TAP), member 1	-	GO:0016301//kinase activity	-	gi|351727989|ref|NP_001235388.1|/5.91721e-12/NAK-like ser/thr protein kinase [Glycine max]
Unigene21613	389	0	18	0.01	1.3514282434586	7.07834110116287	8.13562e-06	3.48960648291572e-05	7.2492	-1.23035	0.00139115	0.0297026	Up	-	-	-	-	-
Unigene22115	293	0	18	0.01	1.79421701947234	7.48721059172682	8.13562e-06	3.48927530644396e-05	7.2492	-1.43706	0.00139115	0.0297026	Up	K02943|1|2e-14|75.5|cre:CHLREDRAFT_195600|large subunit ribosomal protein LP2	GO:0005622//intracellular	-	-	gi|159473469|ref|XP_001694856.1|/2.39713e-13/acidic ribosomal protein P2 [Chlamydomonas reinhardtii]
Unigene232	630	0	18	0.01	0.834453312230788	6.38275942776179	8.13562e-06	3.48728956691644e-05	7.2492	-2.30331	0.00139115	0.0297026	Up	-	-	-	-	gi|397620715|gb|EJK65868.1|/9.1033e-09/hypothetical protein THAOC_13238 [Thalassiosira oceanica]
Unigene23897	351	0	18	0.01	1.49773671426039	7.22664022584451	8.13562e-06	3.49292170853126e-05	7.2492	-1.90322	0.00139115	0.0297026	Up	-	-	-	-	-
Unigene24167	217	0	18	0.01	2.42260639034745	7.92041621370459	8.13562e-06	3.49690830359521e-05	7.2492	-2.30331	0.00139115	0.0297026	Up	-	-	-	-	-
Unigene25697	323	0	18	0.01	1.6275714758681	7.34657709145514	8.13562e-06	3.4932535775772e-05	7.2492	-1.29593	0.00139115	0.0297026	Up	K02997|1|4e-45|177|cre:CHLREDRAFT_195593|small subunit ribosomal protein S9e	GO:0030529//ribonucleoprotein complex;GO:0009536//plastid	GO:0003723//RNA binding;GO:0005198//structural molecule activity	GO:0010467//gene expression	gi|388515411|gb|AFK45767.1|/6.2631e-46/unknown [Medicago truncatula]
Unigene25708	260	0	18	0.01	2.02194456425152	7.65959963312061	8.13562e-06	3.49724093065728e-05	7.2492	-0.548838	0.00139115	0.0297026	Up	-	-	-	-	-
Unigene26237	361	0	18	0.01	1.45624816261883	7.1861124192619	8.13562e-06	3.48762036653386e-05	7.2492	-1.06909	0.00139115	0.0297026	Up	K03234|1|2e-50|195|ota:Ot14g01810|elongation factor 2	-	GO:0017111//nucleoside-triphosphatase activity;GO:0008135//translation factor activity, nucleic acid binding;GO:0032561//guanyl ribonucleotide binding	GO:0006412//translation;GO:0009207	gi|326526113|dbj|BAJ93233.1|/2.27568e-51/predicted protein [Hordeum vulgare subsp. vulgare]
Unigene27363	367	0	18	0.01	1.4324402907504	7.16233119330586	8.13562e-06	3.49093181769844e-05	7.2492	-1.86899	0.00139115	0.0297026	Up	-	-	-	-	-
Unigene27726	333	0	18	0.01	1.57869545557176	7.3025890790778	8.13562e-06	3.48993772225914e-05	7.2492	-1.0315	0.00139115	0.0297026	Up	K02930|1|5e-23|103|aly:ARALYDRAFT_478282|large subunit ribosomal protein L4e	GO:0031090//organelle membrane;GO:0015934//large ribosomal subunit;GO:0030312//external encapsulating structure;GO:0009536//plastid;GO:0031981//nuclear lumen	GO:0005198//structural molecule activity	GO:0010467//gene expression	gi|6441068|dbj|BAA78600.1|/6.90746e-24/60S ribosomal protein L4 [Chlamydomonas sp. HS-5]
Unigene27981	417	0	18	0.01	1.26068486020479	6.97806387270441	8.13562e-06	3.49192647962769e-05	7.2492	-2.07249	0.00139115	0.0297026	Up	K01183|1|4e-24|108|sbi:SORBI_02g009380|chitinase [EC:3.2.1.14]	-	GO:0016787//hydrolase activity	-	gi|302811605|ref|XP_002987491.1|/3.29476e-26/hypothetical protein SELMODRAFT_126203 [Selaginella moellendorffii]
Unigene30995	208	0	18	0.01	2.52743070531441	7.98152772800798	8.13562e-06	3.49225815957447e-05	7.2492	-0.630345	0.00139115	0.0297026	Up	K12313|1|2e-30|128|zma:100274491|actin, aortic smooth muscle;K05692|2|6e-29|123|smo:SELMODRAFT_175956|actin beta/gamma 1;K10355|4|5e-28|120|osa:4352927|actin, other eukaryote	-	-	-	gi|379054858|gb|AFC88820.1|/8.89168e-32/actin 5-like protein, partial [Miscanthus sinensis]
Unigene31329	294	0	18	0.01	1.78811424049455	7.48229510131271	8.13562e-06	3.49458168463074e-05	7.2492	-1.62206	0.00139115	0.0297026	Up	-	-	-	-	-
Unigene32526	323	0	18	0.01	1.6275714758681	7.34657709145514	8.13562e-06	3.49524611693127e-05	7.2492	-2.30331	0.00139115	0.0297026	Up	K02942|1|2e-11|65.1|zma:542719|large subunit ribosomal protein LP1	GO:0005622//intracellular	-	-	gi|116793766|gb|ABK26870.1|/1.00924e-11/unknown [Picea sitchensis]
Unigene34027	263	0	18	0.01	1.9988805578152	7.64304845685677	8.13562e-06	3.48861314204384e-05	7.2492	-2.30331	0.00139115	0.0297026	Up	-	-	-	-	-
Unigene34083	242	0	18	0.01	2.17233713514627	7.76310420887448	8.13562e-06	3.48662815590327e-05	7.2492	-1.08827	0.00139115	0.0297026	Up	-	-	-	-	-
Unigene39967	466	0	18	0.01	1.12812357662102	6.81778130149478	8.13562e-06	3.49657573980029e-05	7.2492	-1.93833	0.00139115	0.0297026	Up	-	-	-	-	-
Unigene40581	371	0	18	0.01	1.41699619058058	7.14669206952826	8.13562e-06	3.48795122891566e-05	7.2492	-2.30331	0.00139115	0.0297026	Up	K02942|1|6e-18|87.0|pop:POPTR_552351|large subunit ribosomal protein LP1	GO:0030529//ribonucleoprotein complex	GO:0005198//structural molecule activity	GO:0006412//translation	gi|284080607|gb|ADB77877.1|/5.59634e-18/60S acidic ribosomal protein [Wolffia arrhiza]
Unigene4821	338	0	18	0.01	1.55534197250117	7.28108800986688	8.13562e-06	3.49757362100457e-05	7.2492	-1.88877	0.00139115	0.0297026	Up	-	-	-	-	-
Unigene5220	257	0	18	0.01	2.04554702998209	7.67634289695519	8.13562e-06	3.49159486267806e-05	7.2492	-1.36472	0.00139115	0.0297026	Up	K02995|1|6e-28|120|ppp:PHYPADRAFT_191463|small subunit ribosomal protein S8e	GO:0030529//ribonucleoprotein complex	GO:0005198//structural molecule activity	GO:0010467//gene expression	gi|298705066|emb|CBJ28525.1|/2.3112e-32/conserved unknown protein [Ectocarpus siliculosus]
Unigene966	291	0	18	0.01	1.80654840792232	7.49709210324078	8.13562e-06	3.49624323925447e-05	7.2492	-1.90322	0.00139115	0.0297026	Up	K05692|1|3e-45|177|vcn:VOLCADRAFT_109972|actin beta/gamma 1;K12313|3|1e-43|172|zma:100274491|actin, aortic smooth muscle;K10355|5|5e-42|167|osa:4352927|actin, other eukaryote	GO:0043232	GO:0032559	-	gi|302128114|dbj|BAJ13478.1|/2.01731e-44/actin 1 [Guillardia theta]
CL139.Contig2	970	350	48081	11.431666836526	1447.67756668855	6.9845607280091	0	0	7.23774	9.03877	3.07909e-11	1.49826e-08	Up	-	-	-	-	gi|149688564|gb|ABR27727.1|/5.40166e-11/dirigent-like protein [Picea sitchensis]
Unigene28138	670	1	151	0.0472866389400009	6.58221754498465	7.12099729774355	1.108194e-41	1.69537925687204e-40	7.19838	0.620518	1.29599e-07	1.56208e-05	Up	-	-	-	-	-
Unigene11808	2709	7	944	0.0818657573379861	10.1773117150628	6.9578806857227	1.247844e-253	8.16100811114327e-252	7.18505	3.23337	5.05187e-10	1.59597e-07	Up	-	-	GO:0015197//peptide transporter activity	GO:0015833//peptide transport;GO:0030003//cellular cation homeostasis	gi|359496107|ref|XP_002273768.2|/0/PREDICTED: oligopeptide transporter 3-like [Vitis vinifera]
CL10313.Contig2	300	2	282	0.211213653932004	27.4535139723929	7.02214391081726	9.57654e-77	2.30694560597015e-75	7.18501	1.66292	1.25443e-08	2.33217e-06	Up	-	-	-	-	-
CL6982.Contig1	784	3	411	0.121232326874237	15.3107281842345	6.98062464137899	3.37574e-111	1.07966342590234e-109	7.17314	3.94826	3.82329e-09	8.562e-07	Up	-	-	-	-	-
CL1747.Contig1	576	0	17	0.01	0.861978681905067	6.42958028451478	1.56354e-05	6.52201400036921e-05	7.1673	-1.64485	0.0017497	0.035658	Up	K04708|1|3e-10|62.8|zma:100193352|3-dehydrosphinganine reductase [EC:1.1.1.102];K13606|2|3e-09|59.7|ppp:PHYPADRAFT_220713|chlorophyll(ide) b reductase [EC:1.1.1.294]	-	GO:0016491//oxidoreductase activity	GO:0008152//metabolic process	gi|219129006|ref|XP_002184690.1|/2.35408e-23/predicted protein [Phaeodactylum tricornutum CCAP 1055/1]
CL1822.Contig1	1490	0	17	0.01	0.333221289112294	5.05840867060757	1.56354e-05	6.52020851527175e-05	7.1673	-0.963597	0.0017497	0.035658	Up	K00128|1|1e-156|551|zma:100382968|aldehyde dehydrogenase (NAD+) [EC:1.2.1.3]	GO:0043231//intracellular membrane-bounded organelle	GO:0016491//oxidoreductase activity	GO:0008152//metabolic process	gi|348684135|gb|EGZ23950.1|/1.07545e-158/hypothetical protein PHYSODRAFT_256563 [Phytophthora sojae]
CL234.Contig1	854	0	17	0.01	0.581381406062434	5.8614130263366	1.56354e-05	6.52623068994181e-05	7.1673	-1.65737	0.0017497	0.035658	Up	K00033|1|3e-94|343|zma:100274495|6-phosphogluconate dehydrogenase [EC:1.1.1.44]	-	-	-	gi|226532205|ref|NP_001142325.1|/2.71353e-93/uncharacterized protein LOC100274495 [Zea mays]
CL240.Contig1	259	0	17	0.01	1.91698733890857	7.58269699827054	1.56354e-05	6.5214120609137e-05	7.1673	-1.87669	0.0017497	0.035658	Up	K02894|1|9e-35|142|bdi:100838831|large subunit ribosomal protein L23e	GO:0015934//large ribosomal subunit	GO:0005198//structural molecule activity	GO:0003006//developmental process involved in reproduction;GO:0010467//gene expression	gi|348681444|gb|EGZ21260.1|/7.1613e-34/hypothetical protein PHYSODRAFT_285581 [Phytophthora sojae]
CL2660.Contig2	415	0	17	0.01	1.19638486934294	6.90253775972281	1.56354e-05	6.51359694690265e-05	7.1673	-2.05799	0.0017497	0.035658	Up	K00507|1|9e-28|120|cme:CMM045C|stearoyl-CoA desaturase (delta-9 desaturase) [EC:1.14.19.1]	GO:0044464//cell part	GO:0016491//oxidoreductase activity	GO:0006629//lipid metabolic process	gi|3219280|dbj|BAA28834.1|/8.70367e-27/delta-9 fatty acid desaturase [Cyanidioschyzon merolae]
CL2938.Contig1	580	0	17	0.01	0.856034001340205	6.41959619594216	1.56354e-05	6.51059611904542e-05	7.1673	-1.74714	0.0017497	0.035658	Up	-	-	-	-	-
CL3522.Contig3	521	0	17	0.01	0.952974512048597	6.57436572367859	1.56354e-05	6.51960690902381e-05	7.1673	-2.1796	0.0017497	0.035658	Up	-	-	-	-	-
CL3654.Contig1	278	0	17	0.01	1.78597021862345	7.48056421323359	1.56354e-05	6.51179611833011e-05	7.1673	-1.73834	0.0017497	0.035658	Up	-	-	-	-	-
CL4410.Contig1	320	0	17	0.01	1.55156162742912	7.27757719106973	1.56354e-05	6.51119606339845e-05	7.1673	-2.01975	0.0017497	0.035658	Up	-	-	-	-	-
CL4684.Contig1	484	0	17	0.01	1.02582586937463	6.68064204868251	1.56354e-05	6.50879694915254e-05	7.1673	-1.07381	0.0017497	0.035658	Up	K02991|1|7e-31|130|osa:4343945|small subunit ribosomal protein S6e	-	-	-	gi|115473429|ref|NP_001060313.1|/6.36838e-30/Os07g0622100 [Oryza sativa Japonica Group]
CL7551.Contig1	387	0	17	0.01	1.28294501492847	7.00331552981268	1.56354e-05	6.51479805273834e-05	7.1673	-2.05799	0.0017497	0.035658	Up	K03113|1|3e-22|101|ppp:PHYPADRAFT_197946|translation initiation factor 1	-	-	GO:0006412//translation	gi|167999586|ref|XP_001752498.1|/4.18855e-21/predicted protein [Physcomitrella patens subsp. patens]
CL9072.Contig2	559	0	17	0.01	0.888192702642788	6.4728008131139	1.56354e-05	6.52743646004619e-05	7.1673	-2.13784	0.0017497	0.035658	Up	-	-	-	-	gi|307102351|gb|EFN50648.1|/4.83558e-10/hypothetical protein CHLNCDRAFT_28889 [Chlorella variabilis]
CL9271.Contig1	643	0	17	0.01	0.772161307585255	6.27083035862915	1.56354e-05	6.52442286980609e-05	7.1673	-2.36095	0.0017497	0.035658	Up	-	-	-	-	-
CL9457.Contig1	300	0	17	0.01	1.65499906925773	7.37068659546122	1.56354e-05	6.52864267578305e-05	7.1673	-1.71656	0.0017497	0.035658	Up	K07905|1|5e-47|183|zma:100274335|Ras-related protein Rab-11B;K07976|2|4e-43|170|aly:ARALYDRAFT_493018|Rab family, other	GO:0016020//membrane	GO:0032561//guanyl ribonucleotide binding	GO:0006810//transport;GO:0035556//intracellular signal transduction	gi|226529709|ref|NP_001142168.1|/6.43663e-46/uncharacterized protein LOC100274335 [Zea mays]
CL95.Contig4	640	0	17	0.01	0.775780813714561	6.27757719106973	1.56354e-05	6.52382048564306e-05	7.1673	-0.765966	0.0017497	0.035658	Up	K05692|1|5e-82|301|cre:CHLREDRAFT_24392|actin beta/gamma 1;K10355|3|2e-80|296|ath:AT3G53750|actin, other eukaryote	GO:0043232	GO:0032559	-	gi|397632422|gb|EJK70546.1|/1.61749e-93/hypothetical protein THAOC_08081, partial [Thalassiosira oceanica]
CL9542.Contig1	349	0	17	0.01	1.42263530308687	7.15242205974744	1.56354e-05	6.52803951219512e-05	7.1673	-1.6006	0.0017497	0.035658	Up	K02938|1|3e-51|197|bdi:100843101|large subunit ribosomal protein L8e	GO:0030529//ribonucleoprotein complex	GO:0005198//structural molecule activity	GO:0010467//gene expression	gi|357114638|ref|XP_003559105.1|/4.20665e-50/PREDICTED: 60S ribosomal protein L8-like [Brachypodium distachyon]
Unigene10125	383	0	17	0.01	1.29634391847864	7.01830470403214	1.56354e-05	6.52924595084088e-05	7.1673	-2.31326	0.0017497	0.035658	Up	-	-	-	-	-
Unigene10309	553	0	17	0.01	0.897829513159708	6.48836961572239	1.56354e-05	6.52081023255814e-05	7.1673	-1.98256	0.0017497	0.035658	Up	-	-	-	-	-
Unigene12336	329	0	17	0.01	1.50911769233228	7.23756151222186	1.56354e-05	6.52683351930538e-05	7.1673	-0.955343	0.0017497	0.035658	Up	-	-	-	-	-
Unigene13442	266	0	17	0.01	1.86654030367413	7.54422285045591	1.56354e-05	6.51660054228534e-05	7.1673	-1.54606	0.0017497	0.035658	Up	K02889|1|6e-28|120|pop:POPTR_640151|large subunit ribosomal protein L21e	GO:0015934//large ribosomal subunit	GO:0005198//structural molecule activity	GO:0010467//gene expression	gi|77416933|gb|ABA81862.1|/1.76164e-27/unknown [Solanum tuberosum]
Unigene14765	299	0	17	0.01	1.66053418320174	7.37550361175899	1.56354e-05	6.51720159380188e-05	7.1673	-1.79753	0.0017497	0.035658	Up	K13946|1|5e-36|147|smo:SELMODRAFT_176094|auxin influx carrier (AUX1 LAX family)	GO:0031224//intrinsic to membrane	GO:0005275//amine transmembrane transporter activity;GO:0080161//auxin transmembrane transporter activity;GO:0015291//secondary active transmembrane transporter activity	GO:0060918//auxin transport;GO:0010102//lateral root morphogenesis;GO:0009755//hormone-mediated signaling pathway;GO:0015837//amine transport	gi|302763925|ref|XP_002965384.1|/6.67634e-35/hypothetical protein SELMODRAFT_439204 [Selaginella moellendorffii]
Unigene15056	323	0	17	0.01	1.53715083831987	7.26411493126317	1.56354e-05	6.51599960162302e-05	7.1673	-2.05799	0.0017497	0.035658	Up	-	-	-	-	-
Unigene16789	248	0	17	0.01	2.00201500313435	7.64530897557022	1.56354e-05	6.51840402952029e-05	7.1673	-2.09733	0.0017497	0.035658	Up	-	-	-	-	-
Unigene1701	249	0	17	0.01	1.99397478223823	7.63950335388902	1.56354e-05	6.51239628387097e-05	7.1673	-2.36095	0.0017497	0.035658	Up	-	-	-	-	-
Unigene22371	401	0	17	0.01	1.23815391715042	6.95204685950217	1.56354e-05	6.52261605095541e-05	7.1673	-1.347	0.0017497	0.035658	Up	-	-	-	-	-
Unigene2589	549	0	17	0.01	0.90437107609712	6.4988429469519	1.56354e-05	6.51419744445469e-05	7.1673	-0.828834	0.0017497	0.035658	Up	K06630|1|7e-60|227|gmx:100792014|tyrosine 3-monooxygenase/tryptophan 5-monooxygenase activation protein	-	GO:0005515//protein binding	-	gi|350534900|ref|NP_001234677.1|/8.19412e-60/14-3-3 protein 3 [Solanum lycopersicum]
Unigene26137	292	0	17	0.01	1.70034150951137	7.40968072707708	1.56354e-05	6.50999628524046e-05	7.1673	-2.36095	0.0017497	0.035658	Up	-	-	-	-	-
Unigene26205	305	0	17	0.01	1.62786793697482	7.34683985350685	1.56354e-05	6.52562797192464e-05	7.1673	-1.51957	0.0017497	0.035658	Up	-	-	-	-	-
Unigene33297	277	0	17	0.01	1.79241776453906	7.48576311990791	1.56354e-05	6.51900541378356e-05	7.1673	-2.36095	0.0017497	0.035658	Up	-	-	-	-	-
Unigene33732	261	0	17	0.01	1.90229778075601	7.57159928938721	1.56354e-05	6.50939656195302e-05	7.1673	-1.87669	0.0017497	0.035658	Up	-	-	-	-	gi|168041588|ref|XP_001773273.1|/7.46253e-07/predicted protein [Physcomitrella patens subsp. patens]
Unigene33975	266	0	17	0.01	1.86654030367413	7.54422285045591	1.56354e-05	6.5232182127031e-05	7.1673	-2.26722	0.0017497	0.035658	Up	-	-	-	-	-
Unigene39279	207	0	17	0.01	2.39854937573584	7.90601832845777	1.56354e-05	6.5298493373995e-05	7.1673	-2.26722	0.0017497	0.035658	Up	-	-	-	-	-
Unigene43083	352	0	17	0.01	1.41051057039011	7.1400736673198	1.56354e-05	6.51299656005162e-05	7.1673	-1.17271	0.0017497	0.035658	Up	K02974|1|4e-32|134|ppp:PHYPADRAFT_154947|small subunit ribosomal protein S24e	GO:0030529//ribonucleoprotein complex	-	-	gi|6687297|emb|CAB64902.1|/1.60596e-33/40S ribosomal protein S19 [Cyanophora paradoxa]
Unigene546	322	0	17	0.01	1.54192459868733	7.26858840784248	1.56354e-05	6.52502536522301e-05	7.1673	-1.83945	0.0017497	0.035658	Up	-	-	-	-	gi|55168340|gb|AAV44205.1|/7.21595e-18/unknow protein [Oryza sativa Japonica Group]
Unigene829	643	0	17	0.01	0.772161307585255	6.27083035862915	1.56354e-05	6.51539877178423e-05	7.1673	-1.7784	0.0017497	0.035658	Up	K02183|1|2e-76|283|zma:100281919|calmodulin	-	GO:0046872//metal ion binding	-	gi|301113692|ref|XP_002998616.1|/2.14466e-77/calmodulin [Phytophthora infestans T30-4]
Unigene9311	238	0	17	0.01	2.08613328057697	7.70468752264915	1.56354e-05	6.5178027562033e-05	7.1673	-1.32399	0.0017497	0.035658	Up	K02985|1|8e-23|103|zma:100382757|small subunit ribosomal protein S3e	GO:0030529//ribonucleoprotein complex	-	-	gi|326521618|dbj|BAK00385.1|/8.39942e-22/predicted protein [Hordeum vulgare subsp. vulgare]
Unigene14137	472	2	278	0.134245966482206	17.2017600169609	7.00153363114197	1.270072e-75	3.02727288101266e-74	7.1644	1.4119	1.36144e-08	2.48437e-06	Up	-	-	-	-	-
Unigene13458	474	2	277	0.133679527805066	17.0675630001635	6.99633472446766	2.42358e-75	5.7524384117647e-74	7.15921	2.48603	1.38983e-08	2.50131e-06	Up	K13420|1|1e-17|86.7|rcu:RCOM_0633880|LRR receptor-like serine/threonine-protein kinase FLS2 [EC:2.7.11.1]	GO:0044464//cell part	-	GO:0050896//response to stimulus	gi|148909941|gb|ABR18056.1|/1.83587e-26/unknown [Picea sitchensis]
Unigene38427	1927	2	276	0.0328822502229378	4.18309236956378	6.99111701519664	4.62458e-75	1.09249356696289e-73	7.15399	2.76183	1.4189e-08	2.54202e-06	Up	-	-	-	-	gi|294461642|gb|ADE76381.1|/1.80621e-55/unknown [Picea sitchensis]
CL2470.Contig1	676	1	140	0.0468669350440837	6.04855211528234	7.01187557536344	1.359396e-38	1.98173625909677e-37	7.08935	0.452675	1.97557e-07	2.21838e-05	Up	-	-	-	-	gi|302818217|ref|XP_002990782.1|/4.07931e-29/hypothetical protein SELMODRAFT_429191 [Selaginella moellendorffii]
CL10088.Contig2	1073	0	16	0.01	0.435502194640486	5.44460808395023	3.00488e-05	0.000121084740936246	7.08046	-1.47409	0.00222005	0.0427043	Up	-	-	-	-	-
CL1183.Contig1	242	0	16	0.01	1.93096634235224	7.59317920743216	3.00488e-05	0.000121171176014991	7.08046	-1.91897	0.00222005	0.0427043	Up	-	-	-	-	-
CL137.Contig1	574	0	16	0.01	0.814100792420281	6.34713551803107	3.00488e-05	0.00012122526063203	7.08046	-2.02817	0.00222005	0.0427043	Up	-	-	-	-	gi|222870930|gb|EEF08061.1|/1.53296e-06/predicted protein [Populus trichocarpa]
CL1420.Contig1	390	0	16	0.01	1.19818937140831	6.90471213095714	3.00488e-05	0.000121138748403211	7.08046	-1.78569	0.00222005	0.0427043	Up	-	-	-	-	-
CL1431.Contig1	395	0	16	0.01	1.18302241733985	6.88633360164229	3.00488e-05	0.000121192804069612	7.08046	-1.66415	0.00222005	0.0427043	Up	-	-	-	-	-
CL148.Contig54	332	0	16	0.01	1.40751161099169	7.13700301335983	3.00488e-05	0.000121063151430864	7.08046	-2.23218	0.00222005	0.0427043	Up	-	-	-	-	gi|301087183|gb|ADK60808.1|/1.16652e-12/hypothetical protein, partial [Arachis diogoi]
CL148.Contig59	531	0	16	0.01	0.880026091994805	6.4594743939026	3.00488e-05	0.0001213986563204	7.08046	-2.23218	0.00222005	0.0427043	Up	-	-	-	-	gi|357467743|ref|XP_003604156.1|/2.16784e-14/Cell wall-associated hydrolase [Medicago truncatula]
CL1811.Contig2	428	0	16	0.01	1.09180807207767	6.77057545830561	3.00488e-05	0.000121203620992503	7.08046	-2.06659	0.00222005	0.0427043	Up	K02937|1|1e-34|143|smo:SELMODRAFT_103994|large subunit ribosomal protein L7e	GO:0030529//ribonucleoprotein complex	-	-	gi|326527313|dbj|BAK04598.1|/1.77882e-40/predicted protein [Hordeum vulgare subsp. vulgare]
CL1843.Contig2	455	0	16	0.01	1.02701946120712	6.68231970962069	3.00488e-05	0.000121626992351097	7.08046	-2.27695	0.00222005	0.0427043	Up	K07936|1|3e-23|105|gmx:100813605|GTP-binding nuclear protein Ran	-	GO:0017111//nucleoside-triphosphatase activity;GO:0032561//guanyl ribonucleotide binding	GO:0023052//signaling;GO:0009207;GO:0051169//nuclear transport;GO:0015031//protein transport	gi|325188728|emb|CCA23259.1|/5.68149e-24/GTPbinding nuclear protein spi1 putative [Albugo laibachii Nc14]
CL19.Contig1	384	0	16	0.01	1.21691108033657	6.9270799439856	3.00488e-05	0.000121106338143227	7.08046	-1.72358	0.00222005	0.0427043	Up	-	-	-	-	-
CL3158.Contig1	490	0	16	0.01	0.953660928263758	6.57540450570419	3.00488e-05	0.00012121443984647	7.08046	-1.19845	0.00222005	0.0427043	Up	-	-	-	-	-
CL3303.Contig1	279	0	16	0.01	1.67488836863527	7.38792113287757	3.00488e-05	0.000121290225937835	7.08046	-2.37122	0.00222005	0.0427043	Up	-	-	-	-	-
CL3576.Contig1	311	0	16	0.01	1.50255258793968	7.23127167457615	3.00488e-05	0.000121246908	7.08046	-2.42097	0.00222005	0.0427043	Up	K00933|1|5e-36|147|zma:100273160|creatine kinase [EC:2.7.3.2]	-	GO:0016740//transferase activity	-	gi|226528643|ref|NP_001141078.1|/6.58634e-35/uncharacterized protein LOC100273160 [Zea mays]
CL3957.Contig1	521	0	16	0.01	0.896917187810444	6.48690288242825	3.00488e-05	0.000121333574839171	7.08046	-1.75429	0.00222005	0.0427043	Up	K02133|1|3e-81|298|cme:CMH197C|F-type H+-transporting ATPase subunit beta [EC:3.6.3.14]	GO:0043231//intracellular membrane-bounded organelle;GO:0019866//organelle inner membrane;GO:0033178//proton-transporting two-sector ATPase complex, catalytic domain	GO:0015078//hydrogen ion transmembrane transporter activity;GO:0015662//ATPase activity, coupled to transmembrane movement of ions, phosphorylative mechanism;GO:0019829//cation-transporting ATPase activity;GO:0032559	GO:0015986//ATP synthesis coupled proton transport;GO:0015988//energy coupled proton transport, against electrochemical gradient	gi|326499079|dbj|BAK06030.1|/3.4433e-86/predicted protein [Hordeum vulgare subsp. vulgare]
CL5135.Contig1	949	0	16	0.01	0.492406590989717	5.62177816768565	3.00488e-05	0.000121355260911528	7.08046	0.7453	0.00222005	0.0427043	Up	-	-	-	-	-
CL5835.Contig3	329	0	16	0.01	1.42034606337155	7.15009867097151	3.00488e-05	0.000121681484731183	7.08046	-2.02817	0.00222005	0.0427043	Up	K00026|1|8e-18|86.7|ppp:PHYPADRAFT_135701|malate dehydrogenase [EC:1.1.1.37]	-	GO:0016491//oxidoreductase activity	GO:0008152//metabolic process	gi|300176760|emb|CBK25329.2|/4.8114e-17/Malate Dehydrogenase (MDH) [Blastocystis hominis]
CL686.Contig1	397	0	16	0.01	1.17706260667315	6.8790472475638	3.00488e-05	0.000121572548755595	7.08046	-2.18885	0.00222005	0.0427043	Up	K04392|1|8e-44|173|rcu:RCOM_1012270|Ras-related C3 botulinum toxin substrate 1	GO:0044464//cell part	GO:0032561//guanyl ribonucleotide binding;GO:0016787//hydrolase activity	GO:0035556//intracellular signal transduction	gi|255965554|gb|ACU45081.1|/1.72014e-59/Rac1 [Pfiesteria piscicida]
CL7058.Contig1	357	0	16	0.01	1.30894637212673	7.03226218067766	3.00488e-05	0.000121073945221113	7.08046	-1.42422	0.00222005	0.0427043	Up	-	-	-	-	-
CL7445.Contig2	872	0	16	0.01	0.535887448221607	5.74385811992983	3.00488e-05	0.00012164878344531	7.08046	-1.81782	0.00222005	0.0427043	Up	-	-	-	-	-
CL7500.Contig2	201	0	16	0.01	2.3248450490012	7.86099075352783	3.00488e-05	0.00012163788692225	7.08046	-1.65159	0.00222005	0.0427043	Up	-	-	-	-	-
CL780.Contig2	778	0	16	0.01	0.60063477487049	5.90841609972056	3.00488e-05	0.000121507280744452	7.08046	-1.72358	0.00222005	0.0427043	Up	K00819|1|2e-74|277|sbi:SORBI_01g013600|ornithine--oxo-acid transaminase [EC:2.6.1.13]	GO:0043231//intracellular membrane-bounded organelle	GO:0008483//transaminase activity	-	gi|301108954|ref|XP_002903558.1|/2.49135e-79/ornithine aminotransferase, mitochondrial precursor [Phytophthora infestans T30-4]
CL8510.Contig2	616	0	16	0.01	0.758593920209807	6.24525590401185	3.00488e-05	0.000121322734709193	7.08046	-1.53848	0.00222005	0.0427043	Up	-	-	-	-	-
CL894.Contig2	322	0	16	0.01	1.45122315170572	7.18112556659214	3.00488e-05	0.000121301060259044	7.08046	-2.14686	0.00222005	0.0427043	Up	-	-	-	-	-
CL941.Contig1	1011	0	16	0.01	0.462209549801426	5.53047516280374	3.00488e-05	0.000121583433575074	7.08046	-1.41592	0.00222005	0.0427043	Up	-	-	-	-	-
CL95.Contig7	223	0	16	0.01	2.0954881383374	7.71114254478645	3.00488e-05	0.000121366106854947	7.08046	-0.915818	0.00222005	0.0427043	Up	K12313|1|9e-35|142|zma:100274491|actin, aortic smooth muscle;K05692|2|3e-31|131|smo:SELMODRAFT_175956|actin beta/gamma 1;K10355|4|8e-31|129|ath:AT3G53750|actin, other eukaryote	-	-	-	gi|326529133|dbj|BAK00960.1|/7.16151e-34/predicted protein [Hordeum vulgare subsp. vulgare]
Unigene12280	460	0	16	0.01	1.015856206194	6.66655239376238	3.00488e-05	0.000121376954737218	7.08046	-1.67203	0.00222005	0.0427043	Up	-	-	-	-	-
Unigene12525	401	0	16	0.01	1.16532133378863	6.86458401825183	3.00488e-05	0.000121160364882227	7.08046	-2.37122	0.00222005	0.0427043	Up	-	-	-	-	-
Unigene12647	222	0	16	0.01	2.10492727409568	7.71762657835665	3.00488e-05	0.000121420365665236	7.08046	-1.99079	0.00222005	0.0427043	Up	-	-	-	-	-
Unigene13374	451	0	16	0.01	1.03612828126218	6.69505882145138	3.00488e-05	0.000121257734583445	7.08046	-2.14686	0.00222005	0.0427043	Up	-	-	-	-	-
Unigene13501	1422	0	16	0.01	0.328617338149959	5.03833669508734	3.00488e-05	0.000121659681920803	7.08046	-2.42097	0.00222005	0.0427043	Up	K15683|1|2e-09|62.0|cre:CHLREDRAFT_114109|NF-X1-type zinc finger protein NFXL1	-	-	-	gi|159490846|ref|XP_001703384.1|/2.52577e-08/predicted protein [Chlamydomonas reinhardtii]
Unigene14349	321	0	16	0.01	1.45574409610356	7.18561295758446	3.00488e-05	0.000121561665884881	7.08046	-1.72358	0.00222005	0.0427043	Up	K07375|1|2e-45|178|olu:OSTLU_28827|tubulin beta	GO:0032991//macromolecular complex;GO:0015630//microtubule cytoskeleton	GO:0017111//nucleoside-triphosphatase activity;GO:0032561//guanyl ribonucleotide binding	GO:0043623//cellular protein complex assembly;GO:0009207;GO:0007017//microtubule-based process	gi|325053447|dbj|BAJ79087.1|/8.2082e-46/beta-tubulin, partial [Pythium takayamanum]
Unigene17042	202	0	16	0.01	2.31333591509525	7.85383096195496	3.00488e-05	0.000121452944244701	7.08046	-1.39672	0.00222005	0.0427043	Up	-	-	-	-	-
Unigene18958	222	0	16	0.01	2.10492727409568	7.71762657835665	3.00488e-05	0.000121431223249575	7.08046	-2.32326	0.00222005	0.0427043	Up	K13289|1|4e-06|47.8|sbi:SORBI_03g013470|cathepsin A (carboxypeptidase C) [EC:3.4.16.5]	-	-	-	gi|359481422|ref|XP_002277400.2|/1.66774e-06/PREDICTED: serine carboxypeptidase-like 46-like [Vitis vinifera]
Unigene19029	222	0	16	0.01	2.10492727409568	7.71762657835665	3.00488e-05	0.000121344416906443	7.08046	-2.10614	0.00222005	0.0427043	Up	K02256|1|8e-20|93.2|pop:POPTR_788744|cytochrome c oxidase subunit 1 [EC:1.9.3.1]	GO:0043231//intracellular membrane-bounded organelle;GO:0044425//membrane part	GO:0016491//oxidoreductase activity;GO:0005506//iron ion binding	GO:0055114//oxidation-reduction process;GO:0006091//generation of precursor metabolites and energy	gi|333796940|gb|AEF98135.1|/8.80221e-24/cytochrome c oxidase subunit I [Lingulodinium polyedrum]
Unigene21021	302	0	16	0.01	1.54733064519616	7.27363770538167	3.00488e-05	0.00012146380765653	7.08046	-2.06659	0.00222005	0.0427043	Up	-	-	-	-	-
Unigene21974	229	0	16	0.01	2.04058451899232	7.67283865660981	3.00488e-05	0.000121474673011897	7.08046	-1.91897	0.00222005	0.0427043	Up	K02924|1|5e-12|67.4|aly:ARALYDRAFT_901138|large subunit ribosomal protein L39e	GO:0015934//large ribosomal subunit	-	-	gi|330318571|gb|AEC10956.1|/6.50208e-11/ribosomal protein L39e [Camellia sinensis]
Unigene22152	301	0	16	0.01	1.55247127856891	7.27842276794706	3.00488e-05	0.000121518153879195	7.08046	-1.96056	0.00222005	0.0427043	Up	-	-	-	-	-
Unigene23835	1020	0	16	0.01	0.458131230244354	5.5176890078479	3.00488e-05	0.000121095538576779	7.08046	-2.02817	0.00222005	0.0427043	Up	K11147|1|2e-29|127|smo:SELMODRAFT_165154|dehydrogenase/reductase SDR family member 4 [EC:1.1.-.-];K00059|4|2e-27|121|cre:CHLREDRAFT_114298|3-oxoacyl-[acyl-carrier protein] reductase [EC:1.1.1.100];K13237|5|2e-27|121|ppp:PHYPADRAFT_207588|peroxisomal 2,4-dienoyl-CoA reductase [EC:1.3.1.34]	-	GO:0003824//catalytic activity	GO:0008152//metabolic process	gi|357441633|ref|XP_003591094.1|/2.08419e-109/Glucose and ribitol dehydrogenase [Medicago truncatula]
Unigene24071	312	0	16	0.01	1.49773671426039	7.22664022584451	3.00488e-05	0.00012118198907728	7.08046	-2.08995	0.00222005	0.0427043	Up	-	GO:0005618//cell wall	GO:0016772//transferase activity, transferring phosphorus-containing groups;GO:0005488//binding	GO:0050896//response to stimulus	gi|255557152|ref|XP_002519607.1|/1.12744e-10/serine-threonine protein kinase, plant-type, putative [Ricinus communis]
Unigene24468	413	0	16	0.01	1.13146211827903	6.8220444732873	3.00488e-05	0.000121529028960086	7.08046	-2.19756	0.00222005	0.0427043	Up	K14638|1|4e-11|64.7|smo:SELMODRAFT_97812|solute carrier family 15 (peptide/histidine transporter), member 3/4	-	-	-	gi|224082938|ref|XP_002306899.1|/7.42414e-15/predicted protein [Populus trichocarpa]
Unigene24790	225	0	16	0.01	2.07686157710774	7.69826125348972	3.00488e-05	0.000121670582349252	7.08046	-1.3526	0.00222005	0.0427043	Up	K02900|1|5e-17|84.0|cme:CMD140C|large subunit ribosomal protein L27Ae	GO:0030529//ribonucleoprotein complex	GO:0005198//structural molecule activity	GO:0010467//gene expression	gi|46486953|gb|AAS98891.1|/6.73414e-16/ribosomal protein L29 [Cyanidioschyzon merolae strain 10D]
Unigene2482	263	0	16	0.01	1.77678271805795	7.47312345541445	3.00488e-05	0.000121311896515991	7.08046	-1.64669	0.00222005	0.0427043	Up	-	-	-	-	-
Unigene24929	274	0	16	0.01	1.70545202499723	7.41401036174623	3.00488e-05	0.000121236083349701	7.08046	-2.42097	0.00222005	0.0427043	Up	K02975|1|1e-26|115|vcn:VOLCADRAFT_82071|small subunit ribosomal protein S25e	GO:0015935//small ribosomal subunit	-	GO:0010467//gene expression	gi|302843059|ref|XP_002953072.1|/1.63272e-25/component of cytosolic 80S ribosome and 40S small subunit [Volvox carteri f. nagariensis]
Unigene26901	216	0	16	0.01	2.16339747615389	7.75715494254328	3.00488e-05	0.000121485540311326	7.08046	-2.02817	0.00222005	0.0427043	Up	K02964|1|4e-24|107|pop:POPTR_551159|small subunit ribosomal protein S18e	GO:0030529//ribonucleoprotein complex	GO:0003676//nucleic acid binding;GO:0005198//structural molecule activity	GO:0010467//gene expression	gi|326493984|dbj|BAJ85454.1|/2.57707e-23/predicted protein [Hordeum vulgare subsp. vulgare]
Unigene28814	210	0	16	0.01	2.22520883261543	7.79779692704063	3.00488e-05	0.000121409510022351	7.08046	-2.23218	0.00222005	0.0427043	Up	K13289|1|3e-08|54.7|gmx:100805845|cathepsin A (carboxypeptidase C) [EC:3.4.16.5]	GO:0031410//cytoplasmic vesicle	-	-	gi|242049512|ref|XP_002462500.1|/1.38137e-08/hypothetical protein SORBIDRAFT_02g026840 [Sorghum bicolor]
Unigene34885	435	0	16	0.01	1.07423874677986	6.74717085397066	3.00488e-05	0.00012144208277589	7.08046	-2.18885	0.00222005	0.0427043	Up	-	-	-	-	-
Unigene36233	285	0	16	0.01	1.63962756087453	7.35722433565465	3.00488e-05	0.000121387804558863	7.08046	-1.21946	0.00222005	0.0427043	Up	-	-	-	-	-
Unigene39109	388	0	16	0.01	1.20436560528155	6.91212960251963	3.00488e-05	0.000121605209062416	7.08046	-1.88442	0.00222005	0.0427043	Up	-	-	-	-	-
Unigene40042	414	0	16	0.01	1.12872911799334	6.81855548720744	3.00488e-05	0.000121149555678473	7.08046	-2.10614	0.00222005	0.0427043	Up	-	-	-	-	-
Unigene4010	379	0	16	0.01	1.23296531622491	6.94598840653566	3.00488e-05	0.000121496409555337	7.08046	-1.17774	0.00222005	0.0427043	Up	-	-	GO:0051536//iron-sulfur cluster binding;GO:0003824//catalytic activity	GO:0008152//metabolic process	gi|224008835|ref|XP_002293376.1|/1.49347e-47/predicted protein [Thalassiosira pseudonana CCMP1335]
Unigene40278	436	0	16	0.01	1.07177489644321	6.74385811992982	3.00488e-05	0.000121268563100554	7.08046	-1.42422	0.00222005	0.0427043	Up	-	-	-	-	-
Unigene421	277	0	16	0.01	1.68698142544852	7.39830027865756	3.00488e-05	0.00012159432034384	7.08046	-1.43737	0.00222005	0.0427043	Up	-	-	-	-	-
Unigene43327	348	0	16	0.01	1.34279843347483	7.06909894885803	3.00488e-05	0.000121616099731327	7.08046	-1.81782	0.00222005	0.0427043	Up	-	-	-	-	-
Unigene4546	517	0	16	0.01	0.903856585781898	6.49802197439182	3.00488e-05	0.000121279393551844	7.08046	-1.53527	0.00222005	0.0427043	Up	-	-	-	-	-
Unigene509	438	0	16	0.01	1.06688094714439	6.73725538510559	3.00488e-05	0.000121117139636104	7.08046	-2.27695	0.00222005	0.0427043	Up	-	-	-	-	-
Unigene6472	479	0	16	0.01	0.975561283610107	6.60816059897058	3.00488e-05	0.000121550784962406	7.08046	-2.18885	0.00222005	0.0427043	Up	-	-	-	-	-
Unigene6477	427	0	16	0.01	1.09436499964693	6.77395018508626	3.00488e-05	0.000121127943055927	7.08046	-1.99079	0.00222005	0.0427043	Up	-	-	-	-	-
Unigene6814	318	0	16	0.01	1.46947753097246	7.1991594894224	3.00488e-05	0.000121539905987649	7.08046	-2.10614	0.00222005	0.0427043	Up	-	-	GO:0017111//nucleoside-triphosphatase activity;GO:0015405	-	gi|297819380|ref|XP_002877573.1|/1.23226e-25/hypothetical protein ARALYDRAFT_485135 [Arabidopsis lyrata subsp. lyrata]
Unigene31276	2101	12	1493	0.180954106176872	20.7540970160018	6.84162850783185	0	0	7.07981	5.10991	2.26698e-10	8.42931e-08	Up	K14488|1|1e-18|93.6|ppp:PHYPADRAFT_26859|SAUR family protein	-	GO:0005515//protein binding	-	gi|361068297|gb|AEW08460.1|/7.93306e-20/Pinus taeda anonymous locus 2_10399_01 genomic sequence
Unigene5217	241	1	139	0.131460780455604	16.8448770290572	7.00153363114198	2.59428e-38	3.75530755156951e-37	7.07901	1.49823	2.05572e-07	2.29531e-05	Up	-	-	-	-	-
CL4627.Contig2	759	7	870	0.292192801882219	33.4770795223024	6.84010922709696	6.99472e-233	4.2147384832e-231	7.06729	4.41453	8.344e-10	2.43608e-07	Up	K13420|1|1e-11|68.2|osa:4337016|LRR receptor-like serine/threonine-protein kinase FLS2 [EC:2.7.11.1];K13418|3|4e-11|66.6|aly:ARALYDRAFT_895025|somatic embryogenesis receptor kinase 1 [EC:2.7.10.1 2.7.11.1]	-	-	-	gi|168020563|ref|XP_001762812.1|/1.04506e-18/predicted protein [Physcomitrella patens subsp. patens]
Unigene14408	614	1	135	0.0515994268563528	6.42148517962618	6.9594081554693	3.43944e-37	4.87104896521467e-36	7.03692	1.39387	2.51779e-07	2.7188e-05	Up	-	-	-	-	-
Unigene146	490	1	134	0.0646572409995931	7.98691027420897	6.94868174887624	6.5622e-37	9.25012296943231e-36	7.02621	0.391261	2.62409e-07	2.81049e-05	Up	-	-	-	-	-
Unigene3816	910	1	134	0.0348154374613194	4.30064399380483	6.94868174887624	6.5622e-37	9.25300912324493e-36	7.02621	0.455269	2.62409e-07	2.81049e-05	Up	K12845|1|4e-39|159|ppp:PHYPADRAFT_210714|U4/U6 small nuclear ribonucleoprotein SNU13	GO:0030529//ribonucleoprotein complex;GO:0031981//nuclear lumen	GO:0003676//nucleic acid binding	GO:0022613//ribonucleoprotein complex biogenesis	gi|371721808|gb|AEX55227.1|/4.68202e-38/putative cold-regulated protein [Allium sativum]
Unigene22874	1142	3	367	0.0832277970835393	9.38577302592335	6.81726631054052	7.34456e-99	2.15669496764133e-97	7.00984	2.04732	7.55997e-09	1.51422e-06	Up	-	-	-	-	-
Unigene38742	1230	1	132	0.0257577626746346	3.13428805081808	6.92698667777692	2.38838e-36	3.33546566625464e-35	7.00453	0.15914	2.8527e-07	2.97451e-05	Up	-	-	-	-	-
Unigene12653	508	1	131	0.0623662363972453	7.53143393027197	6.91601555995592	4.5561e-36	6.32174612219834e-35	6.99357	0.924049	2.97563e-07	3.05421e-05	Up	-	-	-	-	-
Unigene34994	1182	9	1054	0.241233868704066	26.0431325619237	6.75432670861337	6.01396e-281	4.36949968360128e-279	6.98737	3.40701	7.62855e-10	2.24382e-07	Up	-	-	-	-	gi|225452130|ref|XP_002262831.1|/1.03931e-17/PREDICTED: blue copper protein [Vitis vinifera]
CL5878.Contig2	787	7	823	0.281797124051594	30.541839464813	6.75998625678249	1.027734e-219	5.805669366e-218	6.98718	2.92708	1.16895e-09	3.13423e-07	Up	-	-	-	-	-
Unigene30512	505	3	356	0.188210186672083	20.5886896443478	6.77336348866371	8.86458e-96	2.5387078539924e-94	6.96595	2.37556	9.14914e-09	1.74205e-06	Up	K00430|1|5e-12|68.6|smo:SELMODRAFT_77725|peroxidase [EC:1.11.1.7]	GO:0005576//extracellular region;GO:0030312//external encapsulating structure	GO:0016209//antioxidant activity;GO:0005506//iron ion binding	GO:0006950//response to stress;GO:0008152//metabolic process	gi|302756183|ref|XP_002961515.1|/4.35965e-11/hypothetical protein SELMODRAFT_77725 [Selaginella moellendorffii]
Unigene37442	470	3	354	0.202225838871068	21.9976096564669	6.76523560778031	3.21986e-95	9.19216128363866e-94	6.95782	2.54736	9.45017e-09	1.79072e-06	Up	-	-	-	-	-
Unigene7344	210	8	919	1.20693516532574	127.810432323349	6.7265136097075	7.1442e-245	4.50922746368715e-243	6.957	4.69103	1.05405e-09	2.92566e-07	Up	-	-	-	-	-
Unigene38380	274	1	126	0.115627912736499	13.4304346968532	6.85987248191838	1.149946e-34	1.55083138263205e-33	6.93748	0.427699	3.69057e-07	3.64086e-05	Up	-	-	-	-	-
Unigene33377	268	1	125	0.118216597350002	13.6221389589914	6.84837684308056	2.1929e-34	2.94331858627859e-33	6.92599	1.00869	3.85646e-07	3.78106e-05	Up	-	-	-	-	-
CL3680.Contig1	1039	1	122	0.0304928278053904	3.42937020522181	6.81332989598135	1.520122e-33	2.00693407607362e-32	6.89098	4.69986	4.40854e-07	4.19706e-05	Up	K14640|1|4e-56|216|ppp:PHYPADRAFT_65121|solute carrier family 20 (sodium-dependent phosphate transporter)	-	-	-	gi|168031390|ref|XP_001768204.1|/4.39698e-62/predicted protein [Physcomitrella patens subsp. patens]
Unigene42706	752	1	118	0.0421303830981391	4.58283534509728	6.76523560778031	2.0074e-32	2.59121453299057e-31	6.84293	1.20131	5.29366e-07	4.85219e-05	Up	K02936|1|1e-90|330|ppp:PHYPADRAFT_190565|large subunit ribosomal protein L7Ae	GO:0031090//organelle membrane;GO:0015934//large ribosomal subunit	GO:0005198//structural molecule activity	GO:0010467//gene expression;GO:0022613//ribonucleoprotein complex biogenesis	gi|168039775|ref|XP_001772372.1|/1.45533e-89/predicted protein [Physcomitrella patens subsp. patens]
Unigene20416	552	9	942	0.516555131898923	49.8404451163933	6.59225080658894	1.316918e-249	8.48989418773181e-248	6.82532	4.27483	1.52031e-09	3.84112e-07	Up	-	-	-	-	-
Unigene15965	308	1	112	0.102863792499353	10.6203148829373	6.68994748047607	9.61324e-31	1.19779857204301e-29	6.76772	0.346554	7.39036e-07	6.44433e-05	Up	-	-	-	-	-
Unigene835	604	2	208	0.104907444005962	10.0576491937751	6.58303227655957	5.198e-56	9.85352416107383e-55	6.74611	1.7698	7.60504e-08	1.00586e-05	Up	-	-	-	-	-
Unigene11779	1456	2	204	0.0435192968266492	4.09203066574713	6.55501790038996	6.82544e-55	1.27145624270404e-53	6.71811	1.25218	8.48475e-08	1.09645e-05	Up	-	GO:0031410//cytoplasmic vesicle	-	-	gi|71609008|emb|CAH58719.1|/6.08846e-50/germin-like protein precursor [Physcomitrella patens]
CL5637.Contig1	537	90	8617	5.30984046197776	468.653532033975	6.46370943063086	0	0	6.71535	7.78032	3.4564e-10	1.18461e-07	Up	-	-	-	-	-
Unigene13811	573	1	108	0.055291532442933	5.50477054141776	6.63748006058194	1.265838e-29	1.54234971410084e-28	6.71531	0.442279	9.01739e-07	7.56195e-05	Up	-	-	-	-	gi|118489941|gb|ABK96767.1|/7.85483e-11/unknown [Populus trichocarpa x Populus deltoides]
Unigene34481	1973	25	2389	0.401445110108979	35.3638183994817	6.46092750710008	0	0	6.70718	4.89273	6.5251e-10	1.99365e-07	Up	-	-	-	-	gi|168063567|ref|XP_001783742.1|/6.21773e-35/predicted protein [Physcomitrella patens subsp. patens]
Unigene14418	569	1	106	0.0556802251138851	5.44081157886858	6.61051301298167	4.59118e-29	5.5329228416e-28	6.68838	0.0851711	9.98487e-07	8.25039e-05	Up	-	-	-	-	-
Unigene12026	827	3	292	0.11492883224837	10.3121074377251	6.48745461657733	7.08996e-78	1.73757848329718e-76	6.68014	1.53656	3.00042e-08	4.69281e-06	Up	-	-	-	-	-
Unigene43062	695	1	104	0.0455856807047491	4.37037418204326	6.58303227655956	1.66465e-28	1.98074941548183e-27	6.66093	0.151755	1.10748e-06	9.03733e-05	Up	K01183|1|3e-59|226|pop:POPTR_831333|chitinase [EC:3.2.1.14]	-	GO:0016787//hydrolase activity	GO:0009056//catabolic process;GO:0005975//carbohydrate metabolic process;GO:0043170	gi|544015|sp|P36907.1|CHIX_PEA/2.95736e-62/RecName: Full=Endochitinase; Flags: Precursor
Unigene41303	1794	3	287	0.0529800135280947	4.67228735861665	6.462536984373	1.766218e-76	4.24568743914894e-75	6.65524	1.54103	3.31062e-08	5.11705e-06	Up	K05658|1|3e-82|304|smo:SELMODRAFT_117529|ATP-binding cassette, subfamily B (MDR/TAP), member 1	-	GO:0042626//ATPase activity, coupled to transmembrane movement of substances	-	gi|302767578|ref|XP_002967209.1|/6.05908e-82/hypothetical protein SELMODRAFT_86998 [Selaginella moellendorffii]
Unigene6398	378	1	103	0.0838149420365095	7.95821214442326	6.56909308560169	3.16932e-28	3.74452050823529e-27	6.647	0.120768	1.16712e-06	9.42643e-05	Up	K13289|1|2e-39|158|vvi:100265560|cathepsin A (carboxypeptidase C) [EC:3.4.16.5]	GO:0030312//external encapsulating structure;GO:0043231//intracellular membrane-bounded organelle	GO:0004180//carboxypeptidase activity	GO:0019538//protein metabolic process	gi|15218514|ref|NP_175046.1|/1.15038e-39/serine carboxypeptidase-like 44 [Arabidopsis thaliana]
Unigene67	476	1	103	0.0665589245584046	6.31975670292435	6.56909308560169	3.16932e-28	3.74354180449556e-27	6.647	1.34942	1.16712e-06	9.42643e-05	Up	K13420|1|5e-18|88.2|ath:AT5G46330|LRR receptor-like serine/threonine-protein kinase FLS2 [EC:2.7.11.1]	-	-	-	gi|357518159|ref|XP_003629368.1|/1.71832e-24/LRR-kinase protein [Medicago truncatula]
Unigene9218	692	1	102	0.0457833064881512	4.30491087379178	6.55501790038996	6.03352e-28	7.06390766424871e-27	6.63295	0.110178	1.23052e-06	9.79794e-05	Up	-	-	GO:0008233//peptidase activity	-	gi|302768196|ref|XP_002967518.1|/5.24612e-11/hypothetical protein SELMODRAFT_87804 [Selaginella moellendorffii]
Unigene5492	379	1	101	0.0835937944321916	7.78309355866975	6.54080404117026	1.148512e-27	1.33496796049383e-26	6.61875	0.193449	1.29795e-06	0.00010238	Up	-	-	-	-	-
Unigene31081	1531	8	726	0.165549565459441	13.8494178078278	6.38641829641423	6.2957e-191	3.18249747651007e-189	6.61696	3.80277	4.41818e-09	9.78304e-07	Up	-	-	-	-	gi|224116916|ref|XP_002317426.1|/1.79518e-07/predicted protein [Populus trichocarpa]
Unigene299	881	1	99	0.0359614620769587	3.28193045048772	6.51194917849808	4.1605e-27	4.76969345509893e-26	6.58993	1.60376	1.44609e-06	0.000111321	Up	-	-	-	-	-
Unigene39133	1176	2	181	0.0538810341663276	4.49512052124323	6.38243844550167	1.80987e-48	3.07718754853273e-47	6.54564	1.04378	1.70918e-07	1.97553e-05	Up	-	-	-	-	gi|302779956|ref|XP_002971753.1|/9.98683e-29/hypothetical protein SELMODRAFT_412334 [Selaginella moellendorffii]
CL9726.Contig1	614	1	95	0.0515994268563528	4.51882290418138	6.45244816674941	5.45328e-26	6.06259851808118e-25	6.5305	1.36977	1.91082e-06	0.000137684	Up	-	-	-	-	-
CL2940.Contig3	694	4	345	0.182605464494528	14.5187662034391	6.313045110084	4.4921e-91	1.25467851174289e-89	6.5208	2.39607	2.72721e-08	4.33428e-06	Up	-	-	-	-	-
Unigene31339	1964	2	177	0.03226277809552	2.63209687844691	6.35019810850147	2.36314e-47	3.94660099334812e-46	6.51342	1.2552	1.99838e-07	2.23762e-05	Up	K03781|1|0.0|836|ppp:PHYPADRAFT_92315|catalase [EC:1.11.1.6]	-	GO:0005506//iron ion binding;GO:0004601//peroxidase activity	GO:0006950//response to stress;GO:0008152//metabolic process	gi|168050281|ref|XP_001777588.1|/0/predicted protein [Physcomitrella patens subsp. patens]
Unigene363	1507	9	742	0.189209311750634	14.3800613925903	6.24794293359696	8.67316e-194	4.43390776832579e-192	6.48106	3.93535	6.45856e-09	1.33276e-06	Up	K13415|1|3e-14|78.6|pop:POPTR_650846|protein brassinosteroid insensitive 1 [EC:2.7.10.1 2.7.11.1]	-	-	-	gi|359485824|ref|XP_003633343.1|/7.34971e-22/PREDICTED: receptor-like protein 12-like [Vitis vinifera]
CL9121.Contig1	615	2	171	0.103031050698539	8.1206554043923	6.30044507330436	1.112884e-45	1.81041950064795e-44	6.4637	0.781872	2.42356e-07	2.63873e-05	Up	-	-	-	-	-
Unigene4961	552	1	88	0.0573950146554359	4.65600761172251	6.34202417705577	4.90372e-24	5.17415162829792e-23	6.42022	0.00834324	2.88574e-06	0.000194425	Up	-	-	-	-	gi|302768721|ref|XP_002967780.1|/9.30419e-19/hypothetical protein SELMODRAFT_440224 [Selaginella moellendorffii]
Unigene31486	943	50	3905	1.67985408747617	120.942636743524	6.16984320167309	0	0	6.41983	5.70083	1.49694e-09	3.80648e-07	Up	-	-	-	-	gi|361067151|gb|AEW07887.1|/1.41774e-08/Pinus taeda anonymous locus 0_13722_01 genomic sequence
CL6532.Contig2	1121	2	160	0.056524617466192	4.16854464629118	6.20452065330583	1.290694e-42	2.00581304154058e-41	6.36785	1.42829	3.50826e-07	3.50062e-05	Up	-	-	-	-	gi|302760277|ref|XP_002963561.1|/2.15652e-09/hypothetical protein SELMODRAFT_438380 [Selaginella moellendorffii]
CL11139.Contig3	520	7	535	0.426489108901162	30.048342829849	6.13863271764937	2.66266e-139	1.00695339514644e-137	6.36594	2.55612	1.59292e-08	2.75366e-06	Up	-	-	GO:0003824//catalytic activity	-	gi|302779660|ref|XP_002971605.1|/1.8643e-15/hypothetical protein SELMODRAFT_95668 [Selaginella moellendorffii]
Unigene10912	2054	21	1577	0.323915778912275	22.4233936555883	6.11324208043022	0	0	6.3581	5.36013	3.15309e-09	7.18357e-07	Up	K10082|1|1e-15|83.6|mtr:MTR_5g031140|lectin, mannose-binding 2	-	-	-	gi|302793260|ref|XP_002978395.1|/3.94141e-32/hypothetical protein SELMODRAFT_15694 [Selaginella moellendorffii]
Unigene887	1148	6	454	0.16558561719408	11.5500549924627	6.12417854498822	2.582e-118	8.66263875278396e-117	6.34714	2.15046	2.30704e-08	3.77302e-06	Up	K02605|1|4e-06|50.8|smo:SELMODRAFT_427211|origin recognition complex subunit 3	-	-	-	gi|284468463|gb|ADB90291.1|/1.71111e-09/non-specific lipid transfer protein d8, partial [Marchantia polymorpha]
CL9726.Contig2	734	2	157	0.0863271065117183	6.2470312679948	6.1772133073101	8.82878e-42	1.35250923986441e-40	6.34056	1.90222	4.03594e-07	3.91804e-05	Up	-	-	-	-	gi|356574479|ref|XP_003555374.1|/1.48771e-06/PREDICTED: leucine-rich repeat receptor protein kinase EXS-like [Glycine max]
Unigene25496	306	1	82	0.103536104868629	7.82640851667438	6.24014456303656	2.30802e-22	2.32044582513904e-21	6.31848	0.148922	4.20445e-06	0.000271218	Up	-	-	-	-	-
CL8316.Contig1	1856	4	299	0.0682802760556048	4.70503982354267	6.10659423261657	2.87338e-78	7.05727113913043e-77	6.31443	1.57689	6.49627e-08	8.89042e-06	Up	K12349|1|0.0|635|vvi:100255395|neutral ceramidase [EC:3.5.1.23]	-	-	-	gi|359478575|ref|XP_002279962.2|/1.00638e-180/PREDICTED: neutral ceramidase-like [Vitis vinifera]
Unigene3130	1796	5	369	0.0882016929003358	6.00053704201594	6.0881414695915	3.27978e-96	9.43474333290897e-95	6.30504	3.00404	4.002e-08	5.97419e-06	Up	-	-	-	-	gi|168042724|ref|XP_001773837.1|/1.24661e-10/predicted protein [Physcomitrella patens subsp. patens]
Unigene1255	768	1	81	0.0412526667835945	3.08030617210193	6.22244256130309	4.38352e-22	4.37790134453039e-21	6.30081	-0.346216	4.48677e-06	0.000286151	Up	-	-	-	-	-
CL6461.Contig1	509	1	80	0.0622437094102173	4.59031291600433	6.20452065330583	8.32424e-22	8.23711526341143e-21	6.28291	0.637355	4.79131e-06	0.000302295	Up	K02997|1|7e-51|197|aly:ARALYDRAFT_488362|small subunit ribosomal protein S9e	GO:0031090//organelle membrane;GO:0015935//small ribosomal subunit;GO:0030312//external encapsulating structure;GO:0009536//plastid;GO:0031981//nuclear lumen	GO:0003723//RNA binding;GO:0005198//structural molecule activity	GO:0010467//gene expression	gi|388515411|gb|AFK45767.1|/1.13723e-54/unknown [Medicago truncatula]
Unigene11851	972	1	80	0.0325946996808648	2.40377497350433	6.20452065330583	8.32424e-22	8.23531204203152e-21	6.28291	-0.432811	4.79131e-06	0.000302295	Up	-	-	-	-	-
CL1928.Contig3	847	3	221	0.11221504636293	7.62042074392579	6.08553261708875	4.33932e-58	8.44905426281775e-57	6.27841	1.25596	1.55098e-07	1.81936e-05	Up	-	-	-	-	-
Unigene11427	948	3	218	0.100259645853799	6.71611684843978	6.06581438247425	2.95866e-57	5.69211420689655e-56	6.2587	0.984366	1.7182e-07	1.98015e-05	Up	K14638|1|7e-51|199|smo:SELMODRAFT_448814|solute carrier family 15 (peptide/histidine transporter), member 3/4	GO:0044464//cell part	-	GO:0015833//peptide transport	gi|225427035|ref|XP_002266951.1|/2.66441e-55/PREDICTED: nitrate transporter 1.1 [Vitis vinifera]
Unigene1017	289	1	78	0.109626463978549	7.88255204979256	6.16799477728071	3.00054e-21	2.9167649748333e-20	6.24644	0.998089	5.47532e-06	0.000336143	Up	-	-	-	-	-
Unigene38431	1072	1	77	0.0295541493375006	2.09780939968468	6.14937909911337	5.69544e-21	5.4880239761194e-20	6.22785	-0.214275	5.85945e-06	0.000354753	Up	-	-	-	-	-
Unigene19852	1351	3	210	0.0703524383933396	4.53977190591879	6.01187557536344	4.93222e-55	9.20681066666667e-54	6.20479	2.08679	2.11957e-07	2.35991e-05	Up	K02575|1|5e-63|195|pop:POPTR_662054|MFS transporter, NNP family, nitrate/nitrite transporter	-	-	GO:0006810//transport	gi|224121818|ref|XP_002318680.1|/5.78779e-62/predicted protein [Populus trichocarpa]
Unigene4544	329	1	75	0.0962980185100323	6.65787217205416	6.11141124891435	2.05106e-20	1.94607397690531e-19	6.18994	-0.572417	7.21383e-06	0.0004206	Up	-	-	-	-	-
CL3185.Contig2	330	1	74	0.0960062063327291	6.54919417781134	6.09204592404742	3.89134e-20	3.65456020947631e-19	6.17061	0.553313	7.74369e-06	0.000442975	Up	-	-	-	-	-
Unigene37577	390	42	2741	3.4119128712093	205.264816689386	5.91076174846548	0	0	6.16005	6.4395	4.63739e-09	1.02111e-06	Up	-	-	-	-	-
Unigene37298	212	2	137	0.298887246130194	18.8736020384275	5.980624641379	3.19696e-36	4.45092471719039e-35	6.14413	1.5141	8.91077e-07	7.48846e-05	Up	-	-	-	GO:0006950//response to stress	gi|21655201|gb|AAM28915.1|/5.40274e-13/NBS [Pinus taeda]
CL10137.Contig1	596	5	328	0.265788994041951	16.073026886593	5.91821646814919	7.87438e-85	2.06654460487805e-83	6.13517	2.46638	8.07612e-08	1.05401e-05	Up	-	GO:0031224//intrinsic to membrane	GO:0015078//hydrogen ion transmembrane transporter activity	GO:0050896//response to stimulus;GO:0006811//ion transport	gi|297742276|emb|CBI34425.3|/1.35999e-40/unnamed protein product [Vitis vinifera]
Unigene19652	522	6	391	0.364161472296559	21.8764244786941	5.90865485500466	7.98036e-101	2.37424903963134e-99	6.13167	2.01716	5.6381e-08	7.93643e-06	Up	-	-	-	-	-
CL4308.Contig1	334	1	72	0.0948564314065887	6.29587528988499	6.05251755986078	1.399968e-19	1.29143404482547e-18	6.13115	0.836284	8.94498e-06	0.000499373	Up	K13420|1|3e-13|71.6|rcu:RCOM_0633880|LRR receptor-like serine/threonine-protein kinase FLS2 [EC:2.7.11.1]	-	GO:0003824//catalytic activity	-	gi|255539443|ref|XP_002510786.1|/2.07734e-12/serine-threonine protein kinase, plant-type, putative [Ricinus communis]
Unigene2831	1319	1	70	0.0240197483622446	1.54997014023156	6.01187557536343	5.03302e-19	4.56364847191011e-18	6.09057	-0.667351	1.03678e-05	0.000568512	Up	-	-	-	-	-
Unigene14216	1313	3	193	0.0723885333354165	4.29301761166715	5.89008709496539	2.56128e-50	4.46047652254335e-49	6.08308	1.12178	3.49401e-07	3.49526e-05	Up	-	-	GO:0016787//hydrolase activity	GO:0008152//metabolic process	gi|302774202|ref|XP_002970518.1|/1.03666e-53/hypothetical protein SELMODRAFT_411181 [Selaginella moellendorffii]
Unigene8967	982	2	131	0.0645255561910399	3.89609820425475	5.91601555995592	1.476258e-34	1.98793359761621e-33	6.07958	0.390211	1.13962e-06	9.24216e-05	Up	K04424|1|2e-37|154|aly:ARALYDRAFT_909157|sterile alpha motif and leucine zipper containing kinase AZK [EC:2.7.11.25];K14510|2|3e-37|154|pop:POPTR_589567|serine/threonine-protein kinase CTR1 [EC:2.7.11.1]	GO:0043231//intracellular membrane-bounded organelle;GO:0016020//membrane	GO:0004672//protein kinase activity;GO:0000166//nucleotide binding	GO:0009987//cellular process	gi|168025436|ref|XP_001765240.1|/4.403e-77/predicted protein [Physcomitrella patens subsp. patens]
CL6933.Contig2	368	30	1838	2.58277565949462	145.87060210817	5.81962301409898	0	0	6.06715	4.90299	8.92718e-09	1.70804e-06	Up	-	-	-	-	-
CL379.Contig1	715	1	68	0.0443105567689519	2.77762081553745	5.97005539966881	1.808066e-18	1.60688532294985e-17	6.04882	0.110037	1.206e-05	0.000640608	Up	-	-	-	-	gi|307103009|gb|EFN51274.1|/4.54367e-13/hypothetical protein CHLNCDRAFT_141200 [Chlorella variabilis]
Unigene31579	216	1	68	0.146676148563892	9.19443927365405	5.97005539966881	1.808066e-18	1.60720139008655e-17	6.04882	-0.446669	1.206e-05	0.000640608	Up	-	-	-	-	-
Unigene962	491	2	127	0.12905111238208	7.55426674718096	5.87127724519063	1.895964e-33	2.49730122669776e-32	6.03488	0.476748	1.3502e-06	0.00010538	Up	K00924|1|3e-12|69.3|ath:AT5G22850|[EC:2.7.1.-]	-	GO:0016787//hydrolase activity	-	gi|116790042|gb|ABK25480.1|/2.42834e-32/unknown [Picea sitchensis]
Unigene42811	338	1	67	0.0937338700881675	5.78932845319881	5.94868174887624	3.42594e-18	3.0109895075846e-17	6.02749	-0.738275	1.3025e-05	0.000681765	Up	-	-	-	-	-
Unigene7398	1229	1	67	0.025778720984378	1.5921830896511	5.94868174887625	3.42594e-18	3.01040405366518e-17	6.02749	-0.738275	1.3025e-05	0.000681765	Up	-	-	-	-	-
CL773.Contig2	1131	2	126	0.0560248418917783	3.25370389649671	5.85987248191839	3.58816e-33	4.69745442410197e-32	6.02349	1.64102	1.40969e-06	0.000108731	Up	-	-	-	-	-
CL629.Contig2	3055	28	1659	0.290375563507174	15.8600758018595	5.77133580731673	0	0	6.01843	5.07074	1.13131e-08	2.12331e-06	Up	K04733|1|3e-59|228|aly:ARALYDRAFT_916421|interleukin-1 receptor-associated kinase 4 [EC:2.7.11.1];K13418|3|2e-55|216|pop:POPTR_913861|somatic embryogenesis receptor kinase 1 [EC:2.7.10.1 2.7.11.1];K13416|5|1e-54|213|ath:AT4G33430|brassinosteroid insensitive 1-associated receptor kinase 1 [EC:2.7.10.1 2.7.11.1]	GO:0044464//cell part	GO:0016772//transferase activity, transferring phosphorus-containing groups	-	gi|157101246|dbj|BAF79954.1|/7.16202e-121/receptor-like kinase [Marchantia polymorpha]
CL4119.Contig2	443	5	299	0.35758519288714	19.7123113148876	5.78466613772921	8.43814e-77	2.03814229225013e-75	6.00167	1.87948	1.41391e-07	1.67855e-05	Up	-	GO:0031410//cytoplasmic vesicle	GO:0046872//metal ion binding;GO:0016682//oxidoreductase activity, acting on diphenols and related substances as donors, oxygen as acceptor	GO:0003006//developmental process involved in reproduction;GO:0008152//metabolic process;GO:0010038//response to metal ion	gi|300681432|emb|CBH32524.1|/8.71907e-11/L-ascorbate oxidase precursor, putative,expressed [Triticum aestivum]
Unigene35462	789	87	5026	3.49345777416052	186.043957103318	5.7348440184504	0	0	5.98643	6.12565	7.56843e-09	1.51422e-06	Up	-	-	-	-	gi|168048469|ref|XP_001776689.1|/1.68476e-06/predicted protein [Physcomitrella patens subsp. patens]
CL1637.Contig2	1179	4	237	0.10748786459644	5.87089925780694	5.77133580731672	4.48838e-61	9.01105592892048e-60	5.97932	2.85719	2.5718e-07	2.76953e-05	Up	K00430|1|2e-57|221|gmx:100782549|peroxidase [EC:1.11.1.7]	-	-	-	gi|115436300|ref|NP_001042908.1|/3.07452e-62/Os01g0327400 [Oryza sativa Japonica Group]
CL8753.Contig3	365	1	64	0.0868001317528784	5.12102854629305	5.88259255841847	2.32774e-17	1.98894358252978e-16	5.96152	-0.563856	1.65052e-05	0.000831886	Up	-	-	-	-	-
Unigene18476	272	1	64	0.116478117977208	6.87196845366531	5.88259255841847	2.32774e-17	1.98856760075614e-16	5.96152	-0.590139	1.65052e-05	0.000831886	Up	-	-	-	-	-
CL5054.Contig1	1190	2	120	0.0532471396467237	2.94512933728513	5.78948315402699	1.644394e-31	2.07753574637965e-30	5.95317	1.19441	1.83768e-06	0.000134379	Up	K01873|1|2e-40|165|aly:ARALYDRAFT_326110|valyl-tRNA synthetase [EC:6.1.1.9];K00799|2|4e-15|80.9|cre:CHLREDRAFT_146799|glutathione S-transferase [EC:2.5.1.18]	-	-	-	gi|168056121|ref|XP_001780070.1|/1.93389e-88/predicted protein [Physcomitrella patens subsp. patens]
CL7001.Contig1	652	2	120	0.0971841965944804	5.37531274749894	5.78948315402699	1.644394e-31	2.07695510475126e-30	5.95317	0.444743	1.83768e-06	0.000134379	Up	-	-	-	-	-
Unigene34856	1617	16	901	0.31348965333136	16.2736457645009	5.69797585423201	2.08326e-227	1.22109839066148e-225	5.94013	4.1179	2.19323e-08	3.60183e-06	Up	-	-	-	-	-
Unigene5307	420	3	173	0.226300343498576	12.0300352513272	5.73225828533404	8.77838e-45	1.40778051440738e-43	5.92535	0.89165	6.61701e-07	5.86074e-05	Up	-	-	-	-	-
Unigene15706	1074	231	12725	6.81429525953812	346.037843514699	5.66622155285283	0	0	5.91913	7.0293	8.54305e-09	1.6587e-06	Up	-	-	-	-	-
CL11.Contig3	2630	18	986	0.216835310120308	10.9494235000321	5.65811139335407	5.04918e-248	3.23204734504249e-246	5.90155	3.71424	2.359e-08	3.82624e-06	Up	K00423|1|2e-59|229|rcu:RCOM_0657480|L-ascorbate oxidase [EC:1.10.3.3]	-	-	-	gi|357483497|ref|XP_003612035.1|/7.15821e-114/Laccase-11 [Medicago truncatula]
CL10671.Contig1	275	1	61	0.115207447599275	6.47839207859175	5.81332989598136	1.578402e-16	1.30261400993426e-15	5.89239	0.0251595	2.11108e-05	0.00101347	Up	K05863|1|1e-31|132|gmx:100793257|solute carrier family 25 (mitochondrial adenine nucleotide translocator), member 4/5/6/31	GO:0016020//membrane	GO:0005488//binding	GO:0006810//transport;GO:0009987//cellular process	gi|356548937|ref|XP_003542855.1|/1.29068e-30/PREDICTED: ADP,ATP carrier protein 2, mitochondrial-like [Glycine max]
CL4119.Contig1	365	1	61	0.0868001317528784	4.88098033318557	5.81332989598136	1.578402e-16	1.30237617644696e-15	5.89239	-0.205644	2.11108e-05	0.00101347	Up	-	GO:0031410//cytoplasmic vesicle	GO:0046872//metal ion binding;GO:0016682//oxidoreductase activity, acting on diphenols and related substances as donors, oxygen as acceptor	GO:0008152//metabolic process	gi|300681432|emb|CBH32524.1|/6.67434e-11/L-ascorbate oxidase precursor, putative,expressed [Triticum aestivum]
Unigene20096	260	9	486	1.09668628003156	54.5925032347912	5.63748006058194	8.62016e-123	2.9714894791762e-121	5.87072	3.41675	8.28081e-08	1.07716e-05	Up	-	-	-	-	-
CL5588.Contig1	1360	1	60	0.0232956235954416	1.28849408506225	5.78948315402699	2.9861e-16	2.4328074851271e-15	5.86859	-0.339832	2.29661e-05	0.00107889	Up	-	-	-	-	-
CL629.Contig1	223	1	60	0.142071964528254	7.85808051876527	5.78948315402699	2.9861e-16	2.43324614496935e-15	5.86859	0.908555	2.29661e-05	0.00107889	Up	K04733|1|2e-11|65.1|aly:ARALYDRAFT_916421|interleukin-1 receptor-associated kinase 4 [EC:2.7.11.1];K13417|3|6e-10|60.5|aly:ARALYDRAFT_899604|somatic embryogenesis receptor kinase 4 [EC:2.7.10.1 2.7.11.1];K00924|5|8e-10|60.1|ath:AT5G25930|[EC:2.7.1.-]	-	GO:0046872//metal ion binding;GO:0004672//protein kinase activity;GO:0032559	GO:0006464//protein modification process	gi|242063730|ref|XP_002453154.1|/1.83963e-13/hypothetical protein SORBIDRAFT_04g000880 [Sorghum bicolor]
Unigene9699	748	1	60	0.0423556792644393	2.34271651829499	5.78948315402699	2.9861e-16	2.43236898341745e-15	5.86859	-0.484794	2.29661e-05	0.00107889	Up	K06694|1|3e-08|57.0|gmx:100499930|26S proteasome non-ATPase regulatory subunit 10	-	GO:0004672//protein kinase activity	-	gi|168011131|ref|XP_001758257.1|/1.34333e-34/predicted protein [Physcomitrella patens subsp. patens]
Unigene13377	635	1	59	0.0498929891177962	2.71361588938044	5.76523560778031	5.64786e-16	4.55619580721171e-15	5.84439	0.493706	2.50132e-05	0.00115824	Up	K02575|1|7e-16|82.0|smo:SELMODRAFT_136730|MFS transporter, NNP family, nitrate/nitrite transporter	-	-	GO:0006810//transport	gi|168025619|ref|XP_001765331.1|/9.43913e-22/predicted protein [Physcomitrella patens subsp. patens]
Unigene21258	872	1	59	0.0363326239561934	1.97608496531718	5.76523560778031	5.64786e-16	4.55700926834494e-15	5.84439	1.13509	2.50132e-05	0.00115824	Up	-	-	GO:0003824//catalytic activity	-	gi|302773984|ref|XP_002970409.1|/4.72527e-32/hypothetical protein SELMODRAFT_410953 [Selaginella moellendorffii]
Unigene682	1402	16	835	0.361564029555499	17.3943638016725	5.58822494577989	3.32578e-209	1.79568279283154e-207	5.83039	3.80211	3.46288e-08	5.31074e-06	Up	-	-	-	-	gi|168003483|ref|XP_001754442.1|/3.95335e-14/predicted protein [Physcomitrella patens subsp. patens]
CL4319.Contig1	1670	65	3339	1.23313360828565	58.3942433136832	5.56542512345313	0	0	5.81629	5.10202	1.67536e-08	2.84624e-06	Up	K01376|1|6e-94|343|ath:AT5G43060|[EC:3.4.22.-];K01365|2|8e-94|342|gmx:100804005|cathepsin L [EC:3.4.22.15]	GO:0005576//extracellular region;GO:0009536//plastid	GO:0005488//binding;GO:0070011	GO:0006970//response to osmotic stress	gi|356533293|ref|XP_003535200.1|/5.68224e-95/PREDICTED: LOW QUALITY PROTEIN: cysteine proteinase RD21a-like [Glycine max]
Unigene7341	1195	7	362	0.185585218936071	8.84729997151806	5.57508352344407	2.1744e-91	6.08455014241486e-90	5.80254	2.4845	1.65847e-07	1.93393e-05	Up	-	-	-	-	gi|168012482|ref|XP_001758931.1|/2.51065e-19/predicted protein [Physcomitrella patens subsp. patens]
Unigene14078	207	1	57	0.153053372414496	8.04219496570252	5.71548257258321	2.01882e-15	1.58834459331476e-14	5.79474	-0.456743	2.97774e-05	0.00133521	Up	-	-	-	-	-
CL7351.Contig2	1423	25	1262	0.556606607340137	25.9014777239873	5.5402325636263	0	0	5.78655	3.83903	3.15217e-08	4.91066e-06	Up	K00071|1|2e-18|92.0|zma:100191884|corticosteroid 11-beta-dehydrogenase isozyme 2 [EC:1.1.1.-];K00059|2|3e-16|85.1|gmx:100806814|3-oxoacyl-[acyl-carrier protein] reductase [EC:1.1.1.100]	-	GO:0003824//catalytic activity	GO:0008152//metabolic process	gi|302756637|ref|XP_002961742.1|/4.66499e-79/hypothetical protein SELMODRAFT_266637 [Selaginella moellendorffii]
CL6025.Contig2	1376	1	56	0.0230247442513086	1.18861082265432	5.68994748047607	3.81528e-15	2.96815516887588e-14	5.76926	0.420076	3.25499e-05	0.00143024	Up	K00599|1|5e-67|253|olu:OSTLU_86989|[EC:2.1.1.-]	-	GO:0016741	-	gi|168022959|ref|XP_001764006.1|/1.21933e-125/predicted protein [Physcomitrella patens subsp. patens]
CL415.Contig1	1067	33	1624	0.979857157416514	44.452039613119	5.50353435624519	0	0	5.75165	4.70583	2.71378e-08	4.3304e-06	Up	-	-	-	-	-
Unigene23211	984	1	55	0.0321972033432933	1.63244169313442	5.66395227194313	7.20828e-15	5.5410204075523e-14	5.74332	-0.952499	3.56264e-05	0.00154987	Up	-	-	-	-	gi|168026633|ref|XP_001765836.1|/4.9838e-12/predicted protein [Physcomitrella patens subsp. patens]
Unigene3631	521	8	389	0.486480584872178	21.8062991286414	5.48621890340466	1.866802e-97	5.42188406066838e-96	5.71696	2.26776	1.85985e-07	2.11892e-05	Up	-	-	-	-	-
CL3322.Contig3	208	1	54	0.152317538893272	7.58229211594322	5.63748006058194	1.36147e-14	1.03372903629032e-13	5.7169	-0.773638	4.28502e-05	0.00180245	Up	K01183|1|4e-12|67.8|pop:POPTR_828660|chitinase [EC:3.2.1.14]	-	GO:0004553//hydrolase activity, hydrolyzing O-glycosyl compounds	GO:0009987//cellular process;GO:0008152//metabolic process	gi|302769794|ref|XP_002968316.1|/5.99193e-12/hypothetical protein SELMODRAFT_231185 [Selaginella moellendorffii]
CL1612.Contig2	408	1	53	0.0776520786514721	3.79389925046106	5.61051301298167	2.5707e-14	1.93078069469835e-13	5.69	0.0419644	4.70921e-05	0.00193141	Up	-	-	-	-	-
Unigene1852	573	1	53	0.055291532442933	2.70141517310316	5.61051301298167	2.5707e-14	1.9311016356383e-13	5.69	-0.825358	4.70921e-05	0.00193141	Up	-	-	-	-	-
CL4912.Contig2	858	17	794	0.627732887560152	27.0273397982443	5.42812491431109	1.477806e-196	7.65005827628866e-195	5.67099	2.87918	6.4349e-08	8.83712e-06	Up	-	-	-	-	-
CL4627.Contig1	1275	28	1301	0.69576262471719	29.8014365273952	5.42064288307866	0	0	5.66776	5.25211	4.8938e-08	7.06535e-06	Up	K13420|1|3e-11|68.2|osa:4337016|LRR receptor-like serine/threonine-protein kinase FLS2 [EC:2.7.11.1]	-	GO:0003824//catalytic activity	-	gi|168020563|ref|XP_001762812.1|/3.6045e-19/predicted protein [Physcomitrella patens subsp. patens]
Unigene43768	206	1	52	0.153796349950488	7.37235450611667	5.58303227655957	4.85238e-14	3.59843710141122e-13	5.66258	-0.447913	5.18287e-05	0.00210379	Up	K02901|1|2e-16|81.6|osa:4349409|large subunit ribosomal protein L27e	GO:0043231//intracellular membrane-bounded organelle;GO:0030529//ribonucleoprotein complex	-	-	gi|149391383|gb|ABR25709.1|/3.40503e-15/60S ribosomal protein l27 [Oryza sativa Indica Group]
Unigene27682	243	1	51	0.130378798723459	6.12962618243603	5.55501790038997	9.15622e-14	6.71624564583672e-13	5.63463	-0.679497	5.71267e-05	0.00227434	Up	-	-	-	-	-
CL5902.Contig2	1240	6	277	0.153300232692584	6.52421359844959	5.4113722237465	2.3057e-69	5.11281621197252e-68	5.63457	2.64476	4.37119e-07	4.17158e-05	Up	K03781|1|1e-156|550|ppp:PHYPADRAFT_64727|catalase [EC:1.11.1.6]	GO:0005777//peroxisome	GO:0005506//iron ion binding;GO:0004601//peroxidase activity	GO:0042743//hydrogen peroxide metabolic process;GO:0006950//response to stress	gi|170181039|gb|ACB11496.1|/1.06748e-161/catalase [Pinus sylvestris]
Unigene37545	1991	24	1088	0.381903141213066	15.9598102108229	5.38509289894765	7.94392e-268	5.53161221325115e-266	5.63112	3.62311	6.16706e-08	8.52872e-06	Up	K00924|1|4e-28|124|ath:AT5G22850|[EC:2.7.1.-];K08245|3|2e-07|56.2|osa:4327861|phytepsin [EC:3.4.23.40]	-	-	-	gi|302768196|ref|XP_002967518.1|/1.25249e-75/hypothetical protein SELMODRAFT_87804 [Selaginella moellendorffii]
Unigene37080	1131	67	2983	1.87683220337457	77.0301485972196	5.35905163029591	0	0	5.61001	5.58698	3.96402e-08	5.9406e-06	Up	-	-	-	-	gi|168019859|ref|XP_001762461.1|/3.72914e-17/predicted protein [Physcomitrella patens subsp. patens]
CL1331.Contig2	1439	1	50	0.0220167116676863	1.01479728728553	5.52644874819319	1.727146e-13	1.25045149041974e-12	5.60613	-0.654839	6.30631e-05	0.00245125	Up	-	GO:0043229//intracellular organelle	-	-	gi|168053167|ref|XP_001779009.1|/6.116e-10/predicted protein [Physcomitrella patens subsp. patens]
CL5701.Contig1	641	1	50	0.0494259720589713	2.27814866833678	5.52644874819319	1.727146e-13	1.25025119384911e-12	5.60613	2.53611	6.30631e-05	0.00245125	Up	-	-	-	-	-
CL2267.Contig2	1089	30	1318	0.872783693933901	35.3474116558368	5.339836617818	0	0	5.5874	4.49842	6.62411e-08	8.97191e-06	Up	-	-	-	-	-
Unigene2813	1168	7	310	0.189875288209421	7.75155688159593	5.35136204163511	4.24322e-77	1.02820159914209e-75	5.5789	1.36899	4.1029e-07	3.96352e-05	Up	-	-	-	-	-
CL1289.Contig1	1233	1	49	0.0256950917192219	1.16065485034534	5.49730240253368	3.25678e-13	2.32182365925225e-12	5.57705	0.284259	6.97268e-05	0.00268579	Up	-	-	-	-	gi|168067729|ref|XP_001785760.1|/6.25389e-13/predicted protein [Physcomitrella patens subsp. patens]
CL1928.Contig4	239	1	49	0.132560870668622	5.98781351663515	5.49730240253368	3.25678e-13	2.32145744100946e-12	5.57705	-0.919004	6.97268e-05	0.00268579	Up	-	-	-	-	-
Unigene11123	286	1	49	0.11077639192238	5.00380220446084	5.49730240253367	3.25678e-13	2.32218999305775e-12	5.57705	-0.825479	6.97268e-05	0.00268579	Up	-	GO:0005576//extracellular region	GO:0046914//transition metal ion binding;GO:0003824//catalytic activity;GO:0016209//antioxidant activity	GO:0008152//metabolic process	gi|224149577|ref|XP_002336831.1|/8.54339e-27/predicted protein [Populus trichocarpa]
Unigene28713	273	1	49	0.116051458204398	5.24207849991136	5.49730240253368	3.25678e-13	2.32255644248067e-12	5.57705	-0.810214	6.97268e-05	0.00268579	Up	-	-	-	-	-
Unigene31261	651	18	777	0.876001329671906	34.8586141722216	5.31443834538387	1.453634e-190	7.3317664875e-189	5.55792	4.57004	9.90266e-08	1.24698e-05	Up	-	-	-	-	-
Unigene16032	1269	50	2148	1.24830764735227	49.4359338167933	5.30751464662916	0	0	5.55754	6.27876	5.60905e-08	7.92384e-06	Up	-	-	-	-	gi|219122914|ref|XP_002181781.1|/2.61251e-70/predicted protein [Phaeodactylum tricornutum CCAP 1055/1]
Unigene34509	1274	21	889	0.52223156191979	20.3799174333289	5.28631474446948	2.77824e-217	1.5558144e-215	5.53126	3.2292	1.00081e-07	1.25624e-05	Up	-	-	-	-	gi|71609008|emb|CAH58719.1|/4.8105e-48/germin-like protein precursor [Physcomitrella patens]
Unigene3131	632	4	172	0.200519291707599	7.94843186650213	5.30885731312057	3.54288e-43	5.56130020701632e-42	5.51712	1.85397	1.65455e-06	0.000123508	Up	-	-	-	-	-
CL431.Contig1	1340	1	46	0.0236433194700005	1.00258942738177	5.40615451447548	2.1786e-12	1.48836419047619e-11	5.48613	-0.706523	9.51988e-05	0.00349364	Up	-	GO:0044464//cell part	-	-	gi|297726545|ref|NP_001175636.1|/4.69211e-09/Os08g0485800 [Oryza sativa Japonica Group]
CL9435.Contig1	835	1	46	0.0379425725626355	1.60894590741505	5.40615451447548	2.1786e-12	1.48791432975669e-11	5.48613	-0.319295	9.51988e-05	0.00349364	Up	-	-	-	-	-
Unigene14212	510	1	46	0.0621216629211777	2.63425457390504	5.40615451447548	2.1786e-12	1.4881392261185e-11	5.48613	-1.14693	9.51988e-05	0.00349364	Up	K10872|1|3e-71|265|gmx:548075|meiotic recombination protein DMC1	GO:0043231//intracellular membrane-bounded organelle	GO:0042623//ATPase activity, coupled;GO:0003677//DNA binding;GO:0032559	GO:0000730//DNA recombinase assembly;GO:0022403	gi|145952326|gb|ABP98984.1|/8.63258e-71/DMC1 [Hieracium caespitosum]
CL139.Contig3	312	55	2236	5.58497642608665	209.308705817889	5.227937317737	0	0	5.4783	4.76457	6.9093e-08	9.2627e-06	Up	-	-	-	-	-
Unigene11637	694	7	284	0.319559562865424	11.9516800051499	5.22498475586555	5.53908e-70	1.23860516259278e-68	5.45258	1.54885	6.81449e-07	6.02211e-05	Up	-	-	-	-	-
CL1844.Contig1	3083	34	1357	0.349396573160305	12.8551281428483	5.20133472258699	0	0	5.44963	4.46431	9.47703e-08	1.2123e-05	Up	K12843|1|3e-99|361|vvi:100248403|U4/U6 small nuclear ribonucleoprotein PRP3;K05681|2|2e-57|223|cme:CMS467C|ATP-binding cassette, subfamily G (WHITE), member 2;K05658|4|2e-17|90.1|ppp:PHYPADRAFT_198750|ATP-binding cassette, subfamily B (MDR/TAP), member 1	-	-	-	gi|168045225|ref|XP_001775079.1|/5.32834e-140/ATP-binding cassette transporter, subfamily G, member 12, group WBC protein PpABCG12 [Physcomitrella patens subsp. patens]
Unigene14439	293	1	44	0.108129856961777	4.38586382537684	5.34202417705577	7.71874e-12	5.13355847064018e-11	5.42217	-0.119721	0.000118214	0.00418248	Up	-	-	-	-	-
Unigene533	442	1	44	0.0716788418321281	2.9073712688584	5.34202417705577	7.71874e-12	5.13431407241684e-11	5.42217	-0.437618	0.000118214	0.00418248	Up	-	-	-	-	-
Unigene9638	249	1	44	0.127237140922894	5.16087590696953	5.34202417705577	7.71874e-12	5.13280309123014e-11	5.42217	0.407869	0.000118214	0.00418248	Up	K08286|1|1e-14|76.3|aly:ARALYDRAFT_491919|protein-serine/threonine kinase [EC:2.7.11.-]	GO:0009536//plastid	GO:0004672//protein kinase activity	GO:0009987//cellular process;GO:0023052//signaling	gi|356561492|ref|XP_003549015.1|/3.61705e-17/PREDICTED: receptor-like protein 12-like [Glycine max]
Unigene6200	1004	2	82	0.0631116495812761	2.38533964751231	5.24014456303655	4.7666e-21	4.60380823252832e-20	5.40449	0.67116	1.54669e-05	0.000788634	Up	-	-	-	-	-
Unigene38991	251	1	43	0.126223299162552	5.00339535819656	5.30885731312057	1.451916e-11	9.53013621960784e-11	5.38909	0.399248	0.000132109	0.00459302	Up	-	-	-	-	-
Unigene9271	472	1	43	0.067122983241103	2.66070388751554	5.30885731312057	1.451916e-11	9.5287522323555e-11	5.38909	-1.02501	0.000132109	0.00459302	Up	-	-	-	-	-
Unigene9399	819	3	119	0.116051458204398	4.2435873570711	5.19244782100525	6.1707e-30	7.56555275094954e-29	5.38599	0.393371	5.47143e-06	0.000336143	Up	K14638|1|2e-24|110|rcu:RCOM_0730410|solute carrier family 15 (peptide/histidine transporter), member 3/4	GO:0044464//cell part	-	GO:0006810//transport	gi|215697740|dbj|BAG91734.1|/1.40449e-27/unnamed protein product [Oryza sativa Japonica Group]
Unigene12349	551	1	42	0.0574991798362987	2.22621845549775	5.27490998119723	2.7298e-11	1.76462768702618e-10	5.35524	-0.211255	0.000147935	0.0050308	Up	-	-	-	-	-
Unigene9206	332	3	116	0.286283567076512	10.2044591796898	5.15561105282489	4.06768e-29	4.904658339381e-28	5.34919	0.338639	6.56424e-06	0.000391411	Up	K13289|1|7e-06|47.0|vvi:100265560|cathepsin A (carboxypeptidase C) [EC:3.4.16.5]	-	-	-	-
CL9957.Contig1	1113	4	153	0.113861808049598	4.01482253997832	5.13998040111112	5.52434e-38	7.95336009174896e-37	5.34836	1.96091	3.24154e-06	0.000215087	Up	-	-	-	-	-
CL1637.Contig1	1815	26	967	0.453847520845629	15.5603704421218	5.09952491975422	3.65242e-232	2.19203405896414e-230	5.34617	5.23727	1.91667e-07	2.16458e-05	Up	K00430|1|5e-65|247|gmx:547499|peroxidase [EC:1.11.1.7]	-	-	-	gi|357464247|ref|XP_003602405.1|/1.4581e-67/Peroxidase [Medicago truncatula]
Unigene41722	2643	18	669	0.215768772461752	7.39263121675516	5.09852995761762	4.49386e-161	1.934157344e-159	5.34205	3.35561	2.40762e-07	2.62864e-05	Up	K13430|1|9e-64|243|sbi:SORBI_04g020990|serine/threonine-protein kinase PBS1 [EC:2.7.11.1];K04733|2|2e-63|243|smo:SELMODRAFT_159261|interleukin-1 receptor-associated kinase 4 [EC:2.7.11.1]	GO:0044464//cell part	-	-	gi|157101246|dbj|BAF79954.1|/2.22682e-131/receptor-like kinase [Marchantia polymorpha]
Unigene15902	286	3	114	0.332329175767139	11.6414990062967	5.13052007186206	1.428588e-28	1.70165389815498e-27	5.32413	0.384256	7.20453e-06	0.0004206	Up	-	-	-	-	gi|55168340|gb|AAV44205.1|/1.72543e-19/unknow protein [Oryza sativa Japonica Group]
Unigene22075	514	2	77	0.123276451711286	4.37519781412835	5.14937909911337	1.107966e-19	1.02416034919206e-18	5.31386	-0.0396442	2.1417e-05	0.00102281	Up	-	-	-	-	-
Unigene31168	502	2	77	0.126223299162552	4.47978421605971	5.14937909911337	1.107966e-19	1.02436987463175e-18	5.31386	0.188013	2.1417e-05	0.00102281	Up	-	-	-	-	-
Unigene41955	539	2	77	0.11755861999926	4.17226656115394	5.14937909911337	1.107966e-19	1.02457948581952e-18	5.31386	-0.116403	2.1417e-05	0.00102281	Up	-	-	-	-	-
Unigene16426	650	4	149	0.194966449783388	6.69488311274394	5.10176107888063	6.79982e-37	9.57909804987531e-36	5.31017	0.774093	3.74221e-06	0.000244603	Up	-	-	-	-	gi|55168340|gb|AAV44205.1|/8.21074e-24/unknow protein [Oryza sativa Japonica Group]
Unigene37556	1098	267	9578	7.70410459014277	254.766651966418	5.04740534696692	0	0	5.30043	7.57399	1.13801e-07	1.39731e-05	Up	K03781|1|1e-70|265|gmx:547510|catalase [EC:1.11.1.6]	GO:0005777//peroxisome	GO:0005506//iron ion binding;GO:0004601//peroxidase activity	GO:0042743//hydrogen peroxide metabolic process;GO:0006950//response to stress	gi|416755|sp|P32290.1|CATA_PHAAU/1.05213e-69/RecName: Full=Catalase
CL502.Contig2	1159	5	182	0.136678378299399	4.5862533208888	5.0684591037298	1.165718e-44	1.86086640254327e-43	5.28584	0.6351	2.50927e-06	0.00017351	Up	-	-	-	-	-
CL9392.Contig1	475	1	40	0.0666990486101065	2.4594413413118	5.20452065330584	9.63522e-11	6.02011422978017e-10	5.28505	-0.274818	0.000186674	0.00615696	Up	K02957|1|2e-56|216|zma:100280584|small subunit ribosomal protein S15Ae	GO:0030529//ribonucleoprotein complex	GO:0005198//structural molecule activity	GO:0010467//gene expression	gi|323453584|gb|EGB09455.1|/5.85126e-57/hypothetical protein AURANDRAFT_24204 [Aureococcus anophagefferens]
Unigene12329	238	1	40	0.133117849116809	4.90854889547522	5.20452065330583	9.63522e-11	6.01928203262372e-10	5.28505	-0.195488	0.000186674	0.00615696	Up	-	-	-	-	-
Unigene8933	409	1	40	0.0774622202684612	2.85631940616896	5.20452065330583	9.63522e-11	6.02094665707965e-10	5.28505	-1.12702	0.000186674	0.00615696	Up	K14638|1|2e-15|79.0|ppp:PHYPADRAFT_189464|solute carrier family 15 (peptide/histidine transporter), member 3/4	GO:0044464//cell part	-	-	gi|302787477|ref|XP_002975508.1|/6.51359e-19/hypothetical protein SELMODRAFT_103849 [Selaginella moellendorffii]
Unigene13890	1025	4	145	0.123637260838246	4.13156152153293	5.06250164843341	8.34714e-36	1.15007302097561e-34	5.27095	0.622714	4.33481e-06	0.00027917	Up	-	-	GO:0016787//hydrolase activity	-	gi|359477022|ref|XP_002274616.2|/4.92891e-50/PREDICTED: chitinase 2-like [Vitis vinifera]
CL835.Contig1	2667	27	942	0.32074064432869	10.3156826787586	5.00728830586779	3.9937e-224	2.30502286590038e-222	5.25421	4.00817	2.76122e-07	2.89443e-05	Up	K00764|1|0.0|741|smo:SELMODRAFT_84776|amidophosphoribosyltransferase [EC:2.4.2.14]	GO:0030312//external encapsulating structure;GO:0044435	GO:0043169//cation binding;GO:0016763//transferase activity, transferring pentosyl groups;GO:0051540	GO:0006144//purine base metabolic process;GO:0009887//organ morphogenesis;GO:0042254//ribosome biogenesis;GO:0006163//purine nucleotide metabolic process	gi|302765178|ref|XP_002966010.1|/0/hypothetical protein SELMODRAFT_84776 [Selaginella moellendorffii]
CL544.Contig1	2068	329	11428	5.04032583246828	161.39489159868	5.0009341056196	0	0	5.25409	7.69698	1.35254e-07	1.62015e-05	Up	-	-	-	-	gi|359491429|ref|XP_002275631.2|/9.16859e-29/PREDICTED: uncharacterized protein LOC100250709 [Vitis vinifera]
Unigene3057	1068	34	1181	1.00860452720339	32.2959996826401	5.00092296656529	2.12594e-280	1.54214254382022e-278	5.24924	3.60566	2.16366e-07	2.40221e-05	Up	-	-	-	-	gi|302757055|ref|XP_002961951.1|/1.25817e-11/hypothetical protein SELMODRAFT_27978 [Selaginella moellendorffii]
CL7677.Contig1	2453	31	1077	0.400384627306897	12.8229586647124	5.0011987825758	7.41482e-256	4.87759163668122e-254	5.249	4.01633	2.21233e-07	2.4244e-05	Up	K12373|1|3e-179|627|pop:POPTR_929965|hexosaminidase [EC:3.2.1.52]	GO:0016020//membrane;GO:0031410//cytoplasmic vesicle	GO:0008194//UDP-glycosyltransferase activity;GO:0015929//hexosaminidase activity	-	gi|224120946|ref|XP_002330865.1|/2.92044e-178/predicted protein [Populus trichocarpa]
CL5902.Contig1	1425	6	212	0.133398097220213	4.34501303631751	5.02555051226051	1.328734e-51	2.3529838137931e-50	5.24894	2.24788	2.05995e-06	0.00014748	Up	K03781|1|2e-156|550|ppp:PHYPADRAFT_64727|catalase [EC:1.11.1.6]	GO:0005777//peroxisome	GO:0005506//iron ion binding;GO:0004601//peroxidase activity	GO:0042743//hydrogen peroxide metabolic process;GO:0006950//response to stress	gi|170181039|gb|ACB11496.1|/1.28895e-161/catalase [Pinus sylvestris]
CL10096.Contig1	5995	1	39	0.00528474530271903	0.189996458914933	5.16799477728072	1.808756e-10	1.1150088821716e-09	5.24864	0.302744	0.000210393	0.00668743	Up	K07204|1|0.0|1528|ppp:PHYPADRAFT_193510|regulatory associated protein of mTOR	-	GO:0005488//binding	GO:0003006//developmental process involved in reproduction;GO:0040007//growth	gi|168028852|ref|XP_001766941.1|/0/predicted protein [Physcomitrella patens subsp. patens]
CL1943.Contig1	925	1	39	0.0342508627997844	1.23138245534597	5.16799477728072	1.808756e-10	1.11485680785597e-09	5.24864	-1.14611	0.000210393	0.00668743	Up	K01051|1|3e-13|74.3|bdi:100824585|pectinesterase [EC:3.1.1.11]	GO:0030312//external encapsulating structure;GO:0031410//cytoplasmic vesicle	GO:0004091//carboxylesterase activity	GO:0071555	gi|168023639|ref|XP_001764345.1|/3.15842e-13/predicted protein [Physcomitrella patens subsp. patens]
CL6893.Contig2	222	1	39	0.142711928332435	5.13076023060822	5.16799477728072	1.808756e-10	1.1151609979809e-09	5.24864	-1.14125	0.000210393	0.00668743	Up	-	-	-	-	-
Unigene25513	292	1	39	0.108500164691098	3.90078346299666	5.16799477728072	1.808756e-10	1.11440083370143e-09	5.24864	-0.46505	0.000210393	0.00668743	Up	-	-	-	-	-
Unigene39655	453	1	39	0.0699382960039749	2.51441229844376	5.16799477728071	1.808756e-10	1.11470477501705e-09	5.24864	-1.12116	0.000210393	0.00668743	Up	-	-	-	-	-
Unigene40437	413	1	39	0.0767119808469749	2.75793891330515	5.16799477728072	1.808756e-10	1.11424892519084e-09	5.24864	-0.833872	0.000210393	0.00668743	Up	-	-	-	-	-
Unigene9696	563	1	39	0.0562736200529318	2.02314168951159	5.16799477728072	1.808756e-10	1.11455278363785e-09	5.24864	-0.774182	0.000210393	0.00668743	Up	-	-	-	-	-
Unigene19446	721	7	246	0.307592699900977	9.96483081595989	5.0177521417001	1.252928e-59	2.47583393860953e-58	5.24544	2.29683	1.57287e-06	0.000118989	Up	-	-	-	-	-
CL7992.Contig2	617	9	315	0.462136844097578	14.9106122647398	5.01187557536344	6.12116e-76	1.4659642963434e-74	5.24531	3.21476	1.06371e-06	8.71621e-05	Up	-	-	-	-	-
Unigene15855	1013	228	7785	7.13080648023153	224.449818608178	4.97618386822013	0	0	5.22909	7.15185	1.51886e-07	1.787e-05	Up	-	-	-	-	gi|302765725|ref|XP_002966283.1|/1.19442e-40/hypothetical protein SELMODRAFT_227648 [Selaginella moellendorffii]
CL3687.Contig1	445	1	38	0.0711956136849452	2.49398405677966	5.13052007186206	3.39354e-10	2.06213338281565e-09	5.21128	-0.371139	0.000237677	0.00747643	Up	K02938|1|9e-61|229|vcn:VOLCADRAFT_74803|large subunit ribosomal protein L8e	GO:0030529//ribonucleoprotein complex	GO:0005198//structural molecule activity	GO:0010467//gene expression	gi|302838674|ref|XP_002950895.1|/7.77709e-60/component of cytosolic 80S ribosome and 60S large subunit [Volvox carteri f. nagariensis]
Unigene9674	718	1	38	0.0441254151668532	1.54571435273948	5.13052007186205	3.39354e-10	2.06185613982253e-09	5.21128	-0.171616	0.000237677	0.00747643	Up	-	-	-	-	-
Unigene8944	1446	4	139	0.0876405203037361	2.80747950484287	5.00153363114198	3.57064e-34	4.76845043971631e-33	5.21003	0.806187	5.44042e-06	0.000335045	Up	K12843|1|4e-57|220|vvi:100248403|U4/U6 small nuclear ribonucleoprotein PRP3;K05681|2|5e-15|80.9|cme:CMS467C|ATP-binding cassette, subfamily G (WHITE), member 2	GO:0043231//intracellular membrane-bounded organelle;GO:0016020//membrane	GO:0016887//ATPase activity;GO:0000166//nucleotide binding	GO:0044237//cellular metabolic process	gi|224121142|ref|XP_002318509.1|/1.68579e-100/white-brown-complex ABC transporter family [Populus trichocarpa]
CL9656.Contig1	810	12	406	0.469363675404454	14.6389895886414	4.96296597488249	5.37482e-97	1.55704400923077e-95	5.20145	2.96663	5.86106e-07	5.27415e-05	Up	-	-	-	-	-
CL3266.Contig1	850	4	137	0.149091991010826	4.70729839076074	4.980624641379	1.246874e-33	1.64907023143108e-32	5.18914	0.383066	6.11419e-06	0.000368478	Up	K10523|1|4e-08|57.0|sbi:SORBI_05g024660|speckle-type POZ protein	-	-	-	gi|116782493|gb|ABK22528.1|/3.85133e-15/unknown [Picea sitchensis]
Unigene3193	1686	46	1528	0.864397516091832	26.4688986584238	4.9364594303972	0	0	5.18619	3.99285	2.64227e-07	2.82228e-05	Up	K00799|1|8e-38|156|smo:SELMODRAFT_271400|glutathione S-transferase [EC:2.5.1.18]	-	-	-	gi|302807509|ref|XP_002985449.1|/7.14242e-37/hypothetical protein SELMODRAFT_271778 [Selaginella moellendorffii]
Unigene22831	759	2	70	0.083483657680634	2.6935581224841	5.01187557536344	8.9464e-18	7.75125975460123e-17	5.17658	0.0298734	3.74458e-05	0.00160772	Up	-	-	-	-	-
Unigene15273	2446	505	16571	6.54106062360969	197.861980496391	4.91882602695024	0	0	5.17218	8.48874	1.85662e-07	2.11892e-05	Up	K02575|1|0.0|675|ppp:PHYPADRAFT_82118|MFS transporter, NNP family, nitrate/nitrite transporter	-	-	GO:0006810//transport	gi|37999154|dbj|BAD00100.1|/0/nitrate transporter [Physcomitrella patens]
Unigene2586	453	8	264	0.559506368031799	17.0206370971578	4.92698667777692	2.60902e-63	5.38633311283691e-62	5.15794	1.50077	1.78964e-06	0.000131354	Up	-	-	-	-	gi|357124790|ref|XP_003564080.1|/3.98567e-06/PREDICTED: blue copper protein-like [Brachypodium distachyon]
Unigene7534	1420	166	5352	3.70367604430063	110.077320033149	4.89341552771301	0	0	5.14603	6.51936	2.2144e-07	2.4244e-05	Up	K00924|1|3e-08|58.5|aly:ARALYDRAFT_489138|[EC:2.7.1.-]	-	-	-	gi|168041176|ref|XP_001773068.1|/4.40446e-37/predicted protein [Physcomitrella patens subsp. patens]
Unigene10339	380	2	68	0.166747621525266	5.22631285028757	4.97005539966881	3.12722e-17	2.65699052904681e-16	5.13483	-0.134477	4.34109e-05	0.00182163	Up	K01183|1|2e-24|108|rcu:RCOM_1581410|chitinase [EC:3.2.1.14]	GO:0044424//intracellular part	GO:0016798//hydrolase activity, acting on glycosyl bonds	GO:0009987//cellular process;GO:0044238//primary metabolic process	gi|302806978|ref|XP_002985220.1|/1.04148e-24/hypothetical protein SELMODRAFT_234686 [Selaginella moellendorffii]
Unigene26305	380	3	99	0.2501214322879	7.60889664968337	4.92698667777692	1.712908e-24	1.83045018529203e-23	5.12082	1.15144	1.51904e-05	0.000776543	Up	-	-	-	-	-
Unigene3113	1900	12	383	0.20009714583032	5.88728771076511	4.87883063962227	9.0876e-91	2.52885972413793e-89	5.11734	4.21137	8.23392e-07	7.03974e-05	Up	-	-	-	-	gi|302815641|ref|XP_002989501.1|/1.39624e-76/hypothetical protein SELMODRAFT_447714 [Selaginella moellendorffii]
CL974.Contig1	1355	7	224	0.163671097142881	4.82812838958626	4.88259255841847	1.153868e-53	2.10859695333603e-52	5.11035	1.23032	2.69084e-06	0.000184768	Up	-	-	-	-	gi|168018924|ref|XP_001761995.1|/1.29181e-22/predicted protein [Physcomitrella patens subsp. patens]
CL6960.Contig1	294	4	129	0.431048273330621	12.8148187235442	4.89381981384172	1.838896e-31	2.32067545467746e-30	5.10241	0.760573	8.44048e-06	0.000478987	Up	-	-	-	-	-
Unigene19389	451	4	129	0.280993774632378	8.35378426767629	4.89381981384172	1.838896e-31	2.32002758324958e-30	5.10241	0.652762	8.44048e-06	0.000478987	Up	-	GO:0031410//cytoplasmic vesicle	-	-	gi|356536369|ref|XP_003536711.1|/1.04643e-14/PREDICTED: LOW QUALITY PROTEIN: germin-like protein subfamily 3 member 2-like [Glycine max]
CL3631.Contig2	1025	183	5694	5.65640468334977	162.242146921438	4.84211949787669	0	0	5.09483	6.67445	2.68767e-07	2.86302e-05	Up	-	-	-	-	gi|357471349|ref|XP_003605959.1|/7.45119e-06/Disease resistance response protein [Medicago truncatula]
CL3631.Contig1	265	1	35	0.119554898452078	3.8573785188027	5.01187557536343	2.23294e-09	1.29839197735461e-08	5.09302	-0.56223	0.000347793	0.0101268	Up	-	-	-	-	-
CL3491.Contig2	3057	6	188	0.062182626280276	1.79610820885789	4.85221890937495	4.24802e-45	6.86120514081487e-44	5.07571	1.14186	4.07672e-06	0.000264276	Up	K03320|1|0.0|645|bdi:100829578|ammonium transporter, Amt family	GO:0016020//membrane	-	GO:0006810//transport	gi|148909476|gb|ABR17836.1|/0/unknown [Picea sitchensis]
Unigene15714	1232	3817	116461	98.1577739925072	2760.83145442357	4.81385647337368	0	0	5.06752	11.2306	2.73492e-07	2.89443e-05	Up	-	-	-	-	-
CL1928.Contig2	869	5	156	0.182290265188726	5.24294025866525	4.84606668239336	1.31346e-37	1.877225943074e-36	5.0636	0.929604	6.16942e-06	0.000370497	Up	-	-	-	-	-
Unigene33321	302	1	34	0.104907444005962	3.28807762104185	4.97005539966881	4.17868e-09	2.39011399265916e-08	5.05134	-1.10594	0.000396951	0.0114451	Up	-	-	-	-	gi|302765244|ref|XP_002966043.1|/2.22533e-14/hypothetical protein SELMODRAFT_439439 [Selaginella moellendorffii]
Unigene38647	809	1	34	0.0391619877500626	1.22744059524677	4.97005539966881	4.17868e-09	2.38981152315869e-08	5.05134	-0.526799	0.000396951	0.0114451	Up	-	-	-	-	-
Unigene34498	1548	47	1420	0.961922648721336	26.7909106058593	4.79967892113288	0	0	5.0495	3.80117	4.60744e-07	4.34445e-05	Up	-	GO:0043231//intracellular membrane-bounded organelle	-	-	gi|294462727|gb|ADE76908.1|/7.5727e-46/unknown [Picea sitchensis]
Unigene11366	487	2	64	0.130111080450927	3.83814254496297	4.88259255841847	3.80284e-16	3.09097023884892e-15	5.04753	-0.427154	5.89816e-05	0.00234345	Up	-	-	-	-	-
Unigene11950	595	2	63	0.106494279293447	3.09238580414939	4.85987248191839	7.09386e-16	5.70335742963885e-15	5.02485	-0.123219	6.38319e-05	0.00247382	Up	-	-	-	-	-
CL7508.Contig2	1287	1	33	0.0246169759827511	0.748868357130194	4.92698667777692	7.81424e-09	4.37977346000248e-08	5.00843	-1.21502	0.000521585	0.0139728	Up	K09840|1|6e-20|97.1|osa:4342424|9-cis-epoxycarotenoid dioxygenase [EC:1.13.11.51];K11159|2|2e-19|95.1|bdi:100832496|carotenoid cleavage dioxygenase	GO:0043231//intracellular membrane-bounded organelle	-	-	gi|168004042|ref|XP_001754721.1|/2.84986e-173/predicted protein [Physcomitrella patens subsp. patens]
Unigene33611	362	1	33	0.0875194698613277	2.66241319233856	4.92698667777692	7.81424e-09	4.37923033333333e-08	5.00843	-0.859906	0.000521585	0.0139728	Up	-	-	-	-	-
Unigene40265	869	1	33	0.0364580530377452	1.10908351625611	4.92698667777692	7.81424e-09	4.38031672140908e-08	5.00843	-0.673981	0.000521585	0.0139728	Up	K05613|1|2e-11|68.2|ppp:PHYPADRAFT_2763|solute carrier family 1 (glial high affinity glutamate transporter), member 2	-	-	-	gi|302756685|ref|XP_002961766.1|/1.37301e-15/hypothetical protein SELMODRAFT_403919 [Selaginella moellendorffii]
Unigene6161	451	1	33	0.0702484436580945	2.13701458010324	4.92698667777692	7.81424e-09	4.37868734135152e-08	5.00843	0.246572	0.000521585	0.0139728	Up	-	-	-	-	-
Unigene11454	968	21	615	0.687317158972947	18.555379696041	4.75471773586631	7.5982e-143	2.93234717677199e-141	4.99975	2.70093	8.81808e-07	7.44231e-05	Up	K13289|1|3e-54|210|vvi:100247312|cathepsin A (carboxypeptidase C) [EC:3.4.16.5]	-	-	-	gi|297821659|ref|XP_002878712.1|/1.50746e-53/hypothetical protein ARALYDRAFT_320208 [Arabidopsis lyrata subsp. lyrata]
Unigene8239	1018	57	1660	1.77394571819119	47.624496503545	4.74667007048802	0	0	4.99718	4.19422	5.01946e-07	4.65371e-05	Up	-	-	-	-	gi|125528686|gb|EAY76800.1|/2.43486e-17/hypothetical protein OsI_04758 [Oryza sativa Indica Group]
CL7953.Contig1	844	22	641	0.825835376748357	22.181232298457	4.74734148639991	1.084956e-148	4.3583405824e-147	4.99277	4.39198	8.86236e-07	7.4637e-05	Up	-	-	-	-	-
Unigene30456	318	6	177	0.597774492260389	16.2560951863828	4.76523560778031	3.95076e-42	6.07701653914227e-41	4.98879	2.25637	5.82059e-06	0.000353487	Up	-	-	-	-	-
Unigene4254	362	2	61	0.175038939722655	4.92143044644401	4.81332989598136	2.46514e-15	1.93310093492972e-14	4.9784	0.0705334	7.49901e-05	0.0028502	Up	-	-	-	-	-
Unigene37285	836	89	2543	3.37284961721562	88.8403314056235	4.71917487414218	0	0	4.97084	4.84431	5.15698e-07	4.74188e-05	Up	-	-	-	-	-
CL4007.Contig3	370	1	32	0.0856271569994611	2.52591272891482	4.88259255841847	1.460154e-08	8.01594746938776e-08	4.9642	-1.63872	0.000600631	0.0154829	Up	-	-	-	-	-
Unigene12330	611	1	32	0.0518527791977097	1.52960345286167	4.88259255841847	1.460154e-08	8.01400043332524e-08	4.9642	-1.28386	0.000600631	0.0154829	Up	-	-	-	-	-
Unigene20636	251	1	32	0.126223299162552	3.72345701075093	4.88259255841847	1.460154e-08	8.01789545176185e-08	4.9642	-0.0629151	0.000600631	0.0154829	Up	K08770|1|3e-40|160|vcn:VOLCADRAFT_75856|ubiquitin C	GO:0043231//intracellular membrane-bounded organelle	-	-	gi|75858833|gb|ABA28993.1|/3.03103e-40/polyubiquitin [Symbiodinium sp. C3]
Unigene24198	254	1	32	0.124732472794491	3.67947917204127	4.88259255841847	1.460154e-08	8.01497383311065e-08	4.9642	-1.47531	0.000600631	0.0154829	Up	-	-	-	-	-
Unigene4389	397	1	32	0.0798036475813617	2.3541252133463	4.88259255841847	1.460154e-08	8.01302726994535e-08	4.9642	-1.3597	0.000600631	0.0154829	Up	-	-	-	-	-
Unigene5442	238	1	32	0.133117849116809	3.92683911638018	4.88259255841847	1.460154e-08	8.01692134224274e-08	4.9642	-0.250225	0.000600631	0.0154829	Up	-	-	-	-	-
Unigene37131	1695	110	3117	2.05606211792216	53.7077782288011	4.70717528451918	0	0	4.95923	5.81595	5.16128e-07	4.74188e-05	Up	K00924|1|2e-10|65.9|ath:AT5G22850|[EC:2.7.1.-]	-	GO:0016787//hydrolase activity	-	gi|168000296|ref|XP_001752852.1|/2.31896e-27/predicted protein [Physcomitrella patens subsp. patens]
CL502.Contig1	1163	8	228	0.217933262870512	5.72565557317428	4.71548257258321	1.36264e-53	2.48709316962843e-52	4.94654	1.02254	4.17013e-06	0.000269483	Up	-	-	-	-	-
Unigene8010	632	202	5665	10.1262242312337	261.789921649619	4.69224131637456	0	0	4.94505	6.46874	5.0555e-07	4.66645e-05	Up	-	-	GO:0016682//oxidoreductase activity, acting on diphenols and related substances as donors, oxygen as acceptor	GO:0003006//developmental process involved in reproduction;GO:0010038//response to metal ion	gi|297739361|emb|CBI29351.3|/7.44697e-11/unnamed protein product [Vitis vinifera]
CL10621.Contig1	3189	2	59	0.0198695817433682	0.540340573771269	4.76523560778031	8.55004e-15	6.55459555012723e-14	4.9304	0.788524	8.84734e-05	0.00333374	Up	K13420|1|6e-102|370|pop:POPTR_1075175|LRR receptor-like serine/threonine-protein kinase FLS2 [EC:2.7.11.1]	-	-	-	gi|60327196|gb|AAX19021.1|/3.37491e-121/Cf-2.3 [Solanum pimpinellifolium]
CL3582.Contig1	847	2	59	0.0748100309086201	2.03441096783539	4.76523560778031	8.55004e-15	6.55348384803257e-14	4.9304	-0.685026	8.84734e-05	0.00333374	Up	-	-	-	-	-
Unigene13386	224	1	31	0.14143771468661	4.04188323111788	4.83678886880534	2.7262e-08	1.46931938461538e-07	4.91856	-0.666302	0.0006939	0.0175654	Up	-	-	-	-	-
Unigene215	664	1	31	0.0477139278460853	1.3635268731482	4.83678886880534	2.7262e-08	1.4691441736227e-07	4.91856	-1.3713	0.0006939	0.0175654	Up	-	-	-	-	-
Unigene6077	551	1	31	0.0574991798362987	1.64316124096262	4.83678886880534	2.7262e-08	1.46896900441159e-07	4.91856	-0.725713	0.0006939	0.0175654	Up	-	-	-	-	-
Unigene8787	992	11	303	0.351313033253837	8.92074332278982	4.66633492325412	2.3013e-70	5.17157382396817e-69	4.90355	2.85636	2.07526e-06	0.00014748	Up	-	-	-	-	gi|357471349|ref|XP_003605959.1|/5.59167e-11/Disease resistance response protein [Medicago truncatula]
CL3743.Contig1	898	4	112	0.141122708640537	3.64260243200968	4.68994748047608	7.1021e-27	8.0988671006813e-26	4.89874	0.0289147	1.86443e-05	0.000926667	Up	-	-	-	-	-
CL5378.Contig3	3074	1	30	0.0103064567631102	0.285027969369658	4.78948315402698	5.08562e-08	2.68554964991821e-07	4.87144	-0.372223	0.000804374	0.0196307	Up	K00423|1|0.0|659|smo:SELMODRAFT_104957|L-ascorbate oxidase [EC:1.10.3.3]	GO:0031410//cytoplasmic vesicle	-	-	gi|302789037|ref|XP_002976287.1|/0/hypothetical protein SELMODRAFT_104957 [Selaginella moellendorffii]
Unigene28464	230	1	30	0.137748035173046	3.80946077322751	4.78948315402699	5.08562e-08	2.6852358808272e-07	4.87144	-1.33458	0.000804374	0.0196307	Up	-	-	-	-	-
CL10689.Contig1	274	3	83	0.346883738209496	8.84703237967313	4.67266948904424	3.57734e-20	3.36386078401998e-19	4.86684	1.15289	4.00289e-05	0.00170747	Up	-	-	-	-	-
CL6532.Contig1	1181	9	242	0.241438131082308	5.98460588873393	4.63153079425075	3.11734e-56	5.93673953982301e-55	4.86512	2.61767	4.7955e-06	0.000302295	Up	-	-	-	-	gi|302760277|ref|XP_002963561.1|/2.31206e-09/hypothetical protein SELMODRAFT_438380 [Selaginella moellendorffii]
Unigene20076	947	11	294	0.368006894390503	9.06707981294066	4.62283328461754	5.95944e-68	1.30168686553891e-66	4.86007	1.71616	2.49447e-06	0.000172789	Up	-	-	-	-	gi|148291154|emb|CAN84536.1|/4.73332e-12/late embryogenesis abundant protein [Vigna radiata]
CL5887.Contig1	1114	4	109	0.113759598168045	2.85766551719969	4.6507768831954	4.54228e-26	5.05976627458713e-25	4.85961	1.35876	2.14976e-05	0.00102332	Up	-	-	-	-	-
Unigene38673	1800	4	109	0.070404551310668	1.76857743675581	4.6507768831954	4.54228e-26	5.06101375147929e-25	4.85961	2.85211	2.14976e-05	0.00102332	Up	-	-	-	-	gi|74325329|gb|ABA03103.1|/2.61043e-08/putative CC-NBS-LRR protein [Pinus monticola]
Unigene3887	497	3	82	0.191239726900205	4.81867405654399	4.6551820623154	6.64106e-20	6.18809862927835e-19	4.84938	-0.141358	4.25866e-05	0.00179328	Up	-	-	-	-	-
Unigene35183	1165	31	811	0.843041622990403	20.3312937919922	4.59195435224887	3.9147e-184	1.91879742299349e-182	4.8398	3.05677	1.17672e-06	9.48454e-05	Up	-	GO:0031410//cytoplasmic vesicle	-	-	gi|57157801|dbj|BAD86498.1|/4.40159e-53/germin-like protein [Physcomitrella patens subsp. patens]
CL9401.Contig1	1543	29	752	0.595450028907464	14.233837445181	4.57920041496853	1.43018e-170	6.52196716044399e-169	4.82665	3.62537	1.52423e-06	0.000115531	Up	-	-	-	-	-
Unigene10321	392	1	29	0.0808215512494913	2.16063804059758	4.74057355354604	9.47834e-08	4.89873217383349e-07	4.82273	-0.773474	0.000935753	0.0218235	Up	-	-	-	-	-
Unigene24710	251	1	29	0.126223299162552	3.37438291599303	4.74057355354604	9.47834e-08	4.89929247718175e-07	4.82273	-0.804969	0.000935753	0.0218235	Up	-	-	-	-	-
Unigene2527	263	1	29	0.120464061177949	3.22041867648004	4.74057355354604	9.47834e-08	4.89985290871654e-07	4.82273	-0.978943	0.000935753	0.0218235	Up	-	-	-	-	-
Unigene29419	572	1	29	0.0553881959611899	1.48071697887107	4.74057355354604	9.47834e-08	4.90041346848187e-07	4.82273	-0.652411	0.000935753	0.0218235	Up	K13420|1|3e-26|115|vvi:100253808|LRR receptor-like serine/threonine-protein kinase FLS2 [EC:2.7.11.1]	-	GO:0003824//catalytic activity	-	gi|356547478|ref|XP_003542139.1|/4.83101e-29/PREDICTED: putative leucine-rich repeat receptor-like serine/threonine-protein kinase At2g24130-like [Glycine max]
Unigene33885	497	1	29	0.0637465756334016	1.70416521511921	4.74057355354604	9.47834e-08	4.89817199862779e-07	4.82273	-1.35901	0.000935753	0.0218235	Up	K01051|1|2e-49|192|gmx:100817924|pectinesterase [EC:3.1.1.11]	GO:0030312//external encapsulating structure;GO:0031410//cytoplasmic vesicle	GO:0004091//carboxylesterase activity	GO:0071555	gi|356520820|ref|XP_003529058.1|/1.92625e-48/PREDICTED: probable pectinesterase 53-like [Glycine max]
CL2267.Contig1	1387	141	3522	3.22074173083049	74.1622637337341	4.52522039985088	0	0	4.77765	6.15051	1.0142e-06	8.36267e-05	Up	-	-	-	-	-
CL148.Contig62	343	1	28	0.0923674871422758	2.38415232065939	4.68994748047607	1.764816e-07	8.90825027052385e-07	4.77231	-1.32037	0.00109265	0.025001	Up	-	-	-	-	gi|224159219|ref|XP_002338056.1|/3.4514e-23/predicted protein [Populus trichocarpa]
Unigene19110	248	1	28	0.127750193910486	3.29743647575069	4.68994748047608	1.764816e-07	8.91123627620112e-07	4.77231	-0.310293	0.00109265	0.025001	Up	-	-	-	-	-
Unigene28648	426	1	28	0.0743710049056352	1.91963438024923	4.68994748047607	1.764816e-07	8.91024071857893e-07	4.77231	-1.51456	0.00109265	0.025001	Up	-	-	-	-	-
Unigene41841	414	1	28	0.0765266862072479	1.97527595648834	4.68994748047607	1.764816e-07	8.90924538337802e-07	4.77231	-1.41548	0.00109265	0.025001	Up	-	-	-	-	-
Unigene1351	398	11	273	0.875634494944238	20.0331693426261	4.51591808070103	2.4498e-62	4.9825095229523e-61	4.7532	1.45941	3.81502e-06	0.000248949	Up	-	-	-	-	-
Unigene43290	314	4	101	0.403592969296823	9.39424349915871	4.54080404117027	6.3125e-24	6.63274819809347e-23	4.74976	0.376109	3.19532e-05	0.00141651	Up	-	-	-	-	-
Unigene12705	628	2	52	0.100898242324206	2.41832010869432	4.58303227655956	6.5317e-13	4.57360685466377e-12	4.74859	0.284115	0.000179717	0.00596744	Up	-	-	-	-	-
Unigene38793	1241	2	52	0.0510589010311049	1.22377520407738	4.58303227655956	6.5317e-13	4.57289831758327e-12	4.74859	1.13857	0.000179717	0.00596744	Up	-	-	-	-	-
Unigene32343	371	1	27	0.0853963560371984	2.12549428587087	4.63748006058193	3.28258e-07	1.61632551056875e-06	4.72007	-1.43515	0.00128085	0.0282396	Up	K12311|1|7e-16|80.1|smo:SELMODRAFT_103066|lysosomal alpha-mannosidase [EC:3.2.1.24];K01191|2|2e-13|72.4|ppp:PHYPADRAFT_136484|alpha-mannosidase [EC:3.2.1.24]	-	GO:0043169//cation binding;GO:0015923//mannosidase activity	GO:0005975//carbohydrate metabolic process	gi|302762054|ref|XP_002964449.1|/9.87846e-15/hypothetical protein SELMODRAFT_266756 [Selaginella moellendorffii]
CL148.Contig56	612	7	169	0.362376367040203	8.06501853242665	4.47611707264305	6.86076e-39	1.00568104417775e-37	4.70412	1.18414	1.33583e-05	0.000695938	Up	-	GO:0009536//plastid	-	-	gi|357467743|ref|XP_003604156.1|/9.02043e-39/Cell wall-associated hydrolase [Medicago truncatula]
CL7625.Contig2	2121	3	74	0.0448119492076388	1.01896939117291	4.50708342332626	9.22518e-18	7.98820338302357e-17	4.7015	0.591997	7.65793e-05	0.002905	Up	-	-	-	-	gi|145351949|ref|XP_001420322.1|/5.05347e-06/predicted protein [Ostreococcus lucimarinus CCE9901]
CL6742.Contig1	759	5	121	0.208709144201585	4.65600761172251	4.4795277008057	3.28682e-28	3.88131615991638e-27	4.69738	0.827794	2.46814e-05	0.00115533	Up	-	-	-	-	-
Unigene2797	375	10	238	0.844854615728016	18.5359895756866	4.45548222683905	4.41132e-54	8.11711618241042e-53	4.69116	1.48877	5.36926e-06	0.00033118	Up	-	-	-	-	-
Unigene36986	912	6	143	0.208434526906583	4.57942853916129	4.4575013944757	5.08536e-33	6.63062865320254e-32	4.68128	0.318222	1.87866e-05	0.000932563	Up	-	-	-	-	-
CL7500.Contig1	220	4	96	0.576037237996375	12.7443778595248	4.46755505913963	1.363202e-22	1.38098688150639e-21	4.6766	0.779585	4.14846e-05	0.00175061	Up	-	-	-	-	-
Unigene4072	296	4	96	0.428135784997306	9.47217273343056	4.46755505913962	1.363202e-22	1.38067738198117e-21	4.6766	0.253367	4.14846e-05	0.00175061	Up	-	-	-	-	-
Unigene24562	553	1	26	0.0572912262021711	1.37315102012661	4.58303227655956	6.09892e-07	2.92189539531432e-06	4.66587	-1.47493	0.00150764	0.0318107	Up	K14638|1|7e-32|134|pop:POPTR_752070|solute carrier family 15 (peptide/histidine transporter), member 3/4	-	-	-	gi|168024785|ref|XP_001764916.1|/4.82737e-31/predicted protein [Physcomitrella patens subsp. patens]
Unigene42133	242	1	26	0.130917554090085	3.13782030632238	4.58303227655956	6.09892e-07	2.9215856756413e-06	4.66587	-0.326823	0.00150764	0.0318107	Up	-	-	-	-	-
Unigene24755	248	2	49	0.255500387820973	5.77051383256372	4.49730240253368	4.14974e-12	2.7977778618529e-11	4.66306	1.05344	0.00023965	0.00747643	Up	-	-	-	-	-
CL3699.Contig1	346	8	186	0.732532903810419	15.70026318677	4.4217513695265	2.3189e-42	3.58275995897436e-41	4.65298	1.62552	1.31396e-05	0.000685942	Up	-	-	-	-	-
Unigene14278	1262	6	140	0.150627803913474	3.23995343100702	4.42691307464228	3.1941e-32	4.10312015918135e-31	4.65072	0.710907	2.10007e-05	0.00101312	Up	K01206|1|2e-19|95.1|ath:AT1G67830|alpha-L-fucosidase [EC:3.2.1.51];K00514|3|1e-11|69.3|rcu:RCOM_1428040|zeta-carotene desaturase [EC:1.3.5.6]	-	-	-	gi|116786598|gb|ABK24168.1|/6.00361e-43/unknown [Picea sitchensis]
CL3562.Contig1	1667	3	71	0.0570162833049801	1.24392110431524	4.44737717720199	5.82264e-17	4.88738385735513e-16	4.6419	-0.309856	9.43271e-05	0.00347459	Up	-	-	-	-	gi|384253511|gb|EIE26986.1|/2.76324e-41/amidohydrolase 2 [Coccomyxa subellipsoidea C-169]
Unigene9234	831	3	71	0.114375624872926	2.49532669180928	4.447377177202	5.82264e-17	4.88829178673602e-16	4.6419	-0.321378	9.43271e-05	0.00347459	Up	K05658|1|1e-38|158|smo:SELMODRAFT_117529|ATP-binding cassette, subfamily B (MDR/TAP), member 1	GO:0016020//membrane	GO:0017111//nucleoside-triphosphatase activity;GO:0015562//efflux transmembrane transporter activity;GO:0005488//binding	GO:0009630//gravitropism;GO:0043479;GO:0009639//response to red or far red light;GO:0051707//response to other organism;GO:0009734//auxin mediated signaling pathway;GO:0032535;GO:0048437//floral organ development;GO:0060918//auxin transport	gi|302802598|ref|XP_002983053.1|/1.18449e-37/hypothetical protein SELMODRAFT_117529 [Selaginella moellendorffii]
Unigene9408	696	5	116	0.227600920185349	4.86764432134626	4.41864545865868	7.03952e-27	8.03358555151515e-26	4.63656	0.263985	3.2141e-05	0.00141701	Up	K14638|1|9e-46|181|ppp:PHYPADRAFT_189464|solute carrier family 15 (peptide/histidine transporter), member 3/4	GO:0044464//cell part	-	-	gi|168037235|ref|XP_001771110.1|/9.51883e-45/predicted protein [Physcomitrella patens subsp. patens]
Unigene13559	368	2	48	0.172185043966308	3.80946077322751	4.46755505913962	7.67494e-12	5.10593093596349e-11	4.63338	0.632612	0.000264573	0.00814677	Up	-	-	-	-	-
CL11.Contig1	2906	206	4595	2.24587126858187	46.1806448518639	4.36194117741165	0	0	4.61478	6.28435	1.88582e-06	0.00013739	Up	K00423|1|6e-32|138|pop:POPTR_1086023|L-ascorbate oxidase [EC:1.10.3.3]	-	GO:0016491//oxidoreductase activity	-	gi|13661209|gb|AAK37830.1|AF132126_1/6.89634e-115/laccase [Pinus taeda]
Unigene41634	290	15	336	1.63872662533451	33.8385205235657	4.36801938558871	7.47872e-75	1.76213928175182e-73	4.60971	2.91871	5.24344e-06	0.000326578	Up	-	-	-	-	-
Unigene22589	285	1	25	0.111165081016844	2.56191806386645	4.5264487481932	1.131816e-06	5.31363273135259e-06	4.60955	-1.62832	0.00178229	0.0362098	Up	-	-	-	-	-
Unigene4366	205	3	69	0.463639728143424	9.83026706847489	4.40615451447548	1.983378e-16	1.63087370043668e-15	4.60074	-0.197029	0.000108817	0.00387087	Up	-	-	-	-	-
Unigene9372	610	3	68	0.155813351261314	3.25573587394963	4.38509289894766	3.65752e-16	2.97445822998021e-15	4.57972	0.827379	0.000117022	0.00415148	Up	-	GO:0031410//cytoplasmic vesicle	-	-	gi|384871402|gb|AFI25008.1|/1.2145e-07/plama membrane protein [Triticum aestivum]
Unigene1025	532	9	198	0.535974497759785	10.8698523566905	4.34202417705576	1.651314e-44	2.63046113105393e-43	4.57578	1.29593	1.51837e-05	0.000776543	Up	-	-	-	-	-
Unigene34229	1476	74	1606	1.5883953649358	31.7781982930167	4.32239537030684	0	0	4.57367	4.52956	2.55485e-06	0.000176352	Up	K00430|1|5e-58|223|smo:SELMODRAFT_77725|peroxidase [EC:1.11.1.7]	-	-	-	gi|302756183|ref|XP_002961515.1|/5.24336e-57/hypothetical protein SELMODRAFT_77725 [Selaginella moellendorffii]
Unigene24878	385	2	46	0.164582067998964	3.48953203296511	4.40615451447548	2.61934e-11	1.69467735547602e-10	4.57214	-0.334292	0.00032401	0.00961635	Up	-	-	-	-	-
Unigene6955	1212	2	46	0.0522806074089119	1.10847345931648	4.40615451447549	2.61934e-11	1.69443477354709e-10	4.57214	-0.558378	0.00032401	0.00961635	Up	K00135|1|3e-72|270|zma:100284047|succinate-semialdehyde dehydrogenase (NADP+) [EC:1.2.1.16]	GO:0009536//plastid;GO:0044429//mitochondrial part	GO:0016620//oxidoreductase activity, acting on the aldehyde or oxo group of donors, NAD or NADP as acceptor;GO:0046914//transition metal ion binding;GO:0000166//nucleotide binding	GO:0009314//response to radiation;GO:0006105//succinate metabolic process;GO:0009063//cellular amino acid catabolic process;GO:0006950//response to stress	gi|168033367|ref|XP_001769187.1|/0/predicted protein [Physcomitrella patens subsp. patens]
CL6224.Contig2	2457	1044	22598	13.4619691517102	268.617891022669	4.31859403626144	0	0	4.57214	8.64527	2.07306e-06	0.00014748	Up	K15532|1|6e-121|433|ppp:PHYPADRAFT_123152|unsaturated rhamnogalacturonyl hydrolase [EC:3.2.1.172]	-	-	-	gi|168008023|ref|XP_001756707.1|/1.29129e-125/predicted protein [Physcomitrella patens subsp. patens]
Unigene21077	621	6	132	0.306106744828991	6.20801014896335	4.34202417705577	4.23528e-30	5.2067675125136e-29	4.5659	0.248037	2.97011e-05	0.0013333	Up	-	-	-	-	-
CL1424.Contig1	2475	1	24	0.0128008275110306	0.283208396878328	4.46755505913962	2.09772e-06	9.58545624266936e-06	4.55094	-0.822634	0.00211658	0.0422393	Up	K10582|1|1e-65|249|ppp:PHYPADRAFT_168742|ubiquitin-conjugating enzyme E2 Q [EC:6.3.2.19];K00774|3|1e-10|67.0|ppp:PHYPADRAFT_172314|poly [ADP-ribose] polymerase 16 [EC:2.4.2.30]	-	-	-	gi|168061196|ref|XP_001782576.1|/9.81813e-65/predicted protein [Physcomitrella patens subsp. patens]
Unigene6169	495	1	24	0.0640041375551527	1.41604198439164	4.46755505913963	2.09772e-06	9.58642554757812e-06	4.55094	-1.57019	0.00211658	0.0422393	Up	-	-	-	-	-
Unigene32293	430	8	173	0.5894334528335	11.7502669896684	4.31722078605519	6.46954e-39	9.489498593963e-38	4.54851	0.785583	1.98805e-05	0.000967776	Up	-	-	-	-	-
Unigene36278	490	2	45	0.129314481999186	2.68217136074182	4.37444565474815	4.83312e-11	3.07328491684255e-10	4.54051	-0.33294	0.000359459	0.0104405	Up	-	-	-	-	-
Unigene6180	403	2	45	0.157231007889829	3.2612009100831	4.37444565474815	4.83312e-11	3.07285254698931e-10	4.54051	-0.140126	0.000359459	0.0104405	Up	-	-	-	-	-
Unigene35273	952	170	3592	5.65750858746439	110.196922703419	4.28377325702192	0	0	4.53643	5.36729	2.66089e-06	0.00018303	Up	-	-	-	-	gi|357122409|ref|XP_003562908.1|/2.53009e-21/PREDICTED: mavicyanin-like [Brachypodium distachyon]
Unigene31042	690	5	108	0.229580058621744	4.57135292787301	4.31555196569457	9.30978e-25	1.00220957065269e-23	4.53357	1.81465	4.65471e-05	0.00192948	Up	-	-	-	-	-
Unigene34510	748	6	129	0.254134075586636	5.03684051433423	4.30885731312057	2.634e-29	3.19301845493562e-28	4.53277	1.10487	3.34855e-05	0.00146644	Up	-	-	-	-	-
CL9957.Contig2	1113	14	297	0.398516328173593	7.79347904819321	4.28955675716163	1.438878e-65	3.05715912440056e-64	4.53042	2.76487	7.55433e-06	0.000439154	Up	-	-	-	-	-
Unigene19960	650	12	253	0.584899349350165	11.3678216612363	4.28062363239162	5.48922e-56	1.04012088150943e-54	4.51937	2.4723	8.89183e-06	0.00049711	Up	-	-	-	-	-
Unigene6288	794	2	44	0.0798036475813617	1.61846108417558	4.34202417705576	8.9104e-11	5.57418046511628e-10	4.50818	-0.536016	0.000399481	0.0115012	Up	K05613|1|6e-50|195|ppp:PHYPADRAFT_2763|solute carrier family 1 (glial high affinity glutamate transporter), member 2	GO:0044464//cell part	-	-	gi|168005794|ref|XP_001755595.1|/6.20195e-49/predicted protein [Physcomitrella patens subsp. patens]
Unigene14006	246	1	23	0.128788813373173	2.73062974124303	4.40615451447549	3.88264e-06	1.72803099153043e-05	4.48985	-1.58532	0.00252567	0.047836	Up	-	-	-	-	-
Unigene31749	247	1	23	0.128267401173282	2.71957456010439	4.40615451447548	3.88264e-06	1.72786082599705e-05	4.48985	-1.09718	0.00252567	0.047836	Up	-	-	-	-	-
Unigene42771	212	1	23	0.149443623065097	3.16856092615936	4.40615451447548	3.88264e-06	1.72820119058406e-05	4.48985	-0.946207	0.00252567	0.047836	Up	-	-	-	-	-
Unigene41766	1917	6	125	0.0991613398741803	1.90439918675519	4.2634143423594	2.99852e-28	3.54828792458759e-27	4.48737	2.00917	3.94355e-05	0.0016858	Up	-	-	-	-	-
CL6324.Contig1	2586	12	245	0.147016464453831	2.76699039148453	4.23426799669988	7.03748e-54	1.29073780909091e-52	4.47303	1.43066	1.05671e-05	0.00057447	Up	-	-	GO:0003824//catalytic activity	GO:0009725//response to hormone stimulus;GO:0010101	gi|255567212|ref|XP_002524587.1|/5.32615e-162/Xylem serine proteinase 1 precursor, putative [Ricinus communis]
CL11.Contig2	2658	373	7533	4.44597589823011	82.7719292837503	4.21856955215589	0	0	4.4718	6.96567	3.26396e-06	0.000216211	Up	K00423|1|7e-34|144|pop:POPTR_1086023|L-ascorbate oxidase [EC:1.10.3.3]	-	-	-	gi|357492551|ref|XP_003616564.1|/5.73642e-111/Laccase [Medicago truncatula]
Unigene41400	1529	8	164	0.165766111653633	3.13261086475129	4.24014456303655	1.533792e-36	2.14864005158091e-35	4.47149	1.24494	2.63415e-05	0.00120583	Up	-	-	-	-	-
CL2940.Contig2	2357	30	607	0.40325050602207	7.52140883255965	4.22125466906563	4.70684e-131	1.71541542967742e-129	4.46897	3.24663	6.27963e-06	0.000375577	Up	-	GO:0016020//membrane	GO:0015299//solute:hydrogen antiporter activity	GO:0006811//ion transport	gi|168041784|ref|XP_001773370.1|/0/predicted protein [Physcomitrella patens subsp. patens]
Unigene19947	1532	75	1496	1.55101410361295	28.5195662065301	4.20066832781023	0	0	4.45198	4.37574	4.17071e-06	0.000269483	Up	-	-	-	-	-
Unigene27933	586	4	82	0.216259713923554	4.08682765546478	4.24014456303655	7.02134e-19	6.33350094371257e-18	4.4495	0.0560642	9.75773e-05	0.00356704	Up	-	-	-	-	gi|302769502|ref|XP_002968170.1|/1.56143e-09/hypothetical protein SELMODRAFT_17213 [Selaginella moellendorffii]
Unigene18136	313	3	62	0.303661802777642	5.78518750013038	4.25182636808419	1.420238e-14	1.07744495041128e-13	4.4467	0.133064	0.000184391	0.00611234	Up	-	-	-	-	-
Unigene32412	318	2	42	0.199258164086796	3.8573785188027	4.27490998119723	3.02044e-10	1.84160448569887e-09	4.44125	-0.895029	0.000496089	0.0134199	Up	K14494|1|4e-06|47.8|rcu:RCOM_0826140|DELLA protein	-	-	-	gi|297733612|emb|CBI14859.3|/5.57624e-10/unnamed protein product [Vitis vinifera]
Unigene6453	275	2	42	0.23041489519855	4.46053225083367	4.27490998119723	3.02044e-10	1.84135605665722e-09	4.44125	-1.00102	0.000496089	0.0134199	Up	-	-	-	-	-
Unigene41102	225	6	120	0.844854615728016	15.576461828308	4.20452065330583	6.22042e-27	7.1042006732373e-26	4.42853	1.30621	4.86807e-05	0.00198332	Up	-	-	-	-	-
Unigene38828	806	32	624	1.25784806311863	22.6109929765762	4.16799477728072	1.587934e-133	5.84856669339853e-132	4.4161	2.75261	6.36983e-06	0.000380395	Up	-	-	-	-	-
Unigene16461	949	2305	44537	76.9516552655326	1370.64452143181	4.15475828451089	0	0	4.4084	9.85454	3.9838e-06	0.000259533	Up	-	-	-	-	-
Unigene4675	378	2	41	0.167629884073019	3.16783201865392	4.24014456303656	5.55318e-10	3.34211360447463e-09	4.40658	-0.916458	0.000554409	0.0147745	Up	-	-	-	-	-
Unigene568	340	2	41	0.186364988763533	3.52188383250347	4.24014456303655	5.55318e-10	3.34166858268975e-09	4.40658	0.614202	0.000554409	0.0147745	Up	-	-	-	-	-
Unigene796	204	7	137	1.08712910112061	19.6137432948364	4.17326971932139	2.00452e-30	2.47915347126437e-29	4.40151	1.40662	4.31875e-05	0.0018147	Up	-	-	-	-	-
Unigene23381	292	10	194	1.08500164691098	19.4038972261885	4.16057730571823	1.866158e-42	2.89116943215632e-41	4.39642	1.61322	1.69258e-05	0.000850911	Up	-	-	-	-	-
CL1579.Contig2	1039	37	710	1.12823462879944	19.9578102107171	4.14481440718157	3.98134e-151	1.6327106831216e-149	4.39368	3.03023	6.76633e-06	0.000401639	Up	-	-	-	-	gi|57157801|dbj|BAD86498.1|/1.7371e-42/germin-like protein [Physcomitrella patens subsp. patens]
CL176.Contig1	2494	5	97	0.0635165358656788	1.13591379110807	4.16057730571824	7.37502e-22	7.31224010179903e-21	4.37878	0.527886	8.04927e-05	0.00305052	Up	-	-	GO:0003824//catalytic activity	-	gi|148908776|gb|ABR17494.1|/2.4951e-100/unknown [Picea sitchensis]
Unigene10623	259	4	78	0.489298039996921	8.79558896675695	4.16799477728072	7.92852e-18	6.87594849050086e-17	4.37746	-0.385123	0.000125192	0.00441286	Up	-	-	-	-	-
Unigene11981	371	2	40	0.170792712074397	3.14888042351241	4.20452065330583	1.019942e-09	6.03788562536023e-09	4.37106	-0.014288	0.000620821	0.0159511	Up	-	-	-	-	-
Unigene28024	350	2	40	0.181040274798861	3.33781324892315	4.20452065330583	1.019942e-09	6.0370948086444e-09	4.37106	-1.13333	0.000620821	0.0159511	Up	-	-	-	-	-
CL9983.Contig1	1138	6	115	0.167040675341655	2.9513836394806	4.14312010864169	1.278216e-25	1.40411126572679e-24	4.36719	0.549247	6.3289e-05	0.00245761	Up	-	-	-	-	gi|302819255|ref|XP_002991298.1|/2.51129e-13/hypothetical protein SELMODRAFT_27548 [Selaginella moellendorffii]
Unigene20527	1029	64	1193	1.97050639236855	33.8606395065078	4.1029708861137	5.2016e-251	3.37260698995696e-249	4.35388	5.01716	6.65907e-06	0.000396047	Up	K13420|1|2e-23|107|osa:4337016|LRR receptor-like serine/threonine-protein kinase FLS2 [EC:2.7.11.1]	-	-	-	gi|148909941|gb|ABR18056.1|/2.63167e-43/unknown [Picea sitchensis]
Unigene33180	501	5	95	0.316188104688629	5.53803844943587	4.13052007186205	2.46754e-21	2.4064106102719e-20	4.34876	0.361343	9.42742e-05	0.00347459	Up	K01183|1|1e-37|153|zma:100284575|chitinase [EC:3.2.1.14]	GO:0031410//cytoplasmic vesicle	GO:0016798//hydrolase activity, acting on glycosyl bonds;GO:0005488//binding	GO:0008152//metabolic process	gi|302811605|ref|XP_002987491.1|/5.36095e-38/hypothetical protein SELMODRAFT_126203 [Selaginella moellendorffii]
Unigene35371	618	60	1102	3.07592699900977	52.0790683701319	4.08161047138111	3.84608e-231	2.28700062315789e-229	4.33234	3.92571	7.28558e-06	0.000424156	Up	K02605|1|2e-08|57.0|smo:SELMODRAFT_427211|origin recognition complex subunit 3	-	-	-	gi|302813646|ref|XP_002988508.1|/2.12036e-07/hypothetical protein SELMODRAFT_427211 [Selaginella moellendorffii]
Unigene6268	391	3	57	0.243084767952434	4.25763262890133	4.13052007186206	2.94134e-13	2.10191393548387e-12	4.32563	-0.126997	0.000276657	0.00849233	Up	-	-	-	-	-
Unigene39806	323	4	75	0.392347344765333	6.78154781611708	4.11141124891435	4.85424e-17	4.08820003876258e-16	4.32096	-0.443713	0.000151933	0.00516233	Up	-	-	-	-	-
CL10893.Contig1	591	5	93	0.268037631893406	4.59584692269241	4.09982327463914	8.23954e-21	7.90240432258064e-20	4.3181	0.672612	0.000104985	0.0038067	Up	-	-	-	-	-
Unigene7993	1946	40	723	0.651224010067844	10.8508946896198	4.05851630048223	1.301606e-151	5.3572111431694e-150	4.30776	3.66613	9.3354e-06	0.000518964	Up	K06675|1|3e-06|52.4|ota:Ot06g01430|structural maintenance of chromosome 4;K09291|2|3e-06|52.4|ath:AT1G79280|nucleoprotein TPR	-	-	-	gi|308802796|ref|XP_003078711.1|/2.41447e-15/kinesin K39, putative (ISS) [Ostreococcus tauri]
Unigene40981	366	10	182	0.865629729229525	14.5231355161479	4.06845910372981	2.56516e-39	3.78962767963387e-38	4.30436	0.953549	2.3723e-05	0.00111312	Up	-	-	-	-	-
Unigene28577	221	2	38	0.286715367328512	5.02182310075542	4.13052007186206	3.4297e-09	1.97069297393516e-08	4.29729	0.107687	0.000783358	0.0191772	Up	-	-	-	-	-
Unigene40547	370	2	38	0.171254313998922	2.99952136558635	4.13052007186206	3.4297e-09	1.97094357070193e-08	4.29729	-1.20722	0.000783358	0.0191772	Up	K05658|1|3e-25|111|vvi:100262734|ATP-binding cassette, subfamily B (MDR/TAP), member 1	GO:0044464//cell part	GO:0016887//ATPase activity	-	gi|359488906|ref|XP_002283051.2|/4.00131e-24/PREDICTED: ABC transporter B family member 19-like [Vitis vinifera]
Unigene433	313	2	38	0.202441201851761	3.54576008072507	4.13052007186205	3.4297e-09	1.97119423120946e-08	4.29729	-0.399266	0.000783358	0.0191772	Up	-	-	-	-	-
Unigene13801	425	37	664	2.75820183370029	45.6298705323377	4.04817862413644	4.04324e-139	1.52522622771285e-137	4.29706	3.49276	9.88573e-06	0.000544946	Up	-	-	-	-	-
Unigene23889	530	4	73	0.239109796904156	4.0226947410371	4.07241711729848	1.619516e-16	1.33556874218978e-15	4.28203	-0.0944203	0.000185523	0.00613439	Up	-	-	-	-	-
Unigene37243	890	41	721	1.45951008054138	23.6600329597123	4.01889600304121	3.86032e-150	1.57593117831978e-148	4.26825	4.24335	1.08488e-05	0.000588972	Up	-	-	-	-	-
Unigene12081	202	4	72	0.627367288906943	10.4100116179286	4.05251755986078	2.95522e-16	2.40895206060606e-15	4.26216	0.740728	0.000198579	0.00652778	Up	-	-	-	-	-
Unigene19751	1219	44	766	1.14356859388944	18.3524965552973	4.00436152170613	5.4325e-159	2.32706672985782e-157	4.25402	3.14476	1.13545e-05	0.000614734	Up	-	GO:0016020//membrane	-	GO:0006950//response to stress	gi|115464233|ref|NP_001055716.1|/1.32121e-31/Os05g0453700 [Oryza sativa Japonica Group]
Unigene22849	434	3	54	0.219000332417977	3.63390958552117	4.05251755986078	1.7954e-12	1.23141169828502e-11	4.2478	-0.0482113	0.000390437	0.0112737	Up	-	-	-	-	-
CL8211.Contig3	207	4	71	0.612213489657983	10.0174709221909	4.03233967792316	5.38886e-16	4.35269635603217e-15	4.24202	0.927252	0.000212712	0.00674485	Up	-	-	-	-	-
Unigene39958	382	4	71	0.331749194657598	5.42831539500918	4.03233967792315	5.38886e-16	4.35347445691813e-15	4.24202	0.520221	0.000212712	0.00674485	Up	-	-	-	-	-
Unigene4857	698	6	105	0.272338522261896	4.39343255365064	4.01187557536344	5.2282e-23	5.35766019047619e-22	4.23609	1.37801	0.000100584	0.0036606	Up	-	-	-	-	-
CL11102.Contig1	404	2	36	0.156841822226736	2.60250290448216	4.05251755986078	1.147972e-08	6.36007731077602e-08	4.21954	-0.327242	0.000997265	0.0231481	Up	-	-	-	-	gi|357515297|ref|XP_003627937.1|/3.48817e-12/hypothetical protein MTR_8g040260 [Medicago truncatula]
CL4288.Contig1	1004	2	36	0.0631116495812761	1.0472222842737	4.05251755986078	1.147972e-08	6.3608571142717e-08	4.21954	0.103255	0.000997265	0.0231481	Up	K00360|1|2e-145|513|ppp:PHYPADRAFT_184973|nitrate reductase (NADH) [EC:1.7.1.1];K00387|4|4e-92|336|olu:OSTLU_3554|sulfite oxidase [EC:1.8.3.1]	-	GO:0008940//nitrate reductase activity;GO:0005506//iron ion binding;GO:0050662//coenzyme binding	GO:0042126//nitrate metabolic process	gi|68532863|dbj|BAE06056.1|/3.55195e-146/pyridine nucleotide-dependent nitrate reductase [Physcomitrella patens]
Unigene19502	509	9	154	0.560193384691956	8.83635236330834	3.97945409767106	5.72622e-33	7.46191851903114e-32	4.21345	1.81609	6.03144e-05	0.00238678	Up	-	-	-	-	-
Unigene8695	611	7	119	0.362969454383968	5.68821284032935	3.97005539966881	1.001034e-25	1.10473085538462e-24	4.19849	0.989275	8.89997e-05	0.00335037	Up	-	-	-	-	-
CL8561.Contig2	268	2	35	0.236433194700005	3.81419890851759	4.01187557536343	2.0963e-08	1.13920141414141e-07	4.17903	-1.29905	0.00112921	0.0252592	Up	-	-	-	-	gi|353526625|ref|YP_004927693.1|/8.76321e-19/hypothetical protein TrlaMp45 (mitochondrion) [Treubia lacunosa]
Unigene9269	373	21	348	1.78370780130245	27.2483682117185	3.93321863148844	3.84646e-72	8.80147950987342e-71	4.17846	3.04766	2.28675e-05	0.00107889	Up	-	-	-	-	-
Unigene38076	421	92	1510	6.9233929317379	104.752630763414	3.9193634365739	6e-307	4.74041958041958e-305	4.17114	3.87704	1.27725e-05	0.000675451	Up	-	-	-	-	-
Unigene2725	1319	69	1130	1.65736263699488	25.0209465494524	3.91617515894285	6.23926e-230	3.68581226039216e-228	4.16731	4.8485	1.38488e-05	0.000719151	Up	K07213|1|1e-07|56.2|gmx:547569|copper chaperone	-	-	-	gi|224115472|ref|XP_002317042.1|/2.9746e-08/predicted protein [Populus trichocarpa]
Unigene15347	269	75	1224	8.83328478340166	132.892118572368	3.91116171061524	1.129108e-248	7.24810351363636e-247	4.1625	5.2458	1.30948e-05	0.000684509	Up	-	-	-	-	-
CL6164.Contig1	789	4	67	0.160618748237265	2.48009254395589	3.94868174887625	5.91584e-15	4.56304217921147e-14	4.1585	1.98482	0.000282223	0.00861037	Up	-	-	-	-	-
Unigene15344	2594	194	3153	2.36943613316165	35.4996512225245	3.90518917091467	0	0	4.15799	5.61972	1.18626e-05	0.00063183	Up	K09874|1|1e-47|189|osa:4328814|aquaporin NIP	-	-	-	gi|116794341|gb|ABK27103.1|/3.56066e-49/unknown [Picea sitchensis]
Unigene18039	356	17	275	1.51290679080509	22.5607110399476	3.89841752558015	6.03746e-57	1.15612242508475e-55	4.14169	2.21886	2.99224e-05	0.00134018	Up	-	-	-	-	-
Unigene13612	691	2	34	0.0916991261644012	1.43704694870425	3.97005539966881	3.82292e-08	2.0419028559272e-07	4.13735	-1.05821	0.00128179	0.0282396	Up	-	-	-	-	-
Unigene39915	802	5	82	0.19751900305362	2.98613591783337	3.91821646814919	6.008e-18	5.22845245522819e-17	4.13674	-0.0417015	0.000196561	0.00647222	Up	-	-	-	-	gi|116788772|gb|ABK24994.1|/6.96852e-64/unknown [Picea sitchensis]
Unigene27889	664	6	98	0.286283567076512	4.31050430866205	3.91233990181252	3.42072e-21	3.32021430927835e-20	4.13667	0.141128	0.000142146	0.00491452	Up	K14494|1|4e-44|176|ppp:PHYPADRAFT_235432|DELLA protein	-	-	-	gi|302823137|ref|XP_002993223.1|/3.62327e-75/hypothetical protein SELMODRAFT_136689 [Selaginella moellendorffii]
CL4605.Contig4	946	23	367	0.770282353134687	11.3303940756918	3.87866685520467	3.20454e-75	7.59012430188679e-74	4.12466	2.71625	2.68596e-05	0.0012267	Up	-	-	-	-	-
CL941.Contig2	993	5	81	0.159526928951665	2.38235160138397	3.90051446641573	1.089918e-17	9.41249269176381e-17	4.11907	0.743747	0.000208764	0.00667334	Up	-	-	-	-	-
Unigene41836	540	5	81	0.293352297127783	4.38087988921164	3.90051446641574	1.089918e-17	9.41429171559633e-17	4.11907	1.0969	0.000208764	0.00667334	Up	-	-	-	-	-
Unigene2623	1357	41	644	0.957232108829643	13.8604109489182	3.85595743191501	3.07354e-130	1.11565798939759e-128	4.10534	2.61825	2.05289e-05	0.000991578	Up	-	GO:0044464//cell part	GO:0004520//endodeoxyribonuclease activity	-	gi|357132664|ref|XP_003567949.1|/6.12858e-73/PREDICTED: nuclease S1-like [Brachypodium distachyon]
Unigene13918	366	31	485	2.68345216061153	38.7017622270973	3.85023718510608	2.28514e-98	6.67982191979301e-97	4.09823	3.0722	2.23216e-05	0.00106103	Up	-	-	-	-	-
Unigene20065	1007	20	313	0.629236307642515	9.07789079988906	3.85068331046373	5.0127e-64	1.04441649792531e-62	4.09554	1.72614	3.2427e-05	0.00142643	Up	-	-	-	-	-
Unigene28047	895	11	173	0.389388300545035	5.64537967101388	3.8577891674179	4.58152e-36	6.35311604295796e-35	4.09543	0.655509	4.90786e-05	0.00199627	Up	-	GO:0031410//cytoplasmic vesicle	-	-	gi|25272006|gb|AAN74746.1|/4.0007e-42/hypothetical protein [Marchantia polymorpha]
Unigene4863	811	2	33	0.0781308214298412	1.18840144960118	3.92698667777692	6.96184e-08	3.64185059937493e-07	4.09444	-0.312706	0.00166464	0.0347695	Up	-	-	-	-	-
Unigene5350	462	2	33	0.13715172333247	2.08613328057697	3.92698667777693	6.96184e-08	3.64227220745543e-07	4.09444	3.62237	0.00166464	0.0347695	Up	K14640|1|2e-38|155|ppp:PHYPADRAFT_65121|solute carrier family 20 (sodium-dependent phosphate transporter)	-	-	-	gi|168031390|ref|XP_001768204.1|/1.5609e-48/predicted protein [Physcomitrella patens subsp. patens]
Unigene6086	758	12	187	0.501562766593149	7.20514106668932	3.84452451758495	8.91262e-39	1.30475906394558e-37	4.08351	1.55708	4.73725e-05	0.00194089	Up	-	-	-	-	-
Unigene9086	908	3	48	0.104676370340751	1.543922427916	3.88259255841847	6.5253e-11	4.11285017573222e-10	4.07827	-0.62313	0.000679941	0.0172898	Up	-	-	-	-	-
Unigene30947	2992	183	2797	1.9377723263481	27.3024087569629	3.81655725861062	0	0	4.0693	5.22414	1.66133e-05	0.000836264	Up	K09755|1|2e-86|319|rcu:RCOM_0193830|ferulate-5-hydroxylase [EC:1.14.-.-];K05280|2|7e-75|280|vvi:100263810|flavonoid 3'-monooxygenase [EC:1.14.13.21];K13083|3|6e-74|277|mtr:MTR_144s0009|cytochrome P450, family 75, subfamily A (flavonoid 3',5'-hydroxylase) [EC:1.14.13.88]	-	-	-	gi|224093842|ref|XP_002310016.1|/8.33624e-90/cytochrome P450 [Populus trichocarpa]
Unigene15587	1713	822	12556	15.2029442672598	214.074052885547	3.81568728831891	0	0	4.06919	7.79761	1.55582e-05	0.000792262	Up	-	GO:0016020//membrane	GO:0015103//inorganic anion transmembrane transporter activity	GO:0006950//response to stress;GO:0015698//inorganic anion transport	gi|302793047|ref|XP_002978289.1|/5.76379e-42/hypothetical protein SELMODRAFT_152440 [Selaginella moellendorffii]
Unigene22700	200	9	139	1.42569216404103	20.2980768200139	3.83160862969966	4.2835e-29	5.16350845558816e-28	4.06573	1.17867	0.000101879	0.00370429	Up	-	-	-	-	gi|302809236|ref|XP_002986311.1|/3.31835e-10/hypothetical protein SELMODRAFT_46563 [Selaginella moellendorffii]
CL5371.Contig1	477	5	78	0.332096940144661	4.77580197566048	3.84606668239335	6.48044e-17	5.42843455940686e-16	4.0647	1.05486	0.000250996	0.00775901	Up	-	-	-	-	-
CL58.Contig2	684	14	214	0.648462972598258	9.13750776112369	3.81670462276201	6.13096e-44	9.691162795383e-43	4.0578	2.58011	4.69021e-05	0.00192948	Up	-	-	-	-	-
Unigene39392	802	37	561	1.46164062259679	20.4295396329819	3.80499615339831	1.627256e-112	5.26029707811159e-111	4.05392	2.52522	2.54959e-05	0.00116984	Up	-	-	-	-	gi|391358726|sp|P0DI25.1|CSPL4_PTEAA/5.42294e-08/RecName: Full=CASP-like protein PtaqContig2897
Unigene9990	377	2	32	0.168074525675335	2.47901249256892	3.88259255841847	1.265922e-07	6.47753023369565e-07	4.0502	-1.37285	0.0019049	0.0384432	Up	-	GO:0031410//cytoplasmic vesicle	GO:0016788//hydrolase activity, acting on ester bonds	-	gi|302781777|ref|XP_002972662.1|/6.1567e-09/hypothetical protein SELMODRAFT_98542 [Selaginella moellendorffii]
Unigene22370	622	3	47	0.15280730589936	2.20687411353641	3.85221890937495	1.18331e-10	7.3678899862221e-10	4.04797	-0.259681	0.000749483	0.0184741	Up	-	-	-	-	-
Unigene41402	1315	4	62	0.0963712489423593	1.37700660649491	3.83678886880534	1.161386e-13	8.47905591470113e-13	4.04682	-0.363958	0.000409502	0.0115166	Up	K04122|1|3e-102|370|ppp:PHYPADRAFT_151293|ent-kaurene oxidase [EC:1.14.13.78]	-	GO:0005506//iron ion binding;GO:0004497//monooxygenase activity	GO:0008152//metabolic process	gi|332146744|dbj|BAK19917.1|/2.98414e-101/ent-kaurene oxidase [Physcomitrella patens]
Unigene11206	1405	22	331	0.496089009235312	6.88052784497771	3.79384834658839	7.20322e-67	1.55904175402299e-65	4.03952	2.91223	3.81733e-05	0.0016354	Up	-	-	-	-	-
Unigene19341	981	41	612	1.32412229529238	18.2201732395346	3.78242839649304	4.9114e-122	1.68659565957447e-120	4.03183	4.58419	2.73889e-05	0.00124799	Up	-	-	-	-	-
Unigene5933	293	5	76	0.540649284808884	7.57558297110545	3.80859197697469	2.11928e-16	1.73882537690632e-15	4.02728	0.240237	0.000284665	0.00861037	Up	-	-	-	-	-
Unigene23335	640	4	61	0.198012800561254	2.78368409626989	3.81332989598135	2.10108e-13	1.51245631347563e-12	4.0234	-0.476074	0.000442347	0.0123738	Up	-	-	-	-	-
CL5000.Contig2	248	3	46	0.383250581731459	5.41721706730471	3.82119201375433	2.14338e-10	1.31626075499388e-09	4.01702	-0.953836	0.000827393	0.0201551	Up	K14494|1|3e-15|78.2|ppp:PHYPADRAFT_235432|DELLA protein	-	-	-	gi|255540361|ref|XP_002511245.1|/8.02066e-33/DELLA protein RGL1, putative [Ricinus communis]
Unigene30614	464	8	119	0.546242208444838	7.49029751172679	3.77741032172641	7.7559e-25	8.37526004301075e-24	4.00915	1.45596	0.000146766	0.0050241	Up	-	-	-	-	-
Unigene23275	368	2	31	0.172185043966308	2.4602767493761	3.83678886880534	2.2983e-07	1.15111131109387e-06	4.00457	-1.42729	0.00218621	0.0427043	Up	-	-	-	-	-
Unigene12585	613	3	45	0.155050806312238	2.14398689520961	3.78948315402699	3.87778e-10	2.34849415384615e-09	3.9854	-0.2274	0.000914836	0.0215525	Up	-	-	-	-	-
Unigene819	1138	39	559	1.08576438972076	14.3462909084318	3.72389481239941	2.95492e-110	9.39751897536946e-109	3.97308	3.76694	3.44514e-05	0.0015054	Up	-	GO:0031410//cytoplasmic vesicle	-	-	gi|225464908|ref|XP_002273453.1|/1.46443e-45/PREDICTED: germin-like protein 9-3 [Vitis vinifera]
CL5333.Contig3	678	21	300	0.981302374462851	12.922949525698	3.71909382613558	7.99424e-60	1.58384784778606e-58	3.96442	2.5032	5.24353e-05	0.00212622	Up	-	-	-	-	-
Unigene2556	279	2	30	0.227111455840865	3.14041569119114	3.78948315402699	4.16566e-07	2.03101204790161e-06	3.95745	-1.02167	0.00251672	0.0477583	Up	-	-	-	-	-
Unigene43493	236	2	30	0.268491932964412	3.71261007560308	3.78948315402699	4.16566e-07	2.03079295275081e-06	3.95745	1.32856	0.00251672	0.0477583	Up	-	-	-	-	-
CL7625.Contig1	1724	4	58	0.0735082322269156	0.982563934935324	3.74057355354604	1.237012e-12	8.55702530292362e-12	3.95079	0.0617642	0.000560802	0.0149146	Up	-	-	-	-	-
Unigene5390	240	4	58	0.52803413483001	7.05808426595208	3.74057355354604	1.237012e-12	8.55571568778696e-12	3.95079	-0.486244	0.000560802	0.0149146	Up	-	-	-	-	-
Unigene39142	407	7	100	0.544900089996571	7.17588843441709	3.71909382613559	7.7737e-21	7.46195943925234e-20	3.9478	0.680159	0.00022215	0.00702714	Up	-	-	-	-	gi|15144516|gb|AAK84483.1|/7.71655e-22/putative copia-like polyprotein [Solanum lycopersicum]
Unigene16337	1228	984	13722	25.3869180133256	326.354146795668	3.68428120421206	0	0	3.93782	8.40519	2.55994e-05	0.00117322	Up	-	GO:0016020//membrane	-	-	gi|168017208|ref|XP_001761140.1|/4.01137e-36/predicted protein [Physcomitrella patens subsp. patens]
CL9901.Contig1	740	33	459	1.41284809049111	18.115530352686	3.68054878247383	5.5767e-90	1.53953711912034e-88	3.92893	2.40786	4.21296e-05	0.00177593	Up	-	-	-	-	-
Unigene11065	1461	33	456	0.715610942480096	9.11558854428705	3.67108845322476	3.21598e-89	8.83504973617021e-88	3.91947	2.91829	4.36053e-05	0.00182642	Up	K07407|1|2e-112|404|gmx:547845|alpha-galactosidase [EC:3.2.1.22]	-	GO:0015925;GO:0043167//ion binding	GO:0044238//primary metabolic process	gi|351724789|ref|NP_001235022.1|/2.13761e-111/alpha galactosidase precursor [Glycine max]
Unigene15824	1785	1708	23299	30.3153715055347	381.214269052257	3.65248071365613	0	0	3.90609	8.71237	2.8826e-05	0.00129697	Up	-	GO:0043231//intracellular membrane-bounded organelle	-	-	gi|255545432|ref|XP_002513776.1|/3.25259e-11/conserved hypothetical protein [Ricinus communis]
Unigene2577	2455	103	1406	1.32922645753542	16.726455191396	3.65347291030779	1.497102e-270	1.05879551774648e-268	3.90548	4.79792	3.40837e-05	0.00149098	Up	-	-	-	-	gi|302772330|ref|XP_002969583.1|/7.19102e-68/hypothetical protein SELMODRAFT_91888 [Selaginella moellendorffii]
CL8753.Contig1	768	18	247	0.742548002104702	9.39303240134787	3.66103478856084	6.56522e-49	1.12214607503782e-47	3.90499	1.47584	7.0529e-05	0.00268842	Up	-	-	-	-	-
CL134.Contig1	858	9	124	0.332329175767139	4.220894376552	3.66686386736303	2.91326e-25	3.16861723032491e-24	3.90113	0.912213	0.000187851	0.00619059	Up	-	-	-	-	-
CL8752.Contig1	1467	4	56	0.086385952528427	1.11487968096274	3.68994748047607	4.01306e-12	2.70724298432602e-11	3.90027	1.00216	0.000660263	0.0168329	Up	K00100|1|1e-22|106|olu:OSTLU_36252|[EC:1.1.1.-];K00218|2|1e-16|86.3|ath:AT1G03630|protochlorophyllide reductase [EC:1.3.1.33]	-	GO:0003824//catalytic activity	GO:0000904//cell morphogenesis involved in differentiation	gi|294460256|gb|ADE75710.1|/2.48922e-75/unknown [Picea sitchensis]
Unigene34667	2216	102	1385	1.45828921712981	18.2536662050485	3.64583747738353	4.40274e-266	3.0469927424196e-264	3.89783	4.9892	3.50674e-05	0.00153062	Up	K01188|1|5e-30|131|vvi:100252705|beta-glucosidase [EC:3.2.1.21];K05350|5|3e-26|119|aly:ARALYDRAFT_492699|beta-glucosidase [EC:3.2.1.21]	GO:0009527//plastid outer membrane	GO:0008422//beta-glucosidase activity	GO:0009409//response to cold	gi|302794887|ref|XP_002979207.1|/3.91083e-150/hypothetical protein SELMODRAFT_110274 [Selaginella moellendorffii]
Unigene40517	496	5	69	0.319375484776216	4.06291280047853	3.66918892030927	1.307406e-14	9.93013310117647e-14	3.88811	0.100719	0.000483714	0.0133899	Up	-	-	-	-	gi|116783640|gb|ABK23034.1|/3.35675e-21/unknown [Picea sitchensis]
Unigene1234	319	14	188	1.39043471240504	17.2122344654501	3.6298264880385	2.58716e-37	3.67438512633564e-36	3.87103	1.92725	9.39432e-05	0.00347343	Up	-	-	-	-	-
CL4262.Contig1	639	6	81	0.297484019622541	3.70215201905209	3.63748006058194	7.77452e-17	6.48479342635659e-16	3.86218	0.637504	0.000381646	0.011028	Up	-	-	-	-	-
Unigene17371	353	6	81	0.538505066682163	6.70162929227842	3.63748006058194	7.77452e-17	6.48599054532029e-16	3.86218	0.535917	0.000381646	0.011028	Up	K13065|1|1e-14|75.9|pop:POPTR_554899|shikimate O-hydroxycinnamoyltransferase [EC:2.3.1.133]	-	GO:0016747//transferase activity, transferring acyl groups other than amino-acyl groups	-	gi|167997087|ref|XP_001751250.1|/5.3395e-21/predicted protein [Physcomitrella patens subsp. patens]
Unigene37319	623	88	1160	4.47515286019656	54.3801034936918	3.60307002979611	5.37466e-221	3.04757383588457e-219	3.85479	4.71784	4.34447e-05	0.00182163	Up	-	-	-	-	-
Unigene16386	1837	394	5177	6.79516981349017	82.3074403427641	3.59844134182302	0	0	3.85171	6.78779	3.72395e-05	0.00160236	Up	K13448|1|3e-28|125|zma:100285448|calcium-binding protein CML	GO:0043231//intracellular membrane-bounded organelle	-	GO:0006950//response to stress	gi|226529589|ref|NP_001151813.1|/3.34166e-27/EF hand family protein [Zea mays]
Unigene23242	349	3	41	0.272338522261896	3.43106161332717	3.6551820623154	4.10114e-09	2.34784290448442e-08	3.85147	-0.634203	0.00139033	0.0297026	Up	-	-	-	-	-
Unigene5079	703	3	41	0.135200774209675	1.70332930732743	3.6551820623154	4.10114e-09	2.34754552096263e-08	3.85147	-0.672071	0.00139033	0.0297026	Up	-	-	-	-	-
Unigene3866	1536	32	419	0.660042668537513	7.96696472907845	3.59339899211782	1.054512e-80	2.65786426681539e-79	3.84164	2.17108	5.91233e-05	0.00234505	Up	K01535|1|5e-71|266|gmx:100778065|H+-transporting ATPase [EC:3.6.3.6]	GO:0031224//intrinsic to membrane	GO:0043169//cation binding;GO:0015662//ATPase activity, coupled to transmembrane movement of ions, phosphorylative mechanism;GO:0032559	GO:0006818//hydrogen transport;GO:0009206;GO:0006811//ion transport;GO:0009207	gi|356548453|ref|XP_003542616.1|/4.36318e-70/PREDICTED: ATPase 8, plasma membrane-type-like isoform 2 [Glycine max]
Unigene38237	2463	20	260	0.257263890294767	3.08303903422662	3.58303227655956	1.563566e-50	2.72715842037823e-49	3.828	2.5562	9.00301e-05	0.00338592	Up	K04122|1|2e-118|425|ppp:PHYPADRAFT_151293|ent-kaurene oxidase [EC:1.14.13.78]	-	GO:0046872//metal ion binding	-	gi|332146744|dbj|BAK19917.1|/1.63586e-120/ent-kaurene oxidase [Physcomitrella patens]
Unigene20912	701	6	79	0.271173022166624	3.2913885995979	3.60141080587442	2.49626e-16	2.04330704437602e-15	3.82616	-0.119672	0.000430265	0.0120615	Up	-	-	-	-	-
Unigene11257	946	4	53	0.13396214837125	1.63626944417348	3.61051301298167	2.32572e-11	1.50773114675082e-10	3.82101	-0.644854	0.000927373	0.0217568	Up	-	-	-	-	-
Unigene27332	289	3	40	0.328879391935646	4.04233438450901	3.61955815258468	7.36982e-09	4.13632520417288e-08	3.81595	-0.739236	0.00155059	0.0326643	Up	-	-	-	-	-
Unigene14101	1445	11	142	0.241178220752807	2.87005741300139	3.57290805928585	3.62872e-28	4.27946540292276e-27	3.81077	1.18731	0.000139208	0.00481716	Up	-	-	-	-	-
CL10451.Contig1	761	133	1698	5.53707279361824	65.1663079446461	3.55693086647032	0	0	3.80933	4.82659	4.82606e-05	0.00197523	Up	-	-	-	-	gi|238054063|gb|ACR38887.1|/3.71076e-48/late embryogenesis abundant protein [Pellia endiviifolia (species B)]
Unigene23610	1255	10	128	0.252446598325104	2.97876560860074	3.56066446353111	1.882574e-25	2.05848739917735e-24	3.79696	0.848164	0.000160297	0.00542778	Up	K10781|1|2e-30|131|ppp:PHYPADRAFT_23607|fatty acyl-ACP thioesterase B [EC:3.1.2.14 3.1.2.-]	-	GO:0016788//hydrolase activity, acting on ester bonds	GO:0006631//fatty acid metabolic process	gi|167998911|ref|XP_001752161.1|/2.19222e-29/predicted protein [Physcomitrella patens subsp. patens]
Unigene2625	235	4	52	0.539268903656181	6.46257458834057	3.58303227655956	4.1677e-11	2.65726154627539e-10	3.79359	0.63714	0.00101253	0.0234338	Up	-	-	-	-	-
Unigene34373	276	49	619	5.62471143623272	65.5015616285508	3.54167831351753	4.78584e-117	1.59499764955752e-115	3.79182	3.05301	6.63566e-05	0.00256662	Up	K00826|1|6e-08|53.9|rcu:RCOM_1585330|branched-chain amino acid aminotransferase [EC:2.6.1.42]	-	-	-	gi|359493217|ref|XP_003634545.1|/4.75685e-09/PREDICTED: putative invertase inhibitor-like [Vitis vinifera]
Unigene1117	396	10	127	0.800051719439409	9.3665277092572	3.54934915030327	3.36004e-25	3.65016653076923e-24	3.78566	1.63068	0.000166719	0.00563073	Up	-	-	-	-	-
CL1289.Contig2	1207	7	89	0.183740129766864	2.1535394097754	3.55097106732726	4.7762e-18	4.17497157446809e-17	3.77989	0.195435	0.000412992	0.0115855	Up	-	-	-	-	gi|168067729|ref|XP_001785760.1|/6.07772e-13/predicted protein [Physcomitrella patens subsp. patens]
Unigene24820	498	5	64	0.318092852307235	3.75336429597784	3.56066446353111	2.4182e-13	1.73658500556174e-12	3.77978	0.189133	0.000690159	0.017527	Up	-	-	-	-	-
Unigene42769	983	6	74	0.193379744190034	2.19861045643717	3.50708342332626	4.54282e-15	3.52263420452986e-14	3.73198	1.0196	0.00062539	0.0160372	Up	-	-	-	-	-
Unigene38394	709	9	110	0.402169862917074	4.53123448813615	3.49402727050082	9.8933e-22	9.76409726141079e-21	3.72847	0.458425	0.000353787	0.0102909	Up	-	-	-	-	-
Unigene15267	1337	11972	144224	283.69295417434	3150.47629589459	3.47316772963573	0	0	3.72687	11.3905	5.70899e-05	0.00227434	Up	-	-	-	-	gi|118490477|gb|ABK96892.1|/7.133e-50/lectin 2a [Marchantia polymorpha]
Unigene1529	425	7	85	0.521821968537892	5.84117318561552	3.48462857249857	4.8246e-17	4.06399484063374e-16	3.71364	0.34491	0.00051512	0.0138681	Up	-	-	-	-	-
CL7268.Contig1	4528	256	3045	1.79121119942336	19.6404288319338	3.45481907121216	0	0	3.70785	6.1477	6.57674e-05	0.00254632	Up	-	-	-	-	-
Unigene1917	1014	11	132	0.343690856989947	3.80194704389176	3.46755505913963	1.168864e-25	1.2858642134372e-24	3.70551	0.789404	0.000208152	0.00667033	Up	-	-	-	-	-
Unigene38362	1608	26	309	0.51227192185001	5.61232125110446	3.45361586818175	5.52202e-58	1.07333818425806e-56	3.70064	1.44483	0.000126707	0.00442341	Up	-	-	-	-	-
Unigene30743	959	50	592	1.65182732480712	18.0290642642564	3.44818973427269	1.67026e-109	5.28588164705882e-108	3.69842	2.7452	9.38338e-05	0.00347264	Up	K00517|1|3e-26|117|ath:AT5G04660|[EC:1.14.-.-]	-	GO:0046872//metal ion binding;GO:0016491//oxidoreductase activity	-	gi|168011667|ref|XP_001758524.1|/9.04945e-35/predicted protein [Physcomitrella patens subsp. patens]
CL5760.Contig1	373	7	84	0.594569267100816	6.57719232696653	3.46755505913962	8.58346e-17	7.15425533603836e-16	3.69659	-0.100555	0.000545045	0.0145446	Up	-	-	-	-	-
Unigene19142	316	5	60	0.501298229268997	5.54541758128055	3.46755505913962	2.44948e-12	1.66636911275026e-11	3.68685	-0.106527	0.000931068	0.0218176	Up	-	-	-	-	-
Unigene42366	489	5	60	0.323947321981601	3.58354183166596	3.46755505913963	2.44948e-12	1.66661999638663e-11	3.68685	0.380167	0.000931068	0.0218176	Up	-	-	-	-	-
Unigene35262	870	80	937	2.91329177837247	31.4550533041479	3.43256970119029	1.17848e-171	5.40140650709939e-170	3.68411	3.54152	8.27938e-05	0.0031317	Up	-	-	-	-	gi|21592774|gb|AAM64723.1|/5.78196e-06/unknown [Arabidopsis thaliana]
[truncated: 560 more rows]

## Sheet: Fiv-VS-Miv edgeR
Gene id	Gene_length	PelliaRNA_FEMALE_iv.veg.-Expression	PelliaRNA_MALE_iv.veg.-Expression	PelliaRNA_FEMALE_iv.veg.-RPKM	PelliaRNA_MALE_iv.veg.-RPKM	log2 Ratio(PelliaRNA_MALE_iv.veg./PelliaRNA_FEMALE_iv.veg.)	P-value	FDR	logFC.edgeR(PelliaRNA_MALE_iv.veg./PelliaRNA_FEMALE_iv.veg.)	logCPM.edgeR	P-Value.edgeR	FDR.edgeR	Up-Down-Regulation(PelliaRNA_MALE_iv.veg./PelliaRNA_FEMALE_iv.veg.)	KEGG Orthology	GO Component	GO Function	GO Process	Blast nr
[truncated: 567 more rows]

[truncated: 4 more sheets: Fiv-VS-Mng edgeR, Fng-VS-Miv edgeR, Fng-VS-Mng edgeR, Miv-VS-Mng edgeR]
