# Supplementary material for: The identification of differentially expressed genes in male and female gametophytes of simple thalloid liverwort Pellia endiviifolia sp. B using an RNA-seq approach
Source: Planta. 2020 Jul 15;252(2):21. doi: 10.1007/s00425-020-03424-z (PMC7363739; doi:10.1007/s00425-020-03424-z)
Supplement: Supplementary file 4 — Supplementary file4 (XLSX 262 kb) [file 425_2020_3424_MOESM4_ESM.xlsx]

## Sheet: all
F_iv.veg. vs M_iv.veg.	F_iv.veg. vs M_nat.gen.	F_iv.veg. vs F_nat.gen.	F_nat.gen. vs M_iv.veg.	M_iv.veg. vs M_nat.gen.	F_nat.gen. vs M_nat.gen.
CL10038.Contig1	CL10.Contig1	CL10.Contig1	CL10.Contig1	CL10.Contig1	CL10104.Contig1		F_iv.veg. - female thalli grown in vitro
CL10096.Contig1	CL1000.Contig1	CL1000.Contig1	CL1000.Contig1	CL1000.Contig1	CL10364.Contig1		M_iv.veg. - male thalli grown in vitro
CL10096.Contig2	CL10026.Contig1	CL10026.Contig1	CL10026.Contig1	CL10026.Contig1	CL10364.Contig2		F_nat.gen. - female thalli with archegonia collected from natural habitat
CL10170.Contig2	CL10029.Contig1	CL10043.Contig1	CL10043.Contig1	CL10038.Contig1	CL10404.Contig1		M_nat.gen. - male thalli with antheridia collected from natural habitat
CL10173.Contig1	CL10042.Contig1	CL1007.Contig1	CL1007.Contig1	CL10043.Contig1	CL10438.Contig2
CL10307.Contig2	CL10043.Contig1	CL10085.Contig1	CL10085.Contig1	CL1007.Contig1	CL10553.Contig1
CL10362.Contig1	CL1007.Contig1	CL10088.Contig2	CL10104.Contig1	CL10082.Contig1	CL10619.Contig1
CL10364.Contig1	CL10082.Contig1	CL10096.Contig1	CL10107.Contig3	CL10088.Contig1	CL10619.Contig2
CL10364.Contig2	CL10085.Contig1	CL10104.Contig1	CL10132.Contig2	CL10088.Contig2	CL10631.Contig1
CL1039.Contig1	CL10088.Contig1	CL10107.Contig3	CL10137.Contig1	CL10107.Contig3	CL10680.Contig1
CL10404.Contig1	CL10088.Contig2	CL10121.Contig1	CL10137.Contig2	CL10132.Contig2	CL10822.Contig1
CL10553.Contig1	CL10096.Contig1	CL10132.Contig2	CL10159.Contig1	CL10137.Contig1	CL10822.Contig2
CL10553.Contig2	CL10096.Contig2	CL10137.Contig1	CL10170.Contig2	CL10137.Contig2	CL10924.Contig1
CL10619.Contig1	CL10107.Contig3	CL10137.Contig2	CL10181.Contig2	CL10169.Contig1	CL10959.Contig1
CL10619.Contig2	CL10121.Contig1	CL10159.Contig1	CL10183.Contig1	CL10170.Contig2	CL10959.Contig2
CL10636.Contig1	CL10132.Contig1	CL10167.Contig1	CL10207.Contig1	CL10181.Contig2	CL11009.Contig1
CL10665.Contig4	CL10132.Contig2	CL10169.Contig2	CL10207.Contig2	CL10207.Contig1	CL115.Contig6
CL10765.Contig1	CL10137.Contig1	CL10173.Contig1	CL1021.Contig1	CL10207.Contig2	CL1204.Contig2
CL10822.Contig1	CL10137.Contig2	CL10181.Contig2	CL1021.Contig2	CL1021.Contig1	CL1204.Contig3
CL10822.Contig2	CL10167.Contig1	CL10183.Contig1	CL10265.Contig1	CL1021.Contig2	CL1271.Contig2
CL10834.Contig1	CL10169.Contig1	CL10207.Contig1	CL10274.Contig4	CL10313.Contig1	CL1465.Contig2
CL1084.Contig1	CL10173.Contig1	CL10207.Contig2	CL10274.Contig9	CL10313.Contig2	CL158.Contig1
CL10853.Contig1	CL10181.Contig2	CL1021.Contig1	CL10313.Contig1	CL10336.Contig1	CL158.Contig2
CL10854.Contig1	CL10207.Contig1	CL1021.Contig2	CL10313.Contig2	CL10362.Contig1	CL166.Contig1
CL10959.Contig1	CL10207.Contig2	CL10219.Contig2	CL10362.Contig1	CL10386.Contig1	CL1686.Contig2
CL10959.Contig2	CL1021.Contig1	CL10274.Contig4	CL10364.Contig1	CL10438.Contig1	CL1745.Contig1
CL11009.Contig1	CL1021.Contig2	CL10313.Contig1	CL10364.Contig2	CL10438.Contig2	CL1928.Contig3
CL1109.Contig1	CL10307.Contig2	CL10313.Contig2	CL10376.Contig1	CL10468.Contig1	CL194.Contig1
CL1218.Contig1	CL10313.Contig1	CL10371.Contig2	CL10386.Contig1	CL10484.Contig1	CL1943.Contig1
CL1271.Contig2	CL10313.Contig2	CL10386.Contig1	CL1039.Contig1	CL10484.Contig2	CL1984.Contig1
CL1289.Contig1	CL10331.Contig1	CL10451.Contig1	CL10404.Contig1	CL10532.Contig1	CL2052.Contig1
CL1356.Contig1	CL10339.Contig1	CL10451.Contig2	CL10468.Contig1	CL10534.Contig1	CL2052.Contig2
CL1465.Contig2	CL10364.Contig1	CL10484.Contig1	CL10484.Contig1	CL10546.Contig1	CL2052.Contig3
CL1507.Contig1	CL10364.Contig2	CL10484.Contig2	CL10484.Contig2	CL10602.Contig1	CL2052.Contig4
CL1544.Contig1	CL10371.Contig2	CL10534.Contig1	CL10532.Contig1	CL10602.Contig2	CL2071.Contig1
CL158.Contig1	CL10386.Contig1	CL10546.Contig1	CL10534.Contig1	CL10621.Contig1	CL2071.Contig2
CL158.Contig2	CL10404.Contig1	CL10598.Contig2	CL10546.Contig1	CL10621.Contig2	CL2078.Contig1
CL1680.Contig2	CL10416.Contig1	CL10602.Contig1	CL10553.Contig1	CL10636.Contig1	CL2078.Contig2
CL1686.Contig1	CL10433.Contig1	CL10621.Contig1	CL10602.Contig1	CL10643.Contig1	CL2156.Contig1
CL1928.Contig3	CL10438.Contig1	CL10621.Contig2	CL10619.Contig1	CL10671.Contig1	CL2242.Contig1
CL194.Contig1	CL10438.Contig2	CL10631.Contig1	CL10619.Contig2	CL10724.Contig1	CL2262.Contig1
CL1963.Contig1	CL10450.Contig1	CL10636.Contig1	CL10621.Contig1	CL10732.Contig1	CL2317.Contig2
CL1963.Contig2	CL10484.Contig1	CL10671.Contig1	CL10631.Contig1	CL10765.Contig2	CL2357.Contig1
CL2052.Contig1	CL10484.Contig2	CL10680.Contig1	CL10665.Contig4	CL1077.Contig4	CL242.Contig1
CL2052.Contig2	CL10532.Contig1	CL10689.Contig1	CL10671.Contig1	CL10780.Contig1	CL2443.Contig4
CL2052.Contig3	CL10534.Contig1	CL10724.Contig1	CL10680.Contig1	CL10792.Contig1	CL254.Contig1
CL2052.Contig4	CL10546.Contig1	CL10765.Contig2	CL10724.Contig1	CL10807.Contig2	CL254.Contig2
CL2055.Contig1	CL10553.Contig1	CL10784.Contig1	CL10765.Contig1	CL10809.Contig2	CL254.Contig3
CL2071.Contig1	CL10553.Contig2	CL10790.Contig1	CL10765.Contig2	CL10858.Contig1	CL254.Contig5
CL2071.Contig2	CL10587.Contig1	CL10792.Contig1	CL10784.Contig1	CL10893.Contig1	CL2542.Contig1
CL2072.Contig1	CL10598.Contig2	CL10805.Contig2	CL10792.Contig1	CL1090.Contig3	CL2625.Contig1
CL2078.Contig1	CL10602.Contig1	CL10809.Contig2	CL10805.Contig2	CL10911.Contig1	CL2625.Contig2
CL2078.Contig2	CL10602.Contig2	CL10823.Contig1	CL10809.Contig2	CL10912.Contig1	CL270.Contig1
CL2234.Contig3	CL10619.Contig1	CL10834.Contig1	CL10822.Contig1	CL10924.Contig1	CL270.Contig2
CL2242.Contig1	CL10619.Contig2	CL1084.Contig1	CL10822.Contig2	CL10965.Contig1	CL270.Contig3
CL2256.Contig1	CL10621.Contig1	CL10850.Contig1	CL1084.Contig1	CL11.Contig1	CL2776.Contig1
CL2256.Contig2	CL10621.Contig2	CL10893.Contig1	CL10850.Contig1	CL11.Contig2	CL284.Contig1
CL233.Contig2	CL10636.Contig1	CL10896.Contig1	CL10854.Contig1	CL11.Contig3	CL284.Contig2
CL2357.Contig1	CL10643.Contig1	CL10911.Contig1	CL10854.Contig2	CL11007.Contig2	CL284.Contig3
CL2357.Contig2	CL10664.Contig1	CL10912.Contig1	CL10893.Contig1	CL11008.Contig1	CL2971.Contig2
CL2479.Contig2	CL10671.Contig1	CL10916.Contig1	CL10896.Contig1	CL1103.Contig1	CL3116.Contig1
CL249.Contig3	CL10673.Contig1	CL10924.Contig1	CL10911.Contig1	CL1103.Contig2	CL3212.Contig4
CL254.Contig2	CL10689.Contig1	CL1094.Contig1	CL10912.Contig1	CL11033.Contig1	CL3266.Contig1
CL254.Contig5	CL10724.Contig1	CL10965.Contig1	CL10916.Contig1	CL11035.Contig1	CL3301.Contig1
CL2542.Contig1	CL10732.Contig1	CL11.Contig1	CL10924.Contig1	CL11045.Contig1	CL3341.Contig1
CL2547.Contig1	CL10739.Contig1	CL11.Contig2	CL1094.Contig1	CL11070.Contig1	CL3341.Contig2
CL259.Contig1	CL10765.Contig1	CL11.Contig3	CL10959.Contig1	CL11070.Contig2	CL3514.Contig2
CL2625.Contig1	CL10765.Contig2	CL11.Contig4	CL10959.Contig2	CL11081.Contig1	CL3565.Contig2
CL2625.Contig2	CL1077.Contig4	CL110.Contig1	CL10965.Contig1	CL11089.Contig1	CL3587.Contig1
CL2671.Contig1	CL10780.Contig1	CL11007.Contig2	CL11.Contig1	CL11089.Contig2	CL36.Contig1
CL270.Contig1	CL10792.Contig1	CL11008.Contig1	CL11.Contig2	CL1109.Contig1	CL3680.Contig1
CL270.Contig2	CL10809.Contig2	CL1103.Contig1	CL11.Contig3	CL11099.Contig2	CL3743.Contig1
CL270.Contig3	CL10822.Contig1	CL1103.Contig2	CL11007.Contig2	CL11139.Contig2	CL3778.Contig2
CL2734.Contig5	CL10822.Contig2	CL11035.Contig1	CL11008.Contig1	CL11139.Contig3	CL3795.Contig1
CL284.Contig1	CL10834.Contig1	CL11067.Contig1	CL11009.Contig1	CL1115.Contig1	CL3824.Contig1
CL284.Contig2	CL1084.Contig1	CL11070.Contig2	CL1103.Contig1	CL11167.Contig1	CL3864.Contig1
CL284.Contig3	CL10850.Contig1	CL1109.Contig3	CL1103.Contig2	CL11167.Contig2	CL4007.Contig1
CL3072.Contig1	CL10853.Contig1	CL11100.Contig1	CL11033.Contig1	CL11173.Contig1	CL4007.Contig2
CL3116.Contig1	CL10858.Contig1	CL11102.Contig1	CL11035.Contig1	CL11188.Contig1	CL4007.Contig3
CL3212.Contig4	CL10893.Contig1	CL11109.Contig1	CL11067.Contig1	CL11195.Contig1	CL4038.Contig1
CL3276.Contig3	CL10906.Contig2	CL11139.Contig2	CL11070.Contig1	CL11197.Contig1	CL4046.Contig1
CL3301.Contig1	CL10911.Contig1	CL11139.Contig3	CL11070.Contig2	CL1120.Contig3	CL4071.Contig1
CL3301.Contig2	CL10912.Contig1	CL1115.Contig1	CL11081.Contig1	CL1120.Contig4	CL4244.Contig1
CL3301.Contig3	CL10924.Contig1	CL11167.Contig2	CL1109.Contig1	CL11212.Contig1	CL4321.Contig1
CL3341.Contig1	CL10959.Contig1	CL11173.Contig1	CL1109.Contig3	CL11212.Contig2	CL4472.Contig1
CL3341.Contig2	CL10959.Contig2	CL11188.Contig1	CL11099.Contig2	CL1132.Contig1	CL4472.Contig2
CL3402.Contig1	CL10965.Contig1	CL11194.Contig1	CL11100.Contig1	CL1132.Contig2	CL4472.Contig4
CL3499.Contig1	CL11.Contig1	CL11195.Contig1	CL11119.Contig1	CL1132.Contig3	CL454.Contig1
CL3499.Contig2	CL11.Contig2	CL1120.Contig3	CL11139.Contig2	CL1135.Contig1	CL4549.Contig1
CL352.Contig1	CL11.Contig3	CL1120.Contig4	CL11139.Contig3	CL1139.Contig1	CL4677.Contig2
CL3587.Contig1	CL11007.Contig2	CL11214.Contig1	CL1115.Contig1	CL1144.Contig2	CL4720.Contig2
CL3587.Contig2	CL11008.Contig1	CL11214.Contig2	CL11167.Contig2	CL1174.Contig1	CL4818.Contig1
CL3778.Contig1	CL11009.Contig1	CL11238.Contig1	CL11173.Contig1	CL1188.Contig1	CL4818.Contig2
CL3795.Contig1	CL1103.Contig1	CL1125.Contig1	CL11188.Contig1	CL1194.Contig1	CL4828.Contig1
CL384.Contig1	CL1103.Contig2	CL1132.Contig2	CL11194.Contig1	CL1194.Contig2	CL4828.Contig3
CL385.Contig1	CL11033.Contig2	CL1132.Contig3	CL11195.Contig1	CL1206.Contig1	CL502.Contig1
CL385.Contig2	CL11035.Contig1	CL1135.Contig1	CL1120.Contig3	CL1217.Contig1	CL502.Contig2
CL4042.Contig1	CL1105.Contig2	CL1139.Contig1	CL1120.Contig4	CL1217.Contig2	CL5053.Contig4
CL4046.Contig1	CL11064.Contig1	CL1144.Contig2	CL11212.Contig2	CL1225.Contig2	CL510.Contig2
CL4071.Contig1	CL11070.Contig2	CL1144.Contig3	CL11214.Contig1	CL1236.Contig2	CL522.Contig2
CL4185.Contig1	CL11089.Contig1	CL115.Contig6	CL11214.Contig2	CL1243.Contig2	CL5377.Contig2
CL4201.Contig1	CL11089.Contig2	CL1183.Contig1	CL1125.Contig1	CL1274.Contig1	CL5599.Contig1
CL4201.Contig2	CL11139.Contig2	CL12.Contig1	CL1132.Contig1	CL1274.Contig3	CL5618.Contig1
CL4262.Contig1	CL11139.Contig3	CL1204.Contig2	CL1132.Contig2	CL1274.Contig4	CL5701.Contig2
CL4472.Contig1	CL1115.Contig1	CL1204.Contig3	CL1132.Contig3	CL1289.Contig2	CL5788.Contig1
CL4472.Contig2	CL11167.Contig1	CL1206.Contig1	CL1135.Contig1	CL1296.Contig1	CL5884.Contig2
CL4472.Contig4	CL11167.Contig2	CL1218.Contig1	CL1139.Contig1	CL1308.Contig1	CL5950.Contig2
CL4490.Contig1	CL11173.Contig1	CL1227.Contig1	CL1144.Contig2	CL132.Contig2	CL6128.Contig1
CL4534.Contig3	CL11175.Contig2	CL1243.Contig2	CL115.Contig6	CL132.Contig3	CL6164.Contig2
CL4545.Contig2	CL11188.Contig1	CL1274.Contig3	CL1194.Contig1	CL132.Contig4	CL6201.Contig1
CL4589.Contig1	CL11195.Contig1	CL1289.Contig1	CL12.Contig1	CL132.Contig6	CL6295.Contig1
CL4675.Contig1	CL11197.Contig1	CL1289.Contig2	CL1204.Contig2	CL132.Contig8	CL6496.Contig2
CL4720.Contig2	CL11197.Contig2	CL13.Contig1	CL1204.Contig3	CL134.Contig1	CL6537.Contig1
CL4818.Contig1	CL1120.Contig3	CL1317.Contig1	CL1206.Contig1	CL1342.Contig2	CL6550.Contig1
CL4818.Contig2	CL1120.Contig4	CL1318.Contig1	CL1217.Contig1	CL1356.Contig1	CL6617.Contig1
CL4828.Contig1	CL11212.Contig2	CL1331.Contig2	CL1217.Contig2	CL1357.Contig1	CL6617.Contig3
CL4828.Contig3	CL11214.Contig2	CL134.Contig1	CL1243.Contig2	CL139.Contig1	CL6634.Contig2
CL488.Contig1	CL11222.Contig1	CL134.Contig2	CL1249.Contig5	CL139.Contig2	CL6634.Contig5
CL5032.Contig1	CL1132.Contig1	CL1342.Contig2	CL1271.Contig2	CL139.Contig3	CL691.Contig1
CL5032.Contig2	CL1132.Contig2	CL1357.Contig1	CL1272.Contig1	CL1423.Contig1	CL7033.Contig1
CL5053.Contig4	CL1132.Contig3	CL137.Contig1	CL1274.Contig1	CL1424.Contig1	CL7322.Contig1
CL5135.Contig1	CL1135.Contig1	CL1374.Contig1	CL1274.Contig3	CL144.Contig5	CL7365.Contig2
CL5148.Contig2	CL1139.Contig1	CL1386.Contig1	CL1289.Contig2	CL1456.Contig1	CL744.Contig14
CL5222.Contig3	CL1144.Contig2	CL139.Contig1	CL13.Contig1	CL1459.Contig1	CL744.Contig2
CL5314.Contig1	CL1144.Contig3	CL139.Contig2	CL1317.Contig1	CL146.Contig1	CL7475.Contig1
CL5314.Contig2	CL1174.Contig1	CL139.Contig3	CL1331.Contig2	CL148.Contig51	CL7475.Contig2
CL5377.Contig2	CL1206.Contig1	CL1420.Contig1	CL134.Contig1	CL148.Contig53	CL7575.Contig1
CL5446.Contig1	CL1218.Contig1	CL1424.Contig1	CL134.Contig2	CL1484.Contig2	CL7575.Contig3
CL5698.Contig2	CL1223.Contig5	CL1431.Contig1	CL1342.Contig2	CL1485.Contig1	CL7662.Contig1
CL5701.Contig1	CL1227.Contig1	CL144.Contig5	CL1356.Contig1	CL1485.Contig2	CL8028.Contig1
CL5902.Contig1	CL1243.Contig2	CL1456.Contig1	CL1357.Contig1	CL1486.Contig1	CL8345.Contig1
CL5902.Contig2	CL1271.Contig2	CL1459.Contig1	CL139.Contig1	CL1507.Contig1	CL8429.Contig1
CL592.Contig1	CL1274.Contig1	CL146.Contig1	CL139.Contig2	CL1527.Contig1	CL8515.Contig2
CL5950.Contig1	CL1274.Contig3	CL1465.Contig1	CL139.Contig3	CL1527.Contig2	CL8605.Contig1
CL5950.Contig2	CL1274.Contig4	CL1475.Contig1	CL144.Contig5	CL1527.Contig4	CL8805.Contig1
CL6012.Contig2	CL1289.Contig1	CL148.Contig51	CL1456.Contig1	CL1537.Contig1	CL8813.Contig1
CL6025.Contig2	CL1296.Contig1	CL148.Contig54	CL1459.Contig1	CL1553.Contig2	CL9052.Contig1
CL6128.Contig1	CL1302.Contig2	CL148.Contig56	CL146.Contig1	CL1579.Contig2	CL9157.Contig1
CL618.Contig1	CL1308.Contig1	CL148.Contig59	CL1465.Contig1	CL1579.Contig3	CL9157.Contig2
CL627.Contig1	CL1317.Contig1	CL148.Contig62	CL1465.Contig2	CL1619.Contig1	CL9159.Contig2
CL628.Contig1	CL1318.Contig1	CL1485.Contig2	CL148.Contig51	CL1635.Contig1	CL9159.Contig3
CL6532.Contig1	CL132.Contig3	CL1486.Contig1	CL148.Contig56	CL1635.Contig2	CL9235.Contig1
CL6532.Contig2	CL132.Contig4	CL1486.Contig2	CL1485.Contig2	CL1637.Contig1	CL9543.Contig2
CL6537.Contig1	CL132.Contig9	CL1497.Contig1	CL1486.Contig1	CL1637.Contig2	CL9613.Contig2
CL6550.Contig1	CL134.Contig1	CL1527.Contig1	CL1486.Contig2	CL1647.Contig3	CL9613.Contig3
CL6558.Contig1	CL1342.Contig2	CL1537.Contig1	CL1507.Contig1	CL1647.Contig4	CL9801.Contig1
CL6617.Contig1	CL1357.Contig1	CL1544.Contig1	CL1527.Contig1	CL1680.Contig2	CL9876.Contig1
CL6742.Contig1	CL1364.Contig1	CL1579.Contig1	CL1537.Contig1	CL1695.Contig1	CL9876.Contig2
CL6867.Contig1	CL1374.Contig1	CL1579.Contig2	CL1579.Contig1	CL1724.Contig1	CL9924.Contig1
CL6958.Contig1	CL1374.Contig3	CL1579.Contig3	CL1579.Contig2	CL1745.Contig1	CL993.Contig14
CL6958.Contig2	CL1386.Contig1	CL159.Contig1	CL1579.Contig3	CL1822.Contig1	CL993.Contig4
CL6982.Contig1	CL139.Contig1	CL1612.Contig2	CL158.Contig1	CL1827.Contig3	CL9947.Contig1
CL6982.Contig2	CL139.Contig2	CL1635.Contig2	CL158.Contig2	CL1844.Contig1	Unigene10015
CL7040.Contig1	CL139.Contig3	CL1637.Contig1	CL159.Contig1	CL1889.Contig2	Unigene10100
CL7040.Contig2	CL1423.Contig1	CL1637.Contig2	CL1597.Contig1	CL1889.Contig3	Unigene10118
CL7071.Contig1	CL1424.Contig1	CL1647.Contig3	CL1619.Contig1	CL190.Contig2	Unigene10196
CL7130.Contig1	CL1431.Contig1	CL166.Contig1	CL1635.Contig1	CL1909.Contig1	Unigene10364
CL721.Contig4	CL144.Contig5	CL1687.Contig1	CL1635.Contig2	CL1909.Contig2	Unigene10420
CL7244.Contig1	CL1456.Contig1	CL1695.Contig1	CL1637.Contig1	CL1921.Contig10	Unigene10427
CL7244.Contig3	CL1459.Contig1	CL1724.Contig1	CL1637.Contig2	CL1921.Contig9	Unigene10473
CL7292.Contig1	CL146.Contig1	CL1747.Contig1	CL1647.Contig1	CL1930.Contig1	Unigene10513
CL7292.Contig2	CL1465.Contig1	CL176.Contig1	CL1647.Contig4	CL1941.Contig1	Unigene10579
CL7322.Contig1	CL1465.Contig2	CL1788.Contig1	CL166.Contig1	CL1949.Contig1	Unigene10597
CL7343.Contig1	CL1475.Contig1	CL1802.Contig2	CL1683.Contig2	CL1952.Contig1	Unigene1079
CL7365.Contig1	CL148.Contig51	CL1811.Contig2	CL1686.Contig2	CL1958.Contig1	Unigene10897
CL7365.Contig2	CL148.Contig56	CL1822.Contig1	CL1687.Contig1	CL1963.Contig2	Unigene10918
CL7415.Contig1	CL1484.Contig2	CL1827.Contig3	CL1695.Contig1	CL1988.Contig1	Unigene1099
CL7494.Contig1	CL1485.Contig1	CL1843.Contig2	CL1724.Contig1	CL2007.Contig2	Unigene11041
CL7574.Contig2	CL1485.Contig2	CL1844.Contig1	CL176.Contig1	CL2055.Contig1	Unigene11103
CL7677.Contig1	CL1486.Contig1	CL19.Contig1	CL1802.Contig2	CL2090.Contig2	Unigene11149
CL773.Contig2	CL1497.Contig1	CL1909.Contig2	CL1822.Contig1	CL2123.Contig1	Unigene11191
CL7880.Contig1	CL1508.Contig2	CL1921.Contig9	CL1827.Contig3	CL2129.Contig1	Unigene11304
CL7953.Contig1	CL1527.Contig1	CL1928.Contig1	CL1844.Contig1	CL2129.Contig2	Unigene11306
CL7966.Contig1	CL1527.Contig2	CL1928.Contig2	CL1889.Contig2	CL2188.Contig3	Unigene11312
CL8207.Contig1	CL1527.Contig4	CL1928.Contig3	CL1909.Contig1	CL220.Contig1	Unigene11397
CL8211.Contig3	CL1544.Contig1	CL1928.Contig4	CL1909.Contig2	CL220.Contig2	Unigene11427
CL835.Contig1	CL1549.Contig1	CL1941.Contig1	CL1921.Contig10	CL2206.Contig1	Unigene11447
CL8366.Contig2	CL1549.Contig2	CL1943.Contig1	CL1921.Contig9	CL2206.Contig2	Unigene11479
CL837.Contig3	CL156.Contig2	CL1949.Contig1	CL1928.Contig4	CL2207.Contig1	Unigene11485
CL8427.Contig1	CL1575.Contig1	CL1963.Contig1	CL194.Contig1	CL2207.Contig2	Unigene11570
CL8427.Contig2	CL1579.Contig2	CL1984.Contig1	CL1941.Contig1	CL2207.Contig3	Unigene11678
CL8496.Contig1	CL1579.Contig3	CL1988.Contig1	CL1949.Contig1	CL2226.Contig1	Unigene11711
CL856.Contig1	CL158.Contig1	CL2005.Contig1	CL1984.Contig1	CL2226.Contig2	Unigene11851
CL8609.Contig2	CL158.Contig2	CL2048.Contig1	CL1988.Contig1	CL2226.Contig3	Unigene11876
CL8715.Contig1	CL1612.Contig2	CL2090.Contig1	CL2005.Contig1	CL2234.Contig3	Unigene11960
CL8715.Contig2	CL1637.Contig1	CL2090.Contig2	CL2048.Contig1	CL2256.Contig1	Unigene12006
CL8752.Contig1	CL1637.Contig2	CL2123.Contig1	CL2052.Contig1	CL2262.Contig1	Unigene12030
CL8805.Contig1	CL1647.Contig3	CL2129.Contig1	CL2052.Contig2	CL2267.Contig1	Unigene12082
CL8805.Contig2	CL166.Contig1	CL2129.Contig2	CL2052.Contig3	CL2267.Contig2	Unigene12089
CL9157.Contig1	CL167.Contig1	CL2156.Contig1	CL2052.Contig4	CL2273.Contig1	Unigene12127
CL9157.Contig2	CL1686.Contig2	CL216.Contig2	CL2071.Contig1	CL2273.Contig2	Unigene12204
CL9221.Contig1	CL1695.Contig1	CL220.Contig1	CL2071.Contig2	CL2285.Contig2	Unigene12354
CL9235.Contig1	CL1724.Contig1	CL220.Contig2	CL2078.Contig1	CL2285.Contig5	Unigene12416
CL9415.Contig1	CL1745.Contig1	CL2206.Contig1	CL2078.Contig2	CL2292.Contig1	Unigene12498
CL9415.Contig2	CL1747.Contig1	CL2206.Contig2	CL2090.Contig1	CL2302.Contig1	Unigene12552
CL9548.Contig1	CL176.Contig1	CL2207.Contig1	CL2090.Contig2	CL2323.Contig1	Unigene12601
CL9570.Contig1	CL177.Contig1	CL2207.Contig2	CL2123.Contig1	CL2359.Contig1	Unigene13259
CL961.Contig1	CL1782.Contig2	CL2207.Contig3	CL2129.Contig1	CL2360.Contig1	Unigene1328
CL9613.Contig2	CL1822.Contig1	CL2224.Contig1	CL2129.Contig2	CL2361.Contig1	Unigene13331
CL9692.Contig1	CL1827.Contig3	CL2226.Contig1	CL2156.Contig1	CL2397.Contig5	Unigene13359
CL9801.Contig1	CL1836.Contig1	CL2226.Contig2	CL216.Contig2	CL2397.Contig6	Unigene13552
CL9873.Contig1	CL1844.Contig1	CL2226.Contig3	CL220.Contig1	CL240.Contig3	Unigene13605
CL9876.Contig1	CL1889.Contig2	CL2256.Contig2	CL220.Contig2	CL2403.Contig1	Unigene13624
CL9876.Contig2	CL1889.Contig3	CL2262.Contig1	CL2206.Contig1	CL242.Contig1	Unigene13639
CL993.Contig13	CL19.Contig1	CL2265.Contig1	CL2206.Contig2	CL247.Contig2	Unigene13757
CL993.Contig14	CL1909.Contig1	CL2267.Contig1	CL2207.Contig1	CL2470.Contig1	Unigene13762
CL993.Contig4	CL1909.Contig2	CL2267.Contig2	CL2207.Contig2	CL2503.Contig1	Unigene14123
CL9947.Contig1	CL1921.Contig10	CL2286.Contig1	CL2207.Contig3	CL2512.Contig2	Unigene14126
CL9947.Contig2	CL1921.Contig9	CL2292.Contig1	CL2224.Contig1	CL2532.Contig1	Unigene14212
CL9951.Contig1	CL194.Contig1	CL2300.Contig1	CL2226.Contig1	CL2547.Contig1	Unigene14623
Unigene10015	CL1941.Contig1	CL2302.Contig1	CL2226.Contig2	CL259.Contig1	Unigene15
Unigene1006	CL1949.Contig1	CL2317.Contig2	CL2226.Contig3	CL26.Contig2	Unigene15114
Unigene10099	CL1952.Contig1	CL2323.Contig1	CL2234.Contig3	CL2610.Contig2	Unigene15187
Unigene10118	CL1958.Contig1	CL234.Contig1	CL2242.Contig1	CL2628.Contig1	Unigene1557
Unigene1017	CL1963.Contig1	CL235.Contig1	CL2262.Contig1	CL2628.Contig2	Unigene15626
Unigene10189	CL1988.Contig1	CL2357.Contig2	CL2265.Contig1	CL2631.Contig1	Unigene16140
Unigene10205	CL2048.Contig1	CL2360.Contig1	CL2267.Contig1	CL2656.Contig1	Unigene16367
Unigene10305	CL2052.Contig1	CL2360.Contig2	CL2267.Contig2	CL2659.Contig1	Unigene16421
Unigene10364	CL2052.Contig2	CL2397.Contig5	CL2292.Contig1	CL2660.Contig1	Unigene16844
Unigene10473	CL2052.Contig3	CL2397.Contig6	CL2300.Contig1	CL2673.Contig1	Unigene17073
Unigene10513	CL2052.Contig4	CL240.Contig1	CL2302.Contig1	CL2679.Contig2	Unigene1721
Unigene1056	CL2071.Contig1	CL2403.Contig1	CL2317.Contig2	CL2696.Contig1	Unigene17406
Unigene10579	CL2071.Contig2	CL2405.Contig2	CL2323.Contig1	CL2700.Contig1	Unigene1741
Unigene10597	CL2078.Contig1	CL242.Contig1	CL234.Contig1	CL2705.Contig2	Unigene17444
Unigene10897	CL2078.Contig2	CL2443.Contig4	CL235.Contig1	CL2726.Contig1	Unigene17570
Unigene10918	CL2090.Contig2	CL2456.Contig1	CL2357.Contig1	CL2830.Contig1	Unigene17693
Unigene10925	CL2123.Contig1	CL2469.Contig1	CL2360.Contig1	CL2853.Contig1	Unigene1796
Unigene10960	CL2129.Contig1	CL2469.Contig3	CL2397.Contig5	CL2875.Contig1	Unigene1809
Unigene11011	CL2129.Contig2	CL247.Contig1	CL2397.Contig6	CL2910.Contig1	Unigene18152
Unigene11030	CL220.Contig1	CL247.Contig2	CL240.Contig1	CL2940.Contig2	Unigene1839
Unigene11041	CL220.Contig2	CL2470.Contig1	CL2403.Contig1	CL2940.Contig3	Unigene19180
Unigene11103	CL2206.Contig1	CL2512.Contig2	CL2405.Contig2	CL2941.Contig1	Unigene19315
Unigene11149	CL2206.Contig2	CL2532.Contig1	CL242.Contig1	CL2943.Contig1	Unigene19360
Unigene11191	CL2207.Contig1	CL254.Contig1	CL2436.Contig1	CL2971.Contig2	Unigene19371
Unigene11235	CL2207.Contig2	CL254.Contig3	CL2443.Contig4	CL2996.Contig1	Unigene19581
Unigene11245	CL2207.Contig3	CL2545.Contig1	CL2456.Contig1	CL3010.Contig2	Unigene19623
Unigene11397	CL2224.Contig1	CL2547.Contig1	CL2469.Contig1	CL3024.Contig2	Unigene19658
Unigene11409	CL2226.Contig1	CL259.Contig1	CL247.Contig1	CL307.Contig1	Unigene19707
Unigene11661	CL2226.Contig2	CL2620.Contig1	CL247.Contig2	CL3076.Contig1	Unigene1984
Unigene11760	CL2226.Contig3	CL2628.Contig1	CL2470.Contig1	CL3108.Contig1	Unigene19913
Unigene11876	CL2242.Contig1	CL2659.Contig1	CL2512.Contig2	CL3108.Contig2	Unigene20000
Unigene11960	CL2262.Contig1	CL2660.Contig1	CL2532.Contig1	CL3123.Contig1	Unigene20067
Unigene11961	CL2265.Contig1	CL2660.Contig2	CL254.Contig1	CL3126.Contig1	Unigene20149
Unigene12023	CL2267.Contig1	CL2689.Contig2	CL254.Contig2	CL3126.Contig2	Unigene20154
Unigene12053	CL2267.Contig2	CL2693.Contig1	CL254.Contig3	CL3146.Contig1	Unigene20254
Unigene12058	CL2270.Contig1	CL2694.Contig1	CL254.Contig5	CL3146.Contig2	Unigene20358
Unigene12082	CL2285.Contig2	CL2694.Contig4	CL2542.Contig1	CL3158.Contig1	Unigene2037
Unigene12089	CL2285.Contig4	CL2696.Contig1	CL2545.Contig1	CL3162.Contig1	Unigene20372
Unigene12416	CL2286.Contig1	CL2700.Contig1	CL2620.Contig1	CL3180.Contig2	Unigene2040
Unigene12498	CL2292.Contig1	CL2705.Contig1	CL2625.Contig1	CL3185.Contig1	Unigene20525
Unigene1265	CL2302.Contig1	CL2705.Contig2	CL2625.Contig2	CL3185.Contig2	Unigene20559
Unigene12705	CL2323.Contig1	CL2710.Contig1	CL2628.Contig1	CL3201.Contig1	Unigene20573
Unigene1328	CL234.Contig1	CL2734.Contig5	CL2656.Contig1	CL3210.Contig1	Unigene20649
Unigene13331	CL2357.Contig1	CL2752.Contig1	CL2659.Contig1	CL3246.Contig1	Unigene20924
Unigene13359	CL2357.Contig2	CL2776.Contig1	CL2660.Contig1	CL3255.Contig1	Unigene21051
Unigene13370	CL2360.Contig1	CL279.Contig1	CL2660.Contig2	CL3276.Contig3	Unigene21067
Unigene13448	CL2360.Contig2	CL286.Contig2	CL2689.Contig2	CL3322.Contig1	Unigene21077
Unigene13607	CL2361.Contig1	CL2875.Contig1	CL2693.Contig1	CL3322.Contig2	Unigene21079
Unigene13624	CL2397.Contig5	CL2928.Contig1	CL2696.Contig1	CL3329.Contig1	Unigene21091
Unigene13657	CL2397.Contig6	CL2938.Contig1	CL270.Contig1	CL333.Contig2	Unigene21206
Unigene13674	CL240.Contig3	CL2940.Contig1	CL270.Contig2	CL3348.Contig1	Unigene21321
Unigene13757	CL2403.Contig1	CL2940.Contig2	CL270.Contig3	CL3349.Contig1	Unigene21363
Unigene13759	CL2412.Contig2	CL2940.Contig3	CL2700.Contig1	CL3402.Contig1	Unigene21387
Unigene13777	CL242.Contig1	CL2943.Contig1	CL2705.Contig1	CL3408.Contig1	Unigene21426
Unigene13837	CL2469.Contig1	CL2943.Contig2	CL2705.Contig2	CL3408.Contig2	Unigene21429
Unigene13923	CL2469.Contig3	CL3010.Contig2	CL2752.Contig1	CL3479.Contig1	Unigene21560
Unigene14088	CL247.Contig2	CL3015.Contig1	CL2771.Contig1	CL3481.Contig1	Unigene21581
Unigene14123	CL2470.Contig1	CL3024.Contig2	CL2776.Contig1	CL3484.Contig1	Unigene21911
Unigene14126	CL2479.Contig2	CL307.Contig1	CL284.Contig1	CL3487.Contig3	Unigene21934
Unigene14370	CL2503.Contig1	CL3072.Contig1	CL284.Contig2	CL3514.Contig4	Unigene21978
Unigene14404	CL2532.Contig1	CL3108.Contig1	CL284.Contig3	CL3565.Contig1	Unigene22094
Unigene14710	CL254.Contig2	CL3108.Contig2	CL286.Contig2	CL3565.Contig2	Unigene22102
Unigene14980	CL254.Contig5	CL3126.Contig1	CL2875.Contig1	CL3565.Contig3	Unigene22346
Unigene15019	CL2542.Contig1	CL3126.Contig2	CL2910.Contig1	CL3587.Contig1	Unigene22439
Unigene15114	CL2547.Contig1	CL3144.Contig3	CL2928.Contig1	CL359.Contig3	Unigene22497
Unigene15187	CL259.Contig1	CL3146.Contig1	CL2938.Contig1	CL3595.Contig1	Unigene23025
Unigene15267	CL26.Contig1	CL3146.Contig2	CL2940.Contig1	CL36.Contig1	Unigene23157
Unigene15388	CL2610.Contig2	CL3158.Contig1	CL2940.Contig2	CL3628.Contig1	Unigene23211
Unigene1557	CL2625.Contig1	CL3168.Contig1	CL2940.Contig3	CL363.Contig1	Unigene23273
Unigene15626	CL2625.Contig2	CL3180.Contig1	CL2943.Contig1	CL3631.Contig1	Unigene23318
Unigene15714	CL2628.Contig1	CL3180.Contig2	CL3015.Contig1	CL3631.Contig2	Unigene23339
Unigene16140	CL2628.Contig2	CL3185.Contig1	CL3024.Contig2	CL3642.Contig1	Unigene23349
Unigene16274	CL2631.Contig1	CL3185.Contig2	CL307.Contig1	CL3645.Contig1	Unigene23454
Unigene16311	CL2656.Contig1	CL3210.Contig1	CL3108.Contig1	CL3674.Contig1	Unigene23524
Unigene16337	CL2659.Contig1	CL3266.Contig1	CL3108.Contig2	CL3680.Contig1	Unigene23655
Unigene164	CL2660.Contig1	CL3292.Contig1	CL3116.Contig1	CL3687.Contig1	Unigene23704
Unigene16467	CL2660.Contig6	CL3303.Contig1	CL3126.Contig1	CL3699.Contig1	Unigene23723
Unigene16605	CL2671.Contig1	CL3322.Contig1	CL3126.Contig2	CL370.Contig2	Unigene23911
Unigene1720	CL2673.Contig1	CL3322.Contig2	CL3144.Contig3	CL370.Contig4	Unigene23919
Unigene1721	CL2689.Contig2	CL3322.Contig3	CL3146.Contig2	CL3702.Contig1	Unigene24005
Unigene17406	CL2696.Contig1	CL3348.Contig1	CL3180.Contig1	CL3702.Contig2	Unigene24242
Unigene17444	CL270.Contig1	CL3382.Contig1	CL3180.Contig2	CL3768.Contig1	Unigene24453
Unigene17570	CL270.Contig2	CL3408.Contig1	CL3185.Contig1	CL379.Contig1	Unigene24488
Unigene17693	CL270.Contig3	CL3408.Contig2	CL3185.Contig2	CL3845.Contig1	Unigene24578
Unigene1796	CL2700.Contig1	CL3417.Contig6	CL3201.Contig1	CL385.Contig1	Unigene2462
Unigene1809	CL2705.Contig2	CL3479.Contig1	CL3210.Contig1	CL385.Contig2	Unigene24732
Unigene18152	CL2710.Contig1	CL3484.Contig2	CL3212.Contig4	CL3923.Contig1	Unigene24819
Unigene18384	CL2734.Contig5	CL3491.Contig2	CL3266.Contig1	CL3927.Contig1	Unigene25018
Unigene1844	CL279.Contig1	CL3491.Contig4	CL3276.Contig3	CL3960.Contig2	Unigene2525
Unigene1896	CL2830.Contig1	CL3499.Contig1	CL3292.Contig1	CL3987.Contig1	Unigene2623
Unigene19086	CL284.Contig1	CL3505.Contig2	CL3300.Contig1	CL3987.Contig2	Unigene26309
Unigene19180	CL284.Contig2	CL3514.Contig2	CL3301.Contig1	CL403.Contig1	Unigene26602
Unigene19315	CL284.Contig3	CL3514.Contig4	CL3301.Contig2	CL4033.Contig1	Unigene26727
Unigene19360	CL2853.Contig1	CL352.Contig1	CL3322.Contig1	CL4069.Contig2	Unigene27046
Unigene19371	CL2875.Contig1	CL3522.Contig3	CL3322.Contig2	CL4091.Contig1	Unigene27205
Unigene19568	CL2940.Contig1	CL3527.Contig1	CL3322.Contig3	CL411.Contig2	Unigene27291
Unigene19581	CL2940.Contig2	CL3549.Contig1	CL3341.Contig1	CL4119.Contig1	Unigene27699
Unigene19623	CL2940.Contig3	CL3556.Contig1	CL3341.Contig2	CL4119.Contig2	Unigene27898
Unigene19671	CL2941.Contig1	CL3559.Contig2	CL3348.Contig1	CL4122.Contig1	Unigene27979
Unigene19707	CL2943.Contig1	CL3562.Contig1	CL3349.Contig1	CL4122.Contig2	Unigene28047
Unigene19722	CL2963.Contig1	CL3565.Contig1	CL3382.Contig1	CL415.Contig1	Unigene28085
Unigene1984	CL2971.Contig2	CL3565.Contig2	CL3408.Contig1	CL4185.Contig1	Unigene2813
Unigene19860	CL2996.Contig1	CL3565.Contig3	CL3408.Contig2	CL4189.Contig5	Unigene2831
Unigene19913	CL3003.Contig1	CL3576.Contig1	CL3417.Contig6	CL4244.Contig1	Unigene28451
Unigene20000	CL3010.Contig2	CL3582.Contig1	CL3479.Contig1	CL4262.Contig1	Unigene28537
Unigene20149	CL307.Contig1	CL3587.Contig1	CL3499.Contig2	CL428.Contig2	Unigene28771
Unigene20237	CL3072.Contig1	CL3587.Contig2	CL3505.Contig2	CL4285.Contig1	Unigene29179
Unigene20254	CL3108.Contig1	CL359.Contig2	CL3514.Contig2	CL4288.Contig1	Unigene29475
Unigene20275	CL3108.Contig2	CL359.Contig3	CL3514.Contig4	CL4288.Contig3	Unigene29490
Unigene20358	CL3116.Contig1	CL3610.Contig1	CL3522.Contig3	CL4300.Contig4	Unigene29760
Unigene2040	CL3123.Contig1	CL3628.Contig1	CL3527.Contig1	CL4308.Contig1	Unigene3025
Unigene20423	CL3126.Contig1	CL3628.Contig2	CL3549.Contig1	CL431.Contig3	Unigene30354
Unigene20525	CL3126.Contig2	CL3631.Contig1	CL3556.Contig1	CL4319.Contig1	Unigene3040
Unigene20559	CL3132.Contig1	CL3631.Contig2	CL3559.Contig2	CL4321.Contig1	Unigene30535
Unigene20649	CL3146.Contig1	CL3642.Contig1	CL3562.Contig1	CL4332.Contig1	Unigene3058
Unigene21051	CL3146.Contig2	CL3654.Contig1	CL3565.Contig1	CL4338.Contig1	Unigene30605
Unigene21091	CL3158.Contig1	CL3671.Contig1	CL3565.Contig2	CL4338.Contig2	Unigene30624
Unigene21218	CL3162.Contig1	CL3680.Contig1	CL3565.Contig3	CL436.Contig2	Unigene3070
Unigene21363	CL3162.Contig2	CL3687.Contig1	CL3582.Contig1	CL4379.Contig1	Unigene30783
Unigene21387	CL3180.Contig2	CL3691.Contig2	CL359.Contig2	CL438.Contig3	Unigene30825
Unigene2175	CL3185.Contig1	CL3696.Contig2	CL359.Contig3	CL4381.Contig1	Unigene30972
Unigene21820	CL3185.Contig2	CL3699.Contig1	CL3610.Contig1	CL4398.Contig1	Unigene31050
Unigene21892	CL3210.Contig1	CL370.Contig4	CL3628.Contig1	CL4471.Contig1	Unigene31067
Unigene21951	CL3212.Contig4	CL3702.Contig1	CL3628.Contig2	CL4487.Contig1	Unigene31084
Unigene21978	CL3246.Contig1	CL3702.Contig2	CL3631.Contig1	CL4490.Contig1	Unigene31091
Unigene22346	CL3301.Contig1	CL3743.Contig1	CL3631.Contig2	CL4510.Contig1	Unigene31103
Unigene22420	CL3301.Contig2	CL3757.Contig1	CL3642.Contig1	CL4521.Contig1	Unigene31136
Unigene22439	CL3301.Contig3	CL3768.Contig1	CL3671.Contig1	CL4534.Contig3	Unigene31174
Unigene22839	CL3322.Contig1	CL379.Contig1	CL3680.Contig1	CL454.Contig1	Unigene31288
Unigene23025	CL3322.Contig2	CL3824.Contig1	CL3687.Contig1	CL4589.Contig1	Unigene31296
Unigene23148	CL3329.Contig1	CL3839.Contig1	CL3691.Contig2	CL4601.Contig1	Unigene3154
Unigene23238	CL333.Contig2	CL3845.Contig1	CL3699.Contig1	CL4601.Contig2	Unigene3156
Unigene23273	CL3341.Contig1	CL3864.Contig1	CL370.Contig2	CL4605.Contig4	Unigene31643
Unigene23295	CL3341.Contig2	CL3923.Contig1	CL370.Contig4	CL4627.Contig1	Unigene31818
Unigene23412	CL3348.Contig1	CL3927.Contig1	CL3703.Contig1	CL4627.Contig2	Unigene32293
Unigene23454	CL3408.Contig1	CL3945.Contig1	CL3743.Contig1	CL4649.Contig1	Unigene3294
Unigene23709	CL3408.Contig2	CL395.Contig2	CL3757.Contig1	CL4684.Contig1	Unigene33033
Unigene23723	CL3479.Contig1	CL3957.Contig1	CL3768.Contig1	CL4718.Contig1	Unigene3304
Unigene23822	CL3484.Contig2	CL3987.Contig1	CL3778.Contig1	CL4720.Contig2	Unigene33103
Unigene23911	CL3499.Contig1	CL4007.Contig1	CL3778.Contig2	CL4754.Contig1	Unigene33116
Unigene240	CL3505.Contig2	CL4007.Contig2	CL379.Contig1	CL4756.Contig1	Unigene33179
Unigene24011	CL3514.Contig4	CL4007.Contig3	CL3795.Contig1	CL4803.Contig1	Unigene33320
Unigene24207	CL352.Contig1	CL4033.Contig1	CL3824.Contig1	CL4820.Contig2	Unigene33374
Unigene24488	CL3565.Contig1	CL4038.Contig1	CL3839.Contig1	CL4820.Contig3	Unigene33454
Unigene24656	CL3565.Contig3	CL4051.Contig1	CL384.Contig1	CL4826.Contig1	Unigene33541
Unigene24686	CL3587.Contig2	CL4119.Contig1	CL3845.Contig1	CL4834.Contig1	Unigene3359
Unigene24840	CL359.Contig2	CL4119.Contig2	CL385.Contig1	CL488.Contig4	Unigene3393
Unigene25018	CL359.Contig3	CL4122.Contig1	CL385.Contig2	CL4912.Contig2	Unigene33966
Unigene2525	CL3595.Contig1	CL415.Contig1	CL3864.Contig1	CL4938.Contig1	Unigene3398
Unigene25456	CL36.Contig1	CL4169.Contig1	CL3923.Contig1	CL4962.Contig1	Unigene34063
Unigene25920	CL36.Contig6	CL4201.Contig1	CL3927.Contig1	CL4970.Contig1	Unigene34156
Unigene26309	CL3628.Contig1	CL4201.Contig2	CL3945.Contig1	CL4970.Contig2	Unigene34320
Unigene26602	CL3631.Contig1	CL4202.Contig2	CL395.Contig2	CL4991.Contig1	Unigene34549
Unigene26727	CL3631.Contig2	CL4262.Contig1	CL3960.Contig1	CL5032.Contig1	Unigene3462
Unigene27041	CL3642.Contig1	CL428.Contig2	CL3960.Contig2	CL5068.Contig1	Unigene34668
Unigene27291	CL3645.Contig1	CL4288.Contig1	CL3960.Contig3	CL511.Contig3	Unigene34981
Unigene27329	CL3671.Contig1	CL4288.Contig3	CL3987.Contig1	CL5124.Contig1	Unigene35192
Unigene27586	CL3680.Contig1	CL4308.Contig1	CL3987.Contig2	CL5148.Contig1	Unigene35193
Unigene27979	CL3687.Contig1	CL431.Contig1	CL4007.Contig1	CL5148.Contig2	Unigene3546
Unigene28537	CL3696.Contig2	CL431.Contig3	CL4007.Contig2	CL518.Contig1	Unigene35474
Unigene28771	CL3699.Contig1	CL4319.Contig1	CL4007.Contig3	CL5215.Contig3	Unigene35603
Unigene2885	CL370.Contig3	CL4321.Contig1	CL4033.Contig1	CL5218.Contig2	Unigene3576
Unigene29490	CL370.Contig4	CL4338.Contig1	CL4033.Contig2	CL5221.Contig1	Unigene36
Unigene3013	CL370.Contig5	CL4338.Contig2	CL4038.Contig1	CL5222.Contig3	Unigene36220
Unigene302	CL3702.Contig1	CL4379.Contig1	CL4046.Contig1	CL5225.Contig1	Unigene36306
Unigene3020	CL3702.Contig2	CL4398.Contig1	CL4051.Contig1	CL5314.Contig1	Unigene36330
Unigene3025	CL3750.Contig3	CL4410.Contig1	CL4069.Contig2	CL5325.Contig2	Unigene3648
Unigene3026	CL3768.Contig1	CL4438.Contig1	CL4071.Contig1	CL5325.Contig3	Unigene36543
Unigene3058	CL3771.Contig1	CL4471.Contig1	CL4119.Contig1	CL5333.Contig2	Unigene36590
Unigene30605	CL3778.Contig1	CL449.Contig1	CL4119.Contig2	CL5333.Contig3	Unigene36602
Unigene30624	CL3778.Contig2	CL4510.Contig1	CL4122.Contig1	CL5371.Contig1	Unigene36883
Unigene30652	CL379.Contig1	CL4521.Contig1	CL415.Contig1	CL5378.Contig3	Unigene36986
Unigene30670	CL3795.Contig1	CL4534.Contig3	CL4169.Contig1	CL542.Contig1	Unigene3704
Unigene30783	CL3845.Contig1	CL454.Contig1	CL4185.Contig1	CL544.Contig1	Unigene3709
Unigene30825	CL3849.Contig1	CL4545.Contig1	CL428.Contig2	CL5456.Contig1	Unigene37230
Unigene30864	CL3875.Contig1	CL4545.Contig2	CL4288.Contig1	CL5483.Contig1	Unigene37231
Unigene31042	CL3923.Contig1	CL46.Contig2	CL4288.Contig3	CL549.Contig3	Unigene37279
Unigene31067	CL3927.Contig1	CL4601.Contig1	CL4308.Contig1	CL5519.Contig1	Unigene37327
Unigene31091	CL395.Contig2	CL4601.Contig2	CL431.Contig1	CL5533.Contig1	Unigene3750
Unigene3110	CL3957.Contig1	CL4605.Contig4	CL431.Contig3	CL5573.Contig1	Unigene37502
Unigene31136	CL403.Contig1	CL4627.Contig2	CL4319.Contig1	CL5586.Contig1	Unigene37793
Unigene31174	CL4033.Contig1	CL4675.Contig1	CL4321.Contig1	CL5588.Contig1	Unigene37831
Unigene31241	CL4038.Contig1	CL4677.Contig2	CL4338.Contig1	CL559.Contig1	Unigene37991
Unigene31288	CL4046.Contig1	CL4680.Contig2	CL4338.Contig2	CL5590.Contig4	Unigene38181
Unigene31300	CL4051.Contig1	CL4684.Contig1	CL4398.Contig1	CL5599.Contig2	Unigene3827
Unigene31427	CL4069.Contig2	CL4691.Contig1	CL4410.Contig1	CL5637.Contig1	Unigene38278
Unigene31477	CL4071.Contig1	CL4693.Contig1	CL4471.Contig1	CL5682.Contig1	Unigene38323
Unigene31536	CL4119.Contig1	CL4718.Contig1	CL4472.Contig1	CL5698.Contig2	Unigene38362
Unigene3154	CL4119.Contig2	CL4720.Contig2	CL4472.Contig2	CL5701.Contig1	Unigene38386
Unigene31634	CL4122.Contig1	CL474.Contig1	CL4472.Contig4	CL5701.Contig2	Unigene3842
Unigene31666	CL415.Contig1	CL4754.Contig1	CL449.Contig1	CL5749.Contig2	Unigene38474
Unigene31818	CL4169.Contig1	CL4756.Contig1	CL4490.Contig1	CL575.Contig1	Unigene38557
Unigene32101	CL42.Contig2	CL4784.Contig1	CL4510.Contig1	CL5765.Contig1	Unigene38592
Unigene32326	CL4202.Contig2	CL4784.Contig4	CL4521.Contig1	CL5770.Contig2	Unigene38620
Unigene32933	CL4218.Contig2	CL4803.Contig1	CL4549.Contig1	CL5788.Contig1	Unigene38684
Unigene3294	CL4244.Contig1	CL4826.Contig1	CL4589.Contig1	CL58.Contig2	Unigene38742
Unigene3305	CL428.Contig2	CL4827.Contig1	CL46.Contig2	CL5868.Contig1	Unigene38805
Unigene33103	CL4285.Contig1	CL488.Contig1	CL4601.Contig1	CL5878.Contig2	Unigene3888
Unigene33265	CL4288.Contig1	CL488.Contig4	CL4601.Contig2	CL5932.Contig1	Unigene38887
Unigene33320	CL4288.Contig3	CL4912.Contig1	CL4605.Contig4	CL5947.Contig1	Unigene38989
Unigene33374	CL4293.Contig2	CL4912.Contig2	CL4627.Contig1	CL5962.Contig2	Unigene38996
Unigene33454	CL4307.Contig1	CL4912.Contig3	CL4627.Contig2	CL5965.Contig1	Unigene39035
Unigene3359	CL4308.Contig1	CL4938.Contig1	CL4677.Contig2	CL5965.Contig2	Unigene39100
Unigene34156	CL431.Contig3	CL4962.Contig2	CL4680.Contig2	CL6012.Contig2	Unigene3920
Unigene34173	CL4319.Contig1	CL4971.Contig1	CL4684.Contig1	CL6017.Contig1	Unigene39228
Unigene34320	CL4321.Contig1	CL4991.Contig1	CL4693.Contig1	CL605.Contig1	Unigene39320
Unigene34491	CL4328.Contig3	CL5000.Contig2	CL4718.Contig1	CL6054.Contig1	Unigene39656
Unigene34591	CL4332.Contig1	CL502.Contig1	CL4754.Contig1	CL6072.Contig1	Unigene39695
Unigene3462	CL4338.Contig1	CL502.Contig2	CL4756.Contig1	CL6077.Contig1	Unigene39806
Unigene34648	CL4338.Contig2	CL5054.Contig1	CL4784.Contig1	CL6121.Contig2	Unigene39999
Unigene34668	CL436.Contig2	CL5068.Contig1	CL4784.Contig4	CL6126.Contig1	Unigene40032
Unigene34910	CL4379.Contig1	CL510.Contig2	CL4803.Contig1	CL6130.Contig1	Unigene4019
Unigene34981	CL4381.Contig1	CL511.Contig1	CL4818.Contig1	CL6147.Contig1	Unigene40394
Unigene35138	CL4386.Contig1	CL511.Contig2	CL4818.Contig2	CL6147.Contig2	Unigene40395
Unigene35192	CL4398.Contig1	CL511.Contig3	CL4826.Contig1	CL6164.Contig1	Unigene40405
Unigene35193	CL4438.Contig1	CL511.Contig4	CL4827.Contig1	CL6164.Contig2	Unigene40424
Unigene35200	CL444.Contig3	CL511.Contig5	CL4828.Contig1	CL6224.Contig2	Unigene40507
Unigene35307	CL4471.Contig1	CL5124.Contig1	CL4828.Contig3	CL6238.Contig1	Unigene40556
Unigene3544	CL4472.Contig1	CL5135.Contig1	CL4834.Contig1	CL627.Contig1	Unigene40604
Unigene35458	CL4472.Contig2	CL519.Contig1	CL488.Contig4	CL6273.Contig1	Unigene40839
Unigene3546	CL4472.Contig4	CL5210.Contig1	CL4891.Contig1	CL629.Contig1	Unigene40847
Unigene35474	CL4488.Contig1	CL5218.Contig1	CL4912.Contig1	CL629.Contig2	Unigene41120
Unigene35477	CL449.Contig1	CL5218.Contig2	CL4912.Contig2	CL6307.Contig1	Unigene41123
Unigene35579	CL4521.Contig1	CL522.Contig2	CL4912.Contig3	CL6317.Contig2	Unigene41229
Unigene35683	CL4534.Contig3	CL5221.Contig1	CL4938.Contig1	CL6324.Contig1	Unigene41259
Unigene3576	CL454.Contig1	CL5221.Contig2	CL4971.Contig1	CL6445.Contig2	Unigene41387
Unigene36	CL4545.Contig1	CL5221.Contig3	CL4991.Contig1	CL6461.Contig1	Unigene41408
Unigene36138	CL4545.Contig2	CL5221.Contig4	CL502.Contig1	CL65.Contig1	Unigene41426
Unigene36330	CL4549.Contig1	CL5225.Contig1	CL502.Contig2	CL6526.Contig2	Unigene41528
Unigene3648	CL4601.Contig1	CL5314.Contig1	CL5032.Contig1	CL6530.Contig1	Unigene41576
Unigene36590	CL4601.Contig2	CL5333.Contig2	CL5032.Contig2	CL6541.Contig1	Unigene41579
Unigene36883	CL4605.Contig1	CL5333.Contig3	CL5052.Contig2	CL6595.Contig1	Unigene41605
Unigene36997	CL4605.Contig3	CL5366.Contig1	CL5053.Contig1	CL669.Contig2	Unigene41634
Unigene37080	CL4605.Contig4	CL5371.Contig1	CL5053.Contig4	CL6708.Contig1	Unigene41713
Unigene37087	CL4627.Contig1	CL5378.Contig3	CL5068.Contig1	CL6867.Contig1	Unigene41728
Unigene3709	CL4627.Contig2	CL542.Contig1	CL510.Contig2	CL6893.Contig1	Unigene41848
Unigene37230	CL4649.Contig1	CL5424.Contig1	CL511.Contig1	CL6904.Contig2	Unigene41937
Unigene37231	CL4675.Contig1	CL5424.Contig2	CL511.Contig2	CL691.Contig1	Unigene4240
Unigene37279	CL4675.Contig3	CL544.Contig1	CL511.Contig3	CL6920.Contig1	Unigene42411
Unigene37439	CL4684.Contig1	CL5456.Contig1	CL511.Contig4	CL6933.Contig2	Unigene42677
Unigene37537	CL4693.Contig1	CL5483.Contig1	CL511.Contig5	CL6943.Contig1	Unigene42712
Unigene37556	CL4718.Contig1	CL5533.Contig1	CL5124.Contig1	CL6954.Contig1	Unigene42729
Unigene37831	CL4720.Contig1	CL5571.Contig1	CL5148.Contig1	CL6958.Contig1	Unigene42738
Unigene37949	CL474.Contig1	CL5571.Contig2	CL5148.Contig2	CL6958.Contig2	Unigene42772
Unigene37967	CL4754.Contig1	CL5573.Contig1	CL518.Contig1	CL6960.Contig1	Unigene42811
Unigene37991	CL4756.Contig1	CL5586.Contig1	CL5210.Contig1	CL6964.Contig2	Unigene42887
Unigene38136	CL4784.Contig1	CL5588.Contig1	CL5218.Contig1	CL6976.Contig1	Unigene43178
Unigene38181	CL4803.Contig1	CL559.Contig1	CL5218.Contig2	CL6982.Contig1	Unigene43266
Unigene3827	CL4818.Contig1	CL5590.Contig4	CL522.Contig2	CL699.Contig1	Unigene4329
Unigene38278	CL4818.Contig2	CL5607.Contig1	CL5221.Contig1	CL7001.Contig1	Unigene43376
Unigene38320	CL4826.Contig1	CL5618.Contig1	CL5221.Contig2	CL7016.Contig1	Unigene43423
Unigene38374	CL4828.Contig1	CL5637.Contig1	CL5221.Contig3	CL7024.Contig1	Unigene4454
Unigene38384	CL4828.Contig3	CL5682.Contig1	CL5221.Contig4	CL7040.Contig1	Unigene4544
Unigene38386	CL488.Contig1	CL5701.Contig1	CL5222.Contig1	CL7053.Contig1	Unigene4594
Unigene3842	CL488.Contig4	CL5712.Contig1	CL5222.Contig3	CL7058.Contig1	Unigene475
Unigene38427	CL4909.Contig1	CL5749.Contig2	CL5225.Contig1	CL7075.Contig1	Unigene4778
Unigene38557	CL4926.Contig1	CL575.Contig1	CL5314.Contig1	CL7076.Contig1	Unigene4874
Unigene38607	CL4938.Contig1	CL5760.Contig1	CL5333.Contig2	CL7081.Contig1	Unigene5217
Unigene38620	CL4970.Contig1	CL5770.Contig1	CL5333.Contig3	CL710.Contig3	Unigene5275
Unigene38684	CL4991.Contig1	CL5770.Contig2	CL5371.Contig1	CL7130.Contig1	Unigene5284
Unigene38718	CL5019.Contig1	CL5788.Contig1	CL5377.Contig2	CL7137.Contig1	Unigene5350
Unigene38887	CL5052.Contig2	CL58.Contig2	CL542.Contig1	CL7137.Contig3	Unigene539
Unigene38989	CL5053.Contig1	CL5814.Contig2	CL5424.Contig1	CL7176.Contig1	Unigene5434
Unigene38996	CL5053.Contig4	CL5835.Contig1	CL544.Contig1	CL7176.Contig2	Unigene5562
Unigene39035	CL5054.Contig1	CL5835.Contig3	CL5456.Contig1	CL7176.Contig3	Unigene6314
Unigene39100	CL5068.Contig1	CL5839.Contig1	CL5483.Contig1	CL7180.Contig1	Unigene6417
Unigene3920	CL511.Contig3	CL5878.Contig2	CL5533.Contig1	CL7200.Contig1	Unigene6770
Unigene39228	CL5122.Contig1	CL5883.Contig1	CL5573.Contig1	CL7200.Contig2	Unigene6947
Unigene39457	CL5124.Contig1	CL5884.Contig2	CL5586.Contig1	CL721.Contig1	Unigene7137
Unigene39656	CL5135.Contig1	CL5887.Contig1	CL5588.Contig1	CL721.Contig2	Unigene7389
Unigene39862	CL5148.Contig1	CL5902.Contig1	CL559.Contig1	CL721.Contig3	Unigene7398
Unigene39864	CL5154.Contig1	CL5902.Contig2	CL5590.Contig4	CL7218.Contig1	Unigene7660
Unigene39999	CL519.Contig1	CL592.Contig1	CL5599.Contig1	CL722.Contig1	Unigene7920
Unigene40405	CL5210.Contig1	CL5934.Contig1	CL5607.Contig1	CL723.Contig1	Unigene8059
Unigene40424	CL5218.Contig1	CL5947.Contig1	CL5618.Contig1	CL723.Contig2	Unigene8150
Unigene40507	CL5218.Contig2	CL5962.Contig2	CL5631.Contig2	CL7268.Contig1	Unigene8335
Unigene40556	CL5221.Contig1	CL5965.Contig1	CL5637.Contig1	CL7292.Contig1	Unigene8521
Unigene40606	CL5221.Contig3	CL5965.Contig2	CL5682.Contig1	CL7292.Contig2	Unigene8553
Unigene40662	CL5225.Contig1	CL5968.Contig1	CL5698.Contig2	CL7335.Contig2	Unigene8589
Unigene4076	CL5325.Contig3	CL6017.Contig1	CL5701.Contig1	CL7343.Contig1	Unigene863
Unigene40798	CL5333.Contig2	CL6025.Contig2	CL5749.Contig2	CL7344.Contig1	Unigene8649
Unigene40828	CL5333.Contig3	CL6050.Contig3	CL575.Contig1	CL7415.Contig1	Unigene8683
Unigene40839	CL5364.Contig1	CL6054.Contig1	CL5760.Contig1	CL742.Contig1	Unigene8792
Unigene40847	CL5366.Contig1	CL6072.Contig1	CL5770.Contig1	CL744.Contig1	Unigene882
Unigene41123	CL5371.Contig1	CL6126.Contig1	CL5770.Contig2	CL744.Contig14	Unigene8879
Unigene41229	CL5377.Contig2	CL6147.Contig1	CL5788.Contig1	CL744.Contig15	Unigene8889
Unigene41230	CL5378.Contig3	CL6164.Contig1	CL5795.Contig1	CL744.Contig2	Unigene8935
Unigene41259	CL5403.Contig1	CL6201.Contig1	CL58.Contig2	CL7440.Contig1	Unigene91
Unigene41272	CL542.Contig1	CL6204.Contig1	CL5814.Contig2	CL7477.Contig1	Unigene9128
Unigene41351	CL5421.Contig1	CL6224.Contig2	CL5835.Contig1	CL7481.Contig2	Unigene9233
Unigene41408	CL544.Contig1	CL627.Contig1	CL5868.Contig1	CL7495.Contig1	Unigene9332
Unigene41579	CL5456.Contig1	CL6273.Contig1	CL5878.Contig2	CL7500.Contig1	Unigene9333
Unigene41582	CL5483.Contig1	CL628.Contig1	CL5883.Contig1	CL752.Contig2	Unigene9388
Unigene41634	CL5519.Contig1	CL629.Contig1	CL5884.Contig2	CL7542.Contig2	Unigene9390
Unigene41713	CL5533.Contig1	CL629.Contig2	CL592.Contig1	CL7576.Contig2	Unigene9462
Unigene41766	CL5541.Contig2	CL6293.Contig1	CL5932.Contig1	CL7579.Contig1	Unigene9518
Unigene41907	CL5571.Contig1	CL6295.Contig1	CL5950.Contig1	CL7625.Contig1	Unigene9737
Unigene41937	CL5573.Contig1	CL6306.Contig1	CL5950.Contig2	CL7625.Contig2	Unigene9797
Unigene41985	CL5588.Contig1	CL6324.Contig1	CL5962.Contig2	CL7672.Contig2	Unigene9881
Unigene42451	CL559.Contig1	CL6387.Contig1	CL5965.Contig1	CL771.Contig1	Unigene9988
Unigene42470	CL5590.Contig4	CL6445.Contig1	CL5965.Contig2	CL7740.Contig1
Unigene42521	CL5607.Contig1	CL6445.Contig2	CL5968.Contig1	CL784.Contig1
Unigene42644	CL5637.Contig1	CL6461.Contig1	CL6012.Contig2	CL7877.Contig2
Unigene42677	CL5644.Contig1	CL6496.Contig2	CL6017.Contig1	CL790.Contig1
Unigene42729	CL5667.Contig1	CL65.Contig1	CL6054.Contig1	CL7953.Contig1
Unigene42738	CL5682.Contig1	CL6532.Contig1	CL6072.Contig1	CL7966.Contig1
Unigene43133	CL5698.Contig2	CL6532.Contig2	CL6077.Contig1	CL7970.Contig1
Unigene43178	CL5701.Contig1	CL6580.Contig1	CL608.Contig1	CL7992.Contig1
Unigene43266	CL5701.Contig2	CL6634.Contig1	CL6126.Contig1	CL7992.Contig2
Unigene4329	CL5712.Contig1	CL6634.Contig2	CL6128.Contig1	CL8011.Contig1
Unigene43305	CL5749.Contig2	CL6634.Contig4	CL6147.Contig1	CL8011.Contig2
Unigene43423	CL575.Contig1	CL6634.Contig5	CL6164.Contig1	CL8026.Contig2
Unigene43493	CL5765.Contig1	CL6649.Contig2	CL618.Contig1	CL8031.Contig2
Unigene4412	CL5770.Contig1	CL6692.Contig1	CL6201.Contig1	CL8064.Contig1
Unigene4454	CL5770.Contig2	CL6742.Contig1	CL6204.Contig1	CL8083.Contig1
Unigene5217	CL5788.Contig1	CL6826.Contig1	CL6224.Contig2	CL8087.Contig1
Unigene5284	CL58.Contig2	CL686.Contig1	CL6238.Contig2	CL8111.Contig1
Unigene539	CL5839.Contig1	CL6893.Contig2	CL6273.Contig1	CL8115.Contig1
Unigene5415	CL5868.Contig1	CL6904.Contig2	CL629.Contig1	CL8207.Contig1
Unigene5562	CL5878.Contig2	CL6920.Contig1	CL629.Contig2	CL8209.Contig1
Unigene6103	CL5887.Contig1	CL6933.Contig2	CL6293.Contig1	CL821.Contig1
Unigene6161	CL5887.Contig2	CL6950.Contig1	CL6295.Contig1	CL8240.Contig1
Unigene64	CL5902.Contig1	CL6954.Contig1	CL6324.Contig1	CL825.Contig1
Unigene6569	CL5902.Contig2	CL6960.Contig1	CL6387.Contig1	CL8260.Contig1
Unigene6770	CL592.Contig1	CL6964.Contig2	CL6445.Contig2	CL8264.Contig2
Unigene6827	CL5934.Contig1	CL6976.Contig1	CL6461.Contig1	CL8328.Contig1
Unigene6862	CL5947.Contig1	CL6979.Contig1	CL6496.Contig2	CL833.Contig2
Unigene6947	CL5950.Contig1	CL6982.Contig1	CL65.Contig1	CL8339.Contig1
Unigene7137	CL5950.Contig2	CL6982.Contig2	CL6537.Contig1	CL8361.Contig1
Unigene7204	CL5962.Contig2	CL699.Contig1	CL6550.Contig1	CL8373.Contig1
Unigene7341	CL5965.Contig1	CL7001.Contig1	CL6561.Contig1	CL8409.Contig1
Unigene7380	CL5965.Contig2	CL7002.Contig1	CL6580.Contig1	CL8427.Contig1
Unigene7389	CL5968.Contig1	CL7024.Contig1	CL6617.Contig1	CL8429.Contig1
Unigene7920	CL6017.Contig1	CL7033.Contig1	CL6617.Contig3	CL8495.Contig2
Unigene7999	CL6025.Contig2	CL7040.Contig1	CL6634.Contig1	CL8507.Contig1
Unigene8037	CL605.Contig1	CL7040.Contig2	CL6634.Contig2	CL8515.Contig2
Unigene814	CL6050.Contig3	CL7052.Contig1	CL6634.Contig4	CL8527.Contig2
Unigene8400	CL6054.Contig1	CL7053.Contig1	CL6634.Contig5	CL8604.Contig2
Unigene8549	CL6072.Contig1	CL7058.Contig1	CL6692.Contig1	CL8618.Contig1
Unigene8608	CL6077.Contig1	CL7075.Contig1	CL6826.Contig1	CL8634.Contig2
Unigene8649	CL6106.Contig1	CL7081.Contig1	CL6867.Contig1	CL8647.Contig1
Unigene8792	CL6121.Contig2	CL710.Contig3	CL6893.Contig2	CL8658.Contig1
Unigene882	CL6126.Contig1	CL7130.Contig1	CL6904.Contig2	CL8658.Contig2
Unigene8879	CL6128.Contig1	CL7137.Contig1	CL6920.Contig1	CL8715.Contig1
Unigene9102	CL6130.Contig1	CL7137.Contig3	CL6933.Contig2	CL8744.Contig1
Unigene9233	CL6147.Contig1	CL7176.Contig1	CL6950.Contig1	CL8762.Contig1
Unigene9334	CL6164.Contig1	CL7176.Contig2	CL6954.Contig1	CL8768.Contig1
Unigene9372	CL6164.Contig2	CL7176.Contig3	CL6958.Contig1	CL8774.Contig1
Unigene9462	CL618.Contig1	CL7180.Contig1	CL6958.Contig2	CL880.Contig1
Unigene9466	CL6224.Contig2	CL7194.Contig3	CL6960.Contig1	CL880.Contig2
Unigene9518	CL627.Contig1	CL7200.Contig1	CL6964.Contig2	CL8831.Contig2
Unigene9620	CL6273.Contig1	CL721.Contig4	CL6976.Contig1	CL8852.Contig1
Unigene9674	CL628.Contig1	CL7218.Contig1	CL6979.Contig1	CL886.Contig1
Unigene9737	CL629.Contig1	CL722.Contig1	CL6982.Contig2	CL886.Contig2
Unigene9738	CL629.Contig2	CL723.Contig1	CL699.Contig1	CL8894.Contig1
Unigene9786	CL6293.Contig1	CL723.Contig2	CL7001.Contig1	CL8914.Contig2
Unigene9881	CL6306.Contig1	CL7256.Contig1	CL7002.Contig1	CL893.Contig2
	CL6310.Contig2	CL7268.Contig1	CL7023.Contig1	CL8944.Contig1
	CL6387.Contig1	CL7351.Contig2	CL7024.Contig1	CL8952.Contig4
	CL6445.Contig2	CL7440.Contig1	CL7033.Contig1	CL8975.Contig1
	CL6461.Contig1	CL7445.Contig2	CL7036.Contig2	CL9.Contig1
	CL6474.Contig1	CL7475.Contig1	CL7052.Contig1	CL9004.Contig1
	CL65.Contig1	CL7475.Contig2	CL7053.Contig1	CL908.Contig1
	CL6526.Contig2	CL7477.Contig1	CL7071.Contig1	CL9084.Contig1
	CL6530.Contig1	CL7478.Contig1	CL7075.Contig1	CL9121.Contig1
	CL6532.Contig1	CL7478.Contig3	CL7081.Contig1	CL9139.Contig1
	CL6532.Contig2	CL7481.Contig1	CL7086.Contig3	CL9159.Contig2
	CL6537.Contig1	CL7481.Contig2	CL710.Contig3	CL9159.Contig3
	CL6541.Contig1	CL7494.Contig1	CL7125.Contig3	CL9168.Contig1
	CL6550.Contig1	CL7495.Contig1	CL7132.Contig1	CL918.Contig1
	CL6550.Contig2	CL7500.Contig1	CL7137.Contig1	CL9186.Contig1
	CL6595.Contig1	CL7500.Contig2	CL7137.Contig3	CL9221.Contig1
	CL6617.Contig1	CL7508.Contig2	CL7176.Contig1	CL9231.Contig1
	CL6617.Contig3	CL752.Contig2	CL7176.Contig2	CL9262.Contig2
	CL6649.Contig2	CL754.Contig2	CL7176.Contig3	CL9299.Contig2
	CL669.Contig2	CL7551.Contig1	CL7180.Contig1	CL9323.Contig1
	CL6692.Contig1	CL7567.Contig1	CL7200.Contig1	CL9323.Contig2
	CL6766.Contig2	CL7575.Contig1	CL7200.Contig2	CL9341.Contig1
	CL679.Contig1	CL7575.Contig3	CL721.Contig1	CL9341.Contig2
	CL6867.Contig1	CL7625.Contig1	CL721.Contig2	CL9392.Contig1
	CL6893.Contig1	CL7625.Contig2	CL721.Contig3	CL9395.Contig1
	CL6904.Contig2	CL7654.Contig2	CL7218.Contig1	CL9401.Contig1
	CL691.Contig1	CL7662.Contig1	CL722.Contig1	CL9461.Contig1
	CL6920.Contig1	CL7672.Contig2	CL723.Contig1	CL9494.Contig1
	CL6933.Contig2	CL7677.Contig1	CL723.Contig2	CL95.Contig1
	CL6943.Contig1	CL771.Contig1	CL7256.Contig1	CL95.Contig2
	CL6950.Contig1	CL7728.Contig1	CL7268.Contig1	CL95.Contig3
	CL6954.Contig1	CL773.Contig2	CL7292.Contig1	CL95.Contig4
	CL6958.Contig1	CL7733.Contig1	CL7292.Contig2	CL95.Contig7
	CL6960.Contig1	CL7743.Contig1	CL7322.Contig1	CL9542.Contig1
	CL6964.Contig2	CL7798.Contig1	CL7343.Contig1	CL9543.Contig1
	CL6976.Contig1	CL780.Contig2	CL7351.Contig2	CL9543.Contig2
	CL6982.Contig1	CL7822.Contig1	CL7365.Contig2	CL9548.Contig1
	CL6982.Contig2	CL7822.Contig2	CL7415.Contig1	CL9551.Contig1
	CL699.Contig1	CL784.Contig1	CL742.Contig1	CL9617.Contig1
	CL7001.Contig1	CL7877.Contig2	CL7440.Contig1	CL9646.Contig1
	CL7014.Contig1	CL795.Contig1	CL7475.Contig1	CL9652.Contig1
	CL7016.Contig1	CL7953.Contig1	CL7475.Contig2	CL9656.Contig1
	CL7024.Contig1	CL7992.Contig2	CL7477.Contig1	CL9692.Contig1
	CL7040.Contig1	CL8008.Contig1	CL7478.Contig1	CL9705.Contig1
	CL7040.Contig2	CL8028.Contig1	CL7478.Contig3	CL9709.Contig1
	CL7053.Contig1	CL8031.Contig2	CL7481.Contig1	CL9715.Contig1
	CL7058.Contig1	CL8055.Contig1	CL7481.Contig2	CL9726.Contig1
	CL7075.Contig1	CL8064.Contig1	CL7495.Contig1	CL9726.Contig2
	CL7081.Contig1	CL8083.Contig1	CL7500.Contig1	CL975.Contig1
	CL710.Contig3	CL8090.Contig1	CL752.Contig2	CL9813.Contig1
	CL7130.Contig1	CL8111.Contig1	CL7520.Contig1	CL9823.Contig1
	CL7130.Contig2	CL818.Contig3	CL754.Contig2	CL9843.Contig1
	CL7137.Contig1	CL821.Contig1	CL7551.Contig1	CL9856.Contig1
	CL7137.Contig3	CL8211.Contig3	CL7567.Contig1	CL9868.Contig1
	CL7176.Contig1	CL8227.Contig2	CL7575.Contig1	CL9891.Contig2
	CL7176.Contig2	CL8240.Contig1	CL7575.Contig3	CL9900.Contig1
	CL7176.Contig3	CL8247.Contig1	CL7625.Contig1	CL9924.Contig1
	CL7180.Contig1	CL8251.Contig1	CL7654.Contig2	CL9928.Contig1
	CL7194.Contig3	CL8251.Contig2	CL7662.Contig1	CL993.Contig13
	CL7218.Contig1	CL8316.Contig1	CL7672.Contig2	CL9930.Contig1
	CL722.Contig1	CL8339.Contig1	CL771.Contig1	CL9957.Contig1
	CL7222.Contig1	CL8345.Contig1	CL7733.Contig1	CL9957.Contig2
	CL723.Contig1	CL835.Contig1	CL7743.Contig1	CL9983.Contig1
	CL723.Contig2	CL8361.Contig2	CL784.Contig1	Unigene10048
	CL7244.Contig3	CL8366.Contig2	CL7877.Contig2	Unigene10059
	CL7256.Contig1	CL837.Contig1	CL7880.Contig1	Unigene10070
	CL7268.Contig1	CL8373.Contig1	CL795.Contig1	Unigene10099
	CL7322.Contig1	CL8373.Contig2	CL7966.Contig1	Unigene10145
	CL7344.Contig1	CL8398.Contig1	CL7992.Contig2	Unigene10149
	CL7351.Contig2	CL8402.Contig1	CL8008.Contig1	Unigene10196
	CL7365.Contig1	CL8422.Contig2	CL8028.Contig1	Unigene10205
	CL7365.Contig2	CL8427.Contig2	CL8055.Contig1	Unigene10217
	CL744.Contig14	CL8429.Contig1	CL8064.Contig1	Unigene10255
	CL744.Contig2	CL8507.Contig1	CL8067.Contig2	Unigene10259
	CL7440.Contig1	CL8510.Contig2	CL8083.Contig1	Unigene10285
	CL7445.Contig1	CL8561.Contig2	CL8090.Contig1	Unigene1029
	CL7477.Contig1	CL8604.Contig2	CL8111.Contig1	Unigene10303
	CL7478.Contig1	CL8609.Contig2	CL818.Contig3	Unigene10339
	CL7481.Contig2	CL8618.Contig1	CL8207.Contig1	Unigene1038
	CL7494.Contig1	CL8620.Contig1	CL821.Contig1	Unigene10385
	CL7495.Contig1	CL8647.Contig1	CL8227.Contig2	Unigene10395
	CL7500.Contig1	CL8658.Contig1	CL825.Contig1	Unigene10454
	CL7500.Contig2	CL8658.Contig2	CL8251.Contig2	Unigene10455
	CL752.Contig2	CL8709.Contig1	CL8260.Contig1	Unigene10468
	CL7542.Contig2	CL8715.Contig2	CL8316.Contig1	Unigene10531
	CL7576.Contig2	CL8744.Contig1	CL8328.Contig1	Unigene10532
	CL7625.Contig1	CL8752.Contig1	CL8339.Contig1	Unigene10550
	CL7625.Contig2	CL8753.Contig1	CL8345.Contig1	Unigene10568
	CL7654.Contig2	CL8753.Contig3	CL8361.Contig1	Unigene10594
	CL7672.Contig1	CL8768.Contig1	CL8373.Contig1	Unigene1060
	CL7672.Contig2	CL880.Contig1	CL8373.Contig2	Unigene10617
	CL7677.Contig1	CL8813.Contig1	CL8427.Contig1	Unigene1073
	CL771.Contig1	CL8852.Contig1	CL8429.Contig1	Unigene1081
	CL773.Contig2	CL8914.Contig2	CL8507.Contig1	Unigene10833
	CL7798.Contig1	CL894.Contig2	CL8561.Contig2	Unigene10846
	CL780.Contig2	CL8944.Contig1	CL8604.Contig2	Unigene10862
	CL7822.Contig1	CL8952.Contig4	CL8609.Contig3	Unigene10864
	CL7822.Contig2	CL8953.Contig1	CL8620.Contig1	Unigene1089
	CL784.Contig1	CL8961.Contig1	CL8634.Contig2	Unigene1090
	CL7861.Contig1	CL8975.Contig1	CL8647.Contig1	Unigene10908
	CL7861.Contig2	CL8985.Contig1	CL8658.Contig1	Unigene10912
	CL7877.Contig1	CL9.Contig1	CL8658.Contig2	Unigene10917
	CL7877.Contig2	CL9004.Contig1	CL8709.Contig1	Unigene1092
	CL790.Contig1	CL9072.Contig2	CL8715.Contig1	Unigene1094
	CL7953.Contig1	CL908.Contig1	CL8744.Contig1	Unigene1099
	CL7992.Contig1	CL9121.Contig1	CL8753.Contig3	Unigene10991
	CL7992.Contig2	CL918.Contig1	CL8767.Contig1	Unigene11011
	CL8011.Contig1	CL9204.Contig3	CL8768.Contig1	Unigene1104
	CL8011.Contig2	CL9271.Contig1	CL8774.Contig1	Unigene11040
	CL8026.Contig2	CL9285.Contig1	CL880.Contig1	Unigene11061
	CL8028.Contig2	CL9299.Contig2	CL880.Contig2	Unigene11077
	CL8031.Contig2	CL9323.Contig1	CL8805.Contig1	Unigene11093
	CL8062.Contig1	CL9323.Contig2	CL8813.Contig1	Unigene11110
	CL8064.Contig1	CL9350.Contig1	CL8852.Contig1	Unigene11113
	CL8083.Contig1	CL9392.Contig1	CL886.Contig1	Unigene11118
	CL8087.Contig1	CL9401.Contig1	CL886.Contig2	Unigene11143
	CL8111.Contig1	CL941.Contig1	CL8914.Contig2	Unigene1115
	CL8165.Contig1	CL941.Contig2	CL8944.Contig1	Unigene1117
	CL8209.Contig1	CL9415.Contig1	CL8952.Contig4	Unigene11172
	CL821.Contig1	CL9415.Contig2	CL8961.Contig1	Unigene1118
	CL8211.Contig2	CL9418.Contig1	CL8975.Contig1	Unigene11206
	CL8211.Contig3	CL9435.Contig1	CL9.Contig1	Unigene11219
	CL8240.Contig1	CL9457.Contig1	CL9004.Contig1	Unigene11231
	CL8264.Contig1	CL9461.Contig1	CL9072.Contig2	Unigene11232
	CL8316.Contig1	CL95.Contig1	CL908.Contig1	Unigene11235
	CL8328.Contig1	CL95.Contig3	CL9121.Contig1	Unigene11281
	CL833.Contig2	CL95.Contig4	CL9157.Contig1	Unigene1130
	CL8339.Contig1	CL95.Contig5	CL9157.Contig2	Unigene11301
	CL835.Contig1	CL95.Contig7	CL918.Contig1	Unigene11307
	CL8366.Contig1	CL9508.Contig1	CL9221.Contig1	Unigene11315
	CL8366.Contig2	CL9524.Contig1	CL9235.Contig1	Unigene11339
	CL837.Contig1	CL9542.Contig1	CL9271.Contig1	Unigene11391
	CL837.Contig3	CL9543.Contig1	CL9285.Contig1	Unigene11393
	CL8373.Contig1	CL9551.Contig1	CL9299.Contig2	Unigene11454
	CL8383.Contig1	CL956.Contig1	CL9323.Contig1	Unigene11479
	CL8398.Contig1	CL9570.Contig2	CL9323.Contig2	Unigene11485
	CL8402.Contig1	CL9612.Contig1	CL9350.Contig1	Unigene11542
	CL8427.Contig2	CL9617.Contig1	CL9392.Contig1	Unigene11562
	CL8429.Contig1	CL9646.Contig1	CL9401.Contig1	Unigene11587
	CL8507.Contig1	CL9646.Contig2	CL9457.Contig1	Unigene11637
	CL8510.Contig1	CL9656.Contig1	CL9461.Contig1	Unigene11656
	CL8515.Contig2	CL9701.Contig1	CL95.Contig1	Unigene11678
	CL8527.Contig2	CL9709.Contig1	CL95.Contig3	Unigene11687
	CL856.Contig1	CL9715.Contig1	CL95.Contig4	Unigene11716
	CL8577.Contig1	CL9726.Contig1	CL95.Contig5	Unigene11725
	CL8604.Contig2	CL9726.Contig2	CL9508.Contig1	Unigene11779
	CL8609.Contig2	CL974.Contig1	CL9524.Contig1	Unigene11797
	CL8634.Contig2	CL975.Contig1	CL9542.Contig1	Unigene11813
	CL8647.Contig1	CL9816.Contig1	CL9543.Contig1	Unigene11817
	CL8658.Contig1	CL9823.Contig1	CL9548.Contig1	Unigene11836
	CL8658.Contig2	CL9843.Contig1	CL9551.Contig1	Unigene1184
	CL8681.Contig1	CL9856.Contig1	CL956.Contig1	Unigene11863
	CL8715.Contig2	CL9873.Contig1	CL9570.Contig2	Unigene11879
	CL8744.Contig1	CL989.Contig1	CL961.Contig1	Unigene11907
	CL8752.Contig1	CL9891.Contig2	CL9612.Contig1	Unigene11913
	CL8752.Contig2	CL9900.Contig1	CL9613.Contig2	Unigene11961
	CL8768.Contig1	CL9901.Contig1	CL9617.Contig1	Unigene11986
	CL880.Contig1	CL9924.Contig1	CL9646.Contig1	Unigene12026
	CL8805.Contig1	CL9928.Contig1	CL9646.Contig2	Unigene1203
	CL8852.Contig1	CL9947.Contig2	CL9656.Contig1	Unigene12045
	CL8894.Contig1	CL9951.Contig1	CL9692.Contig1	Unigene12058
	CL8914.Contig2	CL9957.Contig1	CL9701.Contig1	Unigene1209
	CL8932.Contig1	CL9957.Contig2	CL9709.Contig1	Unigene12144
	CL8944.Contig1	CL9969.Contig1	CL9715.Contig1	Unigene12180
	CL8952.Contig4	CL9983.Contig1	CL9726.Contig1	Unigene1220
	CL8961.Contig1	Unigene10012	CL9726.Contig2	Unigene12207
	CL8975.Contig1	Unigene1006	CL974.Contig1	Unigene12224
	CL8977.Contig1	Unigene10125	CL975.Contig1	Unigene12225
	CL9.Contig1	Unigene10135	CL9801.Contig1	Unigene12230
	CL9004.Contig1	Unigene10145	CL9816.Contig1	Unigene12244
	CL9069.Contig1	Unigene1017	CL9823.Contig1	Unigene12334
	CL908.Contig1	Unigene10189	CL9843.Contig1	Unigene12336
	CL9101.Contig2	Unigene1020	CL9856.Contig1	Unigene1234
	CL9121.Contig1	Unigene10217	CL9876.Contig1	Unigene1238
	CL9139.Contig1	Unigene1025	CL9876.Contig2	Unigene1242
	CL9157.Contig1	Unigene10259	CL9891.Contig2	Unigene12441
	CL9157.Contig2	Unigene10285	CL9900.Contig1	Unigene12453
	CL9157.Contig3	Unigene1029	CL9916.Contig1	Unigene1246
	CL9168.Contig1	Unigene10304	CL9924.Contig1	Unigene12599
	CL918.Contig1	Unigene10305	CL9928.Contig1	Unigene12611
	CL9204.Contig3	Unigene10307	CL993.Contig13	Unigene1265
	CL9235.Contig1	Unigene10309	CL993.Contig14	Unigene12653
	CL9235.Contig3	Unigene10321	CL993.Contig4	Unigene12679
	CL9299.Contig2	Unigene10339	CL9947.Contig1	Unigene12696
	CL9323.Contig1	Unigene1038	CL9947.Contig2	Unigene12709
	CL9323.Contig2	Unigene10395	CL9957.Contig2	Unigene12793
	CL9341.Contig1	Unigene10420	CL9972.Contig1	Unigene1287
	CL9341.Contig2	Unigene10427	CL9983.Contig1	Unigene1295
	CL9392.Contig1	Unigene10446	Unigene10012	Unigene13182
	CL9401.Contig1	Unigene10454	Unigene10015	Unigene13259
	CL941.Contig1	Unigene10524	Unigene10048	Unigene13266
	CL941.Contig2	Unigene10531	Unigene10059	Unigene133
	CL9415.Contig1	Unigene10532	Unigene10099	Unigene13304
	CL9415.Contig2	Unigene10580	Unigene10118	Unigene13316
	CL9418.Contig1	Unigene10582	Unigene10125	Unigene13364
	CL9435.Contig1	Unigene10593	Unigene10145	Unigene13377
	CL9457.Contig1	Unigene1060	Unigene10149	Unigene13386
	CL9461.Contig1	Unigene10604	Unigene10154	Unigene13388
	CL9494.Contig1	Unigene10623	Unigene1020	Unigene13394
	CL95.Contig1	Unigene10627	Unigene10205	Unigene13417
	CL95.Contig3	Unigene1073	Unigene10217	Unigene13432
	CL95.Contig4	Unigene1075	Unigene1025	Unigene13442
	CL95.Contig7	Unigene1079	Unigene10259	Unigene13447
	CL9542.Contig1	Unigene1081	Unigene10285	Unigene13458
	CL9543.Contig1	Unigene10862	Unigene1029	Unigene13470
	CL9543.Contig2	Unigene10864	Unigene10304	Unigene13472
	CL9551.Contig1	Unigene1089	Unigene10307	Unigene13484
	CL9570.Contig1	Unigene1090	Unigene10309	Unigene13526
	CL9570.Contig2	Unigene10912	Unigene10339	Unigene13533
	CL9613.Contig2	Unigene10914	Unigene10364	Unigene13559
	CL9613.Contig3	Unigene1092	Unigene1038	Unigene13563
	CL9617.Contig1	Unigene1094	Unigene10395	Unigene13578
	CL9646.Contig1	Unigene10989	Unigene10420	Unigene13632
	CL9656.Contig1	Unigene1099	Unigene10427	Unigene13640
	CL9686.Contig1	Unigene10991	Unigene10446	Unigene13755
	CL9705.Contig1	Unigene11011	Unigene10454	Unigene13757
	CL9709.Contig1	Unigene11017	Unigene10468	Unigene13759
	CL9715.Contig1	Unigene11027	Unigene10473	Unigene13762
	CL9726.Contig1	Unigene11030	Unigene10491	Unigene13773
	CL9726.Contig2	Unigene1104	Unigene10513	Unigene13784
	CL975.Contig1	Unigene11042	Unigene10531	Unigene13801
	CL9801.Contig1	Unigene11061	Unigene10532	Unigene13807
	CL9813.Contig1	Unigene11065	Unigene10587	Unigene13811
	CL9823.Contig1	Unigene11070	Unigene10594	Unigene1383
	CL9843.Contig1	Unigene11093	Unigene10597	Unigene13890
	CL9856.Contig1	Unigene11118	Unigene1060	Unigene13904
	CL9868.Contig1	Unigene11123	Unigene10604	Unigene13907
	CL9873.Contig1	Unigene11137	Unigene10612	Unigene13909
	CL9876.Contig1	Unigene11138	Unigene10623	Unigene13918
	CL9876.Contig2	Unigene11143	Unigene10624	Unigene13940
	CL989.Contig1	Unigene1117	Unigene10627	Unigene13958
	CL9891.Contig2	Unigene1118	Unigene1073	Unigene14009
	CL99.Contig1	Unigene11187	Unigene1075	Unigene14078
	CL9900.Contig1	Unigene11194	Unigene1079	Unigene14095
	CL9916.Contig2	Unigene11206	Unigene1081	Unigene14106
	CL9924.Contig1	Unigene11209	Unigene10862	Unigene14108
	CL993.Contig14	Unigene11219	Unigene1089	Unigene14113
	CL993.Contig4	Unigene11232	Unigene10897	Unigene14137
	CL9947.Contig1	Unigene11257	Unigene1090	Unigene14202
	CL9947.Contig2	Unigene11301	Unigene10912	Unigene14231
	CL9951.Contig1	Unigene11304	Unigene10917	Unigene14279
	CL9957.Contig1	Unigene11312	Unigene10918	Unigene14313
	CL9957.Contig2	Unigene11315	Unigene1092	Unigene14351
	CL9969.Contig1	Unigene11355	Unigene10924	Unigene1436
	Unigene10015	Unigene11366	Unigene1094	Unigene14370
	Unigene10059	Unigene11391	Unigene10960	Unigene14399
	Unigene1006	Unigene11398	Unigene10982	Unigene14408
	Unigene10076	Unigene11407	Unigene10988	Unigene14438
	Unigene1010	Unigene11409	Unigene1099	Unigene14440
	Unigene10100	Unigene11427	Unigene10991	Unigene14442
	Unigene10118	Unigene11447	Unigene1104	Unigene14623
	Unigene10129	Unigene11454	Unigene11041	Unigene14702
	Unigene10145	Unigene11490	Unigene11042	Unigene14710
	Unigene10156	Unigene11542	Unigene11061	Unigene14912
	Unigene1017	Unigene11562	Unigene11093	Unigene14980
	Unigene10189	Unigene11570	Unigene11103	Unigene15
	Unigene10190	Unigene11587	Unigene11113	Unigene15122
	Unigene10196	Unigene11637	Unigene11118	Unigene15273
	Unigene10212	Unigene11661	Unigene11123	Unigene1529
	Unigene10217	Unigene11678	Unigene11138	Unigene15347
	Unigene1025	Unigene11687	Unigene11143	Unigene15354
	Unigene10255	Unigene11711	Unigene11149	Unigene15388
	Unigene10259	Unigene11716	Unigene1117	Unigene15477
	Unigene10285	Unigene11725	Unigene1118	Unigene15504
	Unigene1029	Unigene11779	Unigene11184	Unigene15564
	Unigene10303	Unigene11797	Unigene11191	Unigene15613
	Unigene10304	Unigene11808	Unigene11206	Unigene15632
	Unigene10305	Unigene11813	Unigene11232	Unigene15642
	Unigene10321	Unigene11817	Unigene11235	Unigene15650
	Unigene10339	Unigene1184	Unigene11245	Unigene15653
	Unigene10364	Unigene11848	Unigene11257	Unigene15679
	Unigene1038	Unigene11851	Unigene11281	Unigene15714
	Unigene10385	Unigene11863	Unigene11301	Unigene15730
	Unigene10395	Unigene11898	Unigene11304	Unigene15775
	Unigene10454	Unigene1194	Unigene11306	Unigene15795
	Unigene10455	Unigene11950	Unigene11312	Unigene15809
	Unigene10468	Unigene11981	Unigene11366	Unigene15838
	Unigene10473	Unigene12006	Unigene11368	Unigene15855
	Unigene10487	Unigene12026	Unigene11391	Unigene15894
	Unigene10513	Unigene12045	Unigene11397	Unigene159
	Unigene10524	Unigene12081	Unigene11407	Unigene15965
	Unigene10531	Unigene1209	Unigene11427	Unigene15982
	Unigene10532	Unigene12096	Unigene11447	Unigene15990
	Unigene1056	Unigene12123	Unigene11454	Unigene15999
	Unigene10568	Unigene12127	Unigene11542	Unigene1601
	Unigene10579	Unigene12180	Unigene11562	Unigene16015
	Unigene10594	Unigene12189	Unigene11570	Unigene16024
	Unigene10597	Unigene1220	Unigene11587	Unigene16029
	Unigene1060	Unigene12204	Unigene11637	Unigene16032
	Unigene1073	Unigene12280	Unigene11678	Unigene16039
	Unigene1081	Unigene12281	Unigene11687	Unigene16065
	Unigene10833	Unigene12329	Unigene11711	Unigene16126
	Unigene10862	Unigene12330	Unigene11716	Unigene16141
	Unigene10864	Unigene12336	Unigene11725	Unigene1615
	Unigene1089	Unigene1234	Unigene11771	Unigene16183
	Unigene10897	Unigene12349	Unigene11779	Unigene16187
	Unigene1090	Unigene1238	Unigene11797	Unigene16205
	Unigene10908	Unigene12386	Unigene11808	Unigene16206
	Unigene10912	Unigene12471	Unigene11813	Unigene16240
	Unigene10918	Unigene12525	Unigene11817	Unigene16246
	Unigene1092	Unigene1255	Unigene1184	Unigene16256
	Unigene10925	Unigene12552	Unigene11848	Unigene16274
	Unigene1094	Unigene12585	Unigene11851	Unigene16291
	Unigene1099	Unigene12611	Unigene11863	Unigene16330
	Unigene10991	Unigene12647	Unigene11876	Unigene16356
	Unigene11011	Unigene12653	Unigene11898	Unigene16367
	Unigene11017	Unigene12679	Unigene11907	Unigene16379
	Unigene11030	Unigene12705	Unigene1194	Unigene16382
	Unigene1104	Unigene12796	Unigene11956	Unigene16383
	Unigene11041	Unigene12947	Unigene11960	Unigene16386
	Unigene11042	Unigene13316	Unigene11986	Unigene16395
	Unigene11061	Unigene13370	Unigene12006	Unigene16415
	Unigene11065	Unigene13374	Unigene12026	Unigene16431
	Unigene11070	Unigene13377	Unigene1203	Unigene16432
	Unigene11093	Unigene13386	Unigene12036	Unigene16447
	Unigene11099	Unigene13394	Unigene12045	Unigene16454
	Unigene11103	Unigene13417	Unigene12058	Unigene16459
	Unigene11118	Unigene13442	Unigene12082	Unigene16461
	Unigene11137	Unigene13448	Unigene12089	Unigene16467
	Unigene11143	Unigene13458	Unigene12123	Unigene16476
	Unigene11149	Unigene13501	Unigene12127	Unigene16477
	Unigene1115	Unigene1351	Unigene12144	Unigene16503
	Unigene1117	Unigene13526	Unigene12180	Unigene16506
	Unigene11172	Unigene13552	Unigene12189	Unigene16520
	Unigene1118	Unigene13559	Unigene1220	Unigene16530
	Unigene11187	Unigene13563	Unigene12204	Unigene16590
	Unigene11191	Unigene13570	Unigene12207	Unigene16605
	Unigene11194	Unigene13571	Unigene12244	Unigene16636
	Unigene11206	Unigene13577	Unigene12281	Unigene16655
	Unigene11219	Unigene13605	Unigene12330	Unigene16661
	Unigene11231	Unigene13607	Unigene1238	Unigene16664
	Unigene11232	Unigene13612	Unigene12386	Unigene16706
	Unigene11245	Unigene13632	Unigene12416	Unigene16719
	Unigene11281	Unigene13657	Unigene12471	Unigene16734
	Unigene11301	Unigene13709	Unigene12498	Unigene16752
	Unigene11315	Unigene13746	Unigene1255	Unigene16844
	Unigene11325	Unigene13757	Unigene12552	Unigene16926
	Unigene11354	Unigene13759	Unigene12599	Unigene17025
	Unigene11355	Unigene13801	Unigene12601	Unigene17073
	Unigene11391	Unigene13807	Unigene12629	Unigene1720
	Unigene11397	Unigene13811	Unigene1265	Unigene17231
	Unigene11398	Unigene1383	Unigene12653	Unigene1732
	Unigene11409	Unigene13838	Unigene12679	Unigene17371
	Unigene11443	Unigene13863	Unigene12696	Unigene17462
	Unigene11454	Unigene13865	Unigene12793	Unigene17482
	Unigene11479	Unigene13875	Unigene12796	Unigene17521
	Unigene11485	Unigene13890	Unigene12825	Unigene1753
	Unigene11490	Unigene13904	Unigene12947	Unigene17568
	Unigene11562	Unigene13909	Unigene13211	Unigene17743
	Unigene11573	Unigene13918	Unigene1328	Unigene17784
	Unigene11637	Unigene13934	Unigene13302	Unigene17804
	Unigene11656	Unigene13940	Unigene13316	Unigene17829
	Unigene11661	Unigene13958	Unigene13331	Unigene17839
	Unigene11678	Unigene14006	Unigene13347	Unigene17840
	Unigene11681	Unigene14078	Unigene13348	Unigene18039
	Unigene11687	Unigene14088	Unigene13356	Unigene18250
	Unigene1170	Unigene14095	Unigene13359	Unigene18378
	Unigene11716	Unigene14097	Unigene13364	Unigene1839
	Unigene11725	Unigene14101	Unigene13377	Unigene1841
	Unigene11779	Unigene14106	Unigene13386	Unigene1846
	Unigene11797	Unigene14111	Unigene13394	Unigene1854
	Unigene11808	Unigene14113	Unigene13402	Unigene1870
	Unigene11813	Unigene14114	Unigene13417	Unigene18715
	Unigene11817	Unigene14120	Unigene13442	Unigene1884
	Unigene1184	Unigene14131	Unigene13458	Unigene1890
	Unigene11863	Unigene14137	Unigene13484	Unigene18912
	Unigene11876	Unigene14202	Unigene13496	Unigene19066
	Unigene11898	Unigene14212	Unigene1351	Unigene19129
	Unigene11907	Unigene14216	Unigene13526	Unigene1913
	Unigene11913	Unigene1425	Unigene13533	Unigene1917
	Unigene11950	Unigene14278	Unigene13552	Unigene19322
	Unigene11956	Unigene14338	Unigene13563	Unigene19341
	Unigene11960	Unigene14349	Unigene13570	Unigene1937
	Unigene11981	Unigene14351	Unigene13578	Unigene19383
	Unigene12026	Unigene1436	Unigene13593	Unigene19388
	Unigene1203	Unigene14408	Unigene13605	Unigene19389
	Unigene12045	Unigene14418	Unigene13624	Unigene19435
	Unigene12066	Unigene14438	Unigene13632	Unigene19438
	Unigene12080	Unigene14439	Unigene13709	Unigene19446
	Unigene12081	Unigene14440	Unigene13746	Unigene19502
	Unigene12082	Unigene14526	Unigene13755	Unigene19532
	Unigene12089	Unigene14582	Unigene13801	Unigene19542
	Unigene1209	Unigene14592	Unigene13807	Unigene19565
	Unigene12144	Unigene146	Unigene13811	Unigene19594
	Unigene1218	Unigene14707	Unigene1383	Unigene19603
	Unigene12180	Unigene14765	Unigene13837	Unigene19626
	Unigene1220	Unigene14790	Unigene13838	Unigene19652
	Unigene12207	Unigene1493	Unigene13865	Unigene19658
	Unigene12224	Unigene15	Unigene1387	Unigene19671
	Unigene12244	Unigene15019	Unigene13875	Unigene19701
	Unigene12281	Unigene15056	Unigene13883	Unigene19722
	Unigene12329	Unigene15267	Unigene13890	Unigene19772
	Unigene12336	Unigene15273	Unigene13904	Unigene19774
	Unigene1234	Unigene1529	Unigene13909	Unigene19780
	Unigene12349	Unigene153	Unigene13918	Unigene19781
	Unigene12354	Unigene15344	Unigene13923	Unigene1980
	Unigene1238	Unigene15347	Unigene13940	Unigene19850
	Unigene12394	Unigene15354	Unigene13958	Unigene19852
	Unigene12416	Unigene15504	Unigene14006	Unigene19871
	Unigene1243	Unigene15533	Unigene14078	Unigene19875
	Unigene12441	Unigene15587	Unigene14095	Unigene19935
	Unigene1246	Unigene15613	Unigene14097	Unigene19947
	Unigene12498	Unigene15706	Unigene14101	Unigene19960
	Unigene12518	Unigene15714	Unigene14106	Unigene19963
	Unigene12520	Unigene15795	Unigene14113	Unigene20037
	Unigene12539	Unigene15824	Unigene14114	Unigene20049
	Unigene12598	Unigene15838	Unigene14120	Unigene20059
	Unigene12601	Unigene15855	Unigene14123	Unigene20096
	Unigene12611	Unigene15894	Unigene14126	Unigene20114
	Unigene12653	Unigene159	Unigene14131	Unigene20134
	Unigene12679	Unigene15902	Unigene14137	Unigene2019
	Unigene12705	Unigene15965	Unigene14141	Unigene2021
	Unigene12796	Unigene15982	Unigene14202	Unigene20270
	Unigene13182	Unigene15990	Unigene14212	Unigene20285
	Unigene13259	Unigene16029	Unigene1425	Unigene20344
	Unigene13266	Unigene16032	Unigene14278	Unigene20372
	Unigene1328	Unigene16039	Unigene14279	Unigene20389
	Unigene13316	Unigene16053	Unigene14351	Unigene20416
	Unigene13331	Unigene16065	Unigene1436	Unigene20445
	Unigene13359	Unigene16105	Unigene14370	Unigene20497
	Unigene13370	Unigene16126	Unigene14408	Unigene20514
	Unigene13377	Unigene16141	Unigene14418	Unigene20521
	Unigene13386	Unigene16183	Unigene14438	Unigene20527
	Unigene13388	Unigene16205	Unigene14440	Unigene20580
	Unigene13394	Unigene16240	Unigene14533	Unigene20622
	Unigene13417	Unigene16330	Unigene14592	Unigene20636
	Unigene13432	Unigene16337	Unigene146	Unigene20650
	Unigene13442	Unigene16343	Unigene14707	Unigene20654
	Unigene13448	Unigene16367	Unigene14790	Unigene20682
	Unigene13458	Unigene16374	Unigene14863	Unigene20684
	Unigene13470	Unigene16382	Unigene1493	Unigene20706
	Unigene13484	Unigene16383	Unigene14980	Unigene20712
	Unigene13526	Unigene16386	Unigene15	Unigene20749
	Unigene13559	Unigene16410	Unigene15056	Unigene20829
	Unigene13563	Unigene16421	Unigene15114	Unigene20926
	Unigene13607	Unigene16422	Unigene15122	Unigene21005
	Unigene13624	Unigene16426	Unigene15187	Unigene21028
	Unigene13632	Unigene16431	Unigene15273	Unigene21044
	Unigene13639	Unigene16447	Unigene1529	Unigene21058
	Unigene13657	Unigene16454	Unigene153	Unigene21069
	Unigene13746	Unigene16461	Unigene15344	Unigene21096
	Unigene13762	Unigene16476	Unigene15347	Unigene21144
	Unigene13780	Unigene16477	Unigene15354	Unigene21169
	Unigene13788	Unigene16520	Unigene15388	Unigene21179
	Unigene13801	Unigene16590	Unigene15504	Unigene21184
	Unigene13807	Unigene16655	Unigene1557	Unigene21206
	Unigene13811	Unigene16661	Unigene15608	Unigene21222
	Unigene1383	Unigene16671	Unigene15613	Unigene21258
	Unigene13837	Unigene16752	Unigene15626	Unigene21268
	Unigene13865	Unigene16789	Unigene15642	Unigene21280
	Unigene13890	Unigene17006	Unigene15650	Unigene21290
	Unigene13904	Unigene1701	Unigene15653	Unigene21323
	Unigene13909	Unigene17042	Unigene15685	Unigene21354
	Unigene13918	Unigene17065	Unigene15706	Unigene21356
	Unigene13927	Unigene17158	Unigene15730	Unigene21415
	Unigene13940	Unigene17289	Unigene15775	Unigene21420
	Unigene13958	Unigene17371	Unigene15795	Unigene21422
	Unigene13991	Unigene17422	Unigene15838	Unigene21457
	Unigene13997	Unigene17462	Unigene15855	Unigene21529
	Unigene14007	Unigene17482	Unigene15894	Unigene21552
	Unigene14008	Unigene17586	Unigene159	Unigene21556
	Unigene14009	Unigene17620	Unigene15902	Unigene21613
	Unigene14078	Unigene18039	Unigene15965	Unigene21626
	Unigene14088	Unigene18074	Unigene15982	Unigene21675
	Unigene14095	Unigene18136	Unigene15990	Unigene21691
	Unigene14101	Unigene18196	Unigene1601	Unigene21727
	Unigene14106	Unigene18213	Unigene16029	Unigene218
	Unigene14108	Unigene18250	Unigene16032	Unigene21874
	Unigene14111	Unigene18384	Unigene16039	Unigene21880
	Unigene14113	Unigene1844	Unigene16053	Unigene21914
	Unigene14121	Unigene18476	Unigene16065	Unigene21936
	Unigene14123	Unigene1852	Unigene16105	Unigene21942
	Unigene14126	Unigene18612	Unigene16126	Unigene21958
	Unigene14137	Unigene18715	Unigene16140	Unigene22074
	Unigene14140	Unigene18842	Unigene16141	Unigene22075
	Unigene14202	Unigene1890	Unigene16183	Unigene22096
	Unigene14216	Unigene18908	Unigene1622	Unigene22102
	Unigene14231	Unigene18912	Unigene16240	Unigene22106
	Unigene14253	Unigene18958	Unigene16256	Unigene22113
	Unigene14259	Unigene1896	Unigene16274	Unigene22115
	Unigene14279	Unigene19029	Unigene16291	Unigene22130
	Unigene14313	Unigene19110	Unigene16330	Unigene22138
	Unigene14338	Unigene19142	Unigene16356	Unigene2230
	Unigene1434	Unigene1917	Unigene16364	Unigene22345
	Unigene14349	Unigene19222	Unigene16367	Unigene22360
	Unigene14351	Unigene19341	Unigene16374	Unigene22371
	Unigene14357	Unigene19388	Unigene16382	Unigene22381
	Unigene1436	Unigene19389	Unigene16383	Unigene22382
	Unigene14369	Unigene19403	Unigene16386	Unigene2241
	Unigene14399	Unigene19446	Unigene16395	Unigene22410
	Unigene14408	Unigene19502	Unigene164	Unigene22481
	Unigene14438	Unigene19542	Unigene16421	Unigene22497
	Unigene14439	Unigene19565	Unigene16422	Unigene22519
	Unigene14440	Unigene19594	Unigene16426	Unigene22520
	Unigene14442	Unigene19603	Unigene16431	Unigene22542
	Unigene14526	Unigene19652	Unigene16447	Unigene22554
	Unigene14582	Unigene19658	Unigene16454	Unigene22638
	Unigene146	Unigene19751	Unigene16459	Unigene22700
	Unigene14623	Unigene19770	Unigene16461	Unigene22770
	Unigene14657	Unigene19781	Unigene16476	Unigene22828
	Unigene14790	Unigene19798	Unigene16477	Unigene22855
	Unigene14807	Unigene19852	Unigene16530	Unigene22874
	Unigene14890	Unigene19853	Unigene16590	Unigene22942
	Unigene14912	Unigene19947	Unigene16605	Unigene22951
	Unigene15	Unigene19960	Unigene16636	Unigene22966
	Unigene15019	Unigene20037	Unigene16655	Unigene22986
	Unigene1505	Unigene20049	Unigene16664	Unigene23042
	Unigene15114	Unigene20055	Unigene16752	Unigene2305
	Unigene15165	Unigene20065	Unigene16789	Unigene23097
	Unigene15187	Unigene20067	Unigene17006	Unigene23098
	Unigene15250	Unigene20068	Unigene1701	Unigene23142
	Unigene15267	Unigene20076	Unigene17065	Unigene23150
	Unigene15273	Unigene20096	Unigene1720	Unigene23157
	Unigene15344	Unigene20114	Unigene1721	Unigene23208
	Unigene15347	Unigene20134	Unigene17360	Unigene23218
	Unigene15354	Unigene20154	Unigene17371	Unigene23238
	Unigene15475	Unigene202	Unigene17406	Unigene23271
	Unigene15477	Unigene2021	Unigene17444	Unigene23295
	Unigene15504	Unigene20215	Unigene1746	Unigene233
	Unigene15533	Unigene20237	Unigene17462	Unigene23303
	Unigene15564	Unigene20240	Unigene17482	Unigene23318
	Unigene1557	Unigene20275	Unigene1753	Unigene23324
	Unigene15587	Unigene20317	Unigene17570	Unigene23349
	Unigene15613	Unigene20372	Unigene17586	Unigene23355
	Unigene15626	Unigene20416	Unigene17620	Unigene23367
	Unigene15653	Unigene20423	Unigene17630	Unigene23381
	Unigene15706	Unigene20514	Unigene17693	Unigene23408
	Unigene15714	Unigene20521	Unigene17839	Unigene23446
	Unigene15722	Unigene20527	Unigene1796	Unigene23454
	Unigene1573	Unigene20573	Unigene18039	Unigene23467
	Unigene15730	Unigene20580	Unigene18074	Unigene23474
	Unigene15785	Unigene20622	Unigene1809	Unigene23483
	Unigene15795	Unigene20636	Unigene18152	Unigene23532
	Unigene15824	Unigene20654	Unigene18163	Unigene23598
	Unigene15855	Unigene20668	Unigene18196	Unigene23633
	Unigene15894	Unigene20674	Unigene18250	Unigene23643
	Unigene159	Unigene20692	Unigene18378	Unigene23700
	Unigene15902	Unigene20751	Unigene1841	Unigene23727
	Unigene15965	Unigene20849	Unigene18412	Unigene23732
	Unigene15982	Unigene20912	Unigene1846	Unigene23768
	Unigene15990	Unigene20941	Unigene18476	Unigene23791
	Unigene16024	Unigene20998	Unigene1852	Unigene23797
	Unigene16029	Unigene21005	Unigene1854	Unigene23913
	Unigene16032	Unigene2101	Unigene18612	Unigene23919
	Unigene16039	Unigene21021	Unigene18715	Unigene23935
	Unigene16065	Unigene21028	Unigene18842	Unigene24026
	Unigene16070	Unigene21044	Unigene1890	Unigene2409
	Unigene16103	Unigene21067	Unigene18907	Unigene24201
	Unigene16104	Unigene21077	Unigene18908	Unigene24222
	Unigene16126	Unigene21079	Unigene18912	Unigene24242
	Unigene16140	Unigene21130	Unigene19086	Unigene24289
	Unigene16141	Unigene21258	Unigene19159	Unigene24316
	Unigene1615	Unigene21280	Unigene1917	Unigene24384
	Unigene16183	Unigene21321	Unigene19180	Unigene24400
	Unigene16205	Unigene21323	Unigene19315	Unigene24453
	Unigene16240	Unigene21356	Unigene19322	Unigene24505
	Unigene16246	Unigene21363	Unigene19360	Unigene24565
	Unigene16256	Unigene21420	Unigene19371	Unigene24574
	Unigene16311	Unigene21422	Unigene19388	Unigene24578
	Unigene16330	Unigene215	Unigene19389	Unigene24635
	Unigene16337	Unigene21513	Unigene19438	Unigene24642
	Unigene16367	Unigene21529	Unigene19446	Unigene24656
	Unigene16379	Unigene21537	Unigene19502	Unigene24755
	Unigene16382	Unigene21560	Unigene19542	Unigene24768
	Unigene16383	Unigene21579	Unigene19565	Unigene24790
	Unigene16386	Unigene21581	Unigene19581	Unigene24868
	Unigene164	Unigene21588	Unigene19594	Unigene24964
	Unigene16410	Unigene21612	Unigene19603	Unigene250
	Unigene16415	Unigene21613	Unigene19623	Unigene25027
	Unigene16426	Unigene21644	Unigene19652	Unigene25035
	Unigene16431	Unigene21659	Unigene19658	Unigene25067
	Unigene16447	Unigene21669	Unigene19671	Unigene251
	Unigene16454	Unigene21780	Unigene19701	Unigene2511
	Unigene16461	Unigene21820	Unigene19707	Unigene2527
	Unigene16464	Unigene21832	Unigene19722	Unigene25362
	Unigene16476	Unigene21873	Unigene19751	Unigene25442
	Unigene16477	Unigene21874	Unigene19781	Unigene25477
	Unigene16520	Unigene21911	Unigene19798	Unigene25496
	Unigene16590	Unigene21934	Unigene1980	Unigene25513
	Unigene16655	Unigene21959	Unigene1984	Unigene25615
	Unigene16661	Unigene21974	Unigene19852	Unigene25697
	Unigene16662	Unigene21984	Unigene19860	Unigene25708
	Unigene16664	Unigene21998	Unigene19913	Unigene2577
	Unigene16752	Unigene22037	Unigene19947	Unigene25836
	Unigene16844	Unigene22060	Unigene19960	Unigene2586
	Unigene17016	Unigene22075	Unigene20000	Unigene2587
	Unigene17042	Unigene22094	Unigene20049	Unigene25880
	Unigene17073	Unigene22096	Unigene20065	Unigene2589
	Unigene17128	Unigene22113	Unigene20067	Unigene26005
	Unigene17158	Unigene22115	Unigene20068	Unigene26106
	Unigene17174	Unigene22117	Unigene20096	Unigene26132
	Unigene1721	Unigene22130	Unigene20149	Unigene26205
	Unigene17231	Unigene22142	Unigene20154	Unigene26206
	Unigene1732	Unigene2215	Unigene202	Unigene26223
	Unigene1735	Unigene22152	Unigene2021	Unigene26237
	Unigene17371	Unigene22184	Unigene20240	Unigene2625
	Unigene17406	Unigene22204	Unigene20254	Unigene26305
	Unigene1741	Unigene22241	Unigene20358	Unigene2636
	Unigene17444	Unigene2230	Unigene2037	Unigene26377
	Unigene17462	Unigene22345	Unigene20372	Unigene26478
	Unigene17466	Unigene22370	Unigene2040	Unigene26512
	Unigene17482	Unigene22371	Unigene20416	Unigene26589
	Unigene17521	Unigene22381	Unigene20497	Unigene26604
	Unigene1754	Unigene22410	Unigene20514	Unigene267
	Unigene17560	Unigene22481	Unigene20521	Unigene26748
	Unigene17570	Unigene22501	Unigene20525	Unigene26769
	Unigene17588	Unigene22554	Unigene20527	Unigene26819
	Unigene17619	Unigene22589	Unigene20559	Unigene27046
	Unigene17693	Unigene22651	Unigene20573	Unigene27082
	Unigene17743	Unigene22654	Unigene20580	Unigene27109
	Unigene17786	Unigene22700	Unigene20622	Unigene2712
	Unigene17829	Unigene22828	Unigene20633	Unigene27127
	Unigene17840	Unigene22831	Unigene20636	Unigene27182
	Unigene1796	Unigene22849	Unigene20649	Unigene2721
	Unigene18039	Unigene22874	Unigene20654	Unigene27227
	Unigene18073	Unigene22966	Unigene20668	Unigene27229
	Unigene1809	Unigene23023	Unigene20674	Unigene27236
	Unigene18127	Unigene23033	Unigene20684	Unigene2725
	Unigene18136	Unigene23042	Unigene20692	Unigene27255
	Unigene18152	Unigene23086	Unigene20749	Unigene27301
	Unigene1824	Unigene23129	Unigene20751	Unigene2735
	Unigene18250	Unigene23150	Unigene20849	Unigene27567
	Unigene18384	Unigene23173	Unigene20906	Unigene27577
	Unigene1839	Unigene23193	Unigene20912	Unigene27588
	Unigene1843	Unigene232	Unigene20926	Unigene27626
	Unigene1844	Unigene23211	Unigene20941	Unigene27673
	Unigene1846	Unigene23226	Unigene20998	Unigene27682
	Unigene18544	Unigene23242	Unigene21005	Unigene27686
	Unigene18583	Unigene23260	Unigene21028	Unigene27699
	Unigene18721	Unigene23271	Unigene21044	Unigene27704
	Unigene1875	Unigene23275	Unigene21051	Unigene27719
	Unigene18834	Unigene23286	Unigene21067	Unigene27726
	Unigene1890	Unigene23324	Unigene21077	Unigene27819
	Unigene18912	Unigene23335	Unigene21079	Unigene27831
	Unigene1896	Unigene23339	Unigene21091	Unigene27851
	Unigene19110	Unigene23355	Unigene21130	Unigene27969
	Unigene19129	Unigene23381	Unigene21169	Unigene2797
	Unigene1913	Unigene23408	Unigene21184	Unigene27990
	Unigene19159	Unigene23446	Unigene21191	Unigene28004
	Unigene19180	Unigene23454	Unigene21218	Unigene28005
	Unigene19240	Unigene23467	Unigene21222	Unigene28064
	Unigene19297	Unigene23493	Unigene21258	Unigene2807
	Unigene19315	Unigene23524	Unigene2126	Unigene28083
	Unigene19322	Unigene2353	Unigene21280	Unigene28093
	Unigene19341	Unigene23534	Unigene21293	Unigene28115
	Unigene19360	Unigene23610	Unigene21321	Unigene28138
	Unigene1937	Unigene23643	Unigene21323	Unigene28225
	Unigene19371	Unigene23655	Unigene21356	Unigene28311
	Unigene19388	Unigene23677	Unigene21387	Unigene2833
	Unigene19389	Unigene23683	Unigene21415	Unigene28391
	Unigene19403	Unigene23704	Unigene21420	Unigene28424
	Unigene19446	Unigene23732	Unigene21422	Unigene28451
	Unigene19502	Unigene23750	Unigene21443	Unigene28531
	Unigene19532	Unigene23756	Unigene21457	Unigene28577
	Unigene1954	Unigene23768	Unigene215	Unigene28670
	Unigene19542	Unigene23781	Unigene21529	Unigene28750
	Unigene19565	Unigene23791	Unigene21537	Unigene28766
	Unigene19581	Unigene23797	Unigene21560	Unigene289
	Unigene19593	Unigene23822	Unigene21581	Unigene29107
	Unigene19594	Unigene23835	Unigene21588	Unigene29419
	Unigene19603	Unigene23844	Unigene21612	Unigene29494
	Unigene19623	Unigene23867	Unigene21613	Unigene29544
	Unigene19652	Unigene23889	Unigene21626	Unigene29580
	Unigene19658	Unigene23897	Unigene21644	Unigene29798
	Unigene19701	Unigene24011	Unigene21659	Unigene2981
	Unigene19707	Unigene24026	Unigene21669	Unigene29810
	Unigene19710	Unigene24071	Unigene2175	Unigene299
	Unigene19772	Unigene24073	Unigene21780	Unigene2993
	Unigene19774	Unigene2409	Unigene21873	Unigene300
	Unigene19781	Unigene24127	Unigene21874	Unigene30033
	Unigene19794	Unigene24167	Unigene21934	Unigene30037
	Unigene19798	Unigene24198	Unigene21978	Unigene30082
	Unigene1984	Unigene24384	Unigene21998	Unigene301
	Unigene19850	Unigene24400	Unigene22037	Unigene3013
	Unigene19852	Unigene24468	Unigene22048	Unigene30200
	Unigene19860	Unigene24494	Unigene22060	Unigene30202
	Unigene19913	Unigene24562	Unigene22075	Unigene30316
	Unigene19947	Unigene24580	Unigene22094	Unigene30333
	Unigene19948	Unigene2462	Unigene22096	Unigene30416
	Unigene19960	Unigene24645	Unigene22113	Unigene30419
	Unigene20000	Unigene24678	Unigene22115	Unigene30441
	Unigene20030	Unigene24710	Unigene22130	Unigene30456
	Unigene20037	Unigene24732	Unigene22138	Unigene30461
	Unigene20049	Unigene24755	Unigene2215	Unigene30480
	Unigene20055	Unigene24790	Unigene22204	Unigene30512
	Unigene20057	Unigene2482	Unigene2230	Unigene3053
	Unigene20059	Unigene24820	Unigene22345	Unigene30535
	Unigene20096	Unigene24840	Unigene22346	Unigene30541
	Unigene20114	Unigene24878	Unigene22360	Unigene3056
	Unigene20134	Unigene24929	Unigene22371	Unigene30567
	Unigene20138	Unigene24964	Unigene22381	Unigene3058
	Unigene20149	Unigene25027	Unigene22410	Unigene30614
	Unigene202	Unigene25035	Unigene22439	Unigene30660
	Unigene2021	Unigene25062	Unigene22455	Unigene30678
	Unigene20237	Unigene251	Unigene22481	Unigene30692
	Unigene20254	Unigene25148	Unigene22501	Unigene30693
	Unigene20275	Unigene2527	Unigene22519	Unigene30705
	Unigene20344	Unigene25312	Unigene22520	Unigene3074
	Unigene20357	Unigene25442	Unigene22554	Unigene30744
	Unigene20358	Unigene25457	Unigene22564	Unigene3079
	Unigene2037	Unigene25477	Unigene22589	Unigene30791
	Unigene20372	Unigene25496	Unigene22654	Unigene30803
	Unigene20384	Unigene25513	Unigene22700	Unigene3081
	Unigene2040	Unigene25553	Unigene22821	Unigene30822
	Unigene20416	Unigene2556	Unigene22828	Unigene30829
	Unigene20423	Unigene256	Unigene22831	Unigene30843
	Unigene20427	Unigene25697	Unigene22874	Unigene30845
	Unigene20445	Unigene25708	Unigene22946	Unigene30852
	Unigene20484	Unigene25753	Unigene22966	Unigene30887
	Unigene20514	Unigene2577	Unigene23025	Unigene30916
	Unigene20521	Unigene2586	Unigene23033	Unigene30941
	Unigene20525	Unigene2587	Unigene23042	Unigene30943
	Unigene20527	Unigene25880	Unigene23086	Unigene30944
	Unigene20559	Unigene2589	Unigene23097	Unigene30963
	Unigene20580	Unigene2592	Unigene23129	Unigene3097
	Unigene20622	Unigene25948	Unigene23150	Unigene30978
	Unigene20636	Unigene26137	Unigene232	Unigene30979
	Unigene20649	Unigene26138	Unigene23211	Unigene30982
	Unigene20654	Unigene26174	Unigene23226	Unigene30988
	Unigene20668	Unigene26205	Unigene23238	Unigene30995
	Unigene20682	Unigene2623	Unigene23260	Unigene30997
	Unigene2073	Unigene26237	Unigene23273	Unigene31004
	Unigene20763	Unigene2625	Unigene23275	Unigene31052
	Unigene20829	Unigene26305	Unigene23286	Unigene31076
	Unigene20831	Unigene26307	Unigene23295	Unigene31081
	Unigene20864	Unigene26445	Unigene23324	Unigene31084
	Unigene20941	Unigene26473	Unigene23335	Unigene31100
	Unigene20954	Unigene26478	Unigene23338	Unigene3113
	Unigene21001	Unigene26506	Unigene23339	Unigene3117
	Unigene21005	Unigene26622	Unigene23378	Unigene31198
	Unigene2101	Unigene2664	Unigene23381	Unigene31211
	Unigene21028	Unigene26658	Unigene23408	Unigene31219
	Unigene21044	Unigene26689	Unigene23446	Unigene31261
	Unigene21051	Unigene26705	Unigene23467	Unigene31276
	Unigene21069	Unigene26748	Unigene23493	Unigene3130
	Unigene21091	Unigene26750	Unigene23524	Unigene31300
	Unigene21144	Unigene26786	Unigene23643	Unigene3131
	Unigene21169	Unigene26817	Unigene23655	Unigene31315
	Unigene21184	Unigene26837	Unigene23700	Unigene31335
	Unigene2121	Unigene26901	Unigene23704	Unigene31347
	Unigene21218	Unigene27006	Unigene23709	Unigene31379
	Unigene21255	Unigene27046	Unigene23715	Unigene31434
	Unigene21258	Unigene27082	Unigene23723	Unigene31441
	Unigene21280	Unigene27088	Unigene23732	Unigene31448
	Unigene21310	Unigene2709	Unigene23750	Unigene31461
	Unigene21318	Unigene271	Unigene23756	Unigene31486
	Unigene21323	Unigene2712	Unigene23763	Unigene31524
	Unigene21354	Unigene27127	Unigene23768	Unigene3156
	Unigene21356	Unigene2716	Unigene23791	Unigene31577
	Unigene21363	Unigene27169	Unigene23797	Unigene31589
	Unigene21387	Unigene27170	Unigene23844	Unigene31591
	Unigene21420	Unigene27182	Unigene23897	Unigene31597
	Unigene21422	Unigene27205	Unigene23911	Unigene31665
	Unigene21426	Unigene27225	Unigene24005	Unigene31666
	Unigene21429	Unigene27229	Unigene24026	Unigene3167
	Unigene21513	Unigene27248	Unigene2409	Unigene31679
	Unigene21529	Unigene2725	Unigene24117	Unigene31683
	Unigene21552	Unigene27301	Unigene24127	Unigene31700
	Unigene21556	Unigene27332	Unigene24167	Unigene31707
	Unigene21579	Unigene2735	Unigene24198	Unigene31774
	Unigene21613	Unigene27363	Unigene24207	Unigene3179
	Unigene21659	Unigene27500	Unigene24325	Unigene31808
	Unigene21669	Unigene27567	Unigene24384	Unigene31828
	Unigene21730	Unigene27577	Unigene24400	Unigene31861
	Unigene21749	Unigene27586	Unigene24467	Unigene31863
	Unigene2175	Unigene27609	Unigene24488	Unigene31979
	Unigene21774	Unigene27626	Unigene24562	Unigene32
	Unigene21779	Unigene27645	Unigene24580	Unigene320
	Unigene218	Unigene27655	Unigene2462	Unigene32076
	Unigene21820	Unigene27673	Unigene24645	Unigene32117
	Unigene21874	Unigene27682	Unigene24656	Unigene3229
	Unigene21889	Unigene27696	Unigene24678	Unigene32598
	Unigene21892	Unigene27698	Unigene24686	Unigene32614
	Unigene21914	Unigene27704	Unigene24732	Unigene32615
	Unigene21936	Unigene27726	Unigene24738	Unigene32692
	Unigene21942	Unigene27729	Unigene24952	Unigene32714
	Unigene21951	Unigene27831	Unigene24964	Unigene3272
	Unigene21959	Unigene27875	Unigene25018	Unigene32737
	Unigene21978	Unigene27889	Unigene25027	Unigene32776
	Unigene21990	Unigene2790	Unigene25035	Unigene32848
	Unigene21998	Unigene27933	Unigene251	Unigene329
	Unigene22072	Unigene2797	Unigene25148	Unigene32927
	Unigene22075	Unigene27981	Unigene2525	Unigene32940
	Unigene22096	Unigene27990	Unigene2527	Unigene32967
	Unigene22102	Unigene28004	Unigene25312	Unigene330
	Unigene22106	Unigene28024	Unigene25391	Unigene33016
	Unigene22113	Unigene28047	Unigene25442	Unigene33024
	Unigene22115	Unigene28064	Unigene25477	Unigene33026
	Unigene22117	Unigene2807	Unigene25496	Unigene3303
	Unigene22130	Unigene28071	Unigene25513	Unigene33030
	Unigene22142	Unigene28078	Unigene25553	Unigene33049
	Unigene22204	Unigene28085	Unigene256	Unigene33083
	Unigene22226	Unigene28098	Unigene25615	Unigene33099
	Unigene22245	Unigene2813	Unigene25697	Unigene33123
	Unigene22299	Unigene28138	Unigene25708	Unigene33180
	Unigene22320	Unigene28225	Unigene25753	Unigene33246
	Unigene22345	Unigene2831	Unigene2577	Unigene33247
	Unigene22346	Unigene28391	Unigene2586	Unigene33377
	Unigene22371	Unigene28437	Unigene2587	Unigene3339
	Unigene22381	Unigene28464	Unigene25880	Unigene33430
	Unigene22382	Unigene28485	Unigene2589	Unigene3352
	Unigene2241	Unigene28519	Unigene2592	Unigene33655
	Unigene22410	Unigene28552	Unigene25920	Unigene33770
	Unigene22439	Unigene28577	Unigene26137	Unigene3393
	Unigene22481	Unigene28623	Unigene26138	Unigene3395
	Unigene22497	Unigene28648	Unigene26174	Unigene33983
	Unigene22532	Unigene28670	Unigene26205	Unigene34083
	Unigene22554	Unigene28709	Unigene2623	Unigene34173
	Unigene22569	Unigene28713	Unigene26237	Unigene34177
	Unigene22700	Unigene28734	Unigene2625	Unigene34229
	Unigene22828	Unigene28766	Unigene26307	Unigene34252
	Unigene22831	Unigene28814	Unigene26309	Unigene34420
	Unigene22838	Unigene289	Unigene26436	Unigene3444
	Unigene22849	Unigene28977	Unigene26473	Unigene34464
	Unigene22854	Unigene2910	Unigene26478	Unigene34473
	Unigene22855	Unigene29179	Unigene26506	Unigene34481
	Unigene22873	Unigene2924	Unigene26602	Unigene34494
	Unigene22874	Unigene29283	Unigene26622	Unigene34498
	Unigene22936	Unigene29419	Unigene2664	Unigene34509
	Unigene22966	Unigene29474	Unigene26658	Unigene34516
	Unigene22986	Unigene29475	Unigene26689	Unigene3452
	Unigene23023	Unigene2967	Unigene26727	Unigene34520
	Unigene23025	Unigene29702	Unigene26748	Unigene34567
	Unigene23042	Unigene29760	Unigene26750	Unigene3458
	Unigene2305	Unigene29798	Unigene26817	Unigene34620
	Unigene23086	Unigene2981	Unigene26819	Unigene3466
	Unigene23097	Unigene29827	Unigene26837	Unigene34667
	Unigene23098	Unigene29892	Unigene26847	Unigene34673
	Unigene23101	Unigene299	Unigene27041	Unigene34730
	Unigene23123	Unigene300	Unigene27046	Unigene34732
	Unigene23150	Unigene30089	Unigene27082	Unigene34737
	Unigene23173	Unigene302	Unigene27088	Unigene34781
	Unigene23193	Unigene3020	Unigene271	Unigene34856
	Unigene23208	Unigene30325	Unigene27109	Unigene34903
	Unigene23260	Unigene30333	Unigene2712	Unigene34906
	Unigene23271	Unigene30354	Unigene27127	Unigene3491
	Unigene23273	Unigene3040	Unigene2716	Unigene34910
	Unigene23287	Unigene30441	Unigene27169	Unigene3492
	Unigene233	Unigene30456	Unigene27170	Unigene34942
	Unigene23303	Unigene30461	Unigene27182	Unigene3498
	Unigene23318	Unigene30472	Unigene27205	Unigene34994
	Unigene23324	Unigene30493	Unigene27225	Unigene35059
	Unigene23349	Unigene30510	Unigene27229	Unigene35099
	Unigene23355	Unigene30512	Unigene27246	Unigene351
	Unigene23367	Unigene30535	Unigene27248	Unigene35120
	Unigene23381	Unigene30567	Unigene2725	Unigene35138
	Unigene23408	Unigene3057	Unigene27254	Unigene35187
	Unigene23446	Unigene30576	Unigene27291	Unigene35194
	Unigene23467	Unigene3058	Unigene27301	Unigene35200
	Unigene23531	Unigene30614	Unigene27329	Unigene35258
	Unigene23534	Unigene30652	Unigene27332	Unigene35262
	Unigene23598	Unigene30660	Unigene2735	Unigene35322
	Unigene23643	Unigene30670	Unigene27363	Unigene35361
	Unigene23677	Unigene30678	Unigene27400	Unigene35371
	Unigene23700	Unigene30679	Unigene27567	Unigene35406
	Unigene23723	Unigene30692	Unigene27577	Unigene35409
	Unigene23727	Unigene3070	Unigene27609	Unigene35411
	Unigene23732	Unigene3074	Unigene27626	Unigene35413
	Unigene23750	Unigene30743	Unigene27655	Unigene3543
	Unigene23791	Unigene30744	Unigene27673	Unigene3544
	Unigene23797	Unigene30765	Unigene27682	Unigene35454
	Unigene23822	Unigene3081	Unigene27686	Unigene35458
	Unigene23911	Unigene30822	Unigene27696	Unigene35462
	Unigene23919	Unigene30829	Unigene27698	Unigene35476
	Unigene24005	Unigene30845	Unigene27704	Unigene35477
	Unigene24011	Unigene30864	Unigene27719	Unigene35494
	Unigene24026	Unigene30916	Unigene27726	Unigene35519
	Unigene24073	Unigene30941	Unigene27729	Unigene35527
	Unigene2409	Unigene30947	Unigene27819	Unigene35603
	Unigene24207	Unigene3097	Unigene27831	Unigene35651
	Unigene24222	Unigene30982	Unigene27851	Unigene35671
	Unigene24289	Unigene30983	Unigene27875	Unigene35683
	Unigene24316	Unigene30995	Unigene27889	Unigene35948
	Unigene24384	Unigene30997	Unigene27898	Unigene361
	Unigene24400	Unigene3101	Unigene27933	Unigene36198
	Unigene24408	Unigene31042	Unigene2797	Unigene36216
	Unigene24462	Unigene31050	Unigene27979	Unigene36233
	Unigene24488	Unigene31081	Unigene27990	Unigene36237
	Unigene24565	Unigene31084	Unigene27999	Unigene3625
	Unigene24574	Unigene31103	Unigene28004	Unigene36292
	Unigene24578	Unigene3113	Unigene28005	Unigene363
	Unigene24616	Unigene31149	Unigene28008	Unigene3634
	Unigene24705	Unigene31150	Unigene28024	Unigene36422
	Unigene24710	Unigene31151	Unigene28047	Unigene36543
	Unigene24755	Unigene31156	Unigene28064	Unigene36551
	Unigene24768	Unigene31168	Unigene2807	Unigene36575
	Unigene24772	Unigene3117	Unigene28083	Unigene36581
	Unigene24777	Unigene31219	Unigene28085	Unigene3659
	Unigene24790	Unigene31234	Unigene28093	Unigene36635
	Unigene24819	Unigene31241	Unigene28098	Unigene3666
	Unigene2484	Unigene31261	Unigene2813	Unigene36722
	Unigene24840	Unigene31276	Unigene28138	Unigene36778
	Unigene24850	Unigene31296	Unigene28225	Unigene36843
	Unigene24868	Unigene3130	Unigene2831	Unigene36856
	Unigene24878	Unigene31300	Unigene28391	Unigene36892
	Unigene24964	Unigene3131	Unigene28437	Unigene36903
	Unigene250	Unigene31315	Unigene28451	Unigene36974
	Unigene25018	Unigene31329	Unigene28537	Unigene36995
	Unigene25027	Unigene31335	Unigene28577	Unigene36997
	Unigene25031	Unigene31339	Unigene28623	Unigene37061
	Unigene25035	Unigene31410	Unigene2864	Unigene37075
	Unigene25062	Unigene31427	Unigene28648	Unigene37087
	Unigene25067	Unigene31434	Unigene28670	Unigene37131
	Unigene25078	Unigene31441	Unigene28702	Unigene37140
	Unigene251	Unigene31456	Unigene28709	Unigene3715
	Unigene2511	Unigene31477	Unigene28713	Unigene37160
	Unigene25231	Unigene31486	Unigene28734	Unigene37162
	Unigene2525	Unigene31515	Unigene28766	Unigene37166
	Unigene2527	Unigene31577	Unigene28771	Unigene37167
	Unigene25281	Unigene31579	Unigene28850	Unigene37180
	Unigene25362	Unigene31589	Unigene289	Unigene37181
	Unigene25442	Unigene31591	Unigene2910	Unigene37240
	Unigene25457	Unigene31627	Unigene29179	Unigene37243
	Unigene25477	Unigene31643	Unigene29283	Unigene37298
	Unigene25496	Unigene31665	Unigene29286	Unigene3730
	Unigene25513	Unigene31666	Unigene29309	Unigene37303
	Unigene256	Unigene31707	Unigene29419	Unigene37319
	Unigene25692	Unigene31749	Unigene29474	Unigene37335
	Unigene25697	Unigene31774	Unigene29475	Unigene37442
	Unigene25708	Unigene31808	Unigene29490	Unigene37472
	Unigene25769	Unigene3193	Unigene2967	Unigene37477
	Unigene2577	Unigene31979	Unigene29760	Unigene3749
	Unigene25836	Unigene31990	Unigene29798	Unigene37498
	Unigene2586	Unigene32000	Unigene2981	Unigene3750
	Unigene2587	Unigene32102	Unigene29810	Unigene37537
	Unigene25880	Unigene32117	Unigene29827	Unigene37551
	Unigene2589	Unigene32277	Unigene29892	Unigene37577
	Unigene25920	Unigene3229	Unigene299	Unigene3763
	Unigene26205	Unigene32293	Unigene300	Unigene37669
	Unigene26206	Unigene32343	Unigene30033	Unigene37695
	Unigene26223	Unigene32412	Unigene30089	Unigene37755
	Unigene26237	Unigene32526	Unigene3013	Unigene37793
	Unigene26241	Unigene32555	Unigene3025	Unigene37796
	Unigene2625	Unigene32562	Unigene30333	Unigene3784
	Unigene26305	Unigene32610	Unigene30354	Unigene37963
	Unigene26309	Unigene32692	Unigene3040	Unigene37967
	Unigene26322	Unigene32704	Unigene30419	Unigene38031
	Unigene2636	Unigene3272	Unigene30441	Unigene38054
	Unigene26404	Unigene3287	Unigene30456	Unigene38059
	Unigene26447	Unigene32966	Unigene30461	Unigene38099
	Unigene26478	Unigene33026	Unigene30472	Unigene3816
	Unigene26512	Unigene33030	Unigene30512	Unigene3818
	Unigene26573	Unigene33033	Unigene30535	Unigene38188
	Unigene26589	Unigene3304	Unigene30567	Unigene38211
	Unigene26602	Unigene33049	Unigene3057	Unigene38217
	Unigene26658	Unigene3305	Unigene3058	Unigene38237
	Unigene267	Unigene33180	Unigene30605	Unigene38324
	Unigene26727	Unigene33279	Unigene30624	Unigene38380
	Unigene26748	Unigene33297	Unigene30660	Unigene38407
	Unigene26764	Unigene33321	Unigene30678	Unigene38425
	Unigene26769	Unigene33377	Unigene30692	Unigene38431
	Unigene26779	Unigene33449	Unigene3070	Unigene38485
	Unigene26950	Unigene33541	Unigene30743	Unigene38512
	Unigene27041	Unigene33550	Unigene30744	Unigene38523
	Unigene27046	Unigene33577	Unigene30752	Unigene3856
	Unigene27082	Unigene33611	Unigene30765	Unigene38581
	Unigene2712	Unigene33732	Unigene30783	Unigene38613
	Unigene27127	Unigene33770	Unigene30791	Unigene38621
	Unigene27132	Unigene33838	Unigene30803	Unigene38633
	Unigene27182	Unigene33851	Unigene3081	Unigene38673
	Unigene27227	Unigene33885	Unigene30822	Unigene38697
	Unigene27229	Unigene3395	Unigene30825	Unigene38700
	Unigene27248	Unigene33966	Unigene30829	Unigene38718
	Unigene2725	Unigene33975	Unigene30845	Unigene38724
	Unigene27291	Unigene3398	Unigene30916	Unigene38793
	Unigene27301	Unigene34027	Unigene30920	Unigene38794
	Unigene2735	Unigene34063	Unigene30941	Unigene3880
	Unigene27388	Unigene34083	Unigene30947	Unigene38828
	Unigene27495	Unigene34160	Unigene3097	Unigene38859
	Unigene27500	Unigene34173	Unigene30978	Unigene38904
	Unigene27567	Unigene34229	Unigene30982	Unigene38916
	Unigene27577	Unigene34252	Unigene30983	Unigene38932
	Unigene27586	Unigene3430	Unigene30988	Unigene38933
	Unigene27588	Unigene3432	Unigene30995	Unigene38991
	Unigene27626	Unigene34373	Unigene30997	Unigene39006
	Unigene27673	Unigene34481	Unigene31004	Unigene39017
	Unigene27699	Unigene34498	Unigene3101	Unigene39028
	Unigene27704	Unigene34508	Unigene31050	Unigene3905
	Unigene27726	Unigene34509	Unigene31067	Unigene39053
	Unigene27770	Unigene34510	Unigene31069	Unigene39071
	Unigene2781	Unigene34549	Unigene31076	Unigene39131
	Unigene27831	Unigene34571	Unigene31081	Unigene39133
	Unigene27875	Unigene34578	Unigene31084	Unigene39182
	Unigene27898	Unigene3466	Unigene31091	Unigene39184
	Unigene2790	Unigene34667	Unigene3110	Unigene39215
	Unigene27969	Unigene34673	Unigene31103	Unigene39290
	Unigene2797	Unigene34762	Unigene3113	Unigene39292
	Unigene27979	Unigene34781	Unigene31136	Unigene39298
	Unigene27990	Unigene34782	Unigene31149	Unigene39314
	Unigene28004	Unigene34856	Unigene31150	Unigene39324
	Unigene28005	Unigene34885	Unigene3117	Unigene39325
	Unigene28063	Unigene34906	Unigene31174	Unigene39361
	Unigene28064	Unigene3492	Unigene31219	Unigene39391
	Unigene2807	Unigene34942	Unigene31276	Unigene39439
	Unigene28071	Unigene34994	Unigene31288	Unigene39443
	Unigene28078	Unigene35183	Unigene31296	Unigene39449
	Unigene28093	Unigene35194	Unigene3130	Unigene39457
	Unigene28138	Unigene35258	Unigene3131	Unigene39864
	Unigene28142	Unigene35262	Unigene31315	Unigene39887
	Unigene28153	Unigene35273	Unigene31329	Unigene39899
	Unigene28163	Unigene35322	Unigene31335	Unigene39902
	Unigene28225	Unigene35361	Unigene31339	Unigene39930
	Unigene28311	Unigene35371	Unigene31347	Unigene39943
	Unigene2833	Unigene35406	Unigene31434	Unigene39955
	Unigene28375	Unigene35413	Unigene31441	Unigene39958
	Unigene28391	Unigene3543	Unigene31461	Unigene39966
	Unigene2842	Unigene35459	Unigene31486	Unigene39974
	Unigene28424	Unigene35462	Unigene3154	Unigene40031
	Unigene28451	Unigene35476	Unigene31540	Unigene40032
	Unigene28485	Unigene35477	Unigene31577	Unigene40057
	Unigene28519	Unigene35494	Unigene31579	Unigene40061
	Unigene28531	Unigene3552	Unigene31589	Unigene40069
	Unigene28537	Unigene35527	Unigene31591	Unigene4010
	Unigene28552	Unigene35546	Unigene3164	Unigene40108
	Unigene28577	Unigene35579	Unigene31643	Unigene40124
	Unigene28670	Unigene35651	Unigene31665	Unigene40176
	Unigene28750	Unigene35754	Unigene31679	Unigene40182
	Unigene28766	Unigene3591	Unigene31707	Unigene4019
	Unigene28771	Unigene3600	Unigene31774	Unigene40196
	Unigene2885	Unigene36146	Unigene31776	Unigene40212
	Unigene289	Unigene36198	Unigene31818	Unigene40225
	Unigene28915	Unigene36216	Unigene3193	Unigene40243
	Unigene29078	Unigene36220	Unigene31979	Unigene40278
	Unigene29419	Unigene36233	Unigene31989	Unigene403
	Unigene29490	Unigene36237	Unigene31990	Unigene4035
	Unigene29494	Unigene3625	Unigene32	Unigene40363
	Unigene29544	Unigene36278	Unigene320	Unigene4039
	Unigene29559	Unigene3629	Unigene32101	Unigene40437
	Unigene29580	Unigene363	Unigene32102	Unigene40474
	Unigene29617	Unigene36300	Unigene32117	Unigene40475
	Unigene29798	Unigene36306	Unigene32277	Unigene40494
	Unigene29806	Unigene3631	Unigene3229	Unigene40495
	Unigene2981	Unigene36460	Unigene32293	Unigene40504
	Unigene29892	Unigene36581	Unigene32412	Unigene40507
	Unigene299	Unigene36635	Unigene32526	Unigene40517
	Unigene29918	Unigene3666	Unigene32562	Unigene40528
	Unigene2993	Unigene36872	Unigene32610	Unigene40530
	Unigene30	Unigene36892	Unigene32615	Unigene40538
	Unigene300	Unigene36986	Unigene32692	Unigene4054
	Unigene30033	Unigene3704	Unigene3272	Unigene40587
	Unigene30037	Unigene37053	Unigene329	Unigene40613
	Unigene30089	Unigene37075	Unigene32933	Unigene40670
	Unigene302	Unigene37080	Unigene3294	Unigene40683
	Unigene3020	Unigene37131	Unigene32940	Unigene40712
	Unigene3025	Unigene37140	Unigene32966	Unigene40764
	Unigene30316	Unigene3715	Unigene33004	Unigene40782
	Unigene30333	Unigene37166	Unigene33026	Unigene40807
	Unigene30441	Unigene37167	Unigene33030	Unigene40843
	Unigene30456	Unigene37181	Unigene33033	Unigene40925
	Unigene30461	Unigene37240	Unigene3304	Unigene40931
	Unigene30493	Unigene37243	Unigene3307	Unigene40944
	Unigene30510	Unigene37285	Unigene33103	Unigene40965
	Unigene30512	Unigene37298	Unigene33110	Unigene40971
	Unigene30535	Unigene3730	Unigene33180	Unigene40975
	Unigene30541	Unigene37303	Unigene33279	Unigene40981
	Unigene30567	Unigene37319	Unigene33297	Unigene41008
	Unigene3057	Unigene37439	Unigene33320	Unigene41042
	Unigene30576	Unigene37442	Unigene33321	Unigene41044
	Unigene30605	Unigene37472	Unigene33374	Unigene41054
	Unigene30614	Unigene3749	Unigene33377	Unigene41069
	Unigene30624	Unigene37545	Unigene33430	Unigene41094
	Unigene30652	Unigene37551	Unigene33449	Unigene41164
	Unigene30655	Unigene37556	Unigene33454	Unigene412
	Unigene30660	Unigene37577	Unigene33541	Unigene41212
	Unigene30670	Unigene3763	Unigene33569	Unigene41246
	Unigene30673	Unigene37630	Unigene33577	Unigene41251
	Unigene30678	Unigene37654	Unigene3359	Unigene41283
	Unigene30692	Unigene37673	Unigene33732	Unigene41361
	Unigene30693	Unigene37796	Unigene33770	Unigene41390
	Unigene30705	Unigene37809	Unigene33834	Unigene41400
	Unigene30732	Unigene37817	Unigene33851	Unigene41422
	Unigene3074	Unigene37949	Unigene33885	Unigene41426
	Unigene30744	Unigene37969	Unigene33942	Unigene41435
	Unigene30765	Unigene38041	Unigene3395	Unigene41476
	Unigene30783	Unigene38054	Unigene33966	Unigene41478
	Unigene3079	Unigene38059	Unigene33975	Unigene41479
	Unigene30791	Unigene38072	Unigene3398	Unigene41494
	Unigene3081	Unigene38076	Unigene34027	Unigene41506
	Unigene30822	Unigene38099	Unigene34063	Unigene41508
	Unigene30825	Unigene3816	Unigene34083	Unigene41509
	Unigene30829	Unigene38217	Unigene34102	Unigene41511
	Unigene30845	Unigene38237	Unigene34156	Unigene41568
	Unigene30852	Unigene38257	Unigene34160	Unigene41576
	Unigene3086	Unigene38320	Unigene34173	Unigene41582
	Unigene30864	Unigene38323	Unigene34177	Unigene41634
	Unigene30887	Unigene38324	Unigene34229	Unigene41638
	Unigene30913	Unigene38325	Unigene3430	Unigene41649
	Unigene30916	Unigene38362	Unigene34320	Unigene41671
	Unigene30941	Unigene38374	Unigene3444	Unigene41673
	Unigene30943	Unigene38380	Unigene34481	Unigene41681
	Unigene30947	Unigene38384	Unigene34498	Unigene41763
	Unigene30963	Unigene38394	Unigene34508	Unigene41765
	Unigene30967	Unigene38425	Unigene34509	Unigene41836
	Unigene30982	Unigene38427	Unigene34514	Unigene41985
	Unigene30988	Unigene38431	Unigene34549	Unigene42029
	Unigene30995	Unigene38469	Unigene3458	Unigene42058
	Unigene30997	Unigene3848	Unigene34610	Unigene42104
	Unigene31005	Unigene3851	Unigene3462	Unigene42133
	Unigene31042	Unigene38554	Unigene34648	Unigene42353
	Unigene31052	Unigene3856	Unigene3466	Unigene42364
	Unigene31067	Unigene38562	Unigene34668	Unigene42366
	Unigene31081	Unigene3857	Unigene34673	Unigene42386
	Unigene31082	Unigene38592	Unigene34704	Unigene42424
	Unigene31084	Unigene38621	Unigene34781	Unigene42452
	Unigene31091	Unigene38633	Unigene34782	Unigene42472
	Unigene3110	Unigene38647	Unigene34903	Unigene42573
	Unigene31100	Unigene3866	Unigene3492	Unigene42578
	Unigene3113	Unigene38673	Unigene34942	Unigene42583
	Unigene31136	Unigene38696	Unigene34981	Unigene426
	Unigene31151	Unigene38697	Unigene34994	Unigene42644
	Unigene31156	Unigene38724	Unigene35012	Unigene42645
	Unigene31168	Unigene38742	Unigene35059	Unigene42646
	Unigene3117	Unigene38793	Unigene35138	Unigene42669
	Unigene31174	Unigene38805	Unigene35183	Unigene42675
	Unigene31219	Unigene38828	Unigene35187	Unigene42706
	Unigene31234	Unigene38859	Unigene35192	Unigene42717
	Unigene31241	Unigene3887	Unigene35193	Unigene42724
	Unigene31258	Unigene38932	Unigene35194	Unigene42736
	Unigene31261	Unigene38933	Unigene35200	Unigene42808
	Unigene31276	Unigene38991	Unigene35258	Unigene4283
	Unigene31288	Unigene39017	Unigene35262	Unigene42888
	Unigene3130	Unigene39050	Unigene35273	Unigene42919
	Unigene31300	Unigene39069	Unigene35322	Unigene42923
	Unigene3131	Unigene3910	Unigene35361	Unigene42937
	Unigene31315	Unigene39101	Unigene35371	Unigene42966
	Unigene31329	Unigene39109	Unigene35406	Unigene42987
	Unigene31335	Unigene3912	Unigene35413	Unigene43038
	Unigene31339	Unigene39133	Unigene3544	Unigene43057
	Unigene3139	Unigene39142	Unigene35458	Unigene43083
	Unigene31410	Unigene39184	Unigene3546	Unigene43090
	Unigene31427	Unigene3925	Unigene35462	Unigene43133
	Unigene31434	Unigene39253	Unigene35474	Unigene43138
	Unigene31441	Unigene39279	Unigene35476	Unigene43144
	Unigene31448	Unigene39324	Unigene35477	Unigene43217
	Unigene31456	Unigene39325	Unigene35519	Unigene43248
	Unigene31477	Unigene39361	Unigene3552	Unigene43258
	Unigene31486	Unigene39392	Unigene35527	Unigene43276
	Unigene31515	Unigene39439	Unigene35546	Unigene433
	Unigene3154	Unigene39443	Unigene35671	Unigene43301
	Unigene3156	Unigene39655	Unigene35754	Unigene43308
	Unigene31577	Unigene39695	Unigene3576	Unigene43352
	Unigene31591	Unigene39732	Unigene3591	Unigene43370
	Unigene31597	Unigene39806	Unigene36	Unigene43400
	Unigene31627	Unigene39860	Unigene3600	Unigene43439
	Unigene31665	Unigene39862	Unigene361	Unigene43442
	Unigene31666	Unigene39915	Unigene36146	Unigene43470
	Unigene31679	Unigene39958	Unigene36198	Unigene43493
	Unigene31707	Unigene39967	Unigene36212	Unigene4355
	Unigene31753	Unigene4	Unigene36216	Unigene43589
	Unigene31774	Unigene40032	Unigene36220	Unigene436
	Unigene3179	Unigene40042	Unigene36237	Unigene43768
	Unigene31808	Unigene40079	Unigene3625	Unigene4402
	Unigene31818	Unigene40085	Unigene3629	Unigene4420
	Unigene31828	Unigene40096	Unigene363	Unigene4487
	Unigene3193	Unigene4010	Unigene36300	Unigene4489
	Unigene31979	Unigene40194	Unigene36306	Unigene4499
	Unigene32076	Unigene40196	Unigene3631	Unigene4538
	Unigene3209	Unigene40225	Unigene36330	Unigene4553
	Unigene32117	Unigene40240	Unigene36419	Unigene4651
	Unigene3229	Unigene4026	Unigene36422	Unigene467
	Unigene32326	Unigene40265	Unigene36460	Unigene479
	Unigene32369	Unigene40269	Unigene3648	Unigene4800
	Unigene32598	Unigene40278	Unigene36581	Unigene4857
	Unigene32614	Unigene403	Unigene36590	Unigene4878
	Unigene32692	Unigene40318	Unigene36635	Unigene4887
	Unigene32714	Unigene40353	Unigene3666	Unigene4986
	Unigene3272	Unigene40363	Unigene3670	Unigene4990
	Unigene32737	Unigene40376	Unigene36872	Unigene5000
	Unigene3280	Unigene40437	Unigene36883	Unigene5093
	Unigene3287	Unigene40446	Unigene36892	Unigene5103
	Unigene329	Unigene40475	Unigene36986	Unigene5170
	Unigene32934	Unigene40495	Unigene36995	Unigene5188
	Unigene3294	Unigene40507	Unigene36997	Unigene5217
	Unigene32967	Unigene40508	Unigene3704	Unigene5220
	Unigene32974	Unigene40517	Unigene37087	Unigene5226
	Unigene330	Unigene40547	Unigene3709	Unigene5307
	Unigene33016	Unigene40581	Unigene37131	Unigene5350
	Unigene33026	Unigene40587	Unigene37140	Unigene5462
	Unigene33030	Unigene406	Unigene3715	Unigene5463
	Unigene33049	Unigene40604	Unigene37166	Unigene5491
	Unigene3305	Unigene40606	Unigene37167	Unigene5492
	Unigene33103	Unigene40631	Unigene37181	Unigene5517
	Unigene33116	Unigene40638	Unigene3720	Unigene552
	Unigene33180	Unigene40646	Unigene37230	Unigene5527
	Unigene33246	Unigene40683	Unigene37231	Unigene5546
	Unigene33265	Unigene4072	Unigene37240	Unigene5669
	Unigene33320	Unigene40866	Unigene37243	Unigene576
	Unigene33374	Unigene40910	Unigene37279	Unigene5921
	Unigene33377	Unigene40935	Unigene37285	Unigene6075
	Unigene3339	Unigene40965	Unigene37298	Unigene6161
	Unigene33392	Unigene40981	Unigene3730	Unigene620
	Unigene3341	Unigene41042	Unigene37303	Unigene6229
	Unigene33423	Unigene41102	Unigene37319	Unigene6288
	Unigene33426	Unigene41105	Unigene37327	Unigene6302
	Unigene33449	Unigene41120	Unigene37442	Unigene64
	Unigene33454	Unigene41126	Unigene37472	Unigene6457
	Unigene335	Unigene41170	Unigene3749	Unigene6489
	Unigene33550	Unigene412	Unigene37510	Unigene6530
	Unigene3359	Unigene41230	Unigene37537	Unigene6538
	Unigene33614	Unigene41246	Unigene37545	Unigene67
	Unigene33655	Unigene41283	Unigene37551	Unigene6705
	Unigene33770	Unigene41303	Unigene37568	Unigene6726
	Unigene33851	Unigene41349	Unigene37577	Unigene6752
	Unigene3393	Unigene41387	Unigene3763	Unigene6769
	Unigene3395	Unigene41390	Unigene37669	Unigene6771
	Unigene33983	Unigene41400	Unigene37755	Unigene6780
	Unigene34034	Unigene41402	Unigene37796	Unigene6792
	Unigene34058	Unigene41435	Unigene37817	Unigene6800
	Unigene34083	Unigene41474	Unigene37831	Unigene6911
	Unigene34156	Unigene41478	Unigene37840	Unigene6990
	Unigene34173	Unigene41479	Unigene3786	Unigene7034
	Unigene34229	Unigene41509	Unigene37917	Unigene706
	Unigene34252	Unigene41511	Unigene37950	Unigene7061
	Unigene3430	Unigene41528	Unigene37967	Unigene7119
	Unigene34320	Unigene41538	Unigene37991	Unigene7158
	Unigene34420	Unigene41568	Unigene38041	Unigene7169
	Unigene3444	Unigene41576	Unigene38054	Unigene7204
	Unigene34464	Unigene41605	Unigene38059	Unigene7208
	Unigene34481	Unigene41634	Unigene38076	Unigene7243
	Unigene34487	Unigene41638	Unigene38099	Unigene726
	Unigene34506	Unigene41649	Unigene38117	Unigene727
	Unigene34508	Unigene41663	Unigene3816	Unigene729
	Unigene34509	Unigene41671	Unigene38181	Unigene7300
	Unigene34510	Unigene41673	Unigene38211	Unigene7316
	Unigene34516	Unigene41722	Unigene38217	Unigene7335
	Unigene34520	Unigene41766	Unigene38237	Unigene7344
	Unigene34567	Unigene41775	Unigene38247	Unigene7383
	Unigene34571	Unigene41782	Unigene3827	Unigene7388
	Unigene34578	Unigene41836	Unigene38278	Unigene7423
	Unigene3462	Unigene41838	Unigene38323	Unigene7443
	Unigene3466	Unigene41841	Unigene38324	Unigene7453
	Unigene34667	Unigene41936	Unigene38325	Unigene7471
	Unigene34668	Unigene41955	Unigene38362	Unigene7482
	Unigene34673	Unigene42058	Unigene38380	Unigene7534
	Unigene34732	Unigene421	Unigene38386	Unigene757
	Unigene34762	Unigene42133	Unigene38390	Unigene7608
	Unigene34781	Unigene42353	Unigene3842	Unigene7615
	Unigene34856	Unigene42366	Unigene38425	Unigene7633
	Unigene34882	Unigene4240	Unigene38431	Unigene7637
	Unigene34906	Unigene42411	Unigene3851	Unigene7638
	Unigene3491	Unigene42452	Unigene38554	Unigene764
	Unigene3492	Unigene42470	Unigene38557	Unigene7701
	Unigene34942	Unigene42499	Unigene3856	Unigene7725
	Unigene34947	Unigene42532	Unigene38562	Unigene7731
	Unigene34981	Unigene4254	Unigene3857	Unigene7747
	Unigene34994	Unigene42578	Unigene38581	Unigene776
	Unigene3509	Unigene42586	Unigene38592	Unigene7774
	Unigene35120	Unigene426	Unigene38620	Unigene7792
	Unigene35162	Unigene42608	Unigene38621	Unigene7822
	Unigene35192	Unigene42645	Unigene38633	Unigene7827
	Unigene35193	Unigene42669	Unigene3866	Unigene7898
	Unigene35194	Unigene42675	Unigene38673	Unigene7929
	Unigene35225	Unigene42706	Unigene38684	Unigene7930
	Unigene35258	Unigene42712	Unigene38697	Unigene7951
	Unigene35273	Unigene42769	Unigene38718	Unigene7993
	Unigene35286	Unigene42771	Unigene38724	Unigene8010
	Unigene35322	Unigene42775	Unigene38742	Unigene8016
	Unigene35353	Unigene42808	Unigene3880	Unigene8059
	Unigene35361	Unigene42811	Unigene38805	Unigene8086
	Unigene35371	Unigene42821	Unigene38828	Unigene8126
	Unigene35406	Unigene42887	Unigene38859	Unigene814
	Unigene35413	Unigene42888	Unigene3887	Unigene8195
	Unigene3543	Unigene42896	Unigene38887	Unigene8221
	Unigene35459	Unigene42903	Unigene38916	Unigene8247
	Unigene3546	Unigene42908	Unigene38925	Unigene8268
	Unigene35462	Unigene42919	Unigene38932	Unigene831
	Unigene35474	Unigene42937	Unigene38933	Unigene8331
	Unigene35476	Unigene43014	Unigene38991	Unigene8339
	Unigene35477	Unigene43057	Unigene38996	Unigene835
	Unigene35485	Unigene43059	Unigene39006	Unigene8352
	Unigene35494	Unigene43062	Unigene39017	Unigene8368
	Unigene35519	Unigene43083	Unigene39035	Unigene8400
	Unigene35527	Unigene43090	Unigene39050	Unigene8404
	Unigene35579	Unigene43138	Unigene39053	Unigene844
	Unigene35603	Unigene43144	Unigene39069	Unigene8492
	Unigene35651	Unigene43239	Unigene39071	Unigene8499
	Unigene3576	Unigene43248	Unigene3909	Unigene8509
	Unigene35798	Unigene43255	Unigene3910	Unigene8520
	Unigene36	Unigene43290	Unigene39100	Unigene8521
	Unigene36153	Unigene433	Unigene39133	Unigene8542
	Unigene36198	Unigene43305	Unigene39184	Unigene8548
	Unigene36216	Unigene43327	Unigene3920	Unigene8560
	Unigene36233	Unigene43352	Unigene39228	Unigene8578
	Unigene36237	Unigene43370	Unigene3925	Unigene8589
	Unigene3625	Unigene43376	Unigene39279	Unigene8643
	Unigene36278	Unigene43439	Unigene39314	Unigene8644
	Unigene363	Unigene43442	Unigene39324	Unigene8666
	Unigene3631	Unigene43493	Unigene39325	Unigene8721
	Unigene36330	Unigene4350	Unigene39361	Unigene8722
	Unigene3634	Unigene43589	Unigene39392	Unigene8738
	Unigene36377	Unigene436	Unigene39417	Unigene8759
	Unigene36408	Unigene4366	Unigene39439	Unigene8773
	Unigene36414	Unigene437	Unigene39443	Unigene8787
	Unigene36422	Unigene43724	Unigene39449	Unigene8809
	Unigene36431	Unigene43768	Unigene39457	Unigene8821
	Unigene36443	Unigene4389	Unigene39655	Unigene8837
	Unigene3648	Unigene4402	Unigene39656	Unigene8869
	Unigene36492	Unigene442	Unigene39695	Unigene887
	Unigene36507	Unigene4420	Unigene39732	Unigene8891
	Unigene36539	Unigene4469	Unigene39799	Unigene8918
	Unigene36543	Unigene4499	Unigene39806	Unigene8939
	Unigene36554	Unigene4544	Unigene39860	Unigene8967
	Unigene36575	Unigene4546	Unigene39876	Unigene8988
	Unigene36581	Unigene4553	Unigene39915	Unigene9
	Unigene36590	Unigene464	Unigene39958	Unigene9001
	Unigene36602	Unigene4675	Unigene39967	Unigene9005
	Unigene36611	Unigene475	Unigene39999	Unigene9006
	Unigene36630	Unigene4778	Unigene4	Unigene9022
	Unigene36635	Unigene479	Unigene40031	Unigene9039
	Unigene36640	Unigene4821	Unigene40032	Unigene9055
	Unigene3666	Unigene4857	Unigene40041	Unigene9074
	Unigene36762	Unigene4863	Unigene40061	Unigene9085
	Unigene36778	Unigene4874	Unigene40079	Unigene909
	Unigene36883	Unigene4961	Unigene40085	Unigene91
	Unigene36892	Unigene4990	Unigene40096	Unigene9102
	Unigene36937	Unigene5000	Unigene40108	Unigene9107
	Unigene36974	Unigene5035	Unigene40182	Unigene9141
	Unigene37053	Unigene5037	Unigene40194	Unigene9143
	Unigene37075	Unigene5079	Unigene40196	Unigene9156
	Unigene3708	Unigene5080	Unigene40225	Unigene9206
	Unigene37080	Unigene509	Unigene40240	Unigene921
	Unigene3709	Unigene5093	Unigene40243	Unigene9216
	Unigene37131	Unigene5170	Unigene403	Unigene9245
	Unigene37140	Unigene5188	Unigene40318	Unigene9269
	Unigene37145	Unigene5217	Unigene40363	Unigene9289
	Unigene3715	Unigene5220	Unigene40395	Unigene9311
	Unigene37166	Unigene5275	Unigene40405	Unigene9312
	Unigene37167	Unigene5287	Unigene40424	Unigene9333
	Unigene37180	Unigene5294	Unigene40437	Unigene9338
	Unigene37181	Unigene5307	Unigene40461	Unigene935
	Unigene37230	Unigene533	Unigene40475	Unigene9399
	Unigene37231	Unigene5350	Unigene40495	Unigene9428
	Unigene37240	Unigene537	Unigene40517	Unigene9434
	Unigene37243	Unigene5390	Unigene40530	Unigene9449
	Unigene37279	Unigene5394	Unigene40547	Unigene9455
	Unigene37285	Unigene5434	Unigene40556	Unigene9476
	Unigene37298	Unigene5442	Unigene40581	Unigene9503
	Unigene3730	Unigene545	Unigene40587	Unigene9514
	Unigene37303	Unigene546	Unigene406	Unigene9553
	Unigene37319	Unigene5462	Unigene40604	Unigene9554
	Unigene37368	Unigene5492	Unigene40631	Unigene9600
	Unigene374	Unigene5509	Unigene40646	Unigene962
	Unigene37439	Unigene5517	Unigene40670	Unigene9633
	Unigene37442	Unigene5546	Unigene40683	Unigene9638
	Unigene37472	Unigene5560	Unigene4076	Unigene9650
	Unigene37477	Unigene568	Unigene40764	Unigene9665
	Unigene37484	Unigene576	Unigene40782	Unigene9677
	Unigene3749	Unigene5933	Unigene40798	Unigene969
	Unigene3750	Unigene5959	Unigene40828	Unigene9699
	Unigene37545	Unigene6068	Unigene40839	Unigene9725
	Unigene37551	Unigene6077	Unigene40843	Unigene9737
	Unigene37556	Unigene6086	Unigene40847	Unigene9785
	Unigene37577	Unigene6103	Unigene40910	Unigene9813
	Unigene3763	Unigene6161	Unigene40925	Unigene9817
	Unigene37630	Unigene6165	Unigene40931	Unigene9818
	Unigene37654	Unigene6169	Unigene40935	Unigene991
	Unigene37695	Unigene6180	Unigene40944	Unigene9935
	Unigene37755	Unigene6200	Unigene40965	Unigene9945
	Unigene37793	Unigene6203	Unigene40967
	Unigene37796	Unigene6205	Unigene40971
	Unigene37809	Unigene6229	Unigene40975
	Unigene37817	Unigene6254	Unigene40981
	Unigene37831	Unigene6268	Unigene41004
	Unigene3784	Unigene6288	Unigene41008
	Unigene37841	Unigene6302	Unigene41042
	Unigene37878	Unigene631	Unigene41044
	Unigene37949	Unigene6318	Unigene41120
	Unigene37991	Unigene6398	Unigene41123
	Unigene38024	Unigene6417	Unigene41126
	Unigene38054	Unigene6453	Unigene41170
	Unigene38059	Unigene6457	Unigene412
	Unigene38072	Unigene6472	Unigene41229
	Unigene38099	Unigene6475	Unigene41230
	Unigene3816	Unigene6477	Unigene41245
	Unigene3818	Unigene6631	Unigene41246
	Unigene38181	Unigene6634	Unigene4125
	Unigene38213	Unigene67	Unigene41272
	Unigene38217	Unigene6705	Unigene41283
	Unigene38237	Unigene6726	Unigene4130
	Unigene38257	Unigene6752	Unigene41303
	Unigene3827	Unigene6764	Unigene41387
	Unigene38278	Unigene6792	Unigene41390
	Unigene38320	Unigene6800	Unigene41400
	Unigene38324	Unigene6814	Unigene41408
	Unigene38362	Unigene682	Unigene41435
	Unigene38374	Unigene6869	Unigene41478
	Unigene38380	Unigene6883	Unigene41479
	Unigene38384	Unigene6911	Unigene41508
	Unigene38386	Unigene6948	Unigene41509
	Unigene3842	Unigene6955	Unigene41511
	Unigene38425	Unigene6957	Unigene41528
	Unigene38427	Unigene6965	Unigene41568
	Unigene38431	Unigene697	Unigene41576
	Unigene38469	Unigene6974	Unigene41579
	Unigene38485	Unigene7034	Unigene41582
	Unigene38512	Unigene706	Unigene41605
	Unigene38557	Unigene7119	Unigene41620
	Unigene3856	Unigene7137	Unigene41638
	Unigene38562	Unigene7158	Unigene41649
	Unigene38563	Unigene7208	Unigene41671
	Unigene38607	Unigene7251	Unigene41673
	Unigene38613	Unigene726	Unigene41681
	Unigene38620	Unigene7289	Unigene41713
	Unigene38621	Unigene7316	Unigene41722
	Unigene38630	Unigene7335	Unigene41728
	Unigene38633	Unigene7341	Unigene41782
	Unigene38647	Unigene7344	Unigene41838
	Unigene38673	Unigene7371	Unigene41936
	Unigene38684	Unigene7383	Unigene41937
	Unigene38696	Unigene7387	Unigene41985
	Unigene38724	Unigene7398	Unigene420
	Unigene38793	Unigene7443	Unigene42029
	Unigene38794	Unigene7495	Unigene42058
	Unigene3880	Unigene7534	Unigene42353
	Unigene38833	Unigene757	Unigene4240
	Unigene38859	Unigene7615	Unigene42411
	Unigene3888	Unigene764	Unigene42452
	Unigene38887	Unigene7660	Unigene42499
	Unigene38898	Unigene7719	Unigene42532
	Unigene38904	Unigene7747	Unigene42578
	Unigene38916	Unigene776	Unigene426
	Unigene38932	Unigene7792	Unigene42608
	Unigene38933	Unigene7838	Unigene42644
	Unigene38989	Unigene7897	Unigene42645
	Unigene38991	Unigene7912	Unigene42669
	Unigene38996	Unigene7951	Unigene42675
	Unigene39017	Unigene796	Unigene42677
	Unigene39035	Unigene7993	Unigene42706
	Unigene39044	Unigene8010	Unigene42712
	Unigene39053	Unigene8034	Unigene42724
	Unigene39069	Unigene8037	Unigene42729
	Unigene3910	Unigene8108	Unigene42738
	Unigene39100	Unigene8126	Unigene42772
[truncated: 482 more rows]

## Sheet: unique in the two thalli compar
F_iv.veg. vs M_iv.veg.		44	F_iv.veg. vs M_nat.gen.		431	F_iv.veg. vs F_nat.gen.		194	F_nat.gen. vs M_iv.veg.		173	M_iv.veg. vs M_nat.gen.		302	F_nat.gen. vs M_nat.gen.		12
CL1686.Contig1	Up		CL10029.Contig1	Up		CL10219.Contig2	Up		CL10265.Contig1	Down		CL10336.Contig1	Down		CL8605.Contig1	Down
CL2072.Contig1	Down		CL10042.Contig1	Down		CL10451.Contig1	Up		CL10274.Contig9	Down		CL10807.Contig2	Down		CL9052.Contig1	Down
CL233.Contig2	Up		CL10132.Contig1	Up		CL10451.Contig2	Up		CL10376.Contig1	Up		CL1090.Contig3	Up		Unigene12030	Down
CL249.Contig3	Down		CL10331.Contig1	Down		CL10790.Contig1	Up		CL10854.Contig2	Up		CL11045.Contig1	Up		Unigene20924	Down
CL4042.Contig1	Up		CL10339.Contig1	Up		CL10823.Contig1	Up		CL11119.Contig1	Down		CL11212.Contig1	Down		Unigene30972	Down
CL5314.Contig2	Down		CL10416.Contig1	Up		CL11.Contig4	Up		CL1249.Contig5	Down		CL1188.Contig1	Up		Unigene33179	Down
CL5446.Contig1	Down		CL10433.Contig1	Up		CL110.Contig1	Down		CL1272.Contig1	Down		CL1194.Contig2	Down		Unigene37502	Down
CL6558.Contig1	Down		CL10450.Contig1	Down		CL11102.Contig1	Up		CL159.Contig1	Down		CL1225.Contig2	Down		Unigene38474	Down
CL7244.Contig1	Up		CL10587.Contig1	Down		CL11109.Contig1	Up		CL1597.Contig1	Down		CL1236.Contig2	Up		Unigene40394	Down
CL7574.Contig2	Down		CL10664.Contig1	Up		CL11238.Contig1	Up		CL1647.Contig1	Up		CL132.Contig2	Up		Unigene41848	Up
CL8496.Contig1	Down		CL10673.Contig1	Up		CL1183.Contig1	Up		CL1683.Contig2	Up		CL132.Contig6	Up		Unigene4594	Up
CL8805.Contig2	Down		CL10739.Contig1	Up		CL137.Contig1	Up		CL2436.Contig1	Down		CL132.Contig8	Up		Unigene8150	Up
Unigene11760	Up		CL10906.Contig2	Down		CL1420.Contig1	Up		CL2771.Contig1	Up		CL148.Contig53	Down
Unigene12023	Up		CL11033.Contig2	Up		CL148.Contig54	Up		CL3300.Contig1	Down		CL1553.Contig2	Up
Unigene12053	Up		CL1105.Contig2	Up		CL148.Contig59	Up		CL3703.Contig1	Down		CL190.Contig2	Up
Unigene13674	Down		CL11064.Contig1	Down		CL148.Contig62	Up		CL3960.Contig1	Up		CL1930.Contig1	Down
Unigene13777	Down		CL11175.Contig2	Up		CL1788.Contig1	Up		CL3960.Contig3	Up		CL2007.Contig2	Up
Unigene14404	Up		CL11197.Contig2	Up		CL1811.Contig2	Up		CL4033.Contig2	Down		CL2188.Contig3	Down
Unigene19568	Up		CL11222.Contig1	Up		CL1843.Contig2	Up		CL4891.Contig1	Down		CL2273.Contig1	Down
Unigene22420	Down		CL1223.Contig5	Up		CL1928.Contig1	Up		CL5222.Contig1	Up		CL2273.Contig2	Down
Unigene22839	Up		CL1302.Contig2	Down		CL1928.Contig2	Up		CL5631.Contig2	Down		CL2285.Contig5	Down
Unigene23148	Up		CL132.Contig9	Up		CL2694.Contig1	Down		CL5795.Contig1	Down		CL2359.Contig1	Down
Unigene23412	Up		CL1364.Contig1	Down		CL2694.Contig4	Down		CL608.Contig1	Up		CL26.Contig2	Down
Unigene240	Up		CL1374.Contig3	Down		CL2943.Contig2	Up		CL6238.Contig2	Down		CL2679.Contig2	Down
Unigene25456	Up		CL1508.Contig2	Down		CL3168.Contig1	Up		CL6387.Contig1	Down		CL2726.Contig1	Down
Unigene3026	Up		CL1549.Contig1	Up		CL3303.Contig1	Up		CL6561.Contig1	Down		CL3076.Contig1	Down
Unigene31536	Up		CL1549.Contig2	Up		CL3491.Contig2	Up		CL7023.Contig1	Up		CL3255.Contig1	Down
Unigene31634	Up		CL156.Contig2	Down		CL3491.Contig4	Up		CL7036.Contig2	Down		CL3481.Contig1	Down
Unigene34491	Down		CL1575.Contig1	Up		CL3576.Contig1	Up		CL7125.Contig3	Up		CL3484.Contig1	Down
Unigene34591	Up		CL1612.Contig2	Up		CL3654.Contig1	Up		CL7132.Contig1	Down		CL3487.Contig3	Up
Unigene35307	Up		CL167.Contig1	Down		CL4691.Contig1	Up		CL7520.Contig1	Up		CL363.Contig1	Down
Unigene36138	Up		CL177.Contig1	Down		CL4962.Contig2	Up		CL8067.Contig2	Up		CL3674.Contig1	Down
Unigene38136	Up		CL1782.Contig2	Down		CL5000.Contig2	Up		CL8609.Contig3	Up		CL4091.Contig1	Up
Unigene40662	Up		CL1836.Contig1	Down		CL5424.Contig2	Down		CL8767.Contig1	Down		CL411.Contig2	Down
Unigene41907	Up		CL2270.Contig1	Down		CL5571.Contig2	Down		CL9916.Contig1	Up		CL4122.Contig2	Down
Unigene42451	Down		CL2285.Contig4	Down		CL5835.Contig3	Up		CL9972.Contig1	Down		CL4189.Contig5	Down
Unigene4412	Up		CL2412.Contig2	Up		CL686.Contig1	Up		Unigene10154	Down		CL4300.Contig4	Down
Unigene5415	Up		CL26.Contig1	Down		CL7445.Contig2	Up		Unigene10491	Down		CL438.Contig3	Down
Unigene6862	Up		CL2660.Contig6	Up		CL7508.Contig2	Up		Unigene10587	Down		CL4487.Contig1	Up
Unigene7380	Down		CL2963.Contig1	Up		CL7728.Contig1	Down		Unigene10612	Down		CL4820.Contig2	Up
Unigene9334	Up		CL3003.Contig1	Down		CL8247.Contig1	Down		Unigene10624	Up		CL4820.Contig3	Up
Unigene9620	Down		CL3132.Contig1	Up		CL8251.Contig1	Down		Unigene10924	Up		CL4962.Contig1	Up
Unigene9738	Down		CL3162.Contig2	Down		CL8361.Contig2	Up		Unigene10982	Down		CL4970.Contig2	Down
Unigene9786	Down		CL36.Contig6	Down		CL8422.Contig2	Up		Unigene10988	Down		CL5215.Contig3	Up
			CL370.Contig3	Down		CL8510.Contig2	Up		Unigene11184	Up		CL5325.Contig2	Up
			CL370.Contig5	Down		CL8753.Contig1	Up		Unigene11368	Down		CL549.Contig3	Down
			CL3750.Contig3	Up		CL894.Contig2	Up		Unigene11771	Up		CL5599.Contig2	Down
			CL3771.Contig1	Up		CL8953.Contig1	Up		Unigene12036	Down		CL6147.Contig2	Down
			CL3849.Contig1	Up		CL8985.Contig1	Up		Unigene12629	Up		CL6238.Contig1	Up
			CL3875.Contig1	Up		CL9901.Contig1	Up		Unigene12825	Down		CL6307.Contig1	Down
			CL42.Contig2	Up		Unigene10135	Down		Unigene13211	Up		CL6317.Contig2	Down
			CL4218.Contig2	Up		Unigene10580	Up		Unigene13302	Down		CL6708.Contig1	Down
			CL4293.Contig2	Down		Unigene10582	Up		Unigene13347	Up		CL6867.Contig1	Down
			CL4307.Contig1	Up		Unigene10593	Down		Unigene13348	Up		CL7076.Contig1	Up
			CL4328.Contig3	Up		Unigene10914	Up		Unigene13356	Up		CL7335.Contig2	Down
			CL4386.Contig1	Up		Unigene10989	Up		Unigene13402	Up		CL744.Contig1	Up
			CL444.Contig3	Up		Unigene11027	Up		Unigene13496	Down		CL744.Contig15	Up
			CL4488.Contig1	Up		Unigene11209	Up		Unigene13593	Down		CL7579.Contig1	Down
			CL4605.Contig1	Down		Unigene12096	Down		Unigene1387	Down		CL7740.Contig1	Down
			CL4605.Contig3	Down		Unigene12280	Up		Unigene13883	Down		CL7970.Contig1	Down
			CL4675.Contig3	Up		Unigene12525	Up		Unigene14141	Up		CL8115.Contig1	Down
			CL4720.Contig1	Up		Unigene12585	Up		Unigene14533	Up		CL8264.Contig2	Up
			CL4909.Contig1	Down		Unigene12647	Up		Unigene14863	Down		CL8409.Contig1	Down
			CL4926.Contig1	Up		Unigene13374	Up		Unigene15608	Down		CL8495.Contig2	Down
			CL5019.Contig1	Up		Unigene13501	Up		Unigene15685	Up		CL8762.Contig1	Up
			CL5122.Contig1	Down		Unigene13571	Down		Unigene1622	Down		CL8831.Contig2	Up
			CL5154.Contig1	Up		Unigene13577	Up		Unigene16364	Down		CL893.Contig2	Down
			CL519.Contig1	Down		Unigene13612	Up		Unigene17360	Down		CL9084.Contig1	Down
			CL5364.Contig1	Down		Unigene13863	Down		Unigene1746	Up		CL9186.Contig1	Down
			CL5403.Contig1	Down		Unigene13934	Down		Unigene17630	Down		CL9231.Contig1	Down
			CL5421.Contig1	Up		Unigene14765	Up		Unigene18163	Down		CL9262.Contig2	Down
			CL5541.Contig2	Down		Unigene16343	Up		Unigene18412	Down		CL9395.Contig1	Down
			CL5644.Contig1	Up		Unigene16671	Up		Unigene18907	Up		CL95.Contig2	Up
			CL5667.Contig1	Up		Unigene17289	Down		Unigene20633	Up		CL9652.Contig1	Down
			CL5887.Contig2	Up		Unigene17422	Down		Unigene20906	Down		CL9930.Contig1	Down
			CL6106.Contig1	Up		Unigene18213	Down		Unigene21191	Down		Unigene10070	Up
			CL6310.Contig2	Up		Unigene18958	Up		Unigene2126	Up		Unigene10550	Up
			CL6474.Contig1	Up		Unigene19029	Up		Unigene21293	Up		Unigene10617	Up
			CL6550.Contig2	Up		Unigene19142	Up		Unigene21443	Up		Unigene10846	Down
			CL6766.Contig2	Down		Unigene19222	Down		Unigene22048	Up		Unigene11040	Down
			CL679.Contig1	Up		Unigene19770	Up		Unigene22455	Down		Unigene11077	Down
			CL7014.Contig1	Up		Unigene19853	Up		Unigene22564	Down		Unigene11110	Down
			CL7130.Contig2	Down		Unigene20076	Up		Unigene22821	Down		Unigene1130	Up
			CL7222.Contig1	Up		Unigene20215	Up		Unigene22946	Down		Unigene11307	Down
			CL7445.Contig1	Up		Unigene20317	Up		Unigene23338	Down		Unigene11339	Down
			CL7672.Contig1	Up		Unigene21021	Up		Unigene23378	Up		Unigene11393	Down
			CL7861.Contig1	Up		Unigene21832	Up		Unigene23715	Up		Unigene11836	Down
			CL7861.Contig2	Up		Unigene21974	Up		Unigene23763	Down		Unigene11879	Down
			CL7877.Contig1	Down		Unigene21984	Up		Unigene24117	Down		Unigene12225	Up
			CL8028.Contig2	Up		Unigene22152	Up		Unigene24325	Up		Unigene12230	Down
			CL8062.Contig1	Up		Unigene22184	Down		Unigene24467	Up		Unigene12334	Up
			CL8165.Contig1	Up		Unigene22241	Up		Unigene24738	Down		Unigene1242	Up
			CL8211.Contig2	Up		Unigene22370	Up		Unigene24952	Up		Unigene12453	Up
			CL8264.Contig1	Up		Unigene22651	Up		Unigene25391	Down		Unigene12709	Up
			CL8366.Contig1	Down		Unigene23242	Up		Unigene26436	Down		Unigene1287	Up
			CL8383.Contig1	Up		Unigene2353	Down		Unigene26847	Down		Unigene1295	Down
			CL8510.Contig1	Down		Unigene23610	Up		Unigene27246	Down		Unigene133	Down
			CL8577.Contig1	Up		Unigene23683	Down		Unigene27254	Up		Unigene13304	Up
			CL8681.Contig1	Up		Unigene23781	Up		Unigene27400	Up		Unigene13447	Down
			CL8752.Contig2	Up		Unigene23835	Up		Unigene27999	Up		Unigene13472	Up
			CL8932.Contig1	Up		Unigene23867	Down		Unigene28008	Up		Unigene13640	Up
			CL8977.Contig1	Up		Unigene23889	Up		Unigene2864	Up		Unigene13773	Down
			CL9069.Contig1	Down		Unigene24071	Up		Unigene28702	Down		Unigene13784	Up
			CL9101.Contig2	Up		Unigene24468	Up		Unigene28850	Up		Unigene13907	Down
			CL9157.Contig3	Up		Unigene24494	Down		Unigene29286	Down		Unigene14702	Down
			CL9235.Contig3	Down		Unigene2482	Up		Unigene29309	Up		Unigene15632	Down
			CL9686.Contig1	Down		Unigene24820	Up		Unigene30752	Down		Unigene15679	Up
			CL99.Contig1	Up		Unigene24929	Up		Unigene30920	Up		Unigene15809	Down
			CL9916.Contig2	Down		Unigene2556	Up		Unigene31069	Up		Unigene15999	Down
			Unigene10076	Up		Unigene25948	Down		Unigene31540	Up		Unigene16015	Down
			Unigene1010	Up		Unigene26445	Up		Unigene3164	Down		Unigene16187	Down
			Unigene10129	Down		Unigene26705	Down		Unigene31776	Up		Unigene16206	Down
			Unigene10156	Down		Unigene26786	Up		Unigene31989	Down		Unigene16432	Down
			Unigene10190	Up		Unigene26901	Up		Unigene33004	Up		Unigene16503	Down
			Unigene10212	Down		Unigene27006	Up		Unigene3307	Down		Unigene16506	Up
			Unigene10487	Up		Unigene2709	Up		Unigene33110	Down		Unigene16706	Down
			Unigene11099	Down		Unigene27645	Up		Unigene33569	Down		Unigene16719	Down
			Unigene11325	Down		Unigene27981	Up		Unigene33834	Up		Unigene16734	Down
			Unigene11354	Down		Unigene28464	Up		Unigene33942	Up		Unigene16926	Down
			Unigene11443	Up		Unigene28814	Up		Unigene34102	Up		Unigene17025	Down
			Unigene11573	Up		Unigene28977	Down		Unigene34514	Down		Unigene17568	Up
			Unigene11681	Up		Unigene2924	Up		Unigene34610	Down		Unigene17784	Down
			Unigene1170	Down		Unigene29702	Up		Unigene34704	Up		Unigene17804	Up
			Unigene12066	Down		Unigene30325	Down		Unigene35012	Down		Unigene1870	Up
			Unigene12080	Down		Unigene30679	Up		Unigene36212	Down		Unigene1884	Up
			Unigene1218	Up		Unigene31749	Up		Unigene36419	Down		Unigene19066	Down
			Unigene12394	Up		Unigene32000	Up		Unigene3670	Down		Unigene19383	Up
			Unigene1243	Up		Unigene32343	Up		Unigene3720	Down		Unigene19435	Down
			Unigene12518	Up		Unigene32555	Down		Unigene37510	Down		Unigene19626	Down
			Unigene12520	Up		Unigene32704	Down		Unigene37568	Up		Unigene19780	Down
			Unigene12539	Up		Unigene33611	Up		Unigene37840	Up		Unigene19871	Down
			Unigene12598	Up		Unigene33838	Down		Unigene3786	Up		Unigene19875	Down
			Unigene13780	Down		Unigene3432	Up		Unigene37917	Down		Unigene19935	Down
			Unigene13788	Up		Unigene34373	Up		Unigene37950	Down		Unigene19963	Up
			Unigene13927	Up		Unigene34885	Up		Unigene38117	Up		Unigene2019	Up
			Unigene13991	Down		Unigene37673	Up		Unigene38247	Up		Unigene20270	Up
			Unigene13997	Down		Unigene37969	Up		Unigene38390	Down		Unigene20285	Down
			Unigene14007	Up		Unigene38394	Up		Unigene38925	Up		Unigene20389	Up
			Unigene14008	Up		Unigene3848	Up		Unigene3909	Up		Unigene20650	Up
			Unigene14121	Up		Unigene39109	Up		Unigene39417	Down		Unigene20706	Down
			Unigene14140	Down		Unigene3912	Down		Unigene39799	Up		Unigene20712	Down
			Unigene14253	Up		Unigene39253	Up		Unigene39876	Up		Unigene21058	Down
			Unigene14259	Down		Unigene40042	Up		Unigene40041	Up		Unigene21096	Up
			Unigene1434	Up		Unigene4026	Down		Unigene40461	Up		Unigene21179	Up
			Unigene14357	Up		Unigene40269	Up		Unigene40967	Down		Unigene21268	Up
			Unigene14369	Down		Unigene40353	Up		Unigene41004	Down		Unigene21290	Down
			Unigene14657	Up		Unigene40446	Down		Unigene41245	Down		Unigene21675	Up
			Unigene14807	Up		Unigene40508	Down		Unigene4125	Up		Unigene21691	Up
			Unigene14890	Up		Unigene40638	Down		Unigene4130	Down		Unigene21727	Down
			Unigene1505	Down		Unigene4072	Up		Unigene41620	Up		Unigene21880	Up
			Unigene15165	Up		Unigene41105	Up		Unigene420	Down		Unigene21958	Down
			Unigene15250	Up		Unigene41402	Up		Unigene43018	Up		Unigene22074	Up
			Unigene15475	Down		Unigene41538	Up		Unigene43051	Up		Unigene22542	Down
			Unigene15722	Up		Unigene41663	Up		Unigene43469	Down		Unigene22638	Down
			Unigene1573	Up		Unigene41775	Up		Unigene4477	Down		Unigene22770	Down
			Unigene15785	Down		Unigene41841	Up		Unigene5054	Down		Unigene22942	Down
			Unigene16070	Down		Unigene41955	Up		Unigene5097	Down		Unigene22951	Up
			Unigene16103	Down		Unigene421	Up		Unigene5329	Up		Unigene23142	Up
			Unigene16104	Down		Unigene43290	Up		Unigene5452	Down		Unigene23218	Down
			Unigene16464	Down		Unigene43327	Up		Unigene6009	Down		Unigene23474	Down
			Unigene16662	Down		Unigene4350	Up		Unigene6019	Down		Unigene23483	Down
			Unigene17016	Down		Unigene4366	Up		Unigene7923	Down		Unigene23532	Down
			Unigene17128	Up		Unigene43724	Down		Unigene8011	Up		Unigene23633	Down
			Unigene17174	Down		Unigene4389	Up		Unigene8083	Up		Unigene23913	Down
			Unigene1735	Up		Unigene4546	Up		Unigene8228	Up		Unigene23935	Down
			Unigene17466	Up		Unigene4821	Up		Unigene8560	Up		Unigene24201	Down
			Unigene1754	Up		Unigene4863	Up		Unigene8672	Down		Unigene24505	Up
			Unigene17560	Down		Unigene5079	Up		Unigene9217	Down		Unigene24635	Down
			Unigene17588	Up		Unigene5080	Up		Unigene9219	Down		Unigene24642	Down
			Unigene17619	Down		Unigene509	Up		Unigene9658	Up		Unigene26005	Down
			Unigene17786	Up		Unigene5287	Up		Unigene9710	Up		Unigene26106	Up
			Unigene18073	Up		Unigene5294	Down		Unigene9721	Down		Unigene26132	Down
			Unigene18127	Up		Unigene5394	Down		Unigene9892	Up		Unigene26377	Up
			Unigene1824	Down		Unigene546	Up					Unigene26604	Up
			Unigene1843	Down		Unigene5509	Down					Unigene2721	Down
			Unigene18544	Up		Unigene5959	Down					Unigene27236	Down
			Unigene18583	Up		Unigene6169	Up					Unigene27255	Up
			Unigene18721	Down		Unigene631	Down					Unigene28115	Up
			Unigene1875	Up		Unigene6472	Up					Unigene29107	Down
			Unigene18834	Up		Unigene6477	Up					Unigene30082	Up
			Unigene19240	Up		Unigene6814	Up					Unigene301	Down
			Unigene19297	Up		Unigene6869	Up					Unigene3013	Down
			Unigene1954	Up		Unigene6955	Up					Unigene30200	Up
			Unigene19593	Down		Unigene7251	Up					Unigene30202	Up
			Unigene19710	Down		Unigene7495	Up					Unigene30416	Down
			Unigene19794	Down		Unigene8034	Up					Unigene30480	Down
			Unigene19948	Up		Unigene8632	Up					Unigene3053	Down
			Unigene20030	Up		Unigene8866	Up					Unigene3056	Down
			Unigene20057	Up		Unigene8944	Up					Unigene30843	Down
			Unigene20138	Down		Unigene9086	Up					Unigene30944	Down
			Unigene20357	Down		Unigene927	Down					Unigene30979	Down
			Unigene20384	Up		Unigene9356	Down					Unigene31198	Down
			Unigene20427	Down		Unigene9696	Up					Unigene31211	Down
			Unigene20484	Up		Unigene9933	Up					Unigene31379	Down
			Unigene2073	Up								Unigene31524	Down
			Unigene20763	Up								Unigene3167	Down
			Unigene20831	Up								Unigene31683	Down
			Unigene20864	Down								Unigene31700	Down
			Unigene20954	Up								Unigene31861	Down
			Unigene21001	Up								Unigene31863	Down
			Unigene2121	Up								Unigene32776	Up
			Unigene21255	Down								Unigene32848	Down
			Unigene21310	Up								Unigene32927	Down
			Unigene21318	Down								Unigene33024	Up
			Unigene21730	Up								Unigene3303	Down
			Unigene21749	Up								Unigene33083	Down
			Unigene21774	Down								Unigene33099	Down
			Unigene21779	Down								Unigene33123	Up
			Unigene21889	Up								Unigene33247	Up
			Unigene21990	Up								Unigene3352	Up
			Unigene22072	Up								Unigene34473	Down
			Unigene22226	Down								Unigene34494	Down
			Unigene22245	Down								Unigene34516	Up
			Unigene22299	Down								Unigene3452	Down
			Unigene22320	Up								Unigene34620	Up
			Unigene22532	Up								Unigene34730	Down
			Unigene22569	Up								Unigene34737	Down
			Unigene22838	Up								Unigene34906	Up
			Unigene22854	Up								Unigene3498	Up
			Unigene22873	Up								Unigene35099	Down
			Unigene22936	Up								Unigene351	Down
			Unigene23101	Up								Unigene35409	Down
			Unigene23123	Down								Unigene35411	Down
			Unigene23287	Down								Unigene35454	Down
			Unigene23531	Down								Unigene35948	Up
			Unigene24408	Up								Unigene36292	Up
			Unigene24462	Down								Unigene36551	Down
			Unigene24616	Up								Unigene3659	Down
			Unigene24705	Down								Unigene36722	Down
			Unigene24772	Up								Unigene36843	Down
			Unigene24777	Down								Unigene36856	Down
			Unigene2484	Up								Unigene36903	Down
			Unigene24850	Down								Unigene37061	Down
			Unigene25031	Down								Unigene37160	Down
			Unigene25078	Up								Unigene37162	Up
			Unigene25231	Down								Unigene37335	Down
			Unigene25281	Down								Unigene37498	Down
			Unigene25692	Up								Unigene37963	Down
			Unigene25769	Down								Unigene38031	Down
			Unigene26241	Up								Unigene38188	Down
			Unigene26322	Up								Unigene38407	Down
			Unigene26404	Down								Unigene38523	Down
			Unigene26447	Down								Unigene38700	Down
			Unigene26573	Down								Unigene39028	Up
			Unigene26764	Up								Unigene3905	Up
			Unigene26779	Down								Unigene39182	Down
			Unigene26950	Down								Unigene39215	Down
			Unigene27132	Up								Unigene39290	Down
			Unigene27388	Up								Unigene39391	Down
			Unigene27495	Down								Unigene39887	Up
			Unigene27770	Up								Unigene39899	Down
			Unigene2781	Up								Unigene39902	Up
			Unigene28063	Up								Unigene39974	Down
			Unigene28142	Up								Unigene40057	Up
			Unigene28153	Up								Unigene40069	Down
			Unigene28163	Down								Unigene40124	Down
			Unigene28375	Up								Unigene40176	Down
			Unigene2842	Down								Unigene40494	Down
			Unigene28915	Down								Unigene40504	Down
			Unigene29078	Up								Unigene40613	Down
			Unigene29559	Up								Unigene41054	Down
			Unigene29617	Up								Unigene41069	Down
			Unigene29806	Down								Unigene41212	Up
			Unigene29918	Down								Unigene41763	Up
			Unigene30	Up								Unigene42104	Up
			Unigene30655	Up								Unigene42364	Down
			Unigene30673	Down								Unigene42386	Down
			Unigene30732	Down								Unigene42424	Down
			Unigene3086	Up								Unigene42472	Up
			Unigene30913	Up								Unigene42573	Down
			Unigene30967	Up								Unigene42583	Up
			Unigene31005	Down								Unigene43038	Up
			Unigene31082	Up								Unigene43258	Up
			Unigene31258	Down								Unigene43470	Down
			Unigene3139	Up								Unigene4355	Down
			Unigene31753	Down								Unigene4986	Down
			Unigene3209	Down								Unigene5103	Down
			Unigene32369	Down								Unigene5226	Down
			Unigene3280	Up								Unigene5491	Down
			Unigene32934	Up								Unigene5921	Down
			Unigene32974	Up								Unigene6075	Up
			Unigene33392	Up								Unigene620	Up
			Unigene3341	Down								Unigene6780	Up
			Unigene33423	Down								Unigene7243	Down
			Unigene33426	Up								Unigene7300	Down
			Unigene335	Down								Unigene7471	Down
			Unigene33614	Up								Unigene7633	Down
			Unigene34034	Up								Unigene7701	Down
			Unigene34058	Up								Unigene7822	Down
			Unigene34487	Up								Unigene7898	Down
			Unigene34506	Down								Unigene7929	Up
			Unigene34516	Up								Unigene8086	Down
			Unigene34882	Down								Unigene8195	Down
			Unigene34947	Up								Unigene8247	Down
			Unigene3509	Down								Unigene8352	Down
			Unigene35162	Up								Unigene8404	Up
			Unigene35225	Down								Unigene8542	Down
			Unigene35286	Up								Unigene8560	Down
			Unigene35353	Down								Unigene8939	Down
			Unigene35485	Down								Unigene9055	Up
			Unigene35798	Up								Unigene9503	Down
			Unigene36153	Up								Unigene9650	Down
			Unigene36377	Up
			Unigene36408	Up
			Unigene36414	Down
			Unigene36431	Up
			Unigene36443	Up
			Unigene36492	Down
			Unigene36507	Up
			Unigene36539	Up
			Unigene36554	Down
			Unigene36611	Down
			Unigene36630	Down
			Unigene36640	Up
			Unigene36762	Up
			Unigene36937	Up
			Unigene3708	Up
			Unigene37145	Down
			Unigene37368	Up
			Unigene374	Up
			Unigene37484	Down
			Unigene37841	Down
			Unigene37878	Down
			Unigene38024	Up
			Unigene38213	Up
			Unigene38563	Down
			Unigene38630	Down
			Unigene38833	Down
			Unigene38898	Down
			Unigene39044	Down
			Unigene39190	Up
			Unigene39204	Up
			Unigene39205	Down
			Unigene39368	Down
			Unigene39375	Down
			Unigene39462	Up
			Unigene39619	Down
			Unigene3967	Up
			Unigene39857	Down
			Unigene39936	Up
			Unigene39977	Down
			Unigene39993	Up
			Unigene40025	Up
			Unigene40037	Down
			Unigene40052	Down
			Unigene40179	Up
			Unigene4028	Up
			Unigene40286	Up
			Unigene4029	Up
			Unigene40313	Down
			Unigene40620	Down
			Unigene40725	Down
			Unigene40861	Up
			Unigene40889	Down
			Unigene40980	Up
			Unigene41077	Down
			Unigene41327	Down
			Unigene4139	Up
			Unigene41453	Down
			Unigene4146	Up
			Unigene41507	Down
			Unigene41539	Up
			Unigene41552	Up
			Unigene41562	Up
			Unigene41602	Up
			Unigene41632	Up
			Unigene41639	Dowm
			Unigene41756	Down
			Unigene42376	Down
			Unigene42433	Up
			Unigene42447	Down
			Unigene42627	Down
			Unigene42655	Up
			Unigene42749	Up
			Unigene42780	Down
			Unigene42791	Down
			Unigene42877	Up
			Unigene42967	Up
			Unigene4313	Down
			Unigene43278	Down
			Unigene43342	Down
			Unigene43481	Down
			Unigene4396	Up
			Unigene4493	Down
			Unigene4574	Up
			Unigene4839	Down
			Unigene4869	Up
			Unigene4873	Up
			Unigene5052	Up
			Unigene5061	Up
			Unigene5262	Up
			Unigene5303	Down
			Unigene5331	Up
			Unigene5451	Down
			Unigene5461	Down
			Unigene5506	Up
			Unigene5594	Up
			Unigene589	Down
			Unigene5924	Down
			Unigene5985	Down
			Unigene6223	Up
			Unigene6233	Up
			Unigene6467	Up
			Unigene6496	Up
			Unigene6540	Up
			Unigene6545	Up
			Unigene6630	Up
			Unigene6638	Down
			Unigene6755	Down
			Unigene6925	Up
			Unigene7246	Down
			Unigene7299	Down
			Unigene7552	Down
			Unigene8281	Up
			Unigene8305	Up
			Unigene8541	Up
			Unigene8591	Down
			Unigene8733	Up
			Unigene8820	Down
			Unigene9015	Up
			Unigene9030	Up
			Unigene9092	Up
			Unigene920	Up
			Unigene9342	Up
			Unigene9353	Up
			Unigene9496	Down
			Unigene9543	Up
			Unigene9590	Down
			Unigene9759	Up
			Unigene9901	Up
			Unigene9919	Down

## Sheet: common in 6
F_iv.veg. vs M_iv.veg.		F_iv.veg. vs M_nat.gen.		F_iv.veg. vs F_nat.gen.		F_nat.gen. vs M_iv.veg.		M_iv.veg. vs M_nat.gen.		F_nat.gen. vs M_nat.gen.		0

## Sheet: common in 5
F_iv.veg. vs M_iv.veg.		F_iv.veg. vs M_nat.gen.		F_iv.veg. vs F_nat.gen.		F_nat.gen. vs M_iv.veg.		M_iv.veg. vs M_nat.gen.		4		F_iv.veg. vs M_nat.gen.		F_iv.veg. vs F_nat.gen.		F_nat.gen. vs M_iv.veg.		M_iv.veg. vs M_nat.gen.		F_nat.gen. vs M_nat.gen.		19		F_iv.veg. vs M_iv.veg.		F_iv.veg. vs M_nat.gen.		F_iv.veg. vs F_nat.gen.		F_nat.gen. vs M_iv.veg.		F_nat.gen. vs M_nat.gen.		2		F_iv.veg. vs M_iv.veg.		F_iv.veg. vs F_nat.gen.		F_nat.gen. vs M_iv.veg.		M_iv.veg. vs M_nat.gen.		F_nat.gen. vs M_nat.gen.		1		F_iv.veg. vs M_iv.veg.
CL5701.Contig1	Up	CL5701.Contig1	Up	CL5701.Contig1	Up	CL5701.Contig1	Up	CL5701.Contig1	Down			CL10924.Contig1	Up	CL10924.Contig1	Up	CL10924.Contig1	Down	CL10924.Contig1	Up	CL10924.Contig1	Down			CL158.Contig1	Up	CL158.Contig1	Up	CL159.Contig1	Up	CL158.Contig1	Up	CL158.Contig1	Up			Unigene3058	Up	Unigene3058	Up	Unigene3058	Up	Unigene3058	Down	Unigene3058	Down
Unigene34173	Down	Unigene34173	Down	Unigene34173	Down	Unigene34173	Down	Unigene34173	Up			CL2262.Contig1	Up	CL2262.Contig1	Up	CL2262.Contig1	Down	CL2262.Contig1	Up	CL2262.Contig1	Down	19		CL158.Contig2	Down	CL158.Contig2	Down	CL1612.Contig2	Up	CL158.Contig2	Down	CL158.Contig2	Down
Unigene35477	Down	Unigene35477	Up	Unigene35477	Up	Unigene35477	Down	Unigene35477	Up			CL242.Contig1	Up	CL242.Contig1	Up	CL242.Contig1	Down	CL242.Contig1	Up	CL242.Contig1	Down
Unigene8400	Up	Unigene8400	Up	Unigene8400	Up	Unigene8400	Down	Unigene8400	Up			CL3680.Contig1	Up	CL3680.Contig1	Up	CL3680.Contig1	Down	CL3680.Contig1	Up	CL3680.Contig1	Up
												CL4321.Contig1	Up	CL4321.Contig1	Up	CL4321.Contig1	Down	CL4321.Contig1	Up	CL4321.Contig1	Down
												CL5788.Contig1	Down	CL5788.Contig1	Down	CL5788.Contig1	Up	CL5788.Contig1	Down	CL5788.Contig1	Down
												CL8429.Contig1	Up	CL8429.Contig1	Up	CL8429.Contig1	Down	CL8429.Contig1	Up	CL8429.Contig1	Down
												CL9924.Contig1	Up	CL9924.Contig1	Up	CL9924.Contig1	Down	CL9924.Contig1	Up	CL9924.Contig1	Down
												Unigene1099	Up	Unigene1099	Up	Unigene1099	Down	Unigene1099	Up	Unigene1099	Down															F_iv.veg. vs M_iv.veg.		F_iv.veg. vs M_nat.gen.		F_nat.gen. vs M_iv.veg.		M_iv.veg. vs M_nat.gen.		F_nat.gen. vs M_nat.gen.		0
												Unigene11678	Up	Unigene11678	Up	Unigene11678	Down	Unigene11678	Up	Unigene11678	Up
												Unigene15	Up	Unigene15	Up	Unigene15	Down	Unigene15	Up	Unigene15	Up
												Unigene16367	Up	Unigene16367	Up	Unigene16367	Down	Unigene16367	Up	Unigene16367	Down
												Unigene19658	Up	Unigene19658	Up	Unigene19658	Down	Unigene19658	Up	Unigene19658	Down
												Unigene20372	Up	Unigene20372	Up	Unigene20372	Down	Unigene20372	Up	Unigene20372	Down
												Unigene27046	Up	Unigene27046	Up	Unigene27046	Down	Unigene27046	Up	Unigene27046	Down
												Unigene30535	Up	Unigene30535	Up	Unigene30535	Down	Unigene30535	Up	Unigene30535	Down
												Unigene31084	Up	Unigene31084	Up	Unigene31084	Down	Unigene31084	Up	Unigene31084	Down
												Unigene40032	Up	Unigene40032	Up	Unigene40032	Down	Unigene40032	Up	Unigene40032	Down
												Unigene5350	Up	Unigene5350	Up	Unigene5350	Down	Unigene5350	Up	Unigene5350	Up
[truncated: 5 more columns]

## Sheet: common in 4
F_iv.veg. vs M_nat.gen.		F_iv.veg. vs F_nat.gen.		F_nat.gen. vs M_iv.veg.		M_iv.veg. vs M_nat.gen.		808		F_iv.veg. vs M_iv.veg.		F_nat.gen. vs M_iv.veg.		M_iv.veg. vs M_nat.gen.		F_nat.gen. vs M_nat.gen.		0		F_iv.veg. vs M_iv.veg.		F_iv.veg. vs M_nat.gen.		F_iv.veg. vs F_nat.gen.		F_nat.gen. vs M_nat.gen.		2		F_iv.veg. vs M_iv.veg.		F_iv.veg. vs M_nat.gen.		F_nat.gen. vs M_iv.veg.		M_iv.veg. vs M_nat.gen.		2		F_iv.veg. vs M_iv.veg.		F_iv.veg. vs M_nat.gen.		F_nat.gen. vs M_iv.veg.		F_nat.gen. vs M_nat.gen.		233	F_iv.veg. vs M_nat.gen.
CL10.Contig1	Up	CL10.Contig1	Up	CL10.Contig1	Down	CL10.Contig1	Up													Unigene21363	Up	Unigene21363	Up	Unigene21363	Up	Unigene21363	Down			CL5698.Contig2	Up	CL5698.Contig2	Up	CL5698.Contig2	Up	CL5698.Contig2	Down			CL10364.Contig1	Down	CL10364.Contig1	Down	CL10364.Contig1	Down	CL10364.Contig1	Down		CL454.Contig1
CL1000.Contig1	Up	CL1000.Contig1	Up	CL1000.Contig1	Down	CL1000.Contig1	Up													Unigene7137	Down	Unigene7137	Down	Unigene7137	Down	Unigene7137	Down			CL6958.Contig1	Up	CL6958.Contig1	Up	CL6958.Contig1	Up	CL6958.Contig1	Down			CL10364.Contig2	Up	CL10364.Contig2	Up	CL10364.Contig2	Up	CL10364.Contig2	Up
CL10026.Contig1	Up	CL10026.Contig1	Up	CL10026.Contig1	Down	CL10026.Contig1	Up																																	CL10404.Contig1	Up	CL10404.Contig1	Up	CL10404.Contig1	Up	CL10404.Contig1	Up
CL10043.Contig1	Up	CL10043.Contig1	Up	CL10043.Contig1	Down	CL10043.Contig1	Up																																	CL10553.Contig1	Up	CL10553.Contig1	Up	CL10553.Contig1	Up	CL10553.Contig1	Up
CL1007.Contig1	Up	CL1007.Contig1	Up	CL1007.Contig1	Down	CL1007.Contig1	Up																																	CL10619.Contig1	Up	CL10619.Contig1	Up	CL10619.Contig1	Up	CL10619.Contig1	Up
CL10107.Contig3	Up	CL10107.Contig3	Up	CL10107.Contig3	Down	CL10107.Contig3	Up																																	CL10619.Contig2	Up	CL10619.Contig2	Up	CL10619.Contig2	Up	CL10619.Contig2	Up
CL10132.Contig2	Up	CL10132.Contig2	Up	CL10132.Contig2	Down	CL10132.Contig2	Up																																	CL10822.Contig1	Down	CL10822.Contig1	Down	CL10822.Contig1	Down	CL10822.Contig1	Down
CL10137.Contig1	Up	CL10137.Contig1	Up	CL10137.Contig1	Down	CL10137.Contig1	Up																																	CL10822.Contig2	Up	CL10822.Contig2	Up	CL10822.Contig2	Up	CL10822.Contig2	Up
CL10137.Contig2	Up	CL10137.Contig2	Up	CL10137.Contig2	Down	CL10137.Contig2	Up																																	CL10959.Contig1	Up	CL10959.Contig1	Up	CL10959.Contig1	Up	CL10959.Contig1	Up
CL10181.Contig2	Up	CL10181.Contig2	Up	CL10181.Contig2	Down	CL10181.Contig2	Up																																	CL10959.Contig2	Down	CL10959.Contig2	Down	CL10959.Contig2	Down	CL10959.Contig2	Down
CL10207.Contig1	Up	CL10207.Contig1	Up	CL10207.Contig1	Down	CL10207.Contig1	Up																																	CL11009.Contig1	Up	CL11009.Contig1	Up	CL11009.Contig1	Up	CL11009.Contig1	Up
CL10207.Contig2	Up	CL10207.Contig2	Up	CL10207.Contig2	Down	CL10207.Contig2	Up																																	CL1271.Contig2	Up	CL1271.Contig2	Up	CL1271.Contig2	Up	CL1271.Contig2	Up
CL1021.Contig1	Up	CL1021.Contig1	Up	CL1021.Contig1	Down	CL1021.Contig1	Up																																	CL1465.Contig2	Up	CL1465.Contig2	Up	CL1465.Contig2	Up	CL1465.Contig2	Up
CL1021.Contig2	Up	CL1021.Contig2	Up	CL1021.Contig2	Down	CL1021.Contig2	Up																																	CL194.Contig1	Up	CL194.Contig1	Up	CL194.Contig1	Up	CL194.Contig1	Up
CL10313.Contig1	Up	CL10313.Contig1	Up	CL10313.Contig1	Down	CL10313.Contig1	Up																																	CL2052.Contig1	Down	CL2052.Contig1	Down	CL2052.Contig1	Down	CL2052.Contig1	Down
CL10313.Contig2	Up	CL10313.Contig2	Up	CL10313.Contig2	Down	CL10313.Contig2	Up																																	CL2052.Contig2	Down	CL2052.Contig2	Down	CL2052.Contig2	Down	CL2052.Contig2	Down
CL10386.Contig1	Up	CL10386.Contig1	Up	CL10386.Contig1	Down	CL10386.Contig1	Up																																	CL2052.Contig3	Down	CL2052.Contig3	Down	CL2052.Contig3	Down	CL2052.Contig3	Down
CL10484.Contig1	Up	CL10484.Contig1	Up	CL10484.Contig1	Down	CL10484.Contig1	Up																																	CL2052.Contig4	Up	CL2052.Contig4	Up	CL2052.Contig4	Up	CL2052.Contig4	Up
CL10484.Contig2	Up	CL10484.Contig2	Up	CL10484.Contig2	Down	CL10484.Contig2	Up																																	CL2071.Contig1	Up	CL2071.Contig1	Up	CL2071.Contig1	Up	CL2071.Contig1	Up
CL10534.Contig1	Up	CL10534.Contig1	Up	CL10534.Contig1	Down	CL10534.Contig1	Up																																	CL2071.Contig2	Down	CL2071.Contig2	Down	CL2071.Contig2	Down	CL2071.Contig2	Down
CL10546.Contig1	Down	CL10546.Contig1	Down	CL10546.Contig1	Up	CL10546.Contig1	Down																																	CL2078.Contig1	Down	CL2078.Contig1	Down	CL2078.Contig1	Down	CL2078.Contig1	Down
CL10602.Contig1	Up	CL10602.Contig1	Up	CL10602.Contig1	Down	CL10602.Contig1	Up																																	CL2078.Contig2	Up	CL2078.Contig2	Up	CL2078.Contig2	Up	CL2078.Contig2	Up
CL10621.Contig1	Up	CL10621.Contig1	Up	CL10621.Contig1	Down	CL10621.Contig1	Up																																	CL2242.Contig1	Up	CL2242.Contig1	Up	CL2242.Contig1	Up	CL2242.Contig1	Up
CL10671.Contig1	Up	CL10671.Contig1	Up	CL10671.Contig1	Down	CL10671.Contig1	Up																																	CL2357.Contig1	Down	CL2357.Contig1	Down	CL2357.Contig1	Down	CL2357.Contig1	Down
CL10724.Contig1	Up	CL10724.Contig1	Up	CL10724.Contig1	Down	CL10724.Contig1	Up																																	CL254.Contig2	Up	CL254.Contig2	Up	CL254.Contig2	Up	CL254.Contig2	Up
CL10765.Contig2	Up	CL10765.Contig2	Up	CL10765.Contig2	Down	CL10765.Contig2	Up																																	CL254.Contig5	Up	CL254.Contig5	Up	CL254.Contig5	Up	CL254.Contig5	Up
CL10792.Contig1	Up	CL10792.Contig1	Up	CL10792.Contig1	Down	CL10792.Contig1	Up																																	CL2542.Contig1	Up	CL2542.Contig1	Up	CL2542.Contig1	Up	CL2542.Contig1	Up
CL10809.Contig2	Up	CL10809.Contig2	Up	CL10809.Contig2	Down	CL10809.Contig2	Up																																	CL2625.Contig1	Down	CL2625.Contig1	Down	CL2625.Contig1	Down	CL2625.Contig1	Down
CL10893.Contig1	Up	CL10893.Contig1	Up	CL10893.Contig1	Down	CL10893.Contig1	Up																																	CL2625.Contig2	Up	CL2625.Contig2	Up	CL2625.Contig2	Up	CL2625.Contig2	Up
CL10911.Contig1	Up	CL10911.Contig1	Up	CL10911.Contig1	Down	CL10911.Contig1	Up																																	CL270.Contig1	Down	CL270.Contig1	Down	CL270.Contig1	Down	CL270.Contig1	Down
CL10912.Contig1	Down	CL10912.Contig1	Down	CL10912.Contig1	Up	CL10912.Contig1	Down																																	CL270.Contig2	Down	CL270.Contig2	Down	CL270.Contig2	Down	CL270.Contig2	Down
CL10965.Contig1	Up	CL10965.Contig1	Up	CL10965.Contig1	Down	CL10965.Contig1	Up																																	CL270.Contig3	Up	CL270.Contig3	Up	CL270.Contig3	Up	CL270.Contig3	Up
CL11.Contig1	Up	CL11.Contig1	Up	CL11.Contig1	Down	CL11.Contig1	Up																																	CL284.Contig1	Down	CL284.Contig1	Down	CL284.Contig1	Down	CL284.Contig1	Down
CL11.Contig2	Up	CL11.Contig2	Up	CL11.Contig2	Down	CL11.Contig2	Up																																	CL284.Contig2	Down	CL284.Contig2	Down	CL284.Contig2	Down	CL284.Contig2	Down
CL11.Contig3	Up	CL11.Contig3	Up	CL11.Contig3	Down	CL11.Contig3	Up																																	CL284.Contig3	Up	CL284.Contig3	Up	CL284.Contig3	Up	CL284.Contig3	Up
CL11007.Contig2	Up	CL11007.Contig2	Up	CL11007.Contig2	Down	CL11007.Contig2	Up																																	CL3116.Contig1	Up	CL3116.Contig1	Up	CL3116.Contig1	Up	CL3116.Contig1	Up
CL11008.Contig1	Up	CL11008.Contig1	Up	CL11008.Contig1	Down	CL11008.Contig1	Up																																	CL3212.Contig4	Down	CL3212.Contig4	Down	CL3212.Contig4	Down	CL3212.Contig4	Down
CL1103.Contig1	Down	CL1103.Contig1	Down	CL1103.Contig1	Up	CL1103.Contig1	Down																																	CL3301.Contig1	Up	CL3301.Contig1	Up	CL3301.Contig1	Up	CL3301.Contig1	Up
CL1103.Contig2	Down	CL1103.Contig2	Down	CL1103.Contig2	Up	CL1103.Contig2	Down																																	CL3341.Contig1	Down	CL3341.Contig1	Down	CL3341.Contig1	Down	CL3341.Contig1	Down
CL11035.Contig1	Down	CL11035.Contig1	Down	CL11035.Contig1	Up	CL11035.Contig1	Down																																	CL3341.Contig2	Up	CL3341.Contig2	Up	CL3341.Contig2	Up	CL3341.Contig2	Up
CL11070.Contig2	Down	CL11070.Contig2	Down	CL11070.Contig2	Up	CL11070.Contig2	Down																																	CL3795.Contig1	Up	CL3795.Contig1	Up	CL3795.Contig1	Up	CL3795.Contig1	Up
CL11139.Contig2	Up	CL11139.Contig2	Up	CL11139.Contig2	Down	CL11139.Contig2	Up																																	CL4046.Contig1	Down	CL4046.Contig1	Down	CL4046.Contig1	Down	CL4046.Contig1	Down
CL11139.Contig3	Up	CL11139.Contig3	Up	CL11139.Contig3	Down	CL11139.Contig3	Up																																	CL4071.Contig1	Up	CL4071.Contig1	Up	CL4071.Contig1	Up	CL4071.Contig1	Up
CL1115.Contig1	Up	CL1115.Contig1	Up	CL1115.Contig1	Down	CL1115.Contig1	Up																																	CL4472.Contig1	Down	CL4472.Contig1	Down	CL4472.Contig1	Down	CL4472.Contig1	Down
CL11167.Contig2	Up	CL11167.Contig2	Up	CL11167.Contig2	Down	CL11167.Contig2	Up																																	CL4472.Contig2	Down	CL4472.Contig2	Down	CL4472.Contig2	Down	CL4472.Contig2	Down
CL11173.Contig1	Up	CL11173.Contig1	Up	CL11173.Contig1	Down	CL11173.Contig1	Up																																	CL4472.Contig4	Up	CL4472.Contig4	Up	CL4472.Contig4	Up	CL4472.Contig4	Up
CL11188.Contig1	Up	CL11188.Contig1	Up	CL11188.Contig1	Down	CL11188.Contig1	Up																																	CL4818.Contig1	Down	CL4818.Contig1	Down	CL4818.Contig1	Down	CL4818.Contig1	Down
CL11195.Contig1	Up	CL11195.Contig1	Up	CL11195.Contig1	Down	CL11195.Contig1	Up																																	CL4818.Contig2	Down	CL4818.Contig2	Down	CL4818.Contig2	Down	CL4818.Contig2	Down
CL1120.Contig3	Up	CL1120.Contig3	Up	CL1120.Contig3	Down	CL1120.Contig3	Up																																	CL4828.Contig1	Down	CL4828.Contig1	Down	CL4828.Contig1	Down	CL4828.Contig1	Down
CL1120.Contig4	Up	CL1120.Contig4	Up	CL1120.Contig4	Down	CL1120.Contig4	Up																																	CL4828.Contig3	Down	CL4828.Contig3	Down	CL4828.Contig3	Down	CL4828.Contig3	Down
CL1132.Contig2	Up	CL1132.Contig2	Up	CL1132.Contig2	Down	CL1132.Contig2	Up																																	CL5053.Contig4	Up	CL5053.Contig4	Up	CL5053.Contig4	Up	CL5053.Contig4	Up
CL1132.Contig3	Up	CL1132.Contig3	Up	CL1132.Contig3	Down	CL1132.Contig3	Up																																	CL5377.Contig2	Down	CL5377.Contig2	Down	CL5377.Contig2	Down	CL5377.Contig2	Down
CL1135.Contig1	Up	CL1135.Contig1	Up	CL1135.Contig1	Down	CL1135.Contig1	Up																																	CL5950.Contig2	Up	CL5950.Contig2	Up	CL5950.Contig2	Up	CL5950.Contig2	Up
CL1139.Contig1	Up	CL1139.Contig1	Up	CL1139.Contig1	Down	CL1139.Contig1	Up																																	CL6128.Contig1	Up	CL6128.Contig1	Up	CL6128.Contig1	Up	CL6128.Contig1	Up
CL1144.Contig2	Up	CL1144.Contig2	Up	CL1144.Contig2	Down	CL1144.Contig2	Up																																	CL6537.Contig1	Up	CL6537.Contig1	Up	CL6537.Contig1	Up	CL6537.Contig1	Up
CL1206.Contig1	Up	CL1206.Contig1	Up	CL1206.Contig1	Down	CL1206.Contig1	Up																																	CL6550.Contig1	Up	CL6550.Contig1	Up	CL6550.Contig1	Up	CL6550.Contig1	Up
CL1243.Contig2	Up	CL1243.Contig2	Up	CL1243.Contig2	Down	CL1243.Contig2	Up																																	CL6617.Contig1	Up	CL6617.Contig1	Up	CL6617.Contig1	Up	CL6617.Contig1	Up
CL1274.Contig3	Up	CL1274.Contig3	Up	CL1274.Contig3	Down	CL1274.Contig3	Up																																	CL7322.Contig1	Down	CL7322.Contig1	Down	CL7322.Contig1	Down	CL7322.Contig1	Down
CL134.Contig1	Up	CL134.Contig1	Up	CL134.Contig1	Down	CL134.Contig1	Up																																	CL8805.Contig1	Down	CL8805.Contig1	Down	CL8805.Contig1	Down	CL8805.Contig1	Down
CL1342.Contig2	Up	CL1342.Contig2	Up	CL1342.Contig2	Down	CL1342.Contig2	Up																																	CL9157.Contig1	Up	CL9157.Contig1	Up	CL9157.Contig1	Up	CL9157.Contig1	Up
CL1357.Contig1	Up	CL1357.Contig1	Up	CL1357.Contig1	Down	CL1357.Contig1	Up																																	CL9157.Contig2	Down	CL9157.Contig2	Down	CL9157.Contig2	Down	CL9157.Contig2	Down
CL139.Contig1	Up	CL139.Contig1	Up	CL139.Contig1	Down	CL139.Contig1	Up																																	CL9235.Contig1	Up	CL9235.Contig1	Up	CL9235.Contig1	Up	CL9235.Contig1	Up
CL139.Contig2	Up	CL139.Contig2	Up	CL139.Contig2	Down	CL139.Contig2	Up																																	CL9613.Contig2	Down	CL9613.Contig2	Down	CL9613.Contig2	Down	CL9613.Contig2	Down
CL139.Contig3	Up	CL139.Contig3	Up	CL139.Contig3	Down	CL139.Contig3	Up																																	CL9801.Contig1	Down	CL9801.Contig1	Down	CL9801.Contig1	Down	CL9801.Contig1	Down
CL144.Contig5	Up	CL144.Contig5	Up	CL144.Contig5	Down	CL144.Contig5	Up																																	CL9876.Contig1	Down	CL9876.Contig1	Down	CL9876.Contig1	Down	CL9876.Contig1	Down
CL1456.Contig1	Up	CL1456.Contig1	Up	CL1456.Contig1	Down	CL1456.Contig1	Up																																	CL9876.Contig2	Up	CL9876.Contig2	Up	CL9876.Contig2	Up	CL9876.Contig2	Up
CL1459.Contig1	Up	CL1459.Contig1	Up	CL1459.Contig1	Down	CL1459.Contig1	Up																																	CL993.Contig14	Down	CL993.Contig14	Down	CL993.Contig14	Down	CL993.Contig14	Down
CL146.Contig1	Up	CL146.Contig1	Up	CL146.Contig1	Down	CL146.Contig1	Up																																	CL993.Contig4	Down	CL993.Contig4	Down	CL993.Contig4	Down	CL993.Contig4	Down
CL148.Contig51	Up	CL148.Contig51	Up	CL148.Contig51	Down	CL148.Contig51	Up																																	CL9947.Contig1	Down	CL9947.Contig1	Down	CL9947.Contig1	Down	CL9947.Contig1	Down
CL1485.Contig2	Down	CL1485.Contig2	Down	CL1485.Contig2	Up	CL1485.Contig2	Down																																	Unigene10015	Down	Unigene10015	Down	Unigene10015	Down	Unigene10015	Down
CL1486.Contig1	Up	CL1486.Contig1	Up	CL1486.Contig1	Down	CL1486.Contig1	Up																																	Unigene10118	Up	Unigene10118	Up	Unigene10118	Up	Unigene10118	Up
CL1527.Contig1	Up	CL1527.Contig1	Up	CL1527.Contig1	Down	CL1527.Contig1	Up																																	Unigene10364	Up	Unigene10364	Up	Unigene10364	Up	Unigene10364	Up
CL1579.Contig2	Up	CL1579.Contig2	Up	CL1579.Contig2	Down	CL1579.Contig2	Up																																	Unigene10473	Down	Unigene10473	Down	Unigene10473	Down	Unigene10473	Down
CL1579.Contig3	Up	CL1579.Contig3	Up	CL1579.Contig3	Down	CL1579.Contig3	Up																																	Unigene10513	Down	Unigene10513	Down	Unigene10513	Down	Unigene10513	Down
CL1637.Contig1	Up	CL1637.Contig1	Up	CL1637.Contig1	Down	CL1637.Contig1	Up																																	Unigene10597	Down	Unigene10597	Down	Unigene10597	Down	Unigene10597	Down
CL1637.Contig2	Up	CL1637.Contig2	Up	CL1637.Contig2	Down	CL1637.Contig2	Up																																	Unigene10897	Down	Unigene10897	Down	Unigene10897	Down	Unigene10897	Down
CL1695.Contig1	Up	CL1695.Contig1	Up	CL1695.Contig1	Down	CL1695.Contig1	Up																																	Unigene10918	Up	Unigene10918	Up	Unigene10918	Up	Unigene10918	Up
CL1724.Contig1	Up	CL1724.Contig1	Up	CL1724.Contig1	Down	CL1724.Contig1	Up																																	Unigene11041	Up	Unigene11041	Up	Unigene11041	Up	Unigene11041	Up
CL1822.Contig1	Up	CL1822.Contig1	Up	CL1822.Contig1	Down	CL1822.Contig1	Up																																	Unigene11103	Up	Unigene11103	Up	Unigene11103	Up	Unigene11103	Up
CL1827.Contig3	Up	CL1827.Contig3	Up	CL1827.Contig3	Down	CL1827.Contig3	Up																																	Unigene11149	Down	Unigene11149	Down	Unigene11149	Down	Unigene11149	Down
CL1844.Contig1	Up	CL1844.Contig1	Up	CL1844.Contig1	Down	CL1844.Contig1	Up																																	Unigene11191	Down	Unigene11191	Down	Unigene11191	Down	Unigene11191	Down
CL1909.Contig2	Up	CL1909.Contig2	Up	CL1909.Contig2	Down	CL1909.Contig2	Up																																	Unigene11397	Down	Unigene11397	Down	Unigene11397	Down	Unigene11397	Down
CL1921.Contig9	Down	CL1921.Contig9	Down	CL1921.Contig9	Up	CL1921.Contig9	Down																																	Unigene11876	Down	Unigene11876	Down	Unigene11876	Down	Unigene11876	Down
CL1941.Contig1	Up	CL1941.Contig1	Up	CL1941.Contig1	Down	CL1941.Contig1	Up																																	Unigene11960	Up	Unigene11960	Up	Unigene11960	Up	Unigene11960	Up
CL1949.Contig1	Up	CL1949.Contig1	Up	CL1949.Contig1	Down	CL1949.Contig1	Up																																	Unigene12082	Up	Unigene12082	Up	Unigene12082	Up	Unigene12082	Up
CL1988.Contig1	Up	CL1988.Contig1	Up	CL1988.Contig1	Down	CL1988.Contig1	Up																																	Unigene12089	Up	Unigene12089	Up	Unigene12089	Up	Unigene12089	Up
CL2090.Contig2	Up	CL2090.Contig2	Up	CL2090.Contig2	Down	CL2090.Contig2	Up																																	Unigene12416	Down	Unigene12416	Down	Unigene12416	Down	Unigene12416	Down
CL2123.Contig1	Up	CL2123.Contig1	Up	CL2123.Contig1	Down	CL2123.Contig1	Up																																	Unigene12498	Up	Unigene12498	Up	Unigene12498	Up	Unigene12498	Up
CL2129.Contig1	Up	CL2129.Contig1	Up	CL2129.Contig1	Down	CL2129.Contig1	Up																																	Unigene1328	Down	Unigene1328	Down	Unigene1328	Down	Unigene1328	Down
CL2129.Contig2	Up	CL2129.Contig2	Up	CL2129.Contig2	Down	CL2129.Contig2	Up																																	Unigene13331	Down	Unigene13331	Down	Unigene13331	Down	Unigene13331	Down
CL220.Contig1	Up	CL220.Contig1	Up	CL220.Contig1	Down	CL220.Contig1	Up																																	Unigene13359	Down	Unigene13359	Down	Unigene13359	Down	Unigene13359	Down
CL220.Contig2	Up	CL220.Contig2	Up	CL220.Contig2	Down	CL220.Contig2	Up																																	Unigene13624	Down	Unigene13624	Down	Unigene13624	Down	Unigene13624	Down
CL2206.Contig1	Up	CL2206.Contig1	Up	CL2206.Contig1	Down	CL2206.Contig1	Up																																	Unigene14123	Down	Unigene14123	Down	Unigene14123	Down	Unigene14123	Down
CL2206.Contig2	Up	CL2206.Contig2	Up	CL2206.Contig2	Down	CL2206.Contig2	Up																																	Unigene14126	Up	Unigene14126	Up	Unigene14126	Up	Unigene14126	Up
CL2207.Contig1	Up	CL2207.Contig1	Up	CL2207.Contig1	Down	CL2207.Contig1	Up																																	Unigene15114	Down	Unigene15114	Down	Unigene15114	Down	Unigene15114	Down
CL2207.Contig2	Up	CL2207.Contig2	Up	CL2207.Contig2	Down	CL2207.Contig2	Up																																	Unigene15187	Down	Unigene15187	Down	Unigene15187	Down	Unigene15187	Down
CL2207.Contig3	Up	CL2207.Contig3	Up	CL2207.Contig3	Down	CL2207.Contig3	Up																																	Unigene1557	Down	Unigene1557	Down	Unigene1557	Down	Unigene1557	Down
CL2226.Contig1	Down	CL2226.Contig1	Down	CL2226.Contig1	Up	CL2226.Contig1	Down																																	Unigene15626	Down	Unigene15626	Down	Unigene15626	Down	Unigene15626	Down
CL2226.Contig2	Down	CL2226.Contig2	Down	CL2226.Contig2	Up	CL2226.Contig2	Down																																	Unigene16140	Up	Unigene16140	Up	Unigene16140	Up	Unigene16140	Up
CL2226.Contig3	Down	CL2226.Contig3	Down	CL2226.Contig3	Up	CL2226.Contig3	Down																																	Unigene1721	Up	Unigene1721	Up	Unigene1721	Up	Unigene1721	Up
CL2267.Contig1	Up	CL2267.Contig1	Up	CL2267.Contig1	Down	CL2267.Contig1	Up																																	Unigene17406	Down	Unigene17406	Down	Unigene17406	Down	Unigene17406	Down
CL2267.Contig2	Up	CL2267.Contig2	Up	CL2267.Contig2	Down	CL2267.Contig2	Up																																	Unigene17444	Down	Unigene17444	Down	Unigene17444	Down	Unigene17444	Down
CL2292.Contig1	Up	CL2292.Contig1	Up	CL2292.Contig1	Down	CL2292.Contig1	Up																																	Unigene17570	Down	Unigene17570	Down	Unigene17570	Down	Unigene17570	Down
CL2302.Contig1	Up	CL2302.Contig1	Up	CL2302.Contig1	Down	CL2302.Contig1	Up																																	Unigene17693	Down	Unigene17693	Down	Unigene17693	Down	Unigene17693	Down
CL2323.Contig1	Down	CL2323.Contig1	Down	CL2323.Contig1	Up	CL2323.Contig1	Down																																	Unigene1796	Down	Unigene1796	Down	Unigene1796	Down	Unigene1796	Down
CL2360.Contig1	Up	CL2360.Contig1	Up	CL2360.Contig1	Down	CL2360.Contig1	Up																																	Unigene1809	Up	Unigene1809	Up	Unigene1809	Up	Unigene1809	Up
CL2397.Contig5	Up	CL2397.Contig5	Up	CL2397.Contig5	Down	CL2397.Contig5	Up																																	Unigene18152	Down	Unigene18152	Down	Unigene18152	Down	Unigene18152	Down
CL2397.Contig6	Up	CL2397.Contig6	Up	CL2397.Contig6	Down	CL2397.Contig6	Up																																	Unigene19180	Down	Unigene19180	Down	Unigene19180	Down	Unigene19180	Down
CL2403.Contig1	Up	CL2403.Contig1	Up	CL2403.Contig1	Down	CL2403.Contig1	Up																																	Unigene19315	Down	Unigene19315	Down	Unigene19315	Down	Unigene19315	Down
CL247.Contig2	Up	CL247.Contig2	Up	CL247.Contig2	Down	CL247.Contig2	Up																																	Unigene19360	Down	Unigene19360	Down	Unigene19360	Down	Unigene19360	Down
CL2470.Contig1	Up	CL2470.Contig1	Up	CL2470.Contig1	Down	CL2470.Contig1	Up																																	Unigene19371	Up	Unigene19371	Up	Unigene19371	Up	Unigene19371	Up
CL2532.Contig1	Up	CL2532.Contig1	Up	CL2532.Contig1	Down	CL2532.Contig1	Up																																	Unigene19581	Down	Unigene19581	Down	Unigene19581	Down	Unigene19581	Uo
CL2628.Contig1	Down	CL2628.Contig1	Down	CL2628.Contig1	Up	CL2628.Contig1	Down																																	Unigene19623	Down	Unigene19623	Down	Unigene19623	Down	Unigene19623	Down
CL2659.Contig1	Up	CL2659.Contig1	Up	CL2659.Contig1	Down	CL2659.Contig1	Up																																	Unigene19707	Up	Unigene19707	Up	Unigene19707	Up	Unigene19707	Up
CL2660.Contig1	Up	CL2660.Contig1	Up	CL2660.Contig1	Down	CL2660.Contig1	Up																																	Unigene1984	Down	Unigene1984	Down	Unigene1984	Down	Unigene1984	Down
CL2696.Contig1	Up	CL2696.Contig1	Up	CL2696.Contig1	Down	CL2696.Contig1	Up																																	Unigene19913	Down	Unigene19913	Down	Unigene19913	Down	Unigene19913	Down
CL2700.Contig1	Up	CL2700.Contig1	Up	CL2700.Contig1	Down	CL2700.Contig1	Up																																	Unigene20000	Up	Unigene20000	Up	Unigene20000	Up	Unigene20000	Up
CL2940.Contig2	Up	CL2940.Contig2	Up	CL2940.Contig2	Down	CL2940.Contig2	Up																																	Unigene20149	Up	Unigene20149	Up	Unigene20149	Up	Unigene20149	Up
CL2940.Contig3	Up	CL2940.Contig3	Up	CL2940.Contig3	Down	CL2940.Contig3	Up																																	Unigene20254	Down	Unigene20254	Down	Unigene20254	Down	Unigene20254	Down
CL2943.Contig1	Up	CL2943.Contig1	Up	CL2943.Contig1	Down	CL2943.Contig1	Up																																	Unigene20358	Up	Unigene20358	Up	Unigene20358	Up	Unigene20358	Up
CL307.Contig1	Up	CL307.Contig1	Up	CL307.Contig1	Down	CL307.Contig1	Up																																	Unigene2040	Up	Unigene2040	Up	Unigene2040	Up	Unigene2040	Up
CL3108.Contig1	Up	CL3108.Contig1	Up	CL3108.Contig1	Down	CL3108.Contig1	Up																																	Unigene20525	Up	Unigene20525	Up	Unigene20525	Up	Unigene20525	Up
CL3108.Contig2	Up	CL3108.Contig2	Up	CL3108.Contig2	Down	CL3108.Contig2	Up																																	Unigene20559	Down	Unigene20559	Down	Unigene20559	Down	Unigene20559	Down
CL3126.Contig1	Up	CL3126.Contig1	Up	CL3126.Contig1	Down	CL3126.Contig1	Up																																	Unigene20649	Down	Unigene20649	Down	Unigene20649	Down	Unigene20649	Down
CL3126.Contig2	Up	CL3126.Contig2	Up	CL3126.Contig2	Down	CL3126.Contig2	Up																																	Unigene21051	Up	Unigene21051	Up	Unigene21051	Up	Unigene21051	Up
CL3146.Contig2	Down	CL3146.Contig2	Down	CL3146.Contig2	Up	CL3146.Contig2	Down																																	Unigene21091	Down	Unigene21091	Down	Unigene21091	Down	Unigene21091	Down
CL3180.Contig2	Up	CL3180.Contig2	Up	CL3180.Contig2	Down	CL3180.Contig2	Up																																	Unigene21387	Up	Unigene21387	Up	Unigene21387	Up	Unigene21387	Up
CL3185.Contig1	Up	CL3185.Contig1	Up	CL3185.Contig1	Down	CL3185.Contig1	Up																																	Unigene21978	Down	Unigene21978	Down	Unigene21978	Down	Unigene21978	Down
CL3185.Contig2	Up	CL3185.Contig2	Up	CL3185.Contig2	Down	CL3185.Contig2	Up																																	Unigene22346	Up	Unigene22346	Up	Unigene22346	Up	Unigene22346	Up
CL3210.Contig1	Up	CL3210.Contig1	Up	CL3210.Contig1	Down	CL3210.Contig1	Up																																	Unigene22439	Down	Unigene22439	Down	Unigene22439	Down	Unigene22439	Down
CL3322.Contig1	Up	CL3322.Contig1	Up	CL3322.Contig1	Down	CL3322.Contig1	Up																																	Unigene23025	Down	Unigene23025	Down	Unigene23025	Down	Unigene23025	Down
CL3322.Contig2	Up	CL3322.Contig2	Up	CL3322.Contig2	Down	CL3322.Contig2	Up																																	Unigene23273	Up	Unigene23273	Up	Unigene23273	Up	Unigene23273	Up
CL3348.Contig1	Up	CL3348.Contig1	Up	CL3348.Contig1	Down	CL3348.Contig1	Up																																	Unigene23723	Down	Unigene23723	Down	Unigene23723	Down	Unigene23723	Down
CL3408.Contig1	Down	CL3408.Contig1	Down	CL3408.Contig1	Up	CL3408.Contig1	Down																																	Unigene23911	Down	Unigene23911	Down	Unigene23911	Down	Unigene23911	Down
CL3408.Contig2	Down	CL3408.Contig2	Down	CL3408.Contig2	Up	CL3408.Contig2	Down																																	Unigene24488	Up	Unigene24488	Up	Unigene24488	Up	Unigene24488	Up
CL3479.Contig1	Up	CL3479.Contig1	Up	CL3479.Contig1	Down	CL3479.Contig1	Up																																	Unigene25018	Down	Unigene25018	Down	Unigene25018	Down	Unigene25018	Down
CL3514.Contig4	Up	CL3514.Contig4	Up	CL3514.Contig4	Down	CL3514.Contig4	Up																																	Unigene2525	Up	Unigene2525	Up	Unigene2525	Up	Unigene2525	Up
CL3565.Contig1	Up	CL3565.Contig1	Up	CL3565.Contig1	Down	CL3565.Contig1	Up																																	Unigene26309	Down	Unigene26309	Down	Unigene26309	Down	Unigene26309	Down
CL3565.Contig3	Up	CL3565.Contig3	Up	CL3565.Contig3	Down	CL3565.Contig3	Up																																	Unigene26602	Down	Unigene26602	Down	Unigene26602	Down	Unigene26602	Down
CL359.Contig3	Down	CL359.Contig3	Down	CL359.Contig3	Up	CL359.Contig3	Down																																	Unigene26727	Up	Unigene26727	Up	Unigene26727	Up	Unigene26727	Up
CL3628.Contig1	Up	CL3628.Contig1	Up	CL3628.Contig1	Down	CL3628.Contig1	Up																																	Unigene27291	Down	Unigene27291	Down	Unigene27291	Down	Unigene27291	Down
CL3631.Contig1	Up	CL3631.Contig1	Up	CL3631.Contig1	Down	CL3631.Contig1	Up																																	Unigene27979	Down	Unigene27979	Down	Unigene27979	Down	Unigene27979	Down
CL3631.Contig2	Up	CL3631.Contig2	Up	CL3631.Contig2	Down	CL3631.Contig2	Up																																	Unigene28537	Up	Unigene28537	Up	Unigene28537	Up	Unigene28537	Up
CL3642.Contig1	Up	CL3642.Contig1	Up	CL3642.Contig1	Down	CL3642.Contig1	Up																																	Unigene28771	Up	Unigene28771	Up	Unigene28771	Up	Unigene28771	Up
CL3687.Contig1	Up	CL3687.Contig1	Up	CL3687.Contig1	Down	CL3687.Contig1	Up																																	Unigene29490	Up	Unigene29490	Up	Unigene29490	Up	Unigene29490	Up
CL3699.Contig1	Up	CL3699.Contig1	Up	CL3699.Contig1	Down	CL3699.Contig1	Up																																	Unigene3025	Down	Unigene3025	Down	Unigene3025	Down	Unigene3025	Down
CL370.Contig4	Down	CL370.Contig4	Down	CL370.Contig4	Up	CL370.Contig4	Down																																	Unigene30605	Down	Unigene30605	Down	Unigene30605	Down	Unigene30605	Down
CL3768.Contig1	Up	CL3768.Contig1	Up	CL3768.Contig1	Down	CL3768.Contig1	Up																																	Unigene30624	Down	Unigene30624	Down	Unigene30624	Down	Unigene30624	Down
CL379.Contig1	Up	CL379.Contig1	Up	CL379.Contig1	Down	CL379.Contig1	Up																																	Unigene30783	Down	Unigene30783	Down	Unigene30783	Down	Unigene30783	Up
CL3845.Contig1	Up	CL3845.Contig1	Up	CL3845.Contig1	Down	CL3845.Contig1	Up																																	Unigene30825	Down	Unigene30825	Down	Unigene30825	Down	Unigene30825	Down
CL3923.Contig1	Up	CL3923.Contig1	Up	CL3923.Contig1	Down	CL3923.Contig1	Up																																	Unigene31067	Up	Unigene31067	Up	Unigene31067	Up	Unigene31067	Up
CL3927.Contig1	Down	CL3927.Contig1	Down	CL3927.Contig1	Up	CL3927.Contig1	Down																																	Unigene31091	Up	Unigene31091	Up	Unigene31091	Up	Unigene31091	Up
CL4033.Contig1	Up	CL4033.Contig1	Up	CL4033.Contig1	Down	CL4033.Contig1	Up																																	Unigene31136	Up	Unigene31136	Up	Unigene31136	Up	Unigene31136	Up
CL4119.Contig1	Up	CL4119.Contig1	Up	CL4119.Contig1	Down	CL4119.Contig1	Up																																	Unigene31174	Up	Unigene31174	Up	Unigene31174	Up	Unigene31174	Up
CL4119.Contig2	Up	CL4119.Contig2	Up	CL4119.Contig2	Down	CL4119.Contig2	Up																																	Unigene31288	Down	Unigene31288	Down	Unigene31288	Down	Unigene31288	Down
CL4122.Contig1	Up	CL4122.Contig1	Up	CL4122.Contig1	Down	CL4122.Contig1	Up																																	Unigene3154	Up	Unigene3154	Up	Unigene3154	Up	Unigene3154	Up
CL415.Contig1	Up	CL415.Contig1	Up	CL415.Contig1	Down	CL415.Contig1	Up																																	Unigene31818	Down	Unigene31818	Down	Unigene31818	Down	Unigene31818	Down
CL428.Contig2	Up	CL428.Contig2	Up	CL428.Contig2	Down	CL428.Contig2	Up																																	Unigene3294	Down	Unigene3294	Down	Unigene3294	Down	Unigene3294	Down
CL4288.Contig1	Up	CL4288.Contig1	Up	CL4288.Contig1	Down	CL4288.Contig1	Up																																	Unigene33103	Down	Unigene33103	Down	Unigene33103	Down	Unigene33103	Down
CL4288.Contig3	Up	CL4288.Contig3	Up	CL4288.Contig3	Down	CL4288.Contig3	Up																																	Unigene33320	Down	Unigene33320	Down	Unigene33320	Down	Unigene33320	Down
CL4308.Contig1	Up	CL4308.Contig1	Up	CL4308.Contig1	Down	CL4308.Contig1	Up																																	Unigene33374	Down	Unigene33374	Down	Unigene33374	Down	Unigene33374	Down
CL431.Contig3	Up	CL431.Contig3	Up	CL431.Contig3	Down	CL431.Contig3	Up																																	Unigene33454	Down	Unigene33454	Down	Unigene33454	Down	Unigene33454	Down
CL4319.Contig1	Up	CL4319.Contig1	Up	CL4319.Contig1	Down	CL4319.Contig1	Up																																	Unigene3359	Down	Unigene3359	Down	Unigene3359	Down	Unigene3359	Down
CL4338.Contig1	Down	CL4338.Contig1	Down	CL4338.Contig1	Up	CL4338.Contig1	Down																																	Unigene34156	Down	Unigene34156	Down	Unigene34156	Down	Unigene34156	Down
CL4338.Contig2	Down	CL4338.Contig2	Down	CL4338.Contig2	Up	CL4338.Contig2	Down																																	Unigene34320	Down	Unigene34320	Down	Unigene34320	Down	Unigene34320	Down
CL4398.Contig1	Up	CL4398.Contig1	Up	CL4398.Contig1	Down	CL4398.Contig1	Up																																	Unigene3462	Down	Unigene3462	Down	Unigene3462	Down	Unigene3462	Down
CL4471.Contig1	Up	CL4471.Contig1	Up	CL4471.Contig1	Down	CL4471.Contig1	Up																																	Unigene34668	Down	Unigene34668	Down	Unigene34668	Down	Unigene34668	Down
CL4521.Contig1	Up	CL4521.Contig1	Up	CL4521.Contig1	Down	CL4521.Contig1	Up																																	Unigene34981	Down	Unigene34981	Down	Unigene34981	Down	Unigene34981	Down
CL4601.Contig1	Up	CL4601.Contig1	Up	CL4601.Contig1	Down	CL4601.Contig1	Up																																	Unigene35192	Up	Unigene35192	Up	Unigene35192	Up	Unigene35192	Up
CL4601.Contig2	Up	CL4601.Contig2	Up	CL4601.Contig2	Down	CL4601.Contig2	Up																																	Unigene35193	Up	Unigene35193	Up	Unigene35193	Up	Unigene35193	Up
CL4605.Contig4	Up	CL4605.Contig4	Up	CL4605.Contig4	Down	CL4605.Contig4	Up																																	Unigene3546	Up	Unigene3546	Up	Unigene3546	Up	Unigene3546	Up
CL4627.Contig2	Up	CL4627.Contig2	Up	CL4627.Contig2	Down	CL4627.Contig2	Up																																	Unigene35474	Up	Unigene35474	Up	Unigene35474	Up	Unigene35474	Up
CL4684.Contig1	Up	CL4684.Contig1	Up	CL4684.Contig1	Down	CL4684.Contig1	Up																																	Unigene3576	Up	Unigene3576	Up	Unigene3576	Up	Unigene3576	Up
CL4718.Contig1	Down	CL4718.Contig1	Down	CL4718.Contig1	Up	CL4718.Contig1	Down																																	Unigene36	Down	Unigene36	Down	Unigene36	Down	Unigene36	Down
CL4756.Contig1	Up	CL4756.Contig1	Up	CL4756.Contig1	Down	CL4756.Contig1	Up																																	Unigene36330	Down	Unigene36330	Down	Unigene36330	Down	Unigene36330	Down
CL4803.Contig1	Down	CL4803.Contig1	Down	CL4803.Contig1	Up	CL4803.Contig1	Down																																	Unigene3648	Down	Unigene3648	Down	Unigene3648	Down	Unigene3648	Down
CL4826.Contig1	Up	CL4826.Contig1	Up	CL4826.Contig1	Down	CL4826.Contig1	Up																																	Unigene36590	Down	Unigene36590	Down	Unigene36590	Down	Unigene36590	Down
CL488.Contig4	Up	CL488.Contig4	Up	CL488.Contig4	Down	CL488.Contig4	Up																																	Unigene36883	Down	Unigene36883	Down	Unigene36883	Down	Unigene36883	Down
CL4938.Contig1	Up	CL4938.Contig1	Up	CL4938.Contig1	Down	CL4938.Contig1	Up																																	Unigene3709	Down	Unigene3709	Down	Unigene3709	Down	Unigene3709	Down
CL4991.Contig1	Up	CL4991.Contig1	Up	CL4991.Contig1	Down	CL4991.Contig1	Up																																	Unigene37230	Down	Unigene37230	Down	Unigene37230	Down	Unigene37230	Down
CL5068.Contig1	Down	CL5068.Contig1	Down	CL5068.Contig1	Up	CL5068.Contig1	Down																																	Unigene37231	Down	Unigene37231	Down	Unigene37231	Down	Unigene37231	Down
CL511.Contig3	Up	CL511.Contig3	Up	CL511.Contig3	Down	CL511.Contig3	Up																																	Unigene37279	Down	Unigene37279	Down	Unigene37279	Down	Unigene37279	Down
CL5124.Contig1	Down	CL5124.Contig1	Down	CL5124.Contig1	Up	CL5124.Contig1	Down																																	Unigene37831	Down	Unigene37831	Down	Unigene37831	Down	Unigene37831	Down
CL5218.Contig2	Up	CL5218.Contig2	Up	CL5218.Contig2	Down	CL5218.Contig2	Up																																	Unigene37991	Up	Unigene37991	Up	Unigene37991	Up	Unigene37991	Up
CL5221.Contig1	Up	CL5221.Contig1	Up	CL5221.Contig1	Down	CL5221.Contig1	Up																																	Unigene38181	Down	Unigene38181	Down	Unigene38181	Down	Unigene38181	Down
CL5225.Contig1	Up	CL5225.Contig1	Up	CL5225.Contig1	Down	CL5225.Contig1	Up																																	Unigene3827	Up	Unigene3827	Up	Unigene3827	Up	Unigene3827	Up
CL5333.Contig2	Up	CL5333.Contig2	Up	CL5333.Contig2	Down	CL5333.Contig2	Up																																	Unigene38278	Up	Unigene38278	Up	Unigene38278	Up	Unigene38278	Up
CL5333.Contig3	Up	CL5333.Contig3	Up	CL5333.Contig3	Down	CL5333.Contig3	Up																																	Unigene38386	Down	Unigene38386	Down	Unigene38386	Down	Unigene38386	Down
CL5371.Contig1	Up	CL5371.Contig1	Up	CL5371.Contig1	Down	CL5371.Contig1	Up																																	Unigene3842	Up	Unigene3842	Up	Unigene3842	Up	Unigene3842	Up
CL542.Contig1	Up	CL542.Contig1	Up	CL542.Contig1	Down	CL542.Contig1	Up																																	Unigene38557	Down	Unigene38557	Down	Unigene38557	Down	Unigene38557	Down
CL544.Contig1	Up	CL544.Contig1	Up	CL544.Contig1	Down	CL544.Contig1	Up																																	Unigene38620	Down	Unigene38620	Down	Unigene38620	Down	Unigene38620	Down
CL5456.Contig1	Down	CL5456.Contig1	Down	CL5456.Contig1	Up	CL5456.Contig1	Down																																	Unigene38684	Down	Unigene38684	Down	Unigene38684	Down	Unigene38684	Down
CL5483.Contig1	Up	CL5483.Contig1	Up	CL5483.Contig1	Down	CL5483.Contig1	Up																																	Unigene38887	Down	Unigene38887	Down	Unigene38887	Down	Unigene38887	Down
CL5533.Contig1	Up	CL5533.Contig1	Up	CL5533.Contig1	Down	CL5533.Contig1	Up																																	Unigene38996	Down	Unigene38996	Down	Unigene38996	Down	Unigene38996	Down
CL5573.Contig1	Up	CL5573.Contig1	Up	CL5573.Contig1	Down	CL5573.Contig1	Up																																	Unigene39035	Up	Unigene39035	Up	Unigene39035	Up	Unigene39035	Up
CL5588.Contig1	Up	CL5588.Contig1	Up	CL5588.Contig1	Down	CL5588.Contig1	Up																																	Unigene39100	Down	Unigene39100	Down	Unigene39100	Down	Unigene39100	Down
CL559.Contig1	Up	CL559.Contig1	Up	CL559.Contig1	Down	CL559.Contig1	Up																																	Unigene3920	Up	Unigene3920	Up	Unigene3920	Up	Unigene3920	Up
CL5590.Contig4	Down	CL5590.Contig4	Down	CL5590.Contig4	Up	CL5590.Contig4	Down																																	Unigene39228	Up	Unigene39228	Up	Unigene39228	Up	Unigene39228	Up
CL5637.Contig1	Up	CL5637.Contig1	Up	CL5637.Contig1	Down	CL5637.Contig1	Up																																	Unigene39656	Down	Unigene39656	Down	Unigene39656	Down	Unigene39656	Down
CL5682.Contig1	Up	CL5682.Contig1	Up	CL5682.Contig1	Down	CL5682.Contig1	Up																																	Unigene39999	Down	Unigene39999	Down	Unigene39999	Down	Unigene39999	Down
CL5749.Contig2	Down	CL5749.Contig2	Down	CL5749.Contig2	Up	CL5749.Contig2	Down																																	Unigene40405	Up	Unigene40405	Up	Unigene40405	Up	Unigene40405	Up
CL575.Contig1	Up	CL575.Contig1	Up	CL575.Contig1	Down	CL575.Contig1	Up																																	Unigene40424	Down	Unigene40424	Down	Unigene40424	Down	Unigene40424	Down
CL5770.Contig2	Up	CL5770.Contig2	Up	CL5770.Contig2	Down	CL5770.Contig2	Up																																	Unigene40556	Up	Unigene40556	Up	Unigene40556	Up	Unigene40556	Up
CL58.Contig2	Up	CL58.Contig2	Up	CL58.Contig2	Down	CL58.Contig2	Up																																	Unigene40839	Down	Unigene40839	Down	Unigene40839	Down	Unigene40839	Down
CL5962.Contig2	Up	CL5962.Contig2	Up	CL5962.Contig2	Down	CL5962.Contig2	Up																																	Unigene40847	Down	Unigene40847	Down	Unigene40847	Down	Unigene40847	Down
CL5965.Contig1	Up	CL5965.Contig1	Up	CL5965.Contig1	Down	CL5965.Contig1	Up																																	Unigene41123	Down	Unigene41123	Down	Unigene41123	Down	Unigene41123	Down
CL5965.Contig2	Up	CL5965.Contig2	Up	CL5965.Contig2	Down	CL5965.Contig2	Up																																	Unigene41229	Down	Unigene41229	Down	Unigene41229	Down	Unigene41229	Down
CL6017.Contig1	Down	CL6017.Contig1	Down	CL6017.Contig1	Up	CL6017.Contig1	Down																																	Unigene41408	Up	Unigene41408	Up	Unigene41408	Up	Unigene41408	Up
CL6054.Contig1	Up	CL6054.Contig1	Up	CL6054.Contig1	Down	CL6054.Contig1	Up																																	Unigene41579	Down	Unigene41579	Down	Unigene41579	Down	Unigene41579	Down
CL6072.Contig1	Up	CL6072.Contig1	Up	CL6072.Contig1	Down	CL6072.Contig1	Up																																	Unigene41713	Down	Unigene41713	Down	Unigene41713	Down	Unigene41713	Down
CL6126.Contig1	Up	CL6126.Contig1	Up	CL6126.Contig1	Down	CL6126.Contig1	Up																																	Unigene41937	Down	Unigene41937	Down	Unigene41937	Down	Unigene41937	Down
CL6147.Contig1	Down	CL6147.Contig1	Down	CL6147.Contig1	Up	CL6147.Contig1	Down																																	Unigene42677	Down	Unigene42677	Down	Unigene42677	Down	Unigene42677	Down
CL6164.Contig1	Up	CL6164.Contig1	Up	CL6164.Contig1	Down	CL6164.Contig1	Up																																	Unigene42729	Up	Unigene42729	Up	Unigene42729	Up	Unigene42729	Up
CL6224.Contig2	Up	CL6224.Contig2	Up	CL6224.Contig2	Down	CL6224.Contig2	Up																																	Unigene42738	Down	Unigene42738	Down	Unigene42738	Down	Unigene42738	Down
CL6273.Contig1	Up	CL6273.Contig1	Up	CL6273.Contig1	Down	CL6273.Contig1	Up																																	Unigene43178	Down	Unigene43178	Down	Unigene43178	Down	Unigene43178	Down
CL629.Contig1	Up	CL629.Contig1	Up	CL629.Contig1	Down	CL629.Contig1	Up																																	Unigene43266	Up	Unigene43266	Up	Unigene43266	Up	Unigene43266	Up
CL629.Contig2	Up	CL629.Contig2	Up	CL629.Contig2	Down	CL629.Contig2	Up																																	Unigene4329	Down	Unigene4329	Down	Unigene4329	Down	Unigene4329	Down
CL6445.Contig2	Up	CL6445.Contig2	Up	CL6445.Contig2	Down	CL6445.Contig2	Up																																	Unigene43423	Up	Unigene43423	Up	Unigene43423	Up	Unigene43423	Up
CL6461.Contig1	Up	CL6461.Contig1	Up	CL6461.Contig1	Down	CL6461.Contig1	Up																																	Unigene4454	Up	Unigene4454	Up	Unigene4454	Up	Unigene4454	Up
CL65.Contig1	Up	CL65.Contig1	Up	CL65.Contig1	Down	CL65.Contig1	Up																																	Unigene5284	Down	Unigene5284	Down	Unigene5284	Down	Unigene5284	Down
CL6904.Contig2	Up	CL6904.Contig2	Up	CL6904.Contig2	Down	CL6904.Contig2	Up																																	Unigene539	Down	Unigene539	Down	Unigene539	Down	Unigene539	Down
CL6920.Contig1	Up	CL6920.Contig1	Up	CL6920.Contig1	Down	CL6920.Contig1	Up																																	Unigene5562	Down	Unigene5562	Down	Unigene5562	Down	Unigene5562	Down
CL6933.Contig2	Up	CL6933.Contig2	Up	CL6933.Contig2	Down	CL6933.Contig2	Up																																	Unigene6770	Up	Unigene6770	Up	Unigene6770	Up	Unigene6770	Up
CL6954.Contig1	Up	CL6954.Contig1	Up	CL6954.Contig1	Down	CL6954.Contig1	Up																																	Unigene6947	Down	Unigene6947	Down	Unigene6947	Down	Unigene6947	Down
CL6960.Contig1	Up	CL6960.Contig1	Up	CL6960.Contig1	Down	CL6960.Contig1	Up																																	Unigene7389	Down	Unigene7389	Down	Unigene7389	Down	Unigene7389	Down
CL6964.Contig2	Up	CL6964.Contig2	Up	CL6964.Contig2	Down	CL6964.Contig2	Up																																	Unigene7920	Down	Unigene7920	Down	Unigene7920	Down	Unigene7920	Down
CL6976.Contig1	Up	CL6976.Contig1	Up	CL6976.Contig1	Down	CL6976.Contig1	Up																																	Unigene8649	Down	Unigene8649	Down	Unigene8649	Down	Unigene8649	Down
CL699.Contig1	Up	CL699.Contig1	Up	CL699.Contig1	Down	CL699.Contig1	Up																																	Unigene8792	Down	Unigene8792	Down	Unigene8792	Down	Unigene8792	Down
CL7001.Contig1	Up	CL7001.Contig1	Up	CL7001.Contig1	Down	CL7001.Contig1	Up																																	Unigene882	Down	Unigene882	Down	Unigene882	Down	Unigene882	Down
CL7024.Contig1	Up	CL7024.Contig1	Up	CL7024.Contig1	Down	CL7024.Contig1	Up																																	Unigene8879	Down	Unigene8879	Down	Unigene8879	Down	Unigene8879	Down
CL7053.Contig1	Up	CL7053.Contig1	Up	CL7053.Contig1	Down	CL7053.Contig1	Up																																	Unigene9233	Up	Unigene9233	Up	Unigene9233	Up	Unigene9233	Up
CL7075.Contig1	Up	CL7075.Contig1	Up	CL7075.Contig1	Down	CL7075.Contig1	Up																																	Unigene9462	Up	Unigene9462	Up	Unigene9462	Up	Unigene9462	Up
CL7081.Contig1	Up	CL7081.Contig1	Up	CL7081.Contig1	Down	CL7081.Contig1	Up																																	Unigene9881	Down	Unigene9881	Down	Unigene9881	Down	Unigene9881	Down
CL7137.Contig1	Down	CL7137.Contig1	Down	CL7137.Contig1	Up	CL7137.Contig1	Down
CL7137.Contig3	Down	CL7137.Contig3	Down	CL7137.Contig3	Up	CL7137.Contig3	Down
CL7176.Contig1	Down	CL7176.Contig1	Down	CL7176.Contig1	Up	CL7176.Contig1	Down
CL7176.Contig2	Down	CL7176.Contig2	Down	CL7176.Contig2	Up	CL7176.Contig2	Down
CL7176.Contig3	Down	CL7176.Contig3	Down	CL7176.Contig3	Up	CL7176.Contig3	Down
CL7180.Contig1	Up	CL7180.Contig1	Up	CL7180.Contig1	Down	CL7180.Contig1	Up
CL7218.Contig1	Up	CL7218.Contig1	Up	CL7218.Contig1	Down	CL7218.Contig1	Up
CL722.Contig1	Up	CL722.Contig1	Up	CL722.Contig1	Down	CL722.Contig1	Up
CL723.Contig1	Up	CL723.Contig1	Up	CL723.Contig1	Down	CL723.Contig1	Up
CL723.Contig2	Up	CL723.Contig2	Up	CL723.Contig2	Down	CL723.Contig2	Up
CL7268.Contig1	Up	CL7268.Contig1	Up	CL7268.Contig1	Down	CL7268.Contig1	Up
CL7440.Contig1	Up	CL7440.Contig1	Up	CL7440.Contig1	Down	CL7440.Contig1	Up
CL7477.Contig1	Up	CL7477.Contig1	Up	CL7477.Contig1	Down	CL7477.Contig1	Up
CL7481.Contig2	Up	CL7481.Contig2	Up	CL7481.Contig2	Down	CL7481.Contig2	Up
CL7495.Contig1	Up	CL7495.Contig1	Up	CL7495.Contig1	Down	CL7495.Contig1	Up
CL7500.Contig1	Up	CL7500.Contig1	Up	CL7500.Contig1	Down	CL7500.Contig1	Up
CL752.Contig2	Up	CL752.Contig2	Up	CL752.Contig2	Down	CL752.Contig2	Up
CL7625.Contig1	Up	CL7625.Contig1	Up	CL7625.Contig1	Down	CL7625.Contig1	Up
CL7672.Contig2	Up	CL7672.Contig2	Up	CL7672.Contig2	Down	CL7672.Contig2	Up
CL771.Contig1	Up	CL771.Contig1	Up	CL771.Contig1	Down	CL771.Contig1	Up
CL784.Contig1	Up	CL784.Contig1	Up	CL784.Contig1	Down	CL784.Contig1	Up
CL7877.Contig2	Up	CL7877.Contig2	Up	CL7877.Contig2	Down	CL7877.Contig2	Up
CL7992.Contig2	Up	CL7992.Contig2	Up	CL7992.Contig2	Down	CL7992.Contig2	Up
CL8064.Contig1	Up	CL8064.Contig1	Up	CL8064.Contig1	Down	CL8064.Contig1	Up
CL8083.Contig1	Up	CL8083.Contig1	Up	CL8083.Contig1	Down	CL8083.Contig1	Up
CL8111.Contig1	Up	CL8111.Contig1	Up	CL8111.Contig1	Down	CL8111.Contig1	Up
CL821.Contig1	Up	CL821.Contig1	Up	CL821.Contig1	Down	CL821.Contig1	Up
CL8339.Contig1	Up	CL8339.Contig1	Up	CL8339.Contig1	Down	CL8339.Contig1	Up
CL8373.Contig1	Up	CL8373.Contig1	Up	CL8373.Contig1	Down	CL8373.Contig1	Up
CL8507.Contig1	Down	CL8507.Contig1	Down	CL8507.Contig1	Up	CL8507.Contig1	Down
CL8604.Contig2	Up	CL8604.Contig2	Up	CL8604.Contig2	Down	CL8604.Contig2	Up
CL8647.Contig1	Up	CL8647.Contig1	Up	CL8647.Contig1	Down	CL8647.Contig1	Up
CL8658.Contig1	Up	CL8658.Contig1	Up	CL8658.Contig1	Down	CL8658.Contig1	Up
CL8658.Contig2	Up	CL8658.Contig2	Up	CL8658.Contig2	Down	CL8658.Contig2	Up
CL8744.Contig1	Up	CL8744.Contig1	Up	CL8744.Contig1	Down	CL8744.Contig1	Up
CL8768.Contig1	Down	CL8768.Contig1	Down	CL8768.Contig1	Up	CL8768.Contig1	Down
CL880.Contig1	Down	CL880.Contig1	Down	CL880.Contig1	Up	CL880.Contig1	Down
CL8852.Contig1	Up	CL8852.Contig1	Up	CL8852.Contig1	Down	CL8852.Contig1	Up
CL8914.Contig2	Down	CL8914.Contig2	Down	CL8914.Contig2	Up	CL8914.Contig2	Down
CL8944.Contig1	Up	CL8944.Contig1	Up	CL8944.Contig1	Down	CL8944.Contig1	Up
CL8952.Contig4	Down	CL8952.Contig4	Down	CL8952.Contig4	Up	CL8952.Contig4	Down
CL8975.Contig1	Up	CL8975.Contig1	Up	CL8975.Contig1	Down	CL8975.Contig1	Up
CL9.Contig1	Up	CL9.Contig1	Up	CL9.Contig1	Down	CL9.Contig1	Up
CL9004.Contig1	Up	CL9004.Contig1	Up	CL9004.Contig1	Down	CL9004.Contig1	Up
CL908.Contig1	Up	CL908.Contig1	Up	CL908.Contig1	Down	CL908.Contig1	Up
CL9121.Contig1	Up	CL9121.Contig1	Up	CL9121.Contig1	Down	CL9121.Contig1	Up
CL918.Contig1	Up	CL918.Contig1	Up	CL918.Contig1	Down	CL918.Contig1	Up
CL9299.Contig2	Down	CL9299.Contig2	Down	CL9299.Contig2	Up	CL9299.Contig2	Down
CL9323.Contig1	Up	CL9323.Contig1	Up	CL9323.Contig1	Down	CL9323.Contig1	Up
CL9323.Contig2	Up	CL9323.Contig2	Up	CL9323.Contig2	Down	CL9323.Contig2	Up
CL9392.Contig1	Up	CL9392.Contig1	Up	CL9392.Contig1	Down	CL9392.Contig1	Up
CL9401.Contig1	Up	CL9401.Contig1	Up	CL9401.Contig1	Down	CL9401.Contig1	Up
CL9461.Contig1	Up	CL9461.Contig1	Up	CL9461.Contig1	Down	CL9461.Contig1	Up
CL95.Contig1	Up	CL95.Contig1	Up	CL95.Contig1	Down	CL95.Contig1	Up
CL95.Contig3	Up	CL95.Contig3	Up	CL95.Contig3	Down	CL95.Contig3	Up
CL95.Contig4	Up	CL95.Contig4	Up	CL95.Contig4	Down	CL95.Contig4	Up
CL9542.Contig1	Up	CL9542.Contig1	Up	CL9542.Contig1	Down	CL9542.Contig1	Up
CL9543.Contig1	Up	CL9543.Contig1	Up	CL9543.Contig1	Down	CL9543.Contig1	Up
CL9551.Contig1	Up	CL9551.Contig1	Up	CL9551.Contig1	Down	CL9551.Contig1	Up
CL9617.Contig1	Up	CL9617.Contig1	Up	CL9617.Contig1	Down	CL9617.Contig1	Up
CL9646.Contig1	Up	CL9646.Contig1	Up	CL9646.Contig1	Down	CL9646.Contig1	Up
CL9656.Contig1	Up	CL9656.Contig1	Up	CL9656.Contig1	Down	CL9656.Contig1	Up
CL9709.Contig1	Down	CL9709.Contig1	Down	CL9709.Contig1	Up	CL9709.Contig1	Down
CL9715.Contig1	Up	CL9715.Contig1	Up	CL9715.Contig1	Down	CL9715.Contig1	Up
CL9726.Contig1	Up	CL9726.Contig1	Up	CL9726.Contig1	Down	CL9726.Contig1	Up
CL9726.Contig2	Up	CL9726.Contig2	Up	CL9726.Contig2	Down	CL9726.Contig2	Up
CL975.Contig1	Down	CL975.Contig1	Down	CL975.Contig1	Up	CL975.Contig1	Down
CL9823.Contig1	Up	CL9823.Contig1	Up	CL9823.Contig1	Down	CL9823.Contig1	Up
CL9843.Contig1	Down	CL9843.Contig1	Down	CL9843.Contig1	Up	CL9843.Contig1	Down
CL9856.Contig1	Up	CL9856.Contig1	Up	CL9856.Contig1	Down	CL9856.Contig1	Up
CL9891.Contig2	Up	CL9891.Contig2	Up	CL9891.Contig2	Down	CL9891.Contig2	Up
CL9900.Contig1	Up	CL9900.Contig1	Up	CL9900.Contig1	Down	CL9900.Contig1	Up
CL9957.Contig2	Up	CL9957.Contig2	Up	CL9957.Contig2	Down	CL9957.Contig2	Up
Unigene10145	Down	Unigene10145	Down	Unigene10145	Up	Unigene10145	Down
Unigene10217	Up	Unigene10217	Up	Unigene10217	Down	Unigene10217	Up
Unigene10259	Up	Unigene10259	Up	Unigene10259	Down	Unigene10259	Up
Unigene10285	Up	Unigene10285	Up	Unigene10285	Down	Unigene10285	Up
Unigene1029	Up	Unigene1029	Up	Unigene1029	Down	Unigene1029	Up
Unigene10339	Up	Unigene10339	Up	Unigene10339	Down	Unigene10339	Up
Unigene1038	Up	Unigene1038	Up	Unigene1038	Down	Unigene1038	Up
Unigene10395	Down	Unigene10395	Down	Unigene10395	Up	Unigene10395	Down
Unigene10454	Up	Unigene10454	Up	Unigene10454	Down	Unigene10454	Up
Unigene10531	Up	Unigene10531	Up	Unigene10531	Down	Unigene10531	Up
Unigene10532	Up	Unigene10532	Up	Unigene10532	Down	Unigene10532	Up
Unigene1060	Up	Unigene1060	Up	Unigene1060	Down	Unigene1060	Up
Unigene1073	Up	Unigene1073	Up	Unigene1073	Down	Unigene1073	Up
Unigene1081	Up	Unigene1081	Up	Unigene1081	Down	Unigene1081	Up
Unigene10862	Down	Unigene10862	Down	Unigene10862	Up	Unigene10862	Down
Unigene1089	Up	Unigene1089	Up	Unigene1089	Down	Unigene1089	Up
Unigene1090	Up	Unigene1090	Up	Unigene1090	Down	Unigene1090	Up
Unigene10912	Up	Unigene10912	Up	Unigene10912	Down	Unigene10912	Up
Unigene1092	Up	Unigene1092	Up	Unigene1092	Down	Unigene1092	Up
Unigene1094	Up	Unigene1094	Up	Unigene1094	Down	Unigene1094	Up
Unigene10991	Up	Unigene10991	Up	Unigene10991	Down	Unigene10991	Up
Unigene1104	Down	Unigene1104	Down	Unigene1104	Up	Unigene1104	Down
Unigene11061	Up	Unigene11061	Up	Unigene11061	Down	Unigene11061	Up
Unigene11093	Down	Unigene11093	Down	Unigene11093	Up	Unigene11093	Down
Unigene11118	Up	Unigene11118	Up	Unigene11118	Down	Unigene11118	Up
Unigene11143	Down	Unigene11143	Down	Unigene11143	Up	Unigene11143	Down
Unigene1117	Up	Unigene1117	Up	Unigene1117	Down	Unigene1117	Up
Unigene1118	Up	Unigene1118	Up	Unigene1118	Down	Unigene1118	Up
Unigene11206	Up	Unigene11206	Up	Unigene11206	Down	Unigene11206	Up
Unigene11232	Down	Unigene11232	Down	Unigene11232	Up	Unigene11232	Down
Unigene11301	Down	Unigene11301	Down	Unigene11301	Up	Unigene11301	Down
Unigene11391	Down	Unigene11391	Down	Unigene11391	Up	Unigene11391	Down
Unigene11454	Up	Unigene11454	Up	Unigene11454	Down	Unigene11454	Up
Unigene11562	Up	Unigene11562	Up	Unigene11562	Down	Unigene11562	Up
Unigene11637	Up	Unigene11637	Up	Unigene11637	Down	Unigene11637	Up
Unigene11687	Up	Unigene11687	Up	Unigene11687	Down	Unigene11687	Up
Unigene11716	Up	Unigene11716	Up	Unigene11716	Down	Unigene11716	Up
Unigene11725	Up	Unigene11725	Up	Unigene11725	Down	Unigene11725	Up
Unigene11779	Up	Unigene11779	Up	Unigene11779	Down	Unigene11779	Up
Unigene11797	Up	Unigene11797	Up	Unigene11797	Down	Unigene11797	Up
Unigene11813	Up	Unigene11813	Up	Unigene11813	Down	Unigene11813	Up
Unigene11817	Down	Unigene11817	Down	Unigene11817	Up	Unigene11817	Down
Unigene11863	Down	Unigene11863	Down	Unigene11863	Up	Unigene11863	Down
Unigene12026	Up	Unigene12026	Up	Unigene12026	Down	Unigene12026	Up
Unigene12045	Down	Unigene12045	Down	Unigene12045	Up	Unigene12045	Down
Unigene12180	Up	Unigene12180	Up	Unigene12180	Down	Unigene12180	Up
Unigene1220	Up	Unigene1220	Up	Unigene1220	Down	Unigene1220	Up
Unigene1238	Up	Unigene1238	Up	Unigene1238	Down	Unigene1238	Up
Unigene12653	Up	Unigene12653	Up	Unigene12653	Down	Unigene12653	Up
Unigene12679	Up	Unigene12679	Up	Unigene12679	Down	Unigene12679	Up
Unigene13316	Up	Unigene13316	Up	Unigene13316	Down	Unigene13316	Up
Unigene13377	Up	Unigene13377	Up	Unigene13377	Down	Unigene13377	Up
Unigene13386	Up	Unigene13386	Up	Unigene13386	Down	Unigene13386	Up
Unigene13394	Up	Unigene13394	Up	Unigene13394	Down	Unigene13394	Up
Unigene13417	Up	Unigene13417	Up	Unigene13417	Down	Unigene13417	Up
Unigene13442	Up	Unigene13442	Up	Unigene13442	Down	Unigene13442	Up
Unigene13458	Up	Unigene13458	Up	Unigene13458	Down	Unigene13458	Up
Unigene13526	Up	Unigene13526	Up	Unigene13526	Down	Unigene13526	Up
Unigene13563	Up	Unigene13563	Up	Unigene13563	Down	Unigene13563	Up
Unigene13632	Up	Unigene13632	Up	Unigene13632	Down	Unigene13632	Up
Unigene13801	Up	Unigene13801	Up	Unigene13801	Down	Unigene13801	Up
Unigene13807	Up	Unigene13807	Up	Unigene13807	Down	Unigene13807	Up
Unigene13811	Up	Unigene13811	Up	Unigene13811	Down	Unigene13811	Up
Unigene1383	Up	Unigene1383	Up	Unigene1383	Down	Unigene1383	Up
Unigene13890	Up	Unigene13890	Up	Unigene13890	Down	Unigene13890	Up
Unigene13904	Up	Unigene13904	Up	Unigene13904	Down	Unigene13904	Up
Unigene13909	Up	Unigene13909	Up	Unigene13909	Down	Unigene13909	Up
Unigene13918	Up	Unigene13918	Up	Unigene13918	Down	Unigene13918	Up
Unigene13940	Up	Unigene13940	Up	Unigene13940	Down	Unigene13940	Up
Unigene13958	Up	Unigene13958	Up	Unigene13958	Down	Unigene13958	Up
Unigene14078	Up	Unigene14078	Up	Unigene14078	Down	Unigene14078	Up
Unigene14095	Up	Unigene14095	Up	Unigene14095	Down	Unigene14095	Up
Unigene14106	Up	Unigene14106	Up	Unigene14106	Down	Unigene14106	Up
Unigene14113	Up	Unigene14113	Up	Unigene14113	Down	Unigene14113	Up
Unigene14137	Up	Unigene14137	Up	Unigene14137	Down	Unigene14137	Up
Unigene14202	Up	Unigene14202	Up	Unigene14202	Down	Unigene14202	Up
Unigene14351	Up	Unigene14351	Up	Unigene14351	Down	Unigene14351	Up
Unigene1436	Down	Unigene1436	Down	Unigene1436	Up	Unigene1436	Down
Unigene14408	Up	Unigene14408	Up	Unigene14408	Down	Unigene14408	Up
Unigene14438	Up	Unigene14438	Up	Unigene14438	Down	Unigene14438	Up
Unigene14440	Up	Unigene14440	Up	Unigene14440	Down	Unigene14440	Up
Unigene15347	Up	Unigene15347	Up	Unigene15347	Down	Unigene15347	Up
Unigene15354	Down	Unigene15354	Down	Unigene15354	Up	Unigene15354	Down
Unigene15504	Down	Unigene15504	Down	Unigene15504	Up	Unigene15504	Down
Unigene15613	Up	Unigene15613	Up	Unigene15613	Down	Unigene15613	Up
Unigene15795	Up	Unigene15795	Up	Unigene15795	Down	Unigene15795	Up
Unigene15855	Up	Unigene15855	Up	Unigene15855	Down	Unigene15855	Up
Unigene15894	Up	Unigene15894	Up	Unigene15894	Down	Unigene15894	Up
Unigene159	Up	Unigene159	Up	Unigene159	Down	Unigene159	Up
Unigene15965	Up	Unigene15965	Up	Unigene15965	Down	Unigene15965	Up
Unigene15982	Up	Unigene15982	Up	Unigene15982	Down	Unigene15982	Up
Unigene15990	Down	Unigene15990	Down	Unigene15990	Up	Unigene15990	Down
Unigene16029	Up	Unigene16029	Up	Unigene16029	Down	Unigene16029	Up
Unigene16032	Up	Unigene16032	Up	Unigene16032	Down	Unigene16032	Up
Unigene16039	Down	Unigene16039	Down	Unigene16039	Up	Unigene16039	Down
Unigene16065	Down	Unigene16065	Down	Unigene16065	Up	Unigene16065	Down
Unigene16126	Down	Unigene16126	Down	Unigene16126	Up	Unigene16126	Down
Unigene16141	Down	Unigene16141	Down	Unigene16141	Up	Unigene16141	Down
Unigene16183	Down	Unigene16183	Down	Unigene16183	Up	Unigene16183	Down
Unigene16240	Down	Unigene16240	Down	Unigene16240	Up	Unigene16240	Down
Unigene16330	Down	Unigene16330	Down	Unigene16330	Up	Unigene16330	Down
Unigene16382	Up	Unigene16382	Up	Unigene16382	Down	Unigene16382	Up
Unigene16383	Up	Unigene16383	Up	Unigene16383	Down	Unigene16383	Up
Unigene16386	Up	Unigene16386	Up	Unigene16386	Down	Unigene16386	Up
Unigene16431	Up	Unigene16431	Up	Unigene16431	Down	Unigene16431	Up
Unigene16447	Down	Unigene16447	Down	Unigene16447	Up	Unigene16447	Down
Unigene16454	Down	Unigene16454	Down	Unigene16454	Up	Unigene16454	Down
Unigene16461	Up	Unigene16461	Up	Unigene16461	Down	Unigene16461	Up
Unigene16476	Down	Unigene16476	Down	Unigene16476	Up	Unigene16476	Down
Unigene16477	Down	Unigene16477	Down	Unigene16477	Up	Unigene16477	Down
Unigene16590	Down	Unigene16590	Down	Unigene16590	Up	Unigene16590	Down
Unigene16655	Up	Unigene16655	Up	Unigene16655	Down	Unigene16655	Up
Unigene16752	Up	Unigene16752	Up	Unigene16752	Down	Unigene16752	Up
Unigene17371	Up	Unigene17371	Up	Unigene17371	Down	Unigene17371	Up
Unigene17462	Down	Unigene17462	Down	Unigene17462	Up	Unigene17462	Down
Unigene17482	Up	Unigene17482	Up	Unigene17482	Down	Unigene17482	Up
Unigene18039	Up	Unigene18039	Up	Unigene18039	Down	Unigene18039	Up
Unigene18250	Up	Unigene18250	Up	Unigene18250	Down	Unigene18250	Up
Unigene1890	Up	Unigene1890	Up	Unigene1890	Down	Unigene1890	Up
Unigene18912	Down	Unigene18912	Down	Unigene18912	Up	Unigene18912	Down
Unigene19388	Up	Unigene19388	Up	Unigene19388	Down	Unigene19388	Up
Unigene19389	Up	Unigene19389	Up	Unigene19389	Down	Unigene19389	Up
Unigene19446	Up	Unigene19446	Up	Unigene19446	Down	Unigene19446	Up
Unigene19502	Up	Unigene19502	Up	Unigene19502	Down	Unigene19502	Up
Unigene19542	Up	Unigene19542	Up	Unigene19542	Down	Unigene19542	Up
Unigene19565	Up	Unigene19565	Up	Unigene19565	Down	Unigene19565	Up
Unigene19594	Up	Unigene19594	Up	Unigene19594	Down	Unigene19594	Up
Unigene19603	Up	Unigene19603	Up	Unigene19603	Down	Unigene19603	Up
Unigene19652	Up	Unigene19652	Up	Unigene19652	Down	Unigene19652	Up
Unigene19781	Down	Unigene19781	Down	Unigene19781	Up	Unigene19781	Down
Unigene19852	Up	Unigene19852	Up	Unigene19852	Down	Unigene19852	Up
Unigene19947	Up	Unigene19947	Up	Unigene19947	Down	Unigene19947	Up
Unigene19960	Up	Unigene19960	Up	Unigene19960	Down	Unigene19960	Up
Unigene20049	Up	Unigene20049	Up	Unigene20049	Down	Unigene20049	Up
Unigene20096	Up	Unigene20096	Up	Unigene20096	Down	Unigene20096	Up
Unigene2021	Down	Unigene2021	Down	Unigene2021	Up	Unigene2021	Down
Unigene20416	Up	Unigene20416	Up	Unigene20416	Down	Unigene20416	Up
Unigene20514	Down	Unigene20514	Down	Unigene20514	Up	Unigene20514	Down
Unigene20521	Up	Unigene20521	Up	Unigene20521	Down	Unigene20521	Up
Unigene20527	Up	Unigene20527	Up	Unigene20527	Down	Unigene20527	Up
Unigene20580	Up	Unigene20580	Up	Unigene20580	Down	Unigene20580	Up
Unigene20622	Up	Unigene20622	Up	Unigene20622	Down	Unigene20622	Up
Unigene20636	Up	Unigene20636	Up	Unigene20636	Down	Unigene20636	Up
Unigene20654	Up	Unigene20654	Up	Unigene20654	Down	Unigene20654	Up
Unigene21005	Up	Unigene21005	Up	Unigene21005	Down	Unigene21005	Up
Unigene21028	Up	Unigene21028	Up	Unigene21028	Down	Unigene21028	Up
Unigene21044	Up	Unigene21044	Up	Unigene21044	Down	Unigene21044	Up
Unigene21258	Up	Unigene21258	Up	Unigene21258	Down	Unigene21258	Up
Unigene21280	Up	Unigene21280	Up	Unigene21280	Down	Unigene21280	Up
Unigene21323	Up	Unigene21323	Up	Unigene21323	Down	Unigene21323	Up
Unigene21356	Up	Unigene21356	Up	Unigene21356	Down	Unigene21356	Up
Unigene21420	Up	Unigene21420	Up	Unigene21420	Down	Unigene21420	Up
Unigene21422	Up	Unigene21422	Up	Unigene21422	Down	Unigene21422	Up
Unigene21529	Down	Unigene21529	Down	Unigene21529	Up	Unigene21529	Down
Unigene21613	Up	Unigene21613	Up	Unigene21613	Down	Unigene21613	Up
Unigene21874	Up	Unigene21874	Up	Unigene21874	Down	Unigene21874	Up
Unigene22075	Up	Unigene22075	Up	Unigene22075	Down	Unigene22075	Up
Unigene22096	Down	Unigene22096	Down	Unigene22096	Up	Unigene22096	Down
Unigene22113	Down	Unigene22113	Down	Unigene22113	Up	Unigene22113	Down
Unigene22115	Up	Unigene22115	Up	Unigene22115	Down	Unigene22115	Up
Unigene22130	Up	Unigene22130	Up	Unigene22130	Down	Unigene22130	Up
Unigene22345	Up	Unigene22345	Up	Unigene22345	Down	Unigene22345	Up
Unigene22371	Up	Unigene22371	Up	Unigene22371	Down	Unigene22371	Up
Unigene22381	Down	Unigene22381	Down	Unigene22381	Up	Unigene22381	Down
Unigene22410	Down	Unigene22410	Down	Unigene22410	Up	Unigene22410	Down
Unigene22481	Up	Unigene22481	Up	Unigene22481	Down	Unigene22481	Up
Unigene22554	Up	Unigene22554	Up	Unigene22554	Down	Unigene22554	Up
Unigene22700	Up	Unigene22700	Up	Unigene22700	Down	Unigene22700	Up
Unigene22828	Up	Unigene22828	Up	Unigene22828	Down	Unigene22828	Up
Unigene22874	Up	Unigene22874	Up	Unigene22874	Down	Unigene22874	Up
Unigene22966	Up	Unigene22966	Up	Unigene22966	Down	Unigene22966	Up
Unigene23042	Up	Unigene23042	Up	Unigene23042	Down	Unigene23042	Up
Unigene23150	Down	Unigene23150	Down	Unigene23150	Up	Unigene23150	Down
Unigene23324	Up	Unigene23324	Up	Unigene23324	Down	Unigene23324	Up
Unigene23381	Up	Unigene23381	Up	Unigene23381	Down	Unigene23381	Up
Unigene23408	Up	Unigene23408	Up	Unigene23408	Down	Unigene23408	Up
Unigene23446	Up	Unigene23446	Up	Unigene23446	Down	Unigene23446	Up
Unigene23467	Up	Unigene23467	Up	Unigene23467	Down	Unigene23467	Up
Unigene23643	Down	Unigene23643	Down	Unigene23643	Up	Unigene23643	Down
Unigene23732	Up	Unigene23732	Up	Unigene23732	Down	Unigene23732	Up
Unigene23791	Up	Unigene23791	Up	Unigene23791	Down	Unigene23791	Up
Unigene23797	Up	Unigene23797	Up	Unigene23797	Down	Unigene23797	Up
Unigene24026	Up	Unigene24026	Up	Unigene24026	Down	Unigene24026	Up
Unigene2409	Up	Unigene2409	Up	Unigene2409	Down	Unigene2409	Up
Unigene24384	Up	Unigene24384	Up	Unigene24384	Down	Unigene24384	Up
Unigene24400	Up	Unigene24400	Up	Unigene24400	Down	Unigene24400	Up
Unigene24964	Up	Unigene24964	Up	Unigene24964	Down	Unigene24964	Up
Unigene25027	Down	Unigene25027	Down	Unigene25027	Up	Unigene25027	Down
Unigene25035	Up	Unigene25035	Up	Unigene25035	Down	Unigene25035	Up
Unigene251	Up	Unigene251	Up	Unigene251	Down	Unigene251	Up
Unigene2527	Up	Unigene2527	Up	Unigene2527	Down	Unigene2527	Up
Unigene25442	Up	Unigene25442	Up	Unigene25442	Down	Unigene25442	Up
Unigene25477	Up	Unigene25477	Up	Unigene25477	Down	Unigene25477	Up
Unigene25496	Up	Unigene25496	Up	Unigene25496	Down	Unigene25496	Up
Unigene25513	Up	Unigene25513	Up	Unigene25513	Down	Unigene25513	Up
Unigene25697	Up	Unigene25697	Up	Unigene25697	Down	Unigene25697	Up
Unigene25708	Up	Unigene25708	Up	Unigene25708	Down	Unigene25708	Up
Unigene2577	Up	Unigene2577	Up	Unigene2577	Down	Unigene2577	Up
Unigene2586	Up	Unigene2586	Up	Unigene2586	Down	Unigene2586	Up
Unigene2587	Down	Unigene2587	Down	Unigene2587	Up	Unigene2587	Down
Unigene25880	Up	Unigene25880	Up	Unigene25880	Down	Unigene25880	Up
Unigene2589	Up	Unigene2589	Up	Unigene2589	Down	Unigene2589	Up
Unigene26205	Up	Unigene26205	Up	Unigene26205	Down	Unigene26205	Up
Unigene26237	Up	Unigene26237	Up	Unigene26237	Down	Unigene26237	Up
Unigene2625	Up	Unigene2625	Up	Unigene2625	Down	Unigene2625	Up
Unigene26478	Up	Unigene26478	Up	Unigene26478	Down	Unigene26478	Up
Unigene26748	Up	Unigene26748	Up	Unigene26748	Down	Unigene26748	Up
Unigene27082	Up	Unigene27082	Up	Unigene27082	Down	Unigene27082	Up
Unigene2712	Up	Unigene2712	Up	Unigene2712	Down	Unigene2712	Up
Unigene27127	Up	Unigene27127	Up	Unigene27127	Down	Unigene27127	Up
Unigene27182	Up	Unigene27182	Up	Unigene27182	Down	Unigene27182	Up
Unigene27229	Up	Unigene27229	Up	Unigene27229	Down	Unigene27229	Up
Unigene2725	Up	Unigene2725	Up	Unigene2725	Down	Unigene2725	Up
Unigene27301	Up	Unigene27301	Up	Unigene27301	Down	Unigene27301	Up
Unigene2735	Up	Unigene2735	Up	Unigene2735	Down	Unigene2735	Up
Unigene27567	Up	Unigene27567	Up	Unigene27567	Down	Unigene27567	Up
Unigene27577	Up	Unigene27577	Up	Unigene27577	Down	Unigene27577	Up
Unigene27626	Down	Unigene27626	Down	Unigene27626	Up	Unigene27626	Down
Unigene27673	Up	Unigene27673	Up	Unigene27673	Down	Unigene27673	Up
Unigene27704	Up	Unigene27704	Up	Unigene27704	Down	Unigene27704	Up
Unigene27726	Up	Unigene27726	Up	Unigene27726	Down	Unigene27726	Up
Unigene27831	Up	Unigene27831	Up	Unigene27831	Down	Unigene27831	Up
Unigene2797	Up	Unigene2797	Up	Unigene2797	Down	Unigene2797	Up
Unigene27990	Up	Unigene27990	Up	Unigene27990	Down	Unigene27990	Up
Unigene28004	Down	Unigene28004	Down	Unigene28004	Up	Unigene28004	Down
Unigene28064	Up	Unigene28064	Up	Unigene28064	Down	Unigene28064	Up
Unigene2807	Up	Unigene2807	Up	Unigene2807	Down	Unigene2807	Up
Unigene28138	Up	Unigene28138	Up	Unigene28138	Down	Unigene28138	Up
Unigene28225	Up	Unigene28225	Up	Unigene28225	Down	Unigene28225	Up
Unigene28391	Up	Unigene28391	Up	Unigene28391	Down	Unigene28391	Up
Unigene28577	Up	Unigene28577	Up	Unigene28577	Down	Unigene28577	Up
Unigene28670	Up	Unigene28670	Up	Unigene28670	Down	Unigene28670	Up
Unigene28766	Up	Unigene28766	Up	Unigene28766	Down	Unigene28766	Up
Unigene289	Up	Unigene289	Up	Unigene289	Down	Unigene289	Up
Unigene29419	Up	Unigene29419	Up	Unigene29419	Down	Unigene29419	Up
Unigene29798	Up	Unigene29798	Up	Unigene29798	Down	Unigene29798	Up
Unigene2981	Up	Unigene2981	Up	Unigene2981	Down	Unigene2981	Up
Unigene299	Up	Unigene299	Up	Unigene299	Down	Unigene299	Up
Unigene300	Up	Unigene300	Up	Unigene300	Down	Unigene300	Up
Unigene30333	Up	Unigene30333	Up	Unigene30333	Down	Unigene30333	Up
Unigene30441	Up	Unigene30441	Up	Unigene30441	Down	Unigene30441	Up
Unigene30456	Up	Unigene30456	Up	Unigene30456	Down	Unigene30456	Up
Unigene30461	Up	Unigene30461	Up	Unigene30461	Down	Unigene30461	Up
Unigene30512	Up	Unigene30512	Up	Unigene30512	Down	Unigene30512	Up
Unigene30567	Up	Unigene30567	Up	Unigene30567	Down	Unigene30567	Up
Unigene30660	Up	Unigene30660	Up	Unigene30660	Down	Unigene30660	Up
Unigene30678	Up	Unigene30678	Up	Unigene30678	Down	Unigene30678	Up
Unigene30692	Up	Unigene30692	Up	Unigene30692	Down	Unigene30692	Up
Unigene30744	Down	Unigene30744	Down	Unigene30744	Up	Unigene30744	Down
Unigene3081	Up	Unigene3081	Up	Unigene3081	Down	Unigene3081	Up
Unigene30822	Down	Unigene30822	Down	Unigene30822	Up	Unigene30822	Down
Unigene30829	Up	Unigene30829	Up	Unigene30829	Down	Unigene30829	Up
Unigene30845	Down	Unigene30845	Down	Unigene30845	Up	Unigene30845	Down
Unigene30916	Down	Unigene30916	Down	Unigene30916	Up	Unigene30916	Down
Unigene30941	Up	Unigene30941	Up	Unigene30941	Down	Unigene30941	Up
Unigene30982	Up	Unigene30982	Up	Unigene30982	Down	Unigene30982	Up
Unigene30995	Up	Unigene30995	Up	Unigene30995	Down	Unigene30995	Up
Unigene30997	Down	Unigene30997	Down	Unigene30997	Up	Unigene30997	Down
Unigene31081	Up	Unigene31081	Up	Unigene31081	Down	Unigene31081	Up
Unigene3117	Up	Unigene3117	Up	Unigene3117	Down	Unigene3117	Up
Unigene31219	Up	Unigene31219	Up	Unigene31219	Down	Unigene31219	Up
Unigene31276	Up	Unigene31276	Up	Unigene31276	Down	Unigene31276	Up
Unigene3130	Up	Unigene3130	Up	Unigene3130	Down	Unigene3130	Up
Unigene3131	Up	Unigene3131	Up	Unigene3131	Down	Unigene3131	Up
Unigene31315	Down	Unigene31315	Down	Unigene31315	Up	Unigene31315	Down
Unigene31335	Down	Unigene31335	Down	Unigene31335	Up	Unigene31335	Down
Unigene31434	Down	Unigene31434	Down	Unigene31434	Up	Unigene31434	Down
Unigene31441	Up	Unigene31441	Up	Unigene31441	Down	Unigene31441	Up
Unigene31486	Up	Unigene31486	Up	Unigene31486	Down	Unigene31486	Up
Unigene31577	Down	Unigene31577	Down	Unigene31577	Up	Unigene31577	Down
Unigene31591	Up	Unigene31591	Up	Unigene31591	Down	Unigene31591	Up
Unigene31665	Down	Unigene31665	Down	Unigene31665	Up	Unigene31665	Down
Unigene31707	Up	Unigene31707	Up	Unigene31707	Down	Unigene31707	Up
Unigene31774	Up	Unigene31774	Up	Unigene31774	Down	Unigene31774	Up
Unigene31979	Up	Unigene31979	Up	Unigene31979	Down	Unigene31979	Up
Unigene32117	Up	Unigene32117	Up	Unigene32117	Down	Unigene32117	Up
Unigene3229	Up	Unigene3229	Up	Unigene3229	Down	Unigene3229	Up
Unigene32692	Up	Unigene32692	Up	Unigene32692	Down	Unigene32692	Up
Unigene3272	Up	Unigene3272	Up	Unigene3272	Down	Unigene3272	Up
Unigene33026	Up	Unigene33026	Up	Unigene33026	Down	Unigene33026	Up
Unigene33030	Up	Unigene33030	Up	Unigene33030	Down	Unigene33030	Up
Unigene33180	Up	Unigene33180	Up	Unigene33180	Down	Unigene33180	Up
Unigene33377	Up	Unigene33377	Up	Unigene33377	Down	Unigene33377	Up
Unigene33770	Up	Unigene33770	Up	Unigene33770	Down	Unigene33770	Up
Unigene3395	Up	Unigene3395	Up	Unigene3395	Down	Unigene3395	Up
Unigene34083	Up	Unigene34083	Up	Unigene34083	Down	Unigene34083	Up
Unigene34229	Up	Unigene34229	Up	Unigene34229	Down	Unigene34229	Up
Unigene34481	Up	Unigene34481	Up	Unigene34481	Down	Unigene34481	Up
Unigene34509	Up	Unigene34509	Up	Unigene34509	Down	Unigene34509	Up
Unigene3466	Up	Unigene3466	Up	Unigene3466	Down	Unigene3466	Up
Unigene34673	Down	Unigene34673	Down	Unigene34673	Up	Unigene34673	Down
Unigene34781	Up	Unigene34781	Up	Unigene34781	Down	Unigene34781	Up
Unigene3492	Up	Unigene3492	Up	Unigene3492	Down	Unigene3492	Up
Unigene34942	Up	Unigene34942	Up	Unigene34942	Down	Unigene34942	Up
Unigene34994	Up	Unigene34994	Up	Unigene34994	Down	Unigene34994	Up
Unigene35194	Up	Unigene35194	Up	Unigene35194	Down	Unigene35194	Up
Unigene35258	Up	Unigene35258	Up	Unigene35258	Down	Unigene35258	Up
Unigene35322	Up	Unigene35322	Up	Unigene35322	Down	Unigene35322	Up
Unigene35361	Down	Unigene35361	Down	Unigene35361	Up	Unigene35361	Down
Unigene35371	Up	Unigene35371	Up	Unigene35371	Down	Unigene35371	Up
Unigene35406	Down	Unigene35406	Down	Unigene35406	Up	Unigene35406	Down
Unigene35413	Up	Unigene35413	Up	Unigene35413	Down	Unigene35413	Up
Unigene35462	Up	Unigene35462	Up	Unigene35462	Down	Unigene35462	Up
Unigene35476	Up	Unigene35476	Up	Unigene35476	Down	Unigene35476	Up
Unigene35527	Up	Unigene35527	Up	Unigene35527	Down	Unigene35527	Up
Unigene36198	Up	Unigene36198	Up	Unigene36198	Down	Unigene36198	Up
Unigene36216	Down	Unigene36216	Down	Unigene36216	Up	Unigene36216	Down
Unigene36237	Down	Unigene36237	Down	Unigene36237	Up	Unigene36237	Down
Unigene3625	Up	Unigene3625	Up	Unigene3625	Down	Unigene3625	Up
Unigene363	Up	Unigene363	Up	Unigene363	Down	Unigene363	Up
Unigene36581	Up	Unigene36581	Up	Unigene36581	Down	Unigene36581	Up
Unigene36635	Up	Unigene36635	Up	Unigene36635	Down	Unigene36635	Up
Unigene3666	Up	Unigene3666	Up	Unigene3666	Down	Unigene3666	Up
Unigene36892	Up	Unigene36892	Up	Unigene36892	Down	Unigene36892	Up
Unigene37131	Up	Unigene37131	Up	Unigene37131	Down	Unigene37131	Up
Unigene37140	Down	Unigene37140	Down	Unigene37140	Up	Unigene37140	Down
Unigene3715	Up	Unigene3715	Up	Unigene3715	Down	Unigene3715	Up
Unigene37166	Down	Unigene37166	Down	Unigene37166	Up	Unigene37166	Down
Unigene37167	Down	Unigene37167	Down	Unigene37167	Up	Unigene37167	Down
Unigene37181	Down	Unigene37181	Down	Unigene37181	Up	Unigene37181	Down
Unigene37240	Down	Unigene37240	Down	Unigene37240	Up	Unigene37240	Down
Unigene37243	Up	Unigene37243	Up	Unigene37243	Down	Unigene37243	Up
Unigene37298	Up	Unigene37298	Up	Unigene37298	Down	Unigene37298	Up
Unigene3730	Down	Unigene3730	Down	Unigene3730	Up	Unigene3730	Down
Unigene37303	Up	Unigene37303	Up	Unigene37303	Down	Unigene37303	Up
Unigene37319	Up	Unigene37319	Up	Unigene37319	Down	Unigene37319	Up
Unigene37442	Up	Unigene37442	Up	Unigene37442	Down	Unigene37442	Up
Unigene37472	Down	Unigene37472	Down	Unigene37472	Up	Unigene37472	Down
Unigene3749	Down	Unigene3749	Down	Unigene3749	Up	Unigene3749	Down
Unigene37551	Up	Unigene37551	Up	Unigene37551	Down	Unigene37551	Up
Unigene37577	Up	Unigene37577	Up	Unigene37577	Down	Unigene37577	Up
Unigene3763	Up	Unigene3763	Up	Unigene3763	Down	Unigene3763	Up
Unigene37796	Up	Unigene37796	Up	Unigene37796	Down	Unigene37796	Up
Unigene38054	Up	Unigene38054	Up	Unigene38054	Down	Unigene38054	Up
Unigene38059	Up	Unigene38059	Up	Unigene38059	Down	Unigene38059	Up
Unigene38099	Up	Unigene38099	Up	Unigene38099	Down	Unigene38099	Up
Unigene3816	Up	Unigene3816	Up	Unigene3816	Down	Unigene3816	Up
Unigene38217	Down	Unigene38217	Down	Unigene38217	Up	Unigene38217
Unigene38237	Up	Unigene38237	Up	Unigene38237	Down	Unigene38237	Up
Unigene38324	Down	Unigene38324	Down	Unigene38324	Up	Unigene38324	Down
Unigene38380	Up	Unigene38380	Up	Unigene38380	Down	Unigene38380	Up
Unigene38425	Up	Unigene38425	Up	Unigene38425	Down	Unigene38425	Up
Unigene38431	Up	Unigene38431	Up	Unigene38431	Down	Unigene38431	Up
Unigene3856	Up	Unigene3856	Up	Unigene3856	Down	Unigene3856	Up
Unigene38621	Up	Unigene38621	Up	Unigene38621	Down	Unigene38621	Up
Unigene38633	Down	Unigene38633	Down	Unigene38633	Up	Unigene38633	Down
Unigene38673	Up	Unigene38673	Up	Unigene38673	Down	Unigene38673	Up
Unigene38724	Up	Unigene38724	Up	Unigene38724	Down	Unigene38724	Up
Unigene38859	Up	Unigene38859	Up	Unigene38859	Down	Unigene38859	Up
Unigene38932	Up	Unigene38932	Up	Unigene38932	Down	Unigene38932	Up
Unigene38933	Up	Unigene38933	Up	Unigene38933	Down	Unigene38933	Up
Unigene38991	Up	Unigene38991	Up	Unigene38991	Down	Unigene38991	Up
Unigene39017	Down	Unigene39017	Down	Unigene39017	Up	Unigene39017	Down
Unigene39133	Up	Unigene39133	Up	Unigene39133	Down	Unigene39133	Up
Unigene39184	Up	Unigene39184	Up	Unigene39184	Down	Unigene39184	Up
Unigene39324	Up	Unigene39324	Up	Unigene39324	Down	Unigene39324	Up
Unigene39325	Up	Unigene39325	Up	Unigene39325	Down	Unigene39325	Up
Unigene39361	Up	Unigene39361	Up	Unigene39361	Down	Unigene39361	Up
Unigene39439	Up	Unigene39439	Up	Unigene39439	Down	Unigene39439	Up
Unigene39443	Down	Unigene39443	Down	Unigene39443	Up	Unigene39443	Down
Unigene39958	Up	Unigene39958	Up	Unigene39958	Down	Unigene39958	Up
Unigene40196	Up	Unigene40196	Up	Unigene40196	Down	Unigene40196	Up
Unigene40225	Up	Unigene40225	Up	Unigene40225	Down	Unigene40225	Up
Unigene403	Up	Unigene403	Up	Unigene403	Down	Unigene403	Up
Unigene40363	Up	Unigene40363	Up	Unigene40363	Down	Unigene40363	Up
Unigene40437	Up	Unigene40437	Up	Unigene40437	Down	Unigene40437	Up
Unigene40475	Up	Unigene40475	Up	Unigene40475	Down	Unigene40475	Up
Unigene40495	Up	Unigene40495	Up	Unigene40495	Down	Unigene40495	Up
Unigene40517	Up	Unigene40517	Up	Unigene40517	Down	Unigene40517	Up
Unigene40587	Up	Unigene40587	Up	Unigene40587	Down	Unigene40587	Up
Unigene40683	Down	Unigene40683	Down	Unigene40683	Up	Unigene40683	Down
Unigene40965	Up	Unigene40965	Up	Unigene40965	Down	Unigene40965	Up
Unigene41042	Up	Unigene41042	Up	Unigene41042	Down	Unigene41042	Up
Unigene412	Down	Unigene412	Down	Unigene412	Up	Unigene412	Down
Unigene41246	Up	Unigene41246	Up	Unigene41246	Down	Unigene41246	Up
Unigene41283	Up	Unigene41283	Up	Unigene41283	Down	Unigene41283	Up
Unigene41390	Down	Unigene41390	Down	Unigene41390	Up	Unigene41390	Down
Unigene41400	Up	Unigene41400	Up	Unigene41400	Down	Unigene41400	Up
Unigene41435	Up	Unigene41435	Up	Unigene41435	Down	Unigene41435	Up
Unigene41478	Up	Unigene41478	Up	Unigene41478	Down	Unigene41478	Up
Unigene41479	Up	Unigene41479	Up	Unigene41479	Down	Unigene41479	Up
Unigene41509	Up	Unigene41509	Up	Unigene41509	Down	Unigene41509	Up
Unigene41511	Up	Unigene41511	Up	Unigene41511	Down	Unigene41511	Up
Unigene41568	Up	Unigene41568	Up	Unigene41568	Down	Unigene41568	Up
Unigene41638	Down	Unigene41638	Down	Unigene41638	Up	Unigene41638	Down
Unigene41649	Up	Unigene41649	Up	Unigene41649	Down	Unigene41649	Up
Unigene41671	Up	Unigene41671	Up	Unigene41671	Down	Unigene41671	Up
Unigene41673	Up	Unigene41673	Up	Unigene41673	Down	Unigene41673	Up
Unigene42058	Up	Unigene42058	Up	Unigene42058	Down	Unigene42058	Up
Unigene42353	Up	Unigene42353	Up	Unigene42353	Down	Unigene42353	Up
Unigene42452	Up	Unigene42452	Up	Unigene42452	Down	Unigene42452	Up
Unigene42578	Up	Unigene42578	Up	Unigene42578	Down	Unigene42578	Up
Unigene426	Up	Unigene426	Up	Unigene426	Down	Unigene426	Up
Unigene42645	Up	Unigene42645	Up	Unigene42645	Down	Unigene42645	Up
Unigene42669	Up	Unigene42669	Up	Unigene42669	Down	Unigene42669	Up
Unigene42675	Up	Unigene42675	Up	Unigene42675	Down	Unigene42675	Up
Unigene42706	Up	Unigene42706	Up	Unigene42706	Down	Unigene42706	Up
Unigene42808	Up	Unigene42808	Up	Unigene42808	Down	Unigene42808	Up
Unigene42888	Up	Unigene42888	Up	Unigene42888	Down	Unigene42888	Up
Unigene42919	Up	Unigene42919	Up	Unigene42919	Down	Unigene42919	Up
Unigene42937	Down	Unigene42937	Down	Unigene42937	Up	Unigene42937	Down
Unigene43057	Up	Unigene43057	Up	Unigene43057	Down	Unigene43057	Up
Unigene43083	Up	Unigene43083	Up	Unigene43083	Down	Unigene43083	Up
Unigene43090	Up	Unigene43090	Up	Unigene43090	Down	Unigene43090	Up
Unigene43138	Up	Unigene43138	Up	Unigene43138	Down	Unigene43138	Up
Unigene43144	Up	Unigene43144	Up	Unigene43144	Down	Unigene43144	Up
Unigene43352	Up	Unigene43352	Up	Unigene43352	Down	Unigene43352	Up
Unigene43370	Up	Unigene43370	Up	Unigene43370	Down	Unigene43370	Up
Unigene43439	Up	Unigene43439	Up	Unigene43439	Down	Unigene43439	Up
Unigene43442	Down	Unigene43442	Down	Unigene43442	Up	Unigene43442	Down
Unigene43589	Up	Unigene43589	Up	Unigene43589	Down	Unigene43589	Up
Unigene436	Up	Unigene436	Up	Unigene436	Down	Unigene436	Up
Unigene43768	Up	Unigene43768	Up	Unigene43768	Down	Unigene43768	Up
Unigene4402	Up	Unigene4402	Up	Unigene4402	Down	Unigene4402	Up
Unigene4420	Up	Unigene4420	Up	Unigene4420	Down	Unigene4420	Up
Unigene4499	Up	Unigene4499	Up	Unigene4499	Down	Unigene4499	Up
Unigene4553	Up	Unigene4553	Up	Unigene4553	Down	Unigene4553	Up
Unigene479	Up	Unigene479	Up	Unigene479	Down	Unigene479	Up
Unigene4990	Down	Unigene4990	Down	Unigene4990	Up	Unigene4990	Down
Unigene5000	Up	Unigene5000	Up	Unigene5000	Down	Unigene5000	Up
Unigene5093	Up	Unigene5093	Up	Unigene5093	Down	Unigene5093	Up
Unigene5170	Down	Unigene5170	Down	Unigene5170	Up	Unigene5170	Down
Unigene5188	Up	Unigene5188	Up	Unigene5188	Down	Unigene5188	Up
Unigene5220	Up	Unigene5220	Up	Unigene5220	Down	Unigene5220	Up
Unigene5307	Up	Unigene5307	Up	Unigene5307	Down	Unigene5307	Up
Unigene5462	Up	Unigene5462	Up	Unigene5462	Down	Unigene5462	Up
Unigene5492	Up	Unigene5492	Up	Unigene5492	Down	Unigene5492	Up
Unigene5517	Up	Unigene5517	Up	Unigene5517	Down	Unigene5517	Up
Unigene5546	Down	Unigene5546	Down	Unigene5546	Up	Unigene5546	Down
Unigene576	Down	Unigene576	Down	Unigene576	Up	Unigene576	Down
Unigene6229	Up	Unigene6229	Up	Unigene6229	Down	Unigene6229	Up
Unigene6288	Up	Unigene6288	Up	Unigene6288	Down	Unigene6288	Up
Unigene6302	Up	Unigene6302	Up	Unigene6302	Down	Unigene6302	Up
Unigene6457	Up	Unigene6457	Up	Unigene6457	Down	Unigene6457	Up
Unigene67	Up	Unigene67	Up	Unigene67	Down	Unigene67	Up
Unigene6705	Up	Unigene6705	Up	Unigene6705	Down	Unigene6705	Up
Unigene6726	Up	Unigene6726	Up	Unigene6726	Down	Unigene6726	Up
Unigene6752	Down	Unigene6752	Down	Unigene6752	Up	Unigene6752	Down
Unigene6792	Up	Unigene6792	Up	Unigene6792	Down	Unigene6792	Up
Unigene6800	Up	Unigene6800	Up	Unigene6800	Down	Unigene6800	Up
Unigene6911	Up	Unigene6911	Up	Unigene6911	Down	Unigene6911	Up
Unigene7034	Up	Unigene7034	Up	Unigene7034	Down	Unigene7034	Up
Unigene706	Up	Unigene706	Up	Unigene706	Down	Unigene706	Up
Unigene7119	Up	Unigene7119	Up	Unigene7119	Down	Unigene7119	Up
Unigene7158	Up	Unigene7158	Up	Unigene7158	Down	Unigene7158	Up
Unigene7208	Up	Unigene7208	Up	Unigene7208	Down	Unigene7208	Up
Unigene726	Up	Unigene726	Up	Unigene726	Down	Unigene726	Up
Unigene7316	Up	Unigene7316	Up	Unigene7316	Down	Unigene7316	Up
Unigene7335	Up	Unigene7335	Up	Unigene7335	Down	Unigene7335	Up
Unigene7344	Up	Unigene7344	Up	Unigene7344	Down	Unigene7344	Up
Unigene7383	Up	Unigene7383	Up	Unigene7383	Down	Unigene7383	Up
Unigene7443	Down	Unigene7443	Down	Unigene7443	Up	Unigene7443	Down
Unigene7534	Up	Unigene7534	Up	Unigene7534	Down	Unigene7534	Up
Unigene764	Up	Unigene764	Up	Unigene764	Down	Unigene764	Up
Unigene7747	Up	Unigene7747	Up	Unigene7747	Down	Unigene7747	Up
Unigene776	Down	Unigene776	Down	Unigene776	Up	Unigene776	Down
Unigene7792	Up	Unigene7792	Up	Unigene7792	Down	Unigene7792	Up
Unigene7951	Down	Unigene7951	Down	Unigene7951	Up	Unigene7951	Down
Unigene7993	Up	Unigene7993	Up	Unigene7993	Down	Unigene7993	Up
Unigene8010	Up	Unigene8010	Up	Unigene8010	Down	Unigene8010	Up
Unigene8126	Up	Unigene8126	Up	Unigene8126	Down	Unigene8126	Up
Unigene8221	Down	Unigene8221	Down	Unigene8221	Up	Unigene8221	Down
Unigene831	Up	Unigene831	Up	Unigene831	Down	Unigene831	Up
Unigene8339	Down	Unigene8339	Down	Unigene8339	Up	Unigene8339	Down
Unigene835	Up	Unigene835	Up	Unigene835	Down	Unigene835	Up
Unigene8368	Up	Unigene8368	Up	Unigene8368	Down	Unigene8368	Up
Unigene844	Up	Unigene844	Up	Unigene844	Down	Unigene844	Up
Unigene8548	Up	Unigene8548	Up	Unigene8548	Down	Unigene8548	Up
Unigene8666	Up	Unigene8666	Up	Unigene8666	Down	Unigene8666	Up
Unigene8722	Up	Unigene8722	Up	Unigene8722	Down	Unigene8722	Up
Unigene8759	Up	Unigene8759	Up	Unigene8759	Down	Unigene8759	Up
Unigene8773	Up	Unigene8773	Up	Unigene8773	Down	Unigene8773	Up
Unigene8787	Up	Unigene8787	Up	Unigene8787	Down	Unigene8787	Up
Unigene8809	Up	Unigene8809	Up	Unigene8809	Down	Unigene8809	Up
Unigene8821	Up	Unigene8821	Up	Unigene8821	Down	Unigene8821	Up
Unigene8837	Down	Unigene8837	Down	Unigene8837	Up	Unigene8837	Down
Unigene887	Up	Unigene887	Up	Unigene887	Down	Unigene887	Up
Unigene9	Up	Unigene9	Up	Unigene9	Down	Unigene9	Up
Unigene9001	Up	Unigene9001	Up	Unigene9001	Down	Unigene9001	Up
Unigene9074	Up	Unigene9074	Up	Unigene9074	Down	Unigene9074	Up
Unigene9085	Up	Unigene9085	Up	Unigene9085	Down	Unigene9085	Up
Unigene9141	Up	Unigene9141	Up	Unigene9141	Down	Unigene9141	Up
Unigene9206	Up	Unigene9206	Up	Unigene9206	Down	Unigene9206	Up
Unigene921	Up	Unigene921	Up	Unigene921	Down	Unigene921	Up
Unigene9216	Up	Unigene9216	Up	Unigene9216	Down	Unigene9216	Up
Unigene9245	Up	Unigene9245	Up	Unigene9245	Down	Unigene9245	Up
Unigene9269	Up	Unigene9269	Up	Unigene9269	Down	Unigene9269	Up
Unigene9311	Up	Unigene9311	Up	Unigene9311	Down	Unigene9311	Up
Unigene9312	Up	Unigene9312	Up	Unigene9312	Down	Unigene9312	Up
Unigene9338	Up	Unigene9338	Up	Unigene9338	Down	Unigene9338	Up
Unigene9399	Up	Unigene9399	Up	Unigene9399	Down	Unigene9399	Up
Unigene9455	Up	Unigene9455	Up	Unigene9455	Down	Unigene9455	Up
Unigene9476	Up	Unigene9476	Up	Unigene9476	Down	Unigene9476	Up
Unigene9514	Up	Unigene9514	Up	Unigene9514	Down	Unigene9514	Up
Unigene962	Up	Unigene962	Up	Unigene962	Down	Unigene962	Up
Unigene9638	Up	Unigene9638	Up	Unigene9638	Down	Unigene9638	Up
Unigene9665	Up	Unigene9665	Up	Unigene9665	Down	Unigene9665	Up
Unigene969	Up	Unigene969	Up	Unigene969	Down	Unigene969	Up
Unigene9699	Up	Unigene9699	Up	Unigene9699	Down	Unigene9699	Up
Unigene9725	Up	Unigene9725	Up	Unigene9725	Down	Unigene9725	Up
Unigene9817	Down	Unigene9817	Down	Unigene9817	Up	Unigene9817	Down
Unigene9945	Up	Unigene9945	Up	Unigene9945	Down	Unigene9945	Up
[truncated: 63 more columns]

## Sheet: common in 3
F_iv.veg. vs M_iv.veg.		F_iv.veg. vs M_nat.gen.		F_iv.veg. vs F_nat.gen.		94		F_iv.veg. vs M_nat.gen.		F_nat.gen. vs M_iv.veg.		M_iv.veg. vs M_nat.gen.		65		F_iv.veg. vs F_nat.gen.		F_nat.gen. vs M_iv.veg.		F_nat.gen. vs M_nat.gen.		137	F_iv.veg. vs F_nat.gen.		F_nat.gen. vs M_iv.veg.		Miv vs Mnathab		32		F_iv.veg. vs M_nat.gen.		F_iv.veg. vs F_nat.gen.		M_iv.veg. vs M_nat.gen.		66		F_iv.veg. vs M_iv.veg.		F_nat.gen. vs M_iv.veg.		M_iv.veg. vs M_nat.gen.		61		F_iv.veg. vs M_nat.gen.		M_iv.veg. vs M_nat.gen.
CL10096.Contig1	Up	CL10096.Contig1	Up	CL10096.Contig1	Up			CL10532.Contig1	Up	CL10532.Contig1	Down	CL10532.Contig1	Up			CL10104.Contig1	Up	CL10104.Contig1	Down	CL10104.Contig1	Down		CL1289.Contig2	Up	CL1289.Contig2	Down	CL1289.Contig2	Up			CL10088.Contig2	Up	CL10088.Contig2	Up	CL10088.Contig2	Up			CL10170.Contig2	Down	CL10170.Contig2	Down	CL10170.Contig2	Up			CL10438.Contig2	Up	CL10438.Contig2
CL10173.Contig1	Down	CL10173.Contig1	Down	CL10173.Contig1	Down			CL11212.Contig2	Down	CL11212.Contig2	Up	CL11212.Contig2	Down			CL10631.Contig1	Up	CL10631.Contig1	Down	CL10631.Contig1	Down		CL1537.Contig1	Up	CL1537.Contig1	Down	CL1537.Contig1	Up			CL10621.Contig2	Up	CL10621.Contig2	Up	CL10621.Contig2	Up			CL10362.Contig1	Down	CL10362.Contig1	Down	CL10362.Contig1	Up			CL1745.Contig1	Up	CL1745.Contig1
CL10834.Contig1	Up	CL10834.Contig1	Up	CL10834.Contig1	Up			CL1132.Contig1	Up	CL1132.Contig1	Down	CL1132.Contig1	Up			CL10680.Contig1	Up	CL10680.Contig1	Down	CL10680.Contig1	Down		CL1635.Contig2	Up	CL1635.Contig2	Down	CL1635.Contig2	Up			CL1424.Contig1	Up	CL1424.Contig1	Up	CL1424.Contig1	Up			CL1109.Contig1	Down	CL1109.Contig1	Down	CL1109.Contig1	Up			CL2971.Contig2	Down	CL2971.Contig2
CL1218.Contig1	Down	CL1218.Contig1	Down	CL1218.Contig1	Down			CL1274.Contig1	Up	CL1274.Contig1	Down	CL1274.Contig1	Up			CL115.Contig6	Up	CL115.Contig6	Down	CL115.Contig6	Down		CL2512.Contig2	Up	CL2512.Contig2	Down	CL2512.Contig2	Up			CL1647.Contig3	Down	CL1647.Contig3	Down	CL1647.Contig3	Down			CL1356.Contig1	Down	CL1356.Contig1	Down	CL1356.Contig1	Up			CL36.Contig1	Down	CL36.Contig1
CL1289.Contig1	Up	CL1289.Contig1	Up	CL1289.Contig1	Up			CL1889.Contig2	Down	CL1889.Contig2	Up	CL1889.Contig2	Down			CL1204.Contig2	Up	CL1204.Contig2	Down	CL1204.Contig2	Down		CL3024.Contig2	Up	CL3024.Contig2	Down	CL3024.Contig2	Up			CL3010.Contig2	Up	CL3010.Contig2	Up	CL3010.Contig2	Up			CL1507.Contig1	Down	CL1507.Contig1	Down	CL1507.Contig1	Up			CL4244.Contig1	Up	CL4244.Contig1
CL1544.Contig1	Up	CL1544.Contig1	Up	CL1544.Contig1	Up			CL1909.Contig1	Up	CL1909.Contig1	Down	CL1909.Contig1	Up			CL1204.Contig3	Up	CL1204.Contig3	Down	CL1204.Contig3	Down		CL3987.Contig1	Down	CL3987.Contig1	Up	CL3987.Contig1	Down			CL3146.Contig1	Down	CL3146.Contig1	Down	CL3146.Contig1	Down			CL2234.Contig3	Down	CL2234.Contig3	Down	CL2234.Contig3	Up			CL5701.Contig2	Up	CL5701.Contig2
CL1963.Contig1	Up	CL1963.Contig1	Up	CL1963.Contig1	Up			CL1921.Contig10	Down	CL1921.Contig10	Up	CL1921.Contig10	Down			CL1984.Contig1	Up	CL1984.Contig1	Down	CL1984.Contig1	Down		CL4510.Contig1	Down	CL4510.Contig1	Up	CL4510.Contig1	Down			CL3158.Contig1	Up	CL3158.Contig1	Up	CL3158.Contig1	Up			CL3276.Contig3	Down	CL3276.Contig3	Down	CL3276.Contig3	Up			CL6164.Contig2	Up	CL6164.Contig2
CL2357.Contig2	Up	CL2357.Contig2	Up	CL2357.Contig2	Up			CL2656.Contig1	Down	CL2656.Contig1	Up	CL2656.Contig1	Down			CL2156.Contig1	Up	CL2156.Contig1	Down	CL2156.Contig1	Down		CL4912.Contig2	Up	CL4912.Contig2	Down	CL4912.Contig2	Up			CL3702.Contig1	Up	CL3702.Contig1	Up	CL3702.Contig1	Up			CL385.Contig1	Down	CL385.Contig1	Down	CL385.Contig1	Up			CL691.Contig1	Up	CL691.Contig1
CL2734.Contig5	Down	CL2734.Contig5	Down	CL2734.Contig5	Down			CL4069.Contig2	Down	CL4069.Contig2	Up	CL4069.Contig2	Down			CL2317.Contig2	Up	CL2317.Contig2	Down	CL2317.Contig2	Down		CL5586.Contig1	Down	CL5586.Contig1	Up	CL5586.Contig1	Down			CL3702.Contig2	Up	CL3702.Contig2	Up	CL3702.Contig2	Up			CL385.Contig2	Down	CL385.Contig2	Down	CL385.Contig2	Up			CL744.Contig14	Up	CL744.Contig14
CL3072.Contig1	Down	CL3072.Contig1	Down	CL3072.Contig1	Down			CL4627.Contig1	Up	CL4627.Contig1	Down	CL4627.Contig1	Up			CL2443.Contig4	Up	CL2443.Contig4	Down	CL2443.Contig4	Down		CL6324.Contig1	Up	CL6324.Contig1	Down	CL6324.Contig1	Up			CL4379.Contig1	Up	CL4379.Contig1	Up	CL4379.Contig1	Up			CL4185.Contig1	Down	CL4185.Contig1	Down	CL4185.Contig1	Up			CL744.Contig2	Up	CL744.Contig2
CL3499.Contig1	Down	CL3499.Contig1	Down	CL3499.Contig1	Down			CL5148.Contig1	Down	CL5148.Contig1	Up	CL5148.Contig1	Down			CL254.Contig1	Up	CL254.Contig1	Down	CL254.Contig1	Down		CL7200.Contig1	Down	CL7200.Contig1	Up	CL7200.Contig1	Down			CL5378.Contig3	Up	CL5378.Contig3	Up	CL5378.Contig3	Up			CL4490.Contig1	Down	CL4490.Contig1	Down	CL4490.Contig1	Up			CL8515.Contig2	Up	CL8515.Contig2
CL352.Contig1	Down	CL352.Contig1	Down	CL352.Contig1	Down			CL5868.Contig1	Down	CL5868.Contig1	Up	CL5868.Contig1	Down			CL254.Contig3	Up	CL254.Contig3	Down	CL254.Contig3	Down		CL9928.Contig1	Down	CL9928.Contig1	Up	CL9928.Contig1	Down			CL5947.Contig1	Up	CL5947.Contig1	Up	CL5947.Contig1	Up			CL4589.Contig1	Down	CL4589.Contig1	Down	CL4589.Contig1	Up			CL9543.Contig2	Down	CL9543.Contig2
CL3587.Contig2	Up	CL3587.Contig2	Up	CL3587.Contig2	Up			CL6077.Contig1	Down	CL6077.Contig1	Up	CL6077.Contig1	Down			CL2776.Contig1	Up	CL2776.Contig1	Down	CL2776.Contig1	Down		CL9983.Contig1	Up	CL9983.Contig1	Down	CL9983.Contig1	Up			CL7058.Contig1	Up	CL7058.Contig1	Up	CL7058.Contig1	Up			CL5032.Contig1	Down	CL5032.Contig1	Down	CL5032.Contig1	Up			Unigene10196	Up	Unigene10196
CL4545.Contig2	Up	CL4545.Contig2	Up	CL4545.Contig2	Up			CL8328.Contig1	Down	CL8328.Contig1	Up	CL8328.Contig1	Down			CL3266.Contig1	Up	CL3266.Contig1	Down	CL3266.Contig1	Down		Unigene11542	Up	Unigene11542	Down	Unigene11542	Up			CL7625.Contig2	Up	CL7625.Contig2	Up	CL7625.Contig2	Up			CL5148.Contig2	Up	CL5148.Contig2	Up	CL5148.Contig2	Down			Unigene11479	Up	Unigene11479
CL4675.Contig1	Up	CL4675.Contig1	Up	CL4675.Contig1	Up			CL8634.Contig2	Down	CL8634.Contig2	Up	CL8634.Contig2	Down			CL3514.Contig2	Up	CL3514.Contig2	Down	CL3514.Contig2	Down		Unigene11587	Up	Unigene11587	Down	Unigene11587	Up			CL8031.Contig2	Down	CL8031.Contig2	Down	CL8031.Contig2	Down			CL5222.Contig3	Down	CL5222.Contig3	Down	CL5222.Contig3	Up			Unigene11485	Up	Unigene11485
CL488.Contig1	Down	CL488.Contig1	Down	CL488.Contig1	Down			Unigene10059	Up	Unigene10059	Down	Unigene10059	Up			CL3743.Contig1	Up	CL3743.Contig1	Down	CL3743.Contig1	Down		Unigene1529	Up	Unigene1529	Down	Unigene1529	Up			CL8240.Contig1	Down	CL8240.Contig1	Down	CL8240.Contig1	Down			CL6012.Contig2	Down	CL6012.Contig2	Down	CL6012.Contig2	Up			Unigene13259	Up	Unigene13259
CL5135.Contig1	Up	CL5135.Contig1	Up	CL5135.Contig1	Up			Unigene10468	Up	Unigene10468	Down	Unigene10468	Up			CL3824.Contig1	Up	CL3824.Contig1	Down	CL3824.Contig1	Down		Unigene15838	Up	Unigene15838	Down	Unigene15838	Up			CL95.Contig7	Up	CL95.Contig7	Up	CL95.Contig7	Up			CL6958.Contig2	Down	CL6958.Contig2	Down	CL6958.Contig2	Up			Unigene13762	Up	Unigene13762
CL5902.Contig1	Up	CL5902.Contig1	Up	CL5902.Contig1	Up			Unigene10594	Up	Unigene10594	Down	Unigene10594	Up			CL3864.Contig1	Up	CL3864.Contig1	Down	CL3864.Contig1	Down		Unigene18715	Down	Unigene18715	Up	Unigene18715	Down			CL9957.Contig1	Up	CL9957.Contig1	Up	CL9957.Contig1	Up			CL7292.Contig1	Down	CL7292.Contig1	Down	CL7292.Contig1	Up			Unigene14623	Up	Unigene14623
CL5902.Contig2	Up	CL5902.Contig2	Up	CL5902.Contig2	Up			Unigene11281	Down	Unigene11281	Up	Unigene11281	Down			CL4007.Contig1	Up	CL4007.Contig1	Down	CL4007.Contig1	Down		Unigene1917	Up	Unigene1917	Down	Unigene1917	Up			Unigene10864	Up	Unigene10864	Up	Unigene10864	Up			CL7292.Contig2	Down	CL7292.Contig2	Down	CL7292.Contig2	Up			Unigene16844	Up	Unigene16844
CL6025.Contig2	Up	CL6025.Contig2	Up	CL6025.Contig2	Up			Unigene11907	Up	Unigene11907	Down	Unigene11907	Up			CL4007.Contig2	Up	CL4007.Contig2	Down	CL4007.Contig2	Down		Unigene2230	Down	Unigene2230	Up	Unigene2230	Down			Unigene11219	Down	Unigene11219	Down	Unigene11219	Down			CL7343.Contig1	Up	CL7343.Contig1	Up	CL7343.Contig1	Down			Unigene17073	Up	Unigene17073
CL628.Contig1	Up	CL628.Contig1	Up	CL628.Contig1	Up			Unigene1203	Up	Unigene1203	Down	Unigene1203	Up			CL4007.Contig3	Up	CL4007.Contig3	Down	CL4007.Contig3	Down		Unigene23768	Down	Unigene23768	Up	Unigene23768	Down			Unigene11315	Down	Unigene11315	Down	Unigene11315	Down			CL7415.Contig1	Down	CL7415.Contig1	Down	CL7415.Contig1	Up			Unigene1839	Up	Unigene1839
CL6532.Contig1	Up	CL6532.Contig1	Up	CL6532.Contig1	Up			Unigene12144	Up	Unigene12144	Down	Unigene12144	Up			CL4677.Contig2	Up	CL4677.Contig2	Down	CL4677.Contig2	Down		Unigene27682	Up	Unigene27682	Down	Unigene27682	Up			Unigene1209	Up	Unigene1209	Up	Unigene1209	Up			CL7966.Contig1	Down	CL7966.Contig1	Down	CL7966.Contig1	Up			Unigene22102	Up	Unigene22102
CL6532.Contig2	Up	CL6532.Contig2	Up	CL6532.Contig2	Up			Unigene12207	Up	Unigene12207	Down	Unigene12207	Up			CL502.Contig1	Up	CL502.Contig1	Down	CL502.Contig1	Down		Unigene3097	Down	Unigene3097	Up	Unigene3097	Down			Unigene12336	Up	Unigene12336	Up	Unigene12336	Up			CL8207.Contig1	Down	CL8207.Contig1	Down	CL8207.Contig1	Up			Unigene22497	Up	Unigene22497
CL7040.Contig2	Up	CL7040.Contig2	Up	CL7040.Contig2	Up			Unigene12244	Up	Unigene12244	Down	Unigene12244	Up			CL502.Contig2	Up	CL502.Contig2	Down	CL502.Contig2	Down		Unigene31589	Down	Unigene31589	Up	Unigene31589	Down			Unigene1234	Up	Unigene1234	Up	Unigene1234	Up			CL8427.Contig1	Down	CL8427.Contig1	Down	CL8427.Contig1	Up			Unigene23318	Up	Unigene23318
CL7494.Contig1	Down	CL7494.Contig1	Down	CL7494.Contig1	Down			Unigene13484	Down	Unigene13484	Up	Unigene13484	Down			CL510.Contig2	Up	CL510.Contig2	Down	CL510.Contig2	Down		Unigene34498	Up	Unigene34498	Down	Unigene34498	Up			Unigene12611	Down	Unigene12611	Down	Unigene12611	Down			CL8715.Contig1	Down	CL8715.Contig1	Down	CL8715.Contig1	Up			Unigene23349	Up	Unigene23349
CL7677.Contig1	Up	CL7677.Contig1	Up	CL7677.Contig1	Up			Unigene14279	Up	Unigene14279	Down	Unigene14279	Up			CL522.Contig2	Up	CL522.Contig2	Down	CL522.Contig2	Down		Unigene35262	Up	Unigene35262	Down	Unigene35262	Up			Unigene13559	Up	Unigene13559	Up	Unigene13559	Up			CL9221.Contig1	Down	CL9221.Contig1	Down	CL9221.Contig1	Up			Unigene23919	Down	Unigene23919
CL773.Contig2	Up	CL773.Contig2	Up	CL773.Contig2	Up			Unigene15653	Down	Unigene15653	Up	Unigene15653	Down			CL5618.Contig1	Up	CL5618.Contig1	Down	CL5618.Contig1	Down		Unigene38697	Down	Unigene38697	Up	Unigene38697	Down			Unigene16205	Down	Unigene16205	Down	Unigene16205	Down			CL9548.Contig1	Down	CL9548.Contig1	Down	CL9548.Contig1	Up			Unigene24578	Up	Unigene24578
CL8211.Contig3	Up	CL8211.Contig3	Up	CL8211.Contig3	Up			Unigene15730	Down	Unigene15730	Up	Unigene15730	Down			CL5884.Contig2	Up	CL5884.Contig2	Down	CL5884.Contig2	Down		Unigene38828	Up	Unigene38828	Down	Unigene38828	Up			Unigene16520	Down	Unigene16520	Down	Unigene16520	Down			CL9692.Contig1	Down	CL9692.Contig1	Down	CL9692.Contig1	Up			Unigene27699	Up	Unigene27699
CL835.Contig1	Up	CL835.Contig1	Up	CL835.Contig1	Up			Unigene16256	Down	Unigene16256	Up	Unigene16256	Down			CL6201.Contig1	Up	CL6201.Contig1	Down	CL6201.Contig1	Down		Unigene40981	Up	Unigene40981	Down	Unigene40981	Up			Unigene16661	Down	Unigene16661	Down	Unigene16661	Down			CL993.Contig13	Down	CL993.Contig13	Down	CL993.Contig13	Up			Unigene3156	Down	Unigene3156
CL8366.Contig2	Down	CL8366.Contig2	Down	CL8366.Contig2	Down			Unigene16664	Down	Unigene16664	Up	Unigene16664	Down			CL6295.Contig1	Up	CL6295.Contig1	Down	CL6295.Contig1	Down		Unigene8967	Up	Unigene8967	Down	Unigene8967	Up			Unigene19341	Up	Unigene19341	Up	Unigene19341	Up			Unigene10099	Up	Unigene10099	Up	Unigene10099	Down			Unigene3393	Down	Unigene3393
CL8427.Contig2	Up	CL8427.Contig2	Up	CL8427.Contig2	Up			Unigene1846	Down	Unigene1846	Up	Unigene1846	Down			CL6496.Contig2	Up	CL6496.Contig2	Down	CL6496.Contig2	Down		Unigene9289	Down	Unigene9289	Up	Unigene9289	Down			Unigene20037	Down	Unigene20037	Down	Unigene20037	Down			Unigene10205	Up	Unigene10205	Up	Unigene10205	Down			Unigene35603	Up	Unigene35603
CL8609.Contig2	Up	CL8609.Contig2	Up	CL8609.Contig2	Up			Unigene19322	Up	Unigene19322	Down	Unigene19322	Up			CL6634.Contig2	Up	CL6634.Contig2	Down	CL6634.Contig2	Down		Unigene9434	Up	Unigene9434	Down	Unigene9434	Up			Unigene20114	Up	Unigene20114	Up	Unigene20114	Up			Unigene11235	Down	Unigene11235	Down	Unigene11235	Up			Unigene36543	Up	Unigene36543
CL8715.Contig2	Up	CL8715.Contig2	Up	CL8715.Contig2	Up			Unigene19701	Down	Unigene19701	Up	Unigene19701	Down			CL6634.Contig5	Up	CL6634.Contig5	Down	CL6634.Contig5	Down										Unigene20134	Down	Unigene20134	Down	Unigene20134	Down			Unigene12058	Down	Unigene12058	Down	Unigene12058	Up			Unigene3750	Up	Unigene3750
CL8752.Contig1	Up	CL8752.Contig1	Up	CL8752.Contig1	Up			Unigene21169	Up	Unigene21169	Down	Unigene21169	Up			CL7033.Contig1	Up	CL7033.Contig1	Down	CL7033.Contig1	Down										Unigene23271	Down	Unigene23271	Down	Unigene23271	Down			Unigene1265	Down	Unigene1265	Down	Unigene1265	Up			Unigene37793	Down	Unigene37793
CL9415.Contig1	Down	CL9415.Contig1	Down	CL9415.Contig1	Down			Unigene21184	Down	Unigene21184	Up	Unigene21184	Down			CL7475.Contig1	Up	CL7475.Contig1	Down	CL7475.Contig1	Down										Unigene23355	Down	Unigene23355	Down	Unigene23355	Down			Unigene14370	Down	Unigene14370	Down	Unigene14370	Up			Unigene4019	Up	Unigene4019
CL9415.Contig2	Down	CL9415.Contig2	Down	CL9415.Contig2	Down			Unigene23097	Down	Unigene23097	Up	Unigene23097	Down			CL7475.Contig2	Up	CL7475.Contig2	Down	CL7475.Contig2	Down										Unigene24755	Up	Unigene24755	Up	Unigene24755	Up			Unigene14980	Down	Unigene14980	Down	Unigene14980	Up			Unigene41426	Down	Unigene41426
CL9873.Contig1	Up	CL9873.Contig1	Up	CL9873.Contig1	Up			Unigene23700	Up	Unigene23700	Down	Unigene23700	Up			CL7575.Contig1	Up	CL7575.Contig1	Down	CL7575.Contig1	Down										Unigene24790	Up	Unigene24790	Up	Unigene24790	Up			Unigene15388	Up	Unigene15388	Up	Unigene15388	Down			Unigene41576	Up	Unigene41576
CL9951.Contig1	Up	CL9951.Contig1	Up	CL9951.Contig1	Up			Unigene28005	Down	Unigene28005	Up	Unigene28005	Down			CL7575.Contig3	Up	CL7575.Contig3	Down	CL7575.Contig3	Down										Unigene26305	Up	Unigene26305	Up	Unigene26305	Up			Unigene16274	Down	Unigene16274	Down	Unigene16274	Up			Unigene8059	Down	Unigene8059
Unigene1006	Down	Unigene1006	Down	Unigene1006	Down			Unigene28093	Up	Unigene28093	Down	Unigene28093	Up			CL7662.Contig1	Up	CL7662.Contig1	Down	CL7662.Contig1	Down										Unigene30614	Up	Unigene30614	Up	Unigene30614	Up			Unigene16605	Down	Unigene16605	Down	Unigene16605	Up			Unigene8589	Down	Unigene8589
Unigene1017	Up	Unigene1017	Up	Unigene1017	Up			Unigene30033	Up	Unigene30033	Down	Unigene30033	Up			CL8028.Contig1	Down	CL8028.Contig1	Up	CL8028.Contig1	Up										Unigene3074	Down	Unigene3074	Down	Unigene3074	Down			Unigene1720	Down	Unigene1720	Down	Unigene1720	Up			Unigene91	Down	Unigene91
Unigene10189	Down	Unigene10189	Down	Unigene10189	Down			Unigene30791	Down	Unigene30791	Up	Unigene30791	Down			CL8345.Contig1	Up	CL8345.Contig1	Down	CL8345.Contig1	Down										Unigene31261	Up	Unigene31261	Up	Unigene31261	Up			Unigene19671	Down	Unigene19671	Down	Unigene19671	Up			Unigene9333	Up	Unigene9333
Unigene10305	Down	Unigene10305	Down	Unigene10305	Down			Unigene30988	Up	Unigene30988	Down	Unigene30988	Up			CL8813.Contig1	Up	CL8813.Contig1	Down	CL8813.Contig1	Down										Unigene31808	Down	Unigene31808	Down	Unigene31808	Down			Unigene19722	Down	Unigene19722	Down	Unigene19722	Up
Unigene11030	Up	Unigene11030	Up	Unigene11030	Up			Unigene31679	Down	Unigene31679	Up	Unigene31679	Down			Unigene10420	Up	Unigene10420	Down	Unigene10420	Down										Unigene33049	Down	Unigene33049	Down	Unigene33049	Down			Unigene23238	Down	Unigene23238	Down	Unigene23238	Up
Unigene11409	Down	Unigene11409	Down	Unigene11409	Down			Unigene329	Down	Unigene329	Up	Unigene329	Down			Unigene10427	Up	Unigene10427	Down	Unigene10427	Down										Unigene34252	Down	Unigene34252	Down	Unigene34252	Down			Unigene23295	Down	Unigene23295	Down	Unigene23295	Up
Unigene11661	Down	Unigene11661	Down	Unigene11661	Down			Unigene3444	Up	Unigene3444	Down	Unigene3444	Up			Unigene1079	Up	Unigene1079	Down	Unigene1079	Down										Unigene34667	Up	Unigene34667	Up	Unigene34667	Up			Unigene24656	Down	Unigene24656	Down	Unigene24656	Up
Unigene12705	Up	Unigene12705	Up	Unigene12705	Up			Unigene35519	Up	Unigene35519	Down	Unigene35519	Up			Unigene11304	Up	Unigene11304	Down	Unigene11304	Down										Unigene34856	Up	Unigene34856	Up	Unigene34856	Up			Unigene35138	Down	Unigene35138	Down	Unigene35138	Up
Unigene13370	Up	Unigene13370	Up	Unigene13370	Up			Unigene36422	Up	Unigene36422	Down	Unigene36422	Up			Unigene11312	Up	Unigene11312	Down	Unigene11312	Down										Unigene3543	Down	Unigene3543	Down	Unigene3543	Down			Unigene35200	Down	Unigene35200	Down	Unigene35200	Up
Unigene13448	Down	Unigene13448	Down	Unigene13448	Down			Unigene37755	Up	Unigene37755	Down	Unigene37755	Up			Unigene11427	Up	Unigene11427	Down	Unigene11427	Down										Unigene35494	Down	Unigene35494	Down	Unigene35494	Down			Unigene3544	Down	Unigene3544	Down	Unigene3544	Up
Unigene13607	Up	Unigene13607	Up	Unigene13607	Up			Unigene3880	Down	Unigene3880	Up	Unigene3880	Down			Unigene11447	Up	Unigene11447	Down	Unigene11447	Down										Unigene35651	Down	Unigene35651	Down	Unigene35651	Down			Unigene35458	Up	Unigene35458	Up	Unigene35458	Down
Unigene13657	Down	Unigene13657	Down	Unigene13657	Down			Unigene38916	Down	Unigene38916	Up	Unigene38916	Down			Unigene11570	Up	Unigene11570	Down	Unigene11570	Down										Unigene36233	Up	Unigene36233	Up	Unigene36233	Up			Unigene36997	Down	Unigene36997	Down	Unigene36997	Up
Unigene14088	Down	Unigene14088	Down	Unigene14088	Down			Unigene39053	Up	Unigene39053	Down	Unigene39053	Up			Unigene11711	Up	Unigene11711	Down	Unigene11711	Down										Unigene37075	Down	Unigene37075	Down	Unigene37075	Down			Unigene37087	Down	Unigene37087	Down	Unigene37087	Up
Unigene15019	Down	Unigene15019	Down	Unigene15019	Down			Unigene40764	Up	Unigene40764	Down	Unigene40764	Up			Unigene11851	Up	Unigene11851	Down	Unigene11851	Down										Unigene38793	Up	Unigene38793	Up	Unigene38793	Up			Unigene37537	Down	Unigene37537	Down	Unigene37537	Up
Unigene15267	Up	Unigene15267	Up	Unigene15267	Up			Unigene40782	Up	Unigene40782	Down	Unigene40782	Up			Unigene12006	Up	Unigene12006	Down	Unigene12006	Down										Unigene4010	Up	Unigene4010	Up	Unigene4010	Up			Unigene37967	Up	Unigene37967	Up	Unigene37967	Down
Unigene16337	Up	Unigene16337	Up	Unigene16337	Up			Unigene40944	Down	Unigene40944	Up	Unigene40944	Down			Unigene12127	Up	Unigene12127	Down	Unigene12127	Down										Unigene40278	Up	Unigene40278	Up	Unigene40278	Up			Unigene38718	Down	Unigene38718	Down	Unigene38718	Up
Unigene18384	Down	Unigene18384	Down	Unigene18384	Down			Unigene41008	Up	Unigene41008	Down	Unigene41008	Up			Unigene12204	Up	Unigene12204	Down	Unigene12204	Down										Unigene41836	Up	Unigene41836	Up	Unigene41836	Up			Unigene39457	Up	Unigene39457	Up	Unigene39457	Down
Unigene1844	Down	Unigene1844	Down	Unigene1844	Down			Unigene41508	Down	Unigene41508	Up	Unigene41508	Down			Unigene12552	Up	Unigene12552	Down	Unigene12552	Down										Unigene42133	Up	Unigene42133	Up	Unigene42133	Up			Unigene41582	Down	Unigene41582	Down	Unigene41582	Up
Unigene1896	Up	Unigene1896	Up	Unigene1896	Up			Unigene41681	Down	Unigene41681	Up	Unigene41681	Down			Unigene13552	Up	Unigene13552	Down	Unigene13552	Down										Unigene42366	Up	Unigene42366	Up	Unigene42366	Up			Unigene41985	Up	Unigene41985	Up	Unigene41985	Down
Unigene20237	Down	Unigene20237	Down	Unigene20237	Down			Unigene43400	Down	Unigene43400	Up	Unigene43400	Down			Unigene13605	Up	Unigene13605	Down	Unigene13605	Down										Unigene43248	Down	Unigene43248	Down	Unigene43248	Down			Unigene42644	Down	Unigene42644	Down	Unigene42644	Up
Unigene20275	Down	Unigene20275	Down	Unigene20275	Down			Unigene4538	Down	Unigene4538	Up	Unigene4538	Down			Unigene14212	Up	Unigene14212	Down	Unigene14212	Down										Unigene433	Up	Unigene433	Up	Unigene433	Up			Unigene43133	Down	Unigene43133	Down	Unigene43133	Up
Unigene20423	Down	Unigene20423	Down	Unigene20423	Down			Unigene467	Down	Unigene467	Up	Unigene467	Down			Unigene16421	Up	Unigene16421	Down	Unigene16421	Down										Unigene4857	Up	Unigene4857	Up	Unigene4857	Up			Unigene7204	Down	Unigene7204	Down	Unigene7204	Up
Unigene21820	Up	Unigene21820	Up	Unigene21820	Up			Unigene5527	Down	Unigene5527	Up	Unigene5527	Down			Unigene20067	Up	Unigene20067	Down	Unigene20067	Down										Unigene757	Down	Unigene757	Down	Unigene757	Down			Unigene9102	Down	Unigene9102	Down	Unigene9102	Up
Unigene23822	Down	Unigene23822	Down	Unigene23822	Down			Unigene6538	Down	Unigene6538	Up	Unigene6538	Down			Unigene20154	Up	Unigene20154	Down	Unigene20154	Down										Unigene7615	Down	Unigene7615	Down	Unigene7615	Down
Unigene24011	Down	Unigene24011	Down	Unigene24011	Down			Unigene7930	Up	Unigene7930	Down	Unigene7930	Up			Unigene20573	Up	Unigene20573	Down	Unigene20573	Down										Unigene8891	Down	Unigene8891	Down	Unigene8891	Down
Unigene24840	Down	Unigene24840	Down	Unigene24840	Down			Unigene8738	Down	Unigene8738	Up	Unigene8738	Down			Unigene21067	Up	Unigene21067	Down	Unigene21067	Down										Unigene9006	Down	Unigene9006	Down	Unigene9006	Down
Unigene27586	Up	Unigene27586	Up	Unigene27586	Up			Unigene935	Down	Unigene935	Up	Unigene935	Down			Unigene21077	Up	Unigene21077	Down	Unigene21077	Down										Unigene909	Down	Unigene909	Down	Unigene909	Down
Unigene302	Down	Unigene302	Down	Unigene302	Down											Unigene21079	Up	Unigene21079	Down	Unigene21079	Down										Unigene9677	Up	Unigene9677	Up	Unigene9677	Up
Unigene3020	Down	Unigene3020	Down	Unigene3020	Down											Unigene21321	Up	Unigene21321	Down	Unigene21321	Down
Unigene30652	Down	Unigene30652	Down	Unigene30652	Down											Unigene21560	Up	Unigene21560	Down	Unigene21560	Down
Unigene30670	Up	Unigene30670	Up	Unigene30670	Up											Unigene21581	Up	Unigene21581	Down	Unigene21581	Down
Unigene30864	Down	Unigene30864	Down	Unigene30864	Down											Unigene21934	Up	Unigene21934	Down	Unigene21934	Down
Unigene31042	Up	Unigene31042	Up	Unigene31042	Up											Unigene22094	Up	Unigene22094	Down	Unigene22094	Down
Unigene31241	Down	Unigene31241	Down	Unigene31241	Down											Unigene23211	Up	Unigene23211	Down	Unigene23211	Down
Unigene31427	Down	Unigene31427	Down	Unigene31427	Down											Unigene23339	Up	Unigene23339	Down	Unigene23339	Down
Unigene31477	Up	Unigene31477	Up	Unigene31477	Up											Unigene23524	Down	Unigene23524	Up	Unigene23524	Up
Unigene3305	Down	Unigene3305	Down	Unigene3305	Down											Unigene23655	Up	Unigene23655	Down	Unigene23655	Down
Unigene35579	Up	Unigene35579	Up	Unigene35579	Up											Unigene23704	Up	Unigene23704	Down	Unigene23704	Down
Unigene37080	Up	Unigene37080	Up	Unigene37080	Up											Unigene2462	Up	Unigene2462	Down	Unigene2462	Down
Unigene37439	Down	Unigene37439	Down	Unigene37439	Down											Unigene24732	Up	Unigene24732	Down	Unigene24732	Down
Unigene37556	Up	Unigene37556	Up	Unigene37556	Up											Unigene2623	Up	Unigene2623	Down	Unigene2623	Down
Unigene37949	Down	Unigene37949	Down	Unigene37949	Down											Unigene27205	Up	Unigene27205	Down	Unigene27205	Down
Unigene38320	Down	Unigene38320	Down	Unigene38320	Down											Unigene28047	Up	Unigene28047	Down	Unigene28047	Down
Unigene38374	Down	Unigene38374	Down	Unigene38374	Down											Unigene28085	Up	Unigene28085	Down	Unigene28085	Down
Unigene38384	Down	Unigene38384	Down	Unigene38384	Down											Unigene2813	Up	Unigene2813	Down	Unigene2813	Down
Unigene38427	Up	Unigene38427	Up	Unigene38427	Up											Unigene2831	Up	Unigene2831	Down	Unigene2831	Down
Unigene39862	Down	Unigene39862	Down	Unigene39862	Down											Unigene29179	Up	Unigene29179	Down	Unigene29179	Down
Unigene40606	Up	Unigene40606		Unigene40606												Unigene29475	Up	Unigene29475	Down	Unigene29475	Down
Unigene41766	Up	Unigene41766	Down	Unigene41766	Up											Unigene29760	Up	Unigene29760	Down	Unigene29760	Down
Unigene42470	Down	Unigene42470	Up	Unigene42470	Down											Unigene30354	Up	Unigene30354	Down	Unigene30354	Down
Unigene43305	Down	Unigene43305	Down	Unigene43305	Down											Unigene3040	Up	Unigene3040	Down	Unigene3040	Down
Unigene6103	Down	Unigene6103	Down	Unigene6103	Down											Unigene3070	Up	Unigene3070	Down	Unigene3070	Down
Unigene7341	Up	Unigene7341	Down	Unigene7341	Up											Unigene31050	Up	Unigene31050	Down	Unigene31050	Down
Unigene8037	Down	Unigene8037	Down	Unigene8037	Down											Unigene31103	Up	Unigene31103	Down	Unigene31103	Down
Unigene9372	Up	Unigene9372	Up	Unigene9372	Up											Unigene31296	Up	Unigene31296	Down	Unigene31296	Down
Unigene9466	Up	Unigene9466	Down	Unigene9466	Up											Unigene31643	Up	Unigene31643	Down	Unigene31643	Down
																Unigene32293	Up	Unigene32293	Down	Unigene32293	Down
																Unigene33033	Up	Unigene33033	Down	Unigene33033	Down
																Unigene3304	Up	Unigene3304	Down	Unigene3304	Down
																Unigene33541	Up	Unigene33541	Down	Unigene33541	Down
																Unigene33966	Up	Unigene33966	Down	Unigene33966	Down
																Unigene3398	Down	Unigene3398	Up	Unigene3398	Up
																Unigene34063	Up	Unigene34063	Down	Unigene34063	Down
																Unigene34549	Up	Unigene34549	Down	Unigene34549	Down
																Unigene36220	Up	Unigene36220	Down	Unigene36220	Down
																Unigene36306	Up	Unigene36306	Down	Unigene36306	Down
																Unigene36986	Up	Unigene36986	Down	Unigene36986	Down
																Unigene3704	Up	Unigene3704	Down	Unigene3704	Down
																Unigene38323	Up	Unigene38323	Down	Unigene38323	Down
																Unigene38592	Up	Unigene38592	Down	Unigene38592	Down
																Unigene38742	Up	Unigene38742	Down	Unigene38742	Down
																Unigene38805	Up	Unigene38805	Down	Unigene38805	Down
																Unigene39695	Up	Unigene39695	Down	Unigene39695	Down
																Unigene39806	Up	Unigene39806	Down	Unigene39806	Down
																Unigene40604	Up	Unigene40604	Down	Unigene40604	Down
																Unigene41120	Up	Unigene41120	Down	Unigene41120	Down
																Unigene41387	Up	Unigene41387	Down	Unigene41387	Down
																Unigene41528	Up	Unigene41528	Down	Unigene41528	Down
																Unigene41605	Up	Unigene41605	Down	Unigene41605	Down
																Unigene4240	Up	Unigene4240	Down	Unigene4240	Down
																Unigene42712	Up	Unigene42712	Down	Unigene42712	Down
																Unigene42811	Up	Unigene42811	Down	Unigene42811	Down
																Unigene42887	Up	Unigene42887	Down	Unigene42887	Down
																Unigene43376	Up	Unigene43376	Down	Unigene43376	Down
																Unigene4544	Up	Unigene4544	Down	Unigene4544	Down
																Unigene475	Up	Unigene475	Down	Unigene475	Down
																Unigene4778	Up	Unigene4778	Down	Unigene4778	Down
																Unigene4874	Up	Unigene4874	Down	Unigene4874	Down
																Unigene5275	Up	Unigene5275	Down	Unigene5275	Down
																Unigene5434	Up	Unigene5434	Down	Unigene5434	Down
																Unigene6417	Up	Unigene6417	Down	Unigene6417	Down
																Unigene7398	Up	Unigene7398	Down	Unigene7398	Down
																Unigene7660	Up	Unigene7660	Down	Unigene7660	Down
																Unigene8335	Up	Unigene8335	Down	Unigene8335	Down
																Unigene8683	Up	Unigene8683	Down	Unigene8683	Down
																Unigene8889	Up	Unigene8889	Down	Unigene8889	Down
																Unigene9390	Up	Unigene9390	Down	Unigene9390	Down
																Unigene9797	Up	Unigene9797	Down	Unigene9797	Down
																Unigene9988	Up	Unigene9988	Down	Unigene9988	Down
[truncated: 45 more columns]

## Sheet: common in 2
F_iv.veg. vs M_nat.gen.		M_iv.veg. vs M_nat.gen.		313	M_iv.veg. vs M_nat.gen.		F_nat.gen. vs M_nat.gen.		7	F_iv.veg. vs M_nat.gen.		F_iv.veg. vs F_nat.gen.		185		F_iv.veg. vs M_iv.veg.		F_iv.veg. vs F_nat.gen.		6		F_iv.veg. vs M_iv.veg.		F_iv.veg. vs M_nat.gen.		27	F_iv.veg. vs F_nat.gen.		F_nat.gen. vs M_nat.gen.		3	F_iv.veg. vs F_nat.gen.		F_nat.gen. vs M_iv.veg.		382	F_iv.veg. vs M_iv.veg.		M_iv.veg. vs M_nat.gen.		14	F_nat.gen. vs M_iv.veg.		M_iv.veg. vs M_nat.gen.		159	F_iv.veg. vs M_nat.gen.		F_nat.gen. vs M_nat.gen.
CL10082.Contig1	Up	CL10082.Contig1	Up		CL9159.Contig2	Up	CL9159.Contig2	Up		CL10121.Contig1	Up	CL10121.Contig1	Up			CL2256.Contig2	Up	CL2256.Contig2	Up			CL10096.Contig2	Down	CL10096.Contig2	Down		CL1943.Contig1	Up	CL1943.Contig1	Down		CL10159.Contig1	Up	CL10159.Contig1	Down		CL10038.Contig1	Down	CL10038.Contig1	Up		CL10468.Contig1	Up	CL10468.Contig1	Down		CL9613.Contig3	Up	CL9613.Contig3
CL10088.Contig1	Down	CL10088.Contig1	Down		CL9159.Contig3	Up	CL9159.Contig3	Up		CL10167.Contig1	Down	CL10167.Contig1	Down			CL4201.Contig1	Down	CL4201.Contig1	Down			CL10307.Contig2	Up	CL10307.Contig2	Up		Unigene21911	Up	Unigene21911	Down		CL10183.Contig1	Up	CL10183.Contig1	Down		CL1680.Contig2	Up	CL1680.Contig2	Down		CL11033.Contig1	Up	CL11033.Contig1	Down		Unigene10100	Up	Unigene10100
CL10169.Contig1	Down	CL10169.Contig1	Down		Unigene21206	Up	Unigene21206	Up		CL10371.Contig2	Up	CL10371.Contig2	Up			CL4201.Contig2	Up	CL4201.Contig2	Up			CL10553.Contig2	Down	CL10553.Contig2	Down		Unigene9128	Up	Unigene9128	Down		CL10274.Contig4	Up	CL10274.Contig4	Down		CL1963.Contig2	Down	CL1963.Contig2	Up		CL11070.Contig1	Up	CL11070.Contig1	Down		Unigene12354	Up	Unigene12354
CL10438.Contig1	Up	CL10438.Contig1	Up		Unigene23157	Up	Unigene23157	Up		CL10598.Contig2	Down	CL10598.Contig2	Down			CL6742.Contig1	Up	CL6742.Contig1	Up			CL10853.Contig1	Up	CL10853.Contig1	Up							CL10784.Contig1	Up	CL10784.Contig1	Down		CL2055.Contig1	Up	CL2055.Contig1	Down		CL11081.Contig1	Up	CL11081.Contig1	Down		Unigene13639	Down	Unigene13639
CL10602.Contig2	Up	CL10602.Contig2	Up		Unigene24242	Up	Unigene24242	Up		CL10689.Contig1	Up	CL10689.Contig1	Up			CL721.Contig4	Down	CL721.Contig4	Down			CL2479.Contig2	Down	CL2479.Contig2	Down							CL10805.Contig2	Up	CL10805.Contig2	Down		CL2256.Contig1	Down	CL2256.Contig1	Up		CL11099.Contig2	Up	CL11099.Contig2	Down		Unigene1741	Up	Unigene1741
CL10643.Contig1	Down	CL10643.Contig1	Down		Unigene24453	Down	Unigene24453	Down		CL1144.Contig3	Up	CL1144.Contig3	Up			Unigene9674	Up	Unigene9674	Up			CL2671.Contig1	Down	CL2671.Contig1	Down							CL10896.Contig1	Up	CL10896.Contig1	Down		CL3402.Contig1	Down	CL3402.Contig1	Up		CL1194.Contig1	Up	CL1194.Contig1	Down		Unigene21426	Up	Unigene21426
CL10732.Contig1	Up	CL10732.Contig1	Up		Unigene8521	Down	Unigene8521	Down		CL1227.Contig1	Down	CL1227.Contig1	Down									CL3301.Contig3	Down	CL3301.Contig3	Down							CL10916.Contig1	Down	CL10916.Contig1	Up		Unigene11961	Down	Unigene11961	Up		CL1217.Contig1	Up	CL1217.Contig1	Down		Unigene21429	Up	Unigene21429
CL1077.Contig4	Up	CL1077.Contig4	Up							CL1318.Contig1	Down	CL1318.Contig1	Down									CL7244.Contig3	Up	CL7244.Contig3	Up		F_iv.veg. vs F_nat.gen		M_iv.veg. vs M_nat.gen.			CL1094.Contig1	Up	CL1094.Contig1	Down		Unigene14710	Down	Unigene14710	Up		CL1217.Contig2	Up	CL1217.Contig2	Down		Unigene24819	Down	Unigene24819
CL10780.Contig1	Up	CL10780.Contig1	Up							CL1374.Contig1	Down	CL1374.Contig1	Down									CL7365.Contig1	Down	CL7365.Contig1	Down		CL8618.Contig1	Down	CL8618.Contig1	Up	1	CL11067.Contig1	Up	CL11067.Contig1	Down		Unigene16467	Up	Unigene16467	Down		CL1619.Contig1	Down	CL1619.Contig1	Up		Unigene33116	Up	Unigene33116
CL10858.Contig1	Down	CL10858.Contig1	Down							CL1386.Contig1	Up	CL1386.Contig1	Up									CL7365.Contig2	Up	CL7365.Contig2	Up							CL1109.Contig3	Up	CL1109.Contig3	Down		Unigene34910	Down	Unigene34910	Up		CL1635.Contig1	Down	CL1635.Contig1	Up		Unigene36602	Up	Unigene36602
CL11089.Contig1	Down	CL11089.Contig1	Down							CL1431.Contig1	Up	CL1431.Contig1	Up									CL837.Contig3	Down	CL837.Contig3	Down							CL11100.Contig1	Up	CL11100.Contig1	Down		Unigene35683	Up	Unigene35683	Down		CL1647.Contig4	Up	CL1647.Contig4	Down		Unigene3888	Up	Unigene3888
CL11089.Contig2	Down	CL11089.Contig2	Down							CL1475.Contig1	Up	CL1475.Contig1	Up									CL856.Contig1	Down	CL856.Contig1	Down							CL11194.Contig1	Up	CL11194.Contig1	Down		Unigene39864	Down	Unigene39864	Up		CL2910.Contig1	Up	CL2910.Contig1	Down		Unigene39320	Up	Unigene39320
CL11167.Contig1	Up	CL11167.Contig1	Up							CL1497.Contig1	Down	CL1497.Contig1	Down									CL9570.Contig1	Down	CL9570.Contig1	Down							CL11214.Contig1	Up	CL11214.Contig1	Down		Unigene64	Up	Unigene64	Down		CL3201.Contig1	Up	CL3201.Contig1	Down		Unigene6314	Up	Unigene6314
CL11197.Contig1	Up	CL11197.Contig1	Up							CL1747.Contig1	Up	CL1747.Contig1	Up									Unigene1056	Up	Unigene1056	Up							CL1125.Contig1	Up	CL1125.Contig1	Down		Unigene814	Up	Unigene814	Down		CL3349.Contig1	Up	CL3349.Contig1	Down		Unigene8553	Up	Unigene8553
CL1174.Contig1	Up	CL1174.Contig1	Up							CL19.Contig1	Up	CL19.Contig1	Up									Unigene10925	Down	Unigene10925	Down							CL12.Contig1	Up	CL12.Contig1	Down							CL370.Contig2	Up	CL370.Contig2	Down		Unigene9388	Up	Unigene9388
CL1274.Contig4	Up	CL1274.Contig4	Up							CL2286.Contig1	Down	CL2286.Contig1	Down									Unigene16311	Up	Unigene16311	Up							CL13.Contig1	Down	CL13.Contig1	Up							CL3960.Contig2	Up	CL3960.Contig2	Down
CL1296.Contig1	Up	CL1296.Contig1	Up							CL2360.Contig2	Down	CL2360.Contig2	Down									Unigene21892	Down	Unigene21892	Down							CL1331.Contig2	Up	CL1331.Contig2	Down							CL3987.Contig2	Up	CL3987.Contig2	Down
CL1308.Contig1	Up	CL1308.Contig1	Up							CL2469.Contig3	Down	CL2469.Contig3	Down									Unigene21951	Down	Unigene21951	Down							CL134.Contig2	Up	CL134.Contig2	Down							CL4754.Contig1	Down	CL4754.Contig1	Up
CL132.Contig3	Up	CL132.Contig3	Up							CL2710.Contig1	Up	CL2710.Contig1	Up									Unigene2885	Up	Unigene2885	Up							CL1486.Contig2	Up	CL1486.Contig2	Down							CL4834.Contig1	Up	CL4834.Contig1	Down
CL132.Contig4	Up	CL132.Contig4	Up							CL279.Contig1	Down	CL279.Contig1	Down									Unigene32326	Down	Unigene32326	Down							CL1579.Contig1	Up	CL1579.Contig1	Down							CL518.Contig1	Up	CL518.Contig1	Down
CL1423.Contig1	Up	CL1423.Contig1	Up							CL3484.Contig2	Up	CL3484.Contig2	Up									Unigene33265	Down	Unigene33265	Down							CL1687.Contig1	Up	CL1687.Contig1	Down							CL5878.Contig2	Down	CL5878.Contig2	Up
CL1484.Contig2	Up	CL1484.Contig2	Up							CL3696.Contig2	Up	CL3696.Contig2	Up									Unigene38607	Down	Unigene38607	Down							CL1802.Contig2	Up	CL1802.Contig2	Down							CL5932.Contig1	Up	CL5932.Contig1	Down
CL1485.Contig1	Down	CL1485.Contig1	Down							CL3957.Contig1	Up	CL3957.Contig1	Up									Unigene41351	Down	Unigene41351	Down							CL1928.Contig4	Up	CL1928.Contig4	Down							CL7086.Contig3	Up	CL710.Contig3	Up
CL1527.Contig2	Up	CL1527.Contig2	Up							CL4202.Contig2	Up	CL4202.Contig2	Up									Unigene42521	Up	Unigene42521	Up							CL2005.Contig1	Up	CL2005.Contig1	Down							CL7200.Contig2	Up	CL7200.Contig2	Down
CL1527.Contig4	Up	CL1527.Contig4	Up							CL4438.Contig1	Up	CL4438.Contig1	Up									Unigene7999	Up	Unigene7999	Up							CL2090.Contig1	Up	CL2090.Contig1	Down							CL721.Contig1	Up	CL721.Contig1	Down
CL1889.Contig3	Down	CL1889.Contig3	Down							CL4545.Contig1	Down	CL4545.Contig1	Down									Unigene8549	Up	Unigene8549	Down							CL216.Contig2	Up	CL216.Contig2	Down							CL721.Contig2	Up	CL721.Contig2	Down
CL1952.Contig1	Up	CL1952.Contig1	Up							CL474.Contig1	Up	CL474.Contig1	Up									Unigene8608	Up	Unigene8608	Up							CL2300.Contig1	Up	CL2300.Contig1	Down							CL721.Contig3	Up	CL721.Contig3	Down
CL1958.Contig1	Up	CL1958.Contig1	Up							CL4754.Contig1	Up	CL4754.Contig1	Up																			CL235.Contig1	Up	CL235.Contig1	Down							CL742.Contig1	Up	CL742.Contig1	Down
CL2285.Contig2	Down	CL2285.Contig2	Down							CL5054.Contig1	Up	CL5054.Contig1	Up																			CL240.Contig1	Up	CL240.Contig1	Down							CL825.Contig1	Up	CL825.Contig1	Down
CL2361.Contig1	Down	CL2361.Contig1	Down							CL519.Contig1	Down	CL519.Contig1	Down																			CL2405.Contig2	Up	CL2405.Contig2	Down							CL8260.Contig1	Up	CL8260.Contig1	Down
CL240.Contig3	Up	CL240.Contig3	Up							CL5366.Contig1	Down	CL5366.Contig1	Down																			CL2456.Contig1	Up	CL2456.Contig1	Down							CL8361.Contig1	Down	CL8361.Contig1	Up
CL2503.Contig1	Up	CL2503.Contig1	Up							CL5571.Contig1	Up	CL5571.Contig1	Up																			CL247.Contig1	Up	CL247.Contig1	Down							CL8774.Contig1	Up	CL8774.Contig1	Down
CL2610.Contig2	Up	CL2610.Contig2	Up							CL5712.Contig1	Up	CL5712.Contig1	Up																			CL2545.Contig1	Up	CL2545.Contig1	Down							CL880.Contig2	Up	CL880.Contig2	Down
CL2628.Contig2	Down	CL2628.Contig2	Down							CL5839.Contig1	Up	CL5839.Contig1	Up																			CL2620.Contig1	Up	CL2620.Contig1	Down							CL886.Contig1	Up	CL886.Contig1	Down
CL2631.Contig1	Up	CL2631.Contig1	Up							CL5878.Contig2	Up	CL5878.Contig2	Up																			CL2660.Contig2	Up	CL2660.Contig2	Down							CL886.Contig2	Up	CL886.Contig2	Down
CL2673.Contig1	Up	CL2673.Contig1	Up							CL5887.Contig1	Up	CL5887.Contig1	Up																			CL2693.Contig1	Up	CL2693.Contig1	Down							Unigene10048	Up	Unigene10048	Down
CL2705.Contig2	Up	CL2705.Contig2	Up							CL5934.Contig1	Up	CL5934.Contig1	Up																			CL2705.Contig1	Up	CL2705.Contig1	Down							Unigene10149	Down	Unigene10149	Up
CL2830.Contig1	Up	CL2830.Contig1	Up							CL6050.Contig3	Up	CL6050.Contig3	Up																			CL2705.Contig2	Up	CL2705.Contig2	Down							Unigene10917	Up	Unigene10917	Down
CL2853.Contig1	Down	CL2853.Contig1	Down							CL6306.Contig1	Down	CL6306.Contig1	Down																			CL2752.Contig1	Up	CL2752.Contig1	Down							Unigene11113	Up	Unigene11113	Down
CL2875.Contig1	Up	CL2875.Contig1	Up							CL6387.Contig1	Up	CL6387.Contig1	Up																			CL286.Contig2	Up	CL286.Contig2	Down							Unigene1184	Down	Unigene1184	Up
CL2941.Contig1	Up	CL2941.Contig1	Up							CL6649.Contig2	Up	CL6649.Contig2	Up																			CL2875.Contig1	Up	CL2875.Contig1	Down							Unigene11986	Up	Unigene11986	Down
CL2996.Contig1	Up	CL2996.Contig1	Up							CL7194.Contig3	Down	CL7194.Contig3	Down																			CL2928.Contig1	Up	CL2928.Contig1	Down							Unigene12599	Down	Unigene12599	Up
CL3123.Contig1	Up	CL3123.Contig1	Up							CL7500.Contig2	Up	CL7500.Contig2	Up																			CL2938.Contig1	Up	CL2938.Contig1	Down							Unigene12696	Up	Unigene12696	Down
CL3162.Contig1	Down	CL3162.Contig1	Down							CL7798.Contig1	Up	CL7798.Contig1	Up																			CL3015.Contig1	Up	CL3015.Contig1	Down							Unigene12793	Up	Unigene12793	Down
CL3246.Contig1	Up	CL3246.Contig1	Up							CL780.Contig2	Up	CL780.Contig2	Up																			CL3144.Contig3	Up	CL3144.Contig3	Down							Unigene13364	Up	Unigene13364	Down
CL3329.Contig1	Down	CL3329.Contig1	Down							CL7822.Contig1	Up	CL7822.Contig1	Up																			CL3180.Contig1	Up	CL3180.Contig1	Down							Unigene13533	Up	Unigene13533	Down
CL333.Contig2	Up	CL333.Contig2	Up							CL7822.Contig2	Up	CL7822.Contig2	Up																			CL3292.Contig1	Up	CL3292.Contig1	Down							Unigene13578	Down	Unigene13578	Up
CL3595.Contig1	Down	CL3595.Contig1	Down							CL837.Contig1	Down	CL837.Contig1	Down																			CL3322.Contig3	Up	CL3322.Contig3	Down							Unigene13755	Up	Unigene13755	Down
CL3645.Contig1	Down	CL3645.Contig1	Down							CL8398.Contig1	Up	CL8398.Contig1	Up																			CL3382.Contig1	Up	CL3382.Contig1	Down							Unigene15122	Up	Unigene15122	Down
CL403.Contig1	Up	CL403.Contig1	Up							CL8402.Contig1	Up	CL8402.Contig1	Up																			CL3417.Contig6	Up	CL3417.Contig6	Down							Unigene15273	Down	Unigene15273	Up
CL4285.Contig1	Up	CL4285.Contig1	Up							CL9204.Contig3	Up	CL9204.Contig3	Up																			CL3522.Contig3	Up	CL3522.Contig3	Down							Unigene15642	Up	Unigene15642	Down
CL4332.Contig1	Up	CL4332.Contig1	Up							CL941.Contig1	Up	CL941.Contig1	Up																			CL3527.Contig1	Up	CL3527.Contig1	Down							Unigene15650	Down	Unigene15650	Up
CL436.Contig2	Down	CL436.Contig2	Down							CL941.Contig2	Up	CL941.Contig2	Up																			CL3549.Contig1	Up	CL3549.Contig1	Down							Unigene15775	Up	Unigene15775	Down
CL4381.Contig1	Up	CL4381.Contig1	Up							CL9418.Contig1	Down	CL9418.Contig1	Down																			CL3556.Contig1	Up	CL3556.Contig1	Down							Unigene1601	Up	Unigene1601	Down
CL4649.Contig1	Up	CL4649.Contig1	Up							CL9435.Contig1	Up	CL9435.Contig1	Up																			CL3559.Contig2	Up	CL3559.Contig2	Down							Unigene16291	Up	Unigene16291	Down
CL4970.Contig1	Down	CL4970.Contig1	Down							CL989.Contig1	Down	CL989.Contig1	Down																			CL3562.Contig1	Up	CL3562.Contig1	Down							Unigene16356	Up	Unigene16356	Down
CL5325.Contig3	Up	CL5325.Contig3	Up							CL9969.Contig1	Down	CL9969.Contig1	Down																			CL3582.Contig1	Up	CL3582.Contig1	Down							Unigene16395	Up	Unigene16395	Down
CL5519.Contig1	Up	CL5519.Contig1	Up							Unigene10321	Up	Unigene10321	Up																			CL3610.Contig1	Up	CL3610.Contig1	Down							Unigene16459	Up	Unigene16459	Down
CL5765.Contig1	Down	CL5765.Contig1	Down							Unigene10524	Down	Unigene10524	Down																			CL3628.Contig2	Up	CL3628.Contig2	Down							Unigene16530	Up	Unigene16530	Down
CL605.Contig1	Up	CL605.Contig1	Up							Unigene11017	Up	Unigene11017	Up																			CL3691.Contig2	Up	CL3691.Contig2	Down							Unigene16636	Up	Unigene16636	Down
CL6121.Contig2	Down	CL6121.Contig2	Down							Unigene11065	Up	Unigene11065	Up																			CL3757.Contig1	Up	CL3757.Contig1	Down							Unigene1753	Up	Unigene1753	Down
CL6130.Contig1	Down	CL6130.Contig1	Down							Unigene11070	Down	Unigene11070	Down																			CL3839.Contig1	Up	CL3839.Contig1	Down							Unigene17839	Down	Unigene17839	Up
CL6526.Contig2	Down	CL6526.Contig2	Down							Unigene11137	Down	Unigene11137	Down																			CL3945.Contig1	Up	CL3945.Contig1	Down							Unigene18378	Down	Unigene18378	Up
CL6530.Contig1	Up	CL6530.Contig1	Up							Unigene11187	Up	Unigene11187	Up																			CL431.Contig1	Up	CL431.Contig1	Down							Unigene1841	Up	Unigene1841	Down
CL6541.Contig1	Up	CL6541.Contig1	Up							Unigene11194	Down	Unigene11194	Down																			CL4410.Contig1	Up	CL4410.Contig1	Down							Unigene1854	Up	Unigene1854	Down
CL6595.Contig1	Up	CL6595.Contig1	Up							Unigene11355	Down	Unigene11355	Down																			CL46.Contig2	Up	CL46.Contig2	Down							Unigene19438	Up	Unigene19438	Down
CL669.Contig2	Down	CL669.Contig2	Down							Unigene11398	Down	Unigene11398	Down																			CL4680.Contig2	Up	CL4680.Contig2	Down							Unigene1980	Up	Unigene1980	Down
CL6893.Contig1	Down	CL6893.Contig1	Down							Unigene11490	Down	Unigene11490	Down																			CL4784.Contig4	Up	CL4784.Contig4	Down							Unigene20497	Down	Unigene20497	Up
CL6943.Contig1	Up	CL6943.Contig1	Up							Unigene1184	Up	Unigene1184	Up																			CL4827.Contig1	Up	CL4827.Contig1	Down							Unigene20684	Up	Unigene20684	Down
CL7016.Contig1	Up	CL7016.Contig1	Up							Unigene11950	Up	Unigene11950	Up																			CL4912.Contig1	Up	CL4912.Contig1	Down							Unigene20749	Down	Unigene20749	Up
CL7344.Contig1	Up	CL7344.Contig1	Up							Unigene11981	Up	Unigene11981	Up																			CL4912.Contig3	Up	CL4912.Contig3	Down							Unigene20926	Up	Unigene20926	Down
CL7542.Contig2	Up	CL7542.Contig2	Up							Unigene12081	Up	Unigene12081	Up																			CL4971.Contig1	Up	CL4971.Contig1	Down							Unigene21222	Up	Unigene21222	Down
CL7576.Contig2	Down	CL7576.Contig2	Down							Unigene12329	Up	Unigene12329	Up																			CL511.Contig1	Up	CL511.Contig1	Down							Unigene21415	Up	Unigene21415	Down
CL790.Contig1	Up	CL790.Contig1	Up							Unigene12349	Up	Unigene12349	Up																			CL511.Contig2	Up	CL511.Contig2	Down							Unigene21457	Up	Unigene21457	Down
CL7992.Contig1	Up	CL7992.Contig1	Up							Unigene14111	Down	Unigene14111	Down																			CL511.Contig4	Up	CL511.Contig4	Down							Unigene21626	Up	Unigene21626	Down
CL8011.Contig1	Up	CL8011.Contig1	Up							Unigene14216	Up	Unigene14216	Up																			CL511.Contig5	Up	CL511.Contig5	Down							Unigene22138	Down	Unigene22138	Up
CL8011.Contig2	Up	CL8011.Contig2	Up							Unigene14338	Down	Unigene14338	Down																			CL5221.Contig2	Up	CL5221.Contig2	Down							Unigene22360	Up	Unigene22360	Down
CL8026.Contig2	Up	CL8026.Contig2	Up							Unigene14349	Up	Unigene14349	Up																			CL5221.Contig4	Up	CL5221.Contig4	Down							Unigene22519	Up	Unigene22519	Down
CL8087.Contig1	Down	CL8087.Contig1	Down							Unigene14439	Up	Unigene14439	Up																			CL5424.Contig1	Up	CL5424.Contig1	Down							Unigene22520	Up	Unigene22520	Down
CL8209.Contig1	Down	CL8209.Contig1	Down							Unigene14526	Down	Unigene14526	Down																			CL5760.Contig1	Up	CL5760.Contig1	Down							Unigene25615	Up	Unigene25615	Down
CL833.Contig2	Up	CL833.Contig2	Up							Unigene14582	Down	Unigene14582	Down																			CL5814.Contig2	Down	CL5814.Contig2	Up							Unigene26819	Down	Unigene26819	Up
CL8527.Contig2	Down	CL8527.Contig2	Down							Unigene15273	Up	Unigene15273	Up																			CL5835.Contig1	Up	CL5835.Contig1	Down							Unigene27109	Up	Unigene27109	Down
CL8894.Contig1	Up	CL8894.Contig1	Up							Unigene15533	Up	Unigene15533	Up																			CL5883.Contig1	Up	CL5883.Contig1	Down							Unigene27686	Up	Unigene27686	Down
CL9139.Contig1	Up	CL9139.Contig1	Up							Unigene15587	Up	Unigene15587	Up																			CL6204.Contig1	Up	CL6204.Contig1	Down							Unigene27719	Up	Unigene27719	Down
CL9168.Contig1	Up	CL9168.Contig1	Up							Unigene15824	Up	Unigene15824	Up																			CL6580.Contig1	Up	CL6580.Contig1	Down							Unigene27819	Up	Unigene27819	Down
CL9341.Contig1	Down	CL9341.Contig1	Down							Unigene16410	Up	Unigene16410	Up																			CL6634.Contig1	Up	CL6634.Contig1	Down							Unigene27851	Up	Unigene27851	Down
CL9341.Contig2	Down	CL9341.Contig2	Down							Unigene17042	Up	Unigene17042	Up																			CL6634.Contig4	Up	CL6634.Contig4	Down							Unigene28083	Down	Unigene28083	Up
CL9494.Contig1	Up	CL9494.Contig1	Up							Unigene17158	Up	Unigene17158	Up																			CL6826.Contig1	Up	CL6826.Contig1	Down							Unigene29810	Up	Unigene29810	Down
CL9705.Contig1	Up	CL9705.Contig1	Up							Unigene18136	Up	Unigene18136	Up																			CL6893.Contig2	Up	CL6893.Contig2	Down							Unigene30419	Up	Unigene30419	Down
CL9813.Contig1	Up	CL9813.Contig1	Up							Unigene19110	Up	Unigene19110	Up																			CL6979.Contig1	Up	CL6979.Contig1	Down							Unigene30803	Up	Unigene30803	Down
CL9868.Contig1	Down	CL9868.Contig1	Down							Unigene19403	Up	Unigene19403	Up																			CL7002.Contig1	Up	CL7002.Contig1	Down							Unigene30978	Up	Unigene30978	Down
Unigene10255	Up	Unigene10255	Up							Unigene20055	Down	Unigene20055	Down																			CL7052.Contig1	Up	CL7052.Contig1	Down							Unigene31004	Up	Unigene31004	Down
Unigene10303	Up	Unigene10303	Up							Unigene2101	Down	Unigene2101	Down																			CL7478.Contig3	Up	CL7478.Contig3	Down							Unigene31076	Down	Unigene31076	Up
Unigene10385	Down	Unigene10385	Down							Unigene21513	Down	Unigene21513	Down																			CL7481.Contig1	Up	CL7481.Contig1	Down							Unigene3113	Down	Unigene3113	Up
Unigene10455	Up	Unigene10455	Up							Unigene21579	Down	Unigene21579	Down																			CL754.Contig2	Up	CL754.Contig2	Down							Unigene31347	Down	Unigene31347	Up
Unigene10568	Up	Unigene10568	Up							Unigene21959	Down	Unigene21959	Down																			CL7551.Contig1	Up	CL7551.Contig1	Down							Unigene31461	Up	Unigene31461	Down
Unigene10833	Up	Unigene10833	Up							Unigene22117	Up	Unigene22117	Up																			CL7567.Contig1	Up	CL7567.Contig1	Down							Unigene32	Down	Unigene32	Up
Unigene10908	Up	Unigene10908	Up							Unigene22142	Up	Unigene22142	Up																			CL7733.Contig1	Up	CL7733.Contig1	Down							Unigene320	Down	Unigene320	Up
Unigene1115	Up	Unigene1115	Up							Unigene22849	Up	Unigene22849	Up																			CL7743.Contig1	Up	CL7743.Contig1	Down							Unigene32615	Down	Unigene32615	Up
Unigene11172	Down	Unigene11172	Down							Unigene23023	Up	Unigene23023	Up																			CL795.Contig1	Up	CL795.Contig1	Down							Unigene32940	Up	Unigene32940	Down
Unigene11231	Down	Unigene11231	Down							Unigene23173	Down	Unigene23173	Down																			CL8008.Contig1	Up	CL8008.Contig1	Down							Unigene33430	Up	Unigene33430	Down
Unigene11656	Up	Unigene11656	Up							Unigene23193	Down	Unigene23193	Down																			CL8055.Contig1	Up	CL8055.Contig1	Down							Unigene34177	Up	Unigene34177	Down
Unigene11913	Down	Unigene11913	Down							Unigene23534	Down	Unigene23534	Down																			CL8090.Contig1	Up	CL8090.Contig1	Down							Unigene3458	Down	Unigene3458	Up
Unigene12224	Down	Unigene12224	Down							Unigene23677	Down	Unigene23677	Down																			CL818.Contig3	Up	CL818.Contig3	Down							Unigene34903	Up	Unigene34903	Down
Unigene12441	Up	Unigene12441	Up							Unigene24073	Down	Unigene24073	Down																			CL8227.Contig2	Down	CL8227.Contig2	Up							Unigene35059	Up	Unigene35059	Down
Unigene1246	Up	Unigene1246	Up							Unigene24710	Up	Unigene24710	Up																			CL8251.Contig2	Up	CL8251.Contig2	Down							Unigene35187	Up	Unigene35187	Down
Unigene13182	Up	Unigene13182	Up							Unigene24878	Up	Unigene24878	Up																			CL8373.Contig2	Up	CL8373.Contig2	Down							Unigene35671	Down	Unigene35671	Up
Unigene13266	Up	Unigene13266	Up							Unigene25062	Up	Unigene25062	Up																			CL8561.Contig2	Up	CL8561.Contig2	Down							Unigene361	Down	Unigene361	Up
Unigene13388	Down	Unigene13388	Down							Unigene25457	Down	Unigene25457	Down																			CL8620.Contig1	Up	CL8620.Contig1	Down							Unigene36995	Up	Unigene36995	Down
Unigene13432	Up	Unigene13432	Up							Unigene27500	Up	Unigene27500	Up																			CL8709.Contig1	Up	CL8709.Contig1	Down							Unigene37669	Up	Unigene37669	Down
Unigene13470	Up	Unigene13470	Up							Unigene2790	Up	Unigene2790	Up																			CL8753.Contig3	Up	CL8753.Contig3	Down							Unigene38211	Up	Unigene38211	Down
Unigene14009	Up	Unigene14009	Up							Unigene28071	Down	Unigene28071	Down																			CL9072.Contig2	Up	CL9072.Contig2	Down							Unigene38581	Up	Unigene38581	Down
Unigene14108	Up	Unigene14108	Up							Unigene28078	Down	Unigene28078	Down																			CL9271.Contig1	Up	CL9271.Contig1	Down							Unigene39006	Up	Unigene39006	Down
Unigene14231	Up	Unigene14231	Up							Unigene28485	Down	Unigene28485	Down																			CL9285.Contig1	Up	CL9285.Contig1	Down							Unigene39071	Up	Unigene39071	Down
Unigene14313	Down	Unigene14313	Down							Unigene28519	Down	Unigene28519	Down																			CL9350.Contig1	Up	CL9350.Contig1	Down							Unigene39314	Up	Unigene39314	Down
Unigene14399	Down	Unigene14399	Down							Unigene28552	Up	Unigene28552	Up																			CL95.Contig5	Up	CL95.Contig5	Down							Unigene39449	Up	Unigene39449	Down
Unigene14442	Up	Unigene14442	Up							Unigene30493	Up	Unigene30493	Up																			CL9508.Contig1	Up	CL9508.Contig1	Down							Unigene40031	Down	Unigene40031	Up
Unigene14912	Up	Unigene14912	Up							Unigene30510	Down	Unigene30510	Down																			CL9524.Contig1	Up	CL9524.Contig1	Down							Unigene40061	Up	Unigene40061	Down
Unigene15477	Down	Unigene15477	Down							Unigene30576	Down	Unigene30576	Down																			CL956.Contig1	Up	CL956.Contig1	Down							Unigene40108	Up	Unigene40108	Down
Unigene15564	Up	Unigene15564	Up							Unigene3113	Up	Unigene3113	Up																			CL9612.Contig1	Up	CL9612.Contig1	Down							Unigene40182	Up	Unigene40182	Down
Unigene16024	Down	Unigene16024	Down							Unigene31151	Down	Unigene31151	Down																			CL9646.Contig2	Up	CL9646.Contig2	Down							Unigene40243	Up	Unigene40243	Down
Unigene1615	Up	Unigene1615	Up							Unigene31156	Down	Unigene31156	Down																			CL9701.Contig1	Up	CL9701.Contig1	Down							Unigene40530	Down	Unigene40530	Up
Unigene16246	Down	Unigene16246	Down							Unigene31168	Up	Unigene31168	Up																			CL974.Contig1	Up	CL974.Contig1	Down							Unigene40670	Down	Unigene40670	Up
Unigene16379	Down	Unigene16379	Down							Unigene31234	Up	Unigene31234	Up																			CL9816.Contig1	Up	CL9816.Contig1	Down							Unigene40843	Up	Unigene40843	Down
Unigene16415	Down	Unigene16415	Down							Unigene31410	Down	Unigene31410	Down																			Unigene10012	Up	Unigene10012	Down							Unigene40925	Up	Unigene40925	Down
Unigene17231	Up	Unigene17231	Up							Unigene31456	Up	Unigene31456	Up																			Unigene10125	Up	Unigene10125	Down							Unigene40931	Down	Unigene40931	Up
Unigene1732	Up	Unigene1732	Up							Unigene31515	Up	Unigene31515	Up																			Unigene1020	Up	Unigene1020	Down							Unigene40971	Up	Unigene40971	Down
Unigene17521	Up	Unigene17521	Up							Unigene31627	Up	Unigene31627	Up																			Unigene10307	Up	Unigene10307	Down							Unigene40975	Up	Unigene40975	Down
Unigene17743	Up	Unigene17743	Up							Unigene3287	Down	Unigene3287	Down																			Unigene10309	Up	Unigene10309	Down							Unigene41044	Up	Unigene41044	Down
Unigene17829	Up	Unigene17829	Up							Unigene33550	Down	Unigene33550	Down																			Unigene10446	Up	Unigene10446	Down							Unigene42029	Up	Unigene42029	Down
Unigene17840	Up	Unigene17840	Up							Unigene34510	Up	Unigene34510	Up																			Unigene10604	Up	Unigene10604	Down							Unigene42724	Up	Unigene42724	Down
Unigene19129	Up	Unigene19129	Up							Unigene34571	Down	Unigene34571	Down																			Unigene10623	Up	Unigene10623	Down							Unigene43217	Up	Unigene43217	Down
Unigene1913	Up	Unigene1913	Up							Unigene34578	Up	Unigene34578	Up																			Unigene10627	Up	Unigene10627	Down							Unigene43276	Up	Unigene43276	Down
Unigene1937	Up	Unigene1937	Up							Unigene34762	Up	Unigene34762	Up																			Unigene1075	Up	Unigene1075	Down							Unigene4487	Down	Unigene4487	Up
Unigene19532	Down	Unigene19532	Down							Unigene34906	Up	Unigene34906	Up																			Unigene11123	Up	Unigene11123	Down							Unigene4800	Up	Unigene4800	Down
Unigene19772	Up	Unigene19772	Up							Unigene35459	Up	Unigene35459	Up																			Unigene11138	Down	Unigene11138	Up							Unigene4887	Down	Unigene4887	Up
Unigene19774	Down	Unigene19774	Down							Unigene36278	Up	Unigene36278	Up																			Unigene11257	Up	Unigene11257	Down							Unigene552	Up	Unigene552	Down
Unigene19850	Up	Unigene19850	Up							Unigene37053	Up	Unigene37053	Up																			Unigene11366	Up	Unigene11366	Down							Unigene6489	Up	Unigene6489	Down
Unigene20059	Up	Unigene20059	Up							Unigene37630	Up	Unigene37630	Up																			Unigene11407	Up	Unigene11407	Down							Unigene6769	Up	Unigene6769	Down
Unigene20344	Down	Unigene20344	Down							Unigene37654	Down	Unigene37654	Down																			Unigene11848	Up	Unigene11848	Down							Unigene7169	Up	Unigene7169	Down
Unigene20445	Up	Unigene20445	Up							Unigene37809	Up	Unigene37809	Up																			Unigene1194	Up	Unigene1194	Down							Unigene727	Down	Unigene727	Up
Unigene20682	Down	Unigene20682	Down							Unigene38072	Up	Unigene38072	Up																			Unigene12123	Up	Unigene12123	Down							Unigene7423	Up	Unigene7423	Down
Unigene20829	Up	Unigene20829	Up							Unigene38257	Down	Unigene38257	Down																			Unigene12189	Up	Unigene12189	Down							Unigene7453	Up	Unigene7453	Down
Unigene21069	Up	Unigene21069	Up							Unigene38469	Down	Unigene38469	Down																			Unigene12330	Up	Unigene12330	Down							Unigene7482	Down	Unigene7482	Up
Unigene21144	Up	Unigene21144	Up							Unigene38647	Up	Unigene38647	Up																			Unigene12386	Up	Unigene12386	Down							Unigene7725	Down	Unigene7725	Up
Unigene21354	Up	Unigene21354	Up							Unigene38696	Down	Unigene38696	Down																			Unigene12471	Up	Unigene12471	Down							Unigene7774	Up	Unigene7774	Down
Unigene21552	Up	Unigene21552	Up							Unigene39101	Up	Unigene39101	Up																			Unigene1255	Up	Unigene1255	Down							Unigene8499	Down	Unigene8499	Up
Unigene21556	Up	Unigene21556	Up							Unigene39142	Up	Unigene39142	Up																			Unigene12947	Up	Unigene12947	Down							Unigene8520	Up	Unigene8520	Down
Unigene218	Up	Unigene218	Up							Unigene40265	Up	Unigene40265	Up																			Unigene1351	Up	Unigene1351	Down							Unigene8578	Up	Unigene8578	Down
Unigene21914	Up	Unigene21914	Up							Unigene40376	Up	Unigene40376	Up																			Unigene13570	Up	Unigene13570	Down							Unigene8643	Up	Unigene8643	Down
Unigene21936	Up	Unigene21936	Up							Unigene40866	Up	Unigene40866	Up																			Unigene13709	Down	Unigene13709	Up							Unigene8721	Up	Unigene8721	Down
Unigene21942	Up	Unigene21942	Up							Unigene41102	Up	Unigene41102	Up																			Unigene13838	Up	Unigene13838	Down							Unigene8869	Up	Unigene8869	Down
Unigene22106	Up	Unigene22106	Up							Unigene41349	Up	Unigene41349	Up																			Unigene13875	Up	Unigene13875	Down							Unigene9022	Up	Unigene9022	Down
Unigene22382	Up	Unigene22382	Up							Unigene41474	Down	Unigene41474	Down																			Unigene14006	Up	Unigene14006	Down							Unigene9449	Up	Unigene9449	Down
Unigene2241	Up	Unigene2241	Up							Unigene4254	Up	Unigene4254	Up																			Unigene14097	Up	Unigene14097	Down							Unigene9554	Up	Unigene9554	Down
Unigene22855	Up	Unigene22855	Up							Unigene42586	Down	Unigene42586	Down																			Unigene14114	Up	Unigene14114	Down							Unigene9633	Up	Unigene9633	Down
Unigene22986	Up	Unigene22986	Up							Unigene42769	Down	Unigene42769	Up																			Unigene14120	Up	Unigene14120	Down							Unigene9785	Down	Unigene9785	Up
Unigene2305	Down	Unigene2305	Down							Unigene42771	Up	Unigene42771	Up																			Unigene14131	Up	Unigene14131	Down							Unigene9818	Up	Unigene9818	Down
Unigene23098	Up	Unigene23098	Up							Unigene43239	Down	Unigene43239	Down																			Unigene1425	Up	Unigene1425	Down							Unigene991	Down	Unigene991	Up
Unigene23208	Up	Unigene23208	Up							Unigene442	Up	Unigene442	Up																			Unigene14278	Up	Unigene14278	Down
Unigene233	Up	Unigene233	Up							Unigene533	Up	Unigene533	Up																			Unigene14418	Up	Unigene14418	Down
Unigene23303	Up	Unigene23303	Up							Unigene5442	Down	Unigene5442	Up																			Unigene14592	Up	Unigene14592	Down
Unigene23367	Up	Unigene23367	Up							Unigene568	Up	Unigene568	Up																			Unigene14707	Up	Unigene14707	Down
Unigene23598	Up	Unigene23598	Up							Unigene6077	Up	Unigene6077	Up																			Unigene1493	Up	Unigene1493	Down
Unigene23727	Up	Unigene23727	Up							Unigene6165	Down	Unigene6165	Down																			Unigene15056	Up	Unigene15056	Down
Unigene24222	Up	Unigene24222	Up							Unigene6180	Up	Unigene6180	Up																			Unigene153	Up	Unigene153	Down
Unigene24289	Up	Unigene24289	Up							Unigene6200	Up	Unigene6200	Up																			Unigene16053	Up	Unigene16053	Down
Unigene24316	Up	Unigene24316	Up							Unigene6268	Up	Unigene6268	Up																			Unigene16105	Up	Unigene16105	Down
Unigene24565	Up	Unigene24565	Up							Unigene6318	Down	Unigene6318	Down																			Unigene16374	Up	Unigene16374	Down
Unigene24574	Up	Unigene24574	Up							Unigene6764	Down	Unigene6764	Down																			Unigene16422	Up	Unigene16422	Down
Unigene24768	Up	Unigene24768	Up							Unigene682	Up	Unigene682	Up																			Unigene16789	Up	Unigene16789	Down
Unigene24868	Down	Unigene24868	Down							Unigene6883	Down	Unigene6883	Down																			Unigene17006	Up	Unigene17006	Down
Unigene250	Down	Unigene250	Down							Unigene6948	Down	Unigene6948	Down																			Unigene1701	Up	Unigene1701	Down
Unigene25067	Up	Unigene25067	Up							Unigene7289	Up	Unigene7289	Up																			Unigene17065	Up	Unigene17065	Down
Unigene2511	Up	Unigene2511	Up							Unigene7387	Down	Unigene7387	Down																			Unigene17586	Up	Unigene17586	Down
Unigene25362	Up	Unigene25362	Up							Unigene7719	Up	Unigene7719	Up																			Unigene17620	Up	Unigene17620	Down
Unigene25836	Down	Unigene25836	Down							Unigene7912	Up	Unigene7912	Up																			Unigene18074	Up	Unigene18074	Down
Unigene26206	Down	Unigene26206	Down							Unigene796	Up	Unigene796	Up																			Unigene18196	Up	Unigene18196	Down
Unigene26223	Up	Unigene26223	Up							Unigene8108	Up	Unigene8108	Up																			Unigene18476	Up	Unigene18476	Down
Unigene2636	Up	Unigene2636	Up							Unigene8145	Up	Unigene8145	Up																			Unigene1852	Up	Unigene1852	Down
Unigene26512	Up	Unigene26512	Up							Unigene819	Up	Unigene819	Up																			Unigene18612	Up	Unigene18612	Down
Unigene26589	Up	Unigene26589	Up							Unigene8662	Up	Unigene8662	Up																			Unigene18842	Up	Unigene18842	Down
Unigene267	Down	Unigene267	Down							Unigene8695	Up	Unigene8695	Up																			Unigene18908	Up	Unigene18908	Down
Unigene26769	Up	Unigene26769	Up							Unigene8789	Down	Unigene8789	Down																			Unigene19751	Up	Unigene19751	Down
Unigene27227	Down	Unigene27227	Down							Unigene9161	Up	Unigene9161	Up																			Unigene20065	Up	Unigene20065	Down
Unigene27588	Up	Unigene27588	Up																													Unigene20068	Up	Unigene20068	Down
Unigene27969	Up	Unigene27969	Up																													Unigene20240	Up	Unigene20240	Down
Unigene28311	Down	Unigene28311	Down																													Unigene20674	Up	Unigene20674	Down
Unigene2833	Up	Unigene2833	Up																													Unigene20692	Down	Unigene20692	Up
Unigene28424	Up	Unigene28424	Up																													Unigene20751	Up	Unigene20751	Down
Unigene28531	Up	Unigene28531	Up																													Unigene20849	Up	Unigene20849	Down
Unigene28750	Up	Unigene28750	Up																													Unigene20912	Up	Unigene20912	Down
Unigene29494	Down	Unigene29494	Down																													Unigene20998	Up	Unigene20998	Down
Unigene29544	Down	Unigene29544	Down																													Unigene21130	Up	Unigene21130	Down
Unigene29580	Down	Unigene29580	Down																													Unigene215	Up	Unigene215	Down
Unigene2993	Down	Unigene2993	Down																													Unigene21537	Up	Unigene21537	Down
Unigene30037	Up	Unigene30037	Up																													Unigene21588	Up	Unigene21588	Down
Unigene30316	Up	Unigene30316	Up																													Unigene21612	Up	Unigene21612	Down
Unigene30541	Down	Unigene30541	Down																													Unigene21644	Up	Unigene21644	Down
Unigene30693	Down	Unigene30693	Down																													Unigene21780	Up	Unigene21780	Down
Unigene30705	Down	Unigene30705	Down																													Unigene21873	Up	Unigene21873	Down
Unigene3079	Down	Unigene3079	Down																													Unigene22037	Up	Unigene22037	Down
Unigene30852	Down	Unigene30852	Down																													Unigene22060	Up	Unigene22060	Down
Unigene30887	Down	Unigene30887	Down																													Unigene2215	Up	Unigene2215	Down
Unigene30943	Down	Unigene30943	Down																													Unigene22501	Up	Unigene22501	Down
Unigene30963	Down	Unigene30963	Down																													Unigene22589	Up	Unigene22589	Down
Unigene31052	Down	Unigene31052	Down																													Unigene22654	Up	Unigene22654	Down
Unigene31100	Down	Unigene31100	Down																													Unigene23033	Up	Unigene23033	Down
Unigene31448	Down	Unigene31448	Down																													Unigene23129	Up	Unigene23129	Down
Unigene31597	Down	Unigene31597	Down																													Unigene232	Up	Unigene232	Down
Unigene3179	Down	Unigene3179	Down																													Unigene23226	Up	Unigene23226	Down
Unigene31828	Up	Unigene31828	Up																													Unigene23275	Up	Unigene23275	Down
Unigene32076	Down	Unigene32076	Down																													Unigene23286	Up	Unigene23286	Down
Unigene32598	Up	Unigene32598	Up																													Unigene23335	Up	Unigene23335	Down
Unigene32614	Up	Unigene32614	Up																													Unigene23493	Up	Unigene23493	Down
Unigene32714	Up	Unigene32714	Up																													Unigene23756	Up	Unigene23756	Down
Unigene32737	Up	Unigene32737	Up																													Unigene23844	Up	Unigene23844	Down
Unigene32967	Up	Unigene32967	Up																													Unigene23897	Up	Unigene23897	Down
Unigene330	Up	Unigene330	Up																													Unigene24127	Up	Unigene24127	Down
Unigene33016	Up	Unigene33016	Up																													Unigene24167	Up	Unigene24167	Down
Unigene33246	Up	Unigene33246	Up																													Unigene24198	Up	Unigene24198	Down
Unigene3339	Down	Unigene3339	Down																													Unigene24562	Up	Unigene24562	Down
Unigene33655	Down	Unigene33655	Down																													Unigene24580	Up	Unigene24580	Down
Unigene33983	Up	Unigene33983	Up																													Unigene24645	Up	Unigene24645	Down
Unigene34420	Down	Unigene34420	Down																													Unigene24678	Up	Unigene24678	Down
Unigene34464	Up	Unigene34464	Up																													Unigene25148	Up	Unigene25148	Down
Unigene34520	Down	Unigene34520	Down																													Unigene25312	Up	Unigene25312	Down
Unigene34567	Down	Unigene34567	Down																													Unigene25553	Up	Unigene25553	Down
Unigene34732	Down	Unigene34732	Down																													Unigene25753	Up	Unigene25753	Down
Unigene3491	Down	Unigene3491	Down																													Unigene2592	Up	Unigene2592	Down
Unigene35120	Down	Unigene35120	Down																													Unigene26137	Up	Unigene26137	Down
Unigene3634	Up	Unigene3634	Up																													Unigene26138	Up	Unigene26138	Down
Unigene36575	Down	Unigene36575	Down																													Unigene26174	Up	Unigene26174	Down
Unigene36778	Down	Unigene36778	Down																													Unigene26307	Up	Unigene26307	Down
Unigene36974	Down	Unigene36974	Down																													Unigene26473	Up	Unigene26473	Down
Unigene37180	Down	Unigene37180	Down																													Unigene26506	Up	Unigene26506	Down
Unigene37477	Down	Unigene37477	Down																													Unigene26622	Up	Unigene26622	Down
Unigene37695	Down	Unigene37695	Down																													Unigene2664	Up	Unigene2664	Down
Unigene3784	Down	Unigene3784	Down																													Unigene26689	Up	Unigene26689	Down
Unigene3818	Down	Unigene3818	Down																													Unigene26750	Down	Unigene26750	Up
Unigene38485	Down	Unigene38485	Down																													Unigene26817	Up	Unigene26817	Down
Unigene38512	Up	Unigene38512	Up																													Unigene26837	Up	Unigene26837	Down
Unigene38613	Up	Unigene38613	Up																													Unigene27088	Up	Unigene27088	Down
Unigene38794	Up	Unigene38794	Up																													Unigene271	Up	Unigene271	Down
Unigene38904	Down	Unigene38904	Down																													Unigene2716	Up	Unigene2716	Down
Unigene39131	Up	Unigene39131	Up																													Unigene27169	Up	Unigene27169	Down
Unigene39292	Down	Unigene39292	Down																													Unigene27170	Down	Unigene27170	Up
Unigene39298	Down	Unigene39298	Down																													Unigene27225	Up	Unigene27225	Down
Unigene39930	Up	Unigene39930	Up																													Unigene27332	Up	Unigene27332	Down
Unigene39943	Up	Unigene39943	Up																													Unigene27363	Up	Unigene27363	Down
Unigene39955	Up	Unigene39955	Up																													Unigene27609	Down	Unigene27609	Up
Unigene39966	Up	Unigene39966	Up																													Unigene27655	Up	Unigene27655	Down
Unigene40212	Down	Unigene40212	Down																													Unigene27696	Up	Unigene27696	Down
Unigene4035	Up	Unigene4035	Up																													Unigene27698	Up	Unigene27698	Down
Unigene4039	Down	Unigene4039	Down																													Unigene27729	Up	Unigene27729	Down
Unigene40474	Up	Unigene40474	Up																													Unigene27889	Up	Unigene27889	Down
Unigene40528	Up	Unigene40528	Up																													Unigene27933	Up	Unigene27933	Down
Unigene40538	Up	Unigene40538	Up																													Unigene28024	Up	Unigene28024	Down
Unigene4054	Up	Unigene4054	Up																													Unigene28098	Up	Unigene28098	Down
Unigene40712	Up	Unigene40712	Up																													Unigene28437	Down	Unigene28437	Up
Unigene40807	Down	Unigene40807	Down																													Unigene28623	Up	Unigene28623	Down
Unigene41094	Down	Unigene41094	Down																													Unigene28648	Up	Unigene28648	Down
Unigene41164	Down	Unigene41164	Down																													Unigene28709	Up	Unigene28709	Down
Unigene41251	Down	Unigene41251	Down																													Unigene28713	Up	Unigene28713	Down
Unigene41361	Up	Unigene41361	Up																													Unigene28734	Up	Unigene28734	Down
Unigene41422	Up	Unigene41422	Up																													Unigene2910	Down	Unigene2910	Up
Unigene41476	Up	Unigene41476	Up																													Unigene29283	Up	Unigene29283	Down
Unigene41494	Up	Unigene41494	Up																													Unigene29474	Up	Unigene29474	Down
Unigene41506	Up	Unigene41506	Up																													Unigene2967	Up	Unigene2967	Down
Unigene41765	Up	Unigene41765	Up																													Unigene29827	Up	Unigene29827	Down
Unigene42646	Down	Unigene42646	Down																													Unigene30472	Up	Unigene30472	Down
Unigene42717	Down	Unigene42717	Down																													Unigene30743	Up	Unigene30743	Down
Unigene42736	Down	Unigene42736	Down																													Unigene30983	Up	Unigene30983	Down
Unigene4283	Up	Unigene4283	Up																													Unigene3101	Up	Unigene3101	Down
Unigene42923	Up	Unigene42923	Up																													Unigene31149	Up	Unigene31149	Down
Unigene42966	Down	Unigene42966	Down																													Unigene31150	Up	Unigene31150	Down
Unigene42987	Down	Unigene42987	Down																													Unigene31579	Up	Unigene31579	Down
Unigene43301	Up	Unigene43301	Up																													Unigene31990	Up	Unigene31990	Down
Unigene43308	Down	Unigene43308	Down																													Unigene32102	Up	Unigene32102	Down
Unigene4489	Up	Unigene4489	Up																													Unigene32277	Up	Unigene32277	Down
Unigene4651	Up	Unigene4651	Up																													Unigene32412	Up	Unigene32412	Down
Unigene4878	Up	Unigene4878	Up																													Unigene32526	Up	Unigene32526	Down
Unigene5463	Up	Unigene5463	Up																													Unigene32562	Up	Unigene32562	Down
Unigene5669	Up	Unigene5669	Up																													Unigene32610	Up	Unigene32610	Down
Unigene6530	Up	Unigene6530	Up																													Unigene32966	Down	Unigene32966	Up
Unigene6771	Down	Unigene6771	Down																													Unigene33279	Up	Unigene33279	Down
Unigene6990	Up	Unigene6990	Up																													Unigene33297	Up	Unigene33297	Down
Unigene7061	Down	Unigene7061	Down																													Unigene33321	Up	Unigene33321	Down
Unigene729	Up	Unigene729	Up																													Unigene33577	Up	Unigene33577	Down
Unigene7388	Down	Unigene7388	Down																													Unigene33732	Up	Unigene33732	Down
Unigene7608	Down	Unigene7608	Down																													Unigene33885	Up	Unigene33885	Down
Unigene7637	Down	Unigene7637	Down																													Unigene33975	Up	Unigene33975	Down
Unigene7638	Down	Unigene7638	Down																													Unigene34027	Up	Unigene34027	Down
Unigene7731	Down	Unigene7731	Down																													Unigene34160	Down	Unigene34160	Up
Unigene7827	Down	Unigene7827	Down																													Unigene34782	Up	Unigene34782	Down
Unigene8016	Down	Unigene8016	Down																													Unigene35183	Up	Unigene35183	Down
Unigene8268	Down	Unigene8268	Down																													Unigene3552	Up	Unigene3552	Down
Unigene8331	Down	Unigene8331	Down																													Unigene35546	Up	Unigene35546	Down
Unigene8492	Down	Unigene8492	Down																													Unigene35754	Up	Unigene35754	Down
Unigene8509	Down	Unigene8509	Down																													Unigene3591	Up	Unigene3591	Down
Unigene8644	Up	Unigene8644	Up																													Unigene3600	Up	Unigene3600	Down
Unigene8918	Down	Unigene8918	Down																													Unigene36146	Up	Unigene36146	Down
Unigene8988	Up	Unigene8988	Up																													Unigene3629	Up	Unigene3629	Down
Unigene9005	Down	Unigene9005	Down																													Unigene36300	Up	Unigene36300	Down
Unigene9039	Up	Unigene9039	Up																													Unigene36460	Up	Unigene36460	Down
Unigene9107	Up	Unigene9107	Up																													Unigene36872	Up	Unigene36872	Down
Unigene9143	Down	Unigene9143	Down																													Unigene38041	Down	Unigene38041	Up
Unigene9156	Up	Unigene9156	Up																													Unigene38076	Up	Unigene38076	Down
Unigene9428	Up	Unigene9428	Up																													Unigene38325	Down	Unigene38325	Up
Unigene9553	Up	Unigene9553	Up																													Unigene3851	Up	Unigene3851	Down
Unigene9600	Up	Unigene9600	Up																													Unigene38554	Up	Unigene38554	Down
Unigene9813	Up	Unigene9813	Up																													Unigene3857	Down	Unigene3857	Up
Unigene9935	Up	Unigene9935	Up																													Unigene3866	Up	Unigene3866	Down
																																Unigene3887	Up	Unigene3887	Down
																																Unigene39050	Down	Unigene39050	Up
																																Unigene39279	Up	Unigene39279	Down
																																Unigene39392	Up	Unigene39392	Down
																																Unigene39655	Up	Unigene39655	Down
																																Unigene39732	Up	Unigene39732	Down
																																Unigene39915	Up	Unigene39915	Down
																																Unigene39967	Up	Unigene39967	Down
																																Unigene4	Up	Unigene4	Down
																																Unigene40079	Up	Unigene40079	Down
																																Unigene40096	Up	Unigene40096	Down
																																Unigene40318	Up	Unigene40318	Down
																																Unigene40547	Up	Unigene40547	Down
																																Unigene40581	Up	Unigene40581	Down
																																Unigene406	Up	Unigene406	Down
																																Unigene40631	Up	Unigene40631	Down
																																Unigene40910	Down	Unigene40910	Up
																																Unigene41170	Up	Unigene41170	Down
																																Unigene41576	Up	Unigene41576	Down
																																Unigene41782	Down	Unigene41782	Up
																																Unigene41838	Up	Unigene41838	Down
																																Unigene41936	Down	Unigene41936	Up
																																Unigene42499	Up	Unigene42499	Down
																																Unigene42532	Down	Unigene42532	Up
																																Unigene42608	Up	Unigene42608	Down
																																Unigene42775	Up	Unigene42775	Down
																																Unigene42896	Up	Unigene42896	Down
																																Unigene42903	Down	Unigene42903	Up
																																Unigene42908	Up	Unigene42908	Down
																																Unigene43014	Up	Unigene43014	Down
																																Unigene4469	Up	Unigene4469	Down
																																Unigene464	Up	Unigene464	Down
																																Unigene4675	Up	Unigene4675	Down
																																Unigene5035	Up	Unigene5035	Down
																																Unigene5037	Up	Unigene5037	Down
																																Unigene537	Up	Unigene537	Down
																																Unigene5390	Up	Unigene5390	Down
																																Unigene545	Up	Unigene545	Down
																																Unigene5560	Up	Unigene5560	Down
																																Unigene6068	Up	Unigene6068	Down
																																Unigene6254	Up	Unigene6254	Down
																																Unigene6398	Up	Unigene6398	Down
																																Unigene6453	Up	Unigene6453	Down
																																Unigene6475	Up	Unigene6475	Down
																																Unigene6631	Up	Unigene6631	Down
																																Unigene6634	Up	Unigene6634	Down
																																Unigene697	Up	Unigene697	Down
																																Unigene6974	Up	Unigene6974	Down
																																Unigene7371	Up	Unigene7371	Down
																																Unigene7838	Up	Unigene7838	Down
																																Unigene7897	Down	Unigene7897	Up
																																Unigene829	Up	Unigene829	Down
																																Unigene8515	Up	Unigene8515	Down
																																Unigene857	Up	Unigene857	Down
																																Unigene8653	Up	Unigene8653	Down
																																Unigene8858	Up	Unigene8858	Down
																																Unigene8933	Up	Unigene8933	Down
																																Unigene9043	Down	Unigene9043	Up
																																Unigene9218	Up	Unigene9218	Down
																																Unigene9234	Up	Unigene9234	Down
																																Unigene9271	Up	Unigene9271	Down
																																Unigene9379	Up	Unigene9379	Down
																																Unigene9408	Up	Unigene9408	Down
																																Unigene944	Up	Unigene944	Down
																																Unigene9560	Up	Unigene9560	Down
																																Unigene966	Up	Unigene966	Down
																																Unigene968	Up	Unigene968	Down
																																Unigene9805	Up	Unigene9805	Down
																																Unigene9990	Up	Unigene9990	Down
[truncated: 9 more columns]
