# Supplementary material for: The identification of differentially expressed genes in male and female gametophytes of simple thalloid liverwort Pellia endiviifolia sp. B using an RNA-seq approach
Source: Planta. 2020 Jul 15;252(2):21. doi: 10.1007/s00425-020-03424-z (PMC7363739; doi:10.1007/s00425-020-03424-z)
Supplement: Supplementary file 5 — Supplementary file5 (XLSX 191 kb) [file 425_2020_3424_MOESM5_ESM.xlsx]

## Sheet: common in 3 lists VS M_n.g.
Gene id F_iv.veg. vs M_nat.gen.	logFC.edgeR(PelliaRNA_MALE_NAT.GEN./PelliaRNA_FEMALE_iv.veg.)	Up-Down-Regulation(PelliaRNA_MALE_NAT.GEN./PelliaRNA_FEMALE_iv.veg.)	Pvalue.edgeR	FDR.edgeR	Gene id M_iv.veg. vs M_nat.gen.	logFC.edgeR(PelliaRNA_MALE_NAT.GEN./PelliaRNA_MALE_iv.veg.)	Up-Down-Regulation(PelliaRNA_MALE_NAT.GEN./PelliaRNA_FEMALE_NAT.GEN.)	Pvalue.edgeR	FDR.edgeR	Gene id F_nat.gen. vs M_nat.gen.	Gene_length	logFC.edgeR(PelliaRNA_MALE_NAT.GEN./PelliaRNA_FEMALE_NAT.GEN.)	Up-Down-Regulation(PelliaRNA_MALE_NAT.GEN./PelliaRNA_FEMALE_NAT.GEN.)	Pvalue.edgeR	FDR.edgeR	KEGG Orthology	GO Component	GO Function	GO Process	Blast nr										F_iv.veg. vs M_nat.gen.		M_iv.veg. vs M_nat.gen.		F_nat.gen. vs M_nat.gen.
CL10438.Contig2	8.14715	Up	8.10571e-05	0.00268244	CL10438.Contig2	7.97636	Up	0.000147483	0.00597419	CL10438.Contig2	1456	8.086	Up	9.36436e-05	0.00984231	-	-	-	-	gi|168041530|ref|XP_001773244.1|/5.39859e-14/predicted protein [Physcomitrella patens subsp. patens]										CL10438.Contig2	Up	CL10438.Contig2	Up	CL10438.Contig2	Up
CL1745.Contig1	10.4343	Up	1.11419e-08	1.53861e-06	CL1745.Contig1	10.263	Up	2.4943e-08	7.56233e-06	CL1745.Contig1	1999	6.1068	Up	3.89586e-07	7.0761e-05	-	GO:0016020//membrane	-	-	gi|225426188|ref|XP_002279525.1|/1.48096e-92/PREDICTED: uncharacterized protein LOC100246828 [Vitis vinifera]										CL1745.Contig1	Up	CL1745.Contig1	Up	CL1745.Contig1	Up
CL2971.Contig2	-3.2059	Down	0.000447778	0.0108407	CL2971.Contig2	-4.34748	Down	5.76695e-06	0.000531686	CL2971.Contig2	1373	-3.52305	Down	0.000138602	0.0140434	K13993|1|4e-45|180|pop:POPTR_579131|HSP20 family protein	-	-	-	gi|56606538|gb|AAW02791.1|/1.10611e-45/heat shock protein 18 [Codonopsis lanceolata]										CL2971.Contig2	Down	CL2971.Contig2	Down	CL2971.Contig2	Down
CL36.Contig1	-8.47588	Down	2.52136e-05	0.00101405	CL36.Contig1	-7.16108	Down	0.00222005	0.0461747	CL36.Contig1	236	-7.71963	Down	0.000341383	0.0293143	-	-	-	-	-										CL36.Contig1	Down	CL36.Contig1	Down	CL36.Contig1	Down
CL4244.Contig1	9.93998	Up	8.31076e-08	8.12805e-06	CL4244.Contig1	9.76874	Up	1.86549e-07	3.552e-05	CL4244.Contig1	777	5.05273	Up	1.86443e-05	0.00245768	-	-	-	-	-										CL4244.Contig1	Up	CL4244.Contig1	Up	CL4244.Contig1	Up
CL5701.Contig2	7.90017	Up	0.000172911	0.00494924	CL5701.Contig2	7.7295	Up	0.000341383	0.0117616	CL5701.Contig2	216	7.83907	Up	0.000203569	0.0193803	-	-	-	-	-										CL5701.Contig2	Up	CL5701.Contig2	Up	CL5701.Contig2	Up
CL6164.Contig2	7.94438	Up	0.000147483	0.00437717	CL6164.Contig2	7.77369	Up	0.000285964	0.0102744	CL6164.Contig2	241	7.88327	Up	0.000203569	0.0193803	-	-	-	-	-										CL6164.Contig2	Up	CL6164.Contig2	Up	CL6164.Contig2	Up
CL691.Contig1	11.8487	Up	2.99448e-11	1.07295e-08	CL691.Contig1	11.6773	Up	6.94005e-11	1.07667e-07	CL691.Contig1	466	11.7874	Up	3.98749e-11	2.06793e-08	-	-	-	-	-										CL691.Contig1	Up	CL691.Contig1	Up	CL691.Contig1	Up
CL744.Contig14	3.42739	Up	0.000176888	0.00503747	CL744.Contig14	4.64966	Up	1.56002e-06	0.000187459	CL744.Contig14	1060	3.60508	Up	9.11903e-05	0.00963586	K08913|1|2e-81|300|smo:SELMODRAFT_158381|light-harvesting complex II chlorophyll a/b binding protein 2;K08912|2|3e-81|300|ppp:PHYPADRAFT_219830|light-harvesting complex II chlorophyll a/b binding protein 1	GO:0009521;GO:0009507//chloroplast	GO:0005488//binding	GO:0006091//generation of precursor metabolites and energy	gi|41529314|dbj|BAD08518.1|/5.6978e-81/light-harvesting chlorophyll a/b-binding protein 1 [Physcomitrella patens subsp. patens]										CL744.Contig14	Up	CL744.Contig14	Up	CL744.Contig14	Up
CL744.Contig2	3.46845	Up	0.000152673	0.00450071	CL744.Contig2	4.49725	Up	2.92437e-06	0.000304924	CL744.Contig2	1381	3.44853	Up	0.000164547	0.0162542	K08913|1|4e-117|419|pop:POPTR_664872|light-harvesting complex II chlorophyll a/b binding protein 2;K08912|3|9e-117|418|ppp:PHYPADRAFT_219547|light-harvesting complex II chlorophyll a/b binding protein 1	GO:0031224//intrinsic to membrane;GO:0009521;GO:0009526//plastid envelope;GO:0009534//chloroplast thylakoid;GO:0009570//chloroplast stroma	GO:0043169//cation binding;GO:0046906//tetrapyrrole binding	GO:0006091//generation of precursor metabolites and energy;GO:0009639//response to red or far red light;GO:0006464//protein modification process	gi|115803|sp|P14278.1|CB24_SOLLC/4.14133e-117/RecName: Full=Chlorophyll a-b binding protein 4, chloroplastic; AltName: Full=LHCII type I CAB-4; Short=LHCP; Flags: Precursor										CL744.Contig2	Up	CL744.Contig2	Up	CL744.Contig2	Up
CL8515.Contig2	8.67901	Up	1.15831e-05	0.000529012	CL8515.Contig2	8.50802	Up	2.24245e-05	0.00141188	CL8515.Contig2	857	5.27849	Up	8.5665e-05	0.00910081	-	-	-	-	gi|167999971|ref|XP_001752690.1|/2.44796e-09/predicted protein [Physcomitrella patens subsp. patens]										CL8515.Contig2	Up	CL8515.Contig2	Up	CL8515.Contig2	Up
CL9543.Contig2	-13.3384	Down	5.11124e-14	6.13411e-11	CL9543.Contig2	-13.0373	Down	2.12502e-13	1.67511e-09	CL9543.Contig2	1053	-12.7593	Down	6.38347e-13	8.31148e-10	K11252|1|4e-42|170|ppp:PHYPADRAFT_214250|histone H2B	GO:0000785//chromatin;GO:0043231//intracellular membrane-bounded organelle	GO:0003676//nucleic acid binding	GO:0034728//nucleosome organization	gi|168012190|ref|XP_001758785.1|/4.35572e-41/histone H2B [Physcomitrella patens subsp. patens]										CL9543.Contig2	Down	CL9543.Contig2	Down	CL9543.Contig2	Down
Unigene10196	11.9659	Up	1.81738e-11	7.46147e-09	Unigene10196	6.81937	Up	9.16931e-09	3.54313e-06	Unigene10196	312	6.36216	Up	2.30704e-08	5.64968e-06	-	-	-	-	-										Unigene10196	Up	Unigene10196	Up	Unigene10196	Up
Unigene11479	4.31255	Up	2.71167e-05	0.00108395	Unigene11479	6.18101	Up	5.14808e-07	7.77419e-05	Unigene11479	338	3.59738	Up	0.000232585	0.0218265	-	-	-	-	-										Unigene11479	Up	Unigene11479	Up	Unigene11479	Up
Unigene11485	3.17716	Up	0.00062717	0.014231	Unigene11485	4.35478	Up	1.76891e-05	0.00119657	Unigene11485	669	4.41314	Up	1.07331e-05	0.00149482	-	-	-	-	-										Unigene11485	Up	Unigene11485	Up	Unigene11485	Up
Unigene13259	10.9117	Up	1.5689e-09	2.98728e-07	Unigene13259	10.7403	Up	3.60332e-09	1.9455e-06	Unigene13259	271	10.8503	Up	2.08116e-09	6.70438e-07	-	-	-	-	-										Unigene13259	Up	Unigene13259	Up	Unigene13259	Up
Unigene13762	3.19453	Up	0.000624173	0.0141875	Unigene13762	3.63934	Up	0.000157608	0.00633872	Unigene13762	1135	4.22293	Up	2.02634e-05	0.00262718	K13447|1|3e-12|71.2|pop:POPTR_548137|respiratory burst oxidase [EC:1.6.3.- 1.11.1.-]	GO:0016020//membrane	GO:0016491//oxidoreductase activity	GO:0055114//oxidation-reduction process	gi|168014671|ref|XP_001759875.1|/1.36211e-51/ferric reductase like transmembrane component [Physcomitrella patens subsp. patens]										Unigene13762	Up	Unigene13762	Up	Unigene13762	Up
Unigene14623	8.29105	Up	4.69471e-05	0.00170541	Unigene14623	8.1202	Up	9.36436e-05	0.00425215	Unigene14623	310	4.89059	Up	0.000347793	0.0296067	-	-	-	-	-										Unigene14623	Up	Unigene14623	Up	Unigene14623	Up
Unigene16844	8.18449	Up	7.03917e-05	0.00238968	Unigene16844	8.01368	Up	0.000126293	0.00528418	Unigene16844	214	8.12334	Up	8.10571e-05	0.00868148	-	-	-	-	-										Unigene16844	Up	Unigene16844	Up	Unigene16844	Up
Unigene17073	3.35746	Up	0.00214384	0.0376715	Unigene17073	8.34185	Up	4.12497e-05	0.00226752	Unigene17073	255	8.45159	Up	2.52136e-05	0.00314484	-	-	-	-	-										Unigene17073	Up	Unigene17073	Up	Unigene17073	Up
Unigene1839	4.12075	Up	0.000301013	0.00780534	Unigene1839	4.29046	Up	0.000617763	0.0184672	Unigene1839	333	8.81324	Up	7.01372e-06	0.00102007	-	-	-	-	-										Unigene1839	Up	Unigene1839	Up	Unigene1839	Up
Unigene22102	9.91798	Up	9.14385e-08	8.83323e-06	Unigene22102	9.74674	Up	2.08e-07	3.88536e-05	Unigene22102	514	4.31425	Up	7.9447e-05	0.00862624	K00019|1|1e-14|77.0|zma:100382931|3-hydroxybutyrate dehydrogenase [EC:1.1.1.30];K08081|2|1e-12|70.9|pop:POPTR_560806|tropine dehydrogenase [EC:1.1.1.206];K11165|3|3e-12|69.3|vvi:100247868|dehydrogenase/reductase SDR family member 7 [EC:1.1.-.-];K00059|5|4e-12|68.9|vcn:VOLCADRAFT_79385|3-oxoacyl-[acyl-carrier protein] reductase [EC:1.1.1.100]	-	GO:0016491//oxidoreductase activity	-	gi|255617020|ref|XP_002539802.1|/3.7359e-29/3-oxoacyl-[acyl-carrier-protein] reductase, putative [Ricinus communis]										Unigene22102	Up	Unigene22102	Up	Unigene22102	Up
Unigene22497	8.48312	Up	2.24245e-05	0.000927428	Unigene22497	8.3122	Up	4.69471e-05	0.00252783	Unigene22497	234	8.42193	Up	2.84133e-05	0.00347789	-	-	-	-	-										Unigene22497	Up	Unigene22497	Up	Unigene22497	Up
Unigene23318	4.33349	Up	9.58805e-05	0.00307489	Unigene23318	3.46027	Up	0.000831057	0.0230185	Unigene23318	558	3.53248	Up	0.000534505	0.0429063	-	-	-	-	-										Unigene23318	Up	Unigene23318	Up	Unigene23318	Up
Unigene23349	3.57454	Up	0.000320504	0.00825644	Unigene23349	6.63715	Up	1.18845e-06	0.000153078	Unigene23349	1098	6.88698	Up	1.82587e-07	3.65305e-05	K13447|1|2e-24|111|ppp:PHYPADRAFT_204103|respiratory burst oxidase [EC:1.6.3.- 1.11.1.-]	GO:0016020//membrane	GO:0016491//oxidoreductase activity	GO:0055114//oxidation-reduction process	gi|168019746|ref|XP_001762405.1|/2.35912e-61/ferric reductase-like transmembrane component [Physcomitrella patens subsp. patens]										Unigene23349	Up	Unigene23349	Up	Unigene23349	Up
Unigene23919	-4.81675	Down	1.61464e-06	0.00010166	Unigene23919	-3.2077	Down	0.000795535	0.0222535	Unigene23919	984	-3.46014	Down	0.000312475	0.0274018	K01365|1|6e-50|196|mtr:MTR_2g075830|cathepsin L [EC:3.4.22.15];K15272|4|4e-49|193|vvi:100248746|solute carrier family 35 (UDP-sugar transporter), member A1/2/3	-	GO:0008233//peptidase activity	-	gi|356515036|ref|XP_003526207.1|/2.62504e-53/PREDICTED: thiol protease SEN102-like [Glycine max]										Unigene23919	Down	Unigene23919	Down	Unigene23919	Down
Unigene24578	8.45283	Up	2.52136e-05	0.00101405	Unigene24578	8.28192	Up	5.35781e-05	0.00276808	Unigene24578	209	4.12544	Up	0.000620821	0.0479785	-	-	-	-	-										Unigene24578	Up	Unigene24578	Up	Unigene24578	Up
Unigene27699	5.00343	Up	7.46761e-06	0.000368832	Unigene27699	10.3013	Up	2.13729e-08	6.80802e-06	Unigene27699	501	6.14504	Up	3.38914e-07	6.27134e-05	-	-	-	-	-										Unigene27699	Up	Unigene27699	Up	Unigene27699	Up
Unigene3156	-4.79515	Down	1.20558e-06	7.87177e-05	Unigene3156	-5.37908	Down	1.14726e-07	2.3925e-05	Unigene3156	974	-3.33794	Down	0.000343197	0.029406	-	-	-	-	-										Unigene3156	Down	Unigene3156	Down	Unigene3156	Down
Unigene3393	-5.70038	Down	1.35813e-07	1.2328e-05	Unigene3393	-4.53753	Down	1.74607e-05	0.00119065	Unigene3393	1600	-4.00534	Down	0.000138299	0.0140434	-	-	-	-	-										Unigene3393	Down	Unigene3393	Down	Unigene3393	Down
Unigene35603	7.98728	Up	0.000126293	0.00385868	Unigene35603	7.81657	Up	0.000240716	0.00897596	Unigene35603	236	7.92616	Up	0.000172911	0.0167447	K08912|1|5e-17|84.0|cre:CHLREDRAFT_184490|light-harvesting complex II chlorophyll a/b binding protein 1	GO:0009536//plastid	-	GO:0006091//generation of precursor metabolites and energy	gi|145079310|tpg|DAA05909.1|/1.64446e-17/TPA: TPA_inf: chloroplast light-harvesting complex II protein precursor Lhcbm3 [Acetabularia acetabulum]										Unigene35603	Up	Unigene35603	Up	Unigene35603	Up
Unigene36543	7.80747	Up	0.000240716	0.00652517	Unigene36543	7.63685	Up	0.00040966	0.0133772	Unigene36543	358	7.74638	Up	0.000285964	0.0253851	-	-	-	-	-										Unigene36543	Up	Unigene36543	Up	Unigene36543	Up
Unigene3750	3.84266	Up	6.11071e-05	0.00214073	Unigene3750	5.34865	Up	5.4755e-07	8.14511e-05	Unigene3750	2745	6.75971	Up	8.18262e-09	2.25531e-06	K13447|1|4e-16|85.5|gmx:100812342|respiratory burst oxidase [EC:1.6.3.- 1.11.1.-]	GO:0016020//membrane	GO:0016491//oxidoreductase activity	-	gi|168029244|ref|XP_001767136.1|/1.74675e-86/ferric reductase-like transmembrane component [Physcomitrella patens subsp. patens]										Unigene3750	Up	Unigene3750	Up	Unigene3750	Up
Unigene37793	-7.26126	Down	1.06833e-08	1.49947e-06	Unigene37793	-6.86519	Down	3.13399e-08	9.21814e-06	Unigene37793	1006	-4.87653	Down	0.000163744	0.0162156	-	-	-	-	-										Unigene37793	Down	Unigene37793	Down	Unigene37793	Down
Unigene4019	9.4811	Up	5.35993e-07	3.99415e-05	Unigene4019	9.30993	Up	1.1295e-06	0.000147411	Unigene4019	343	6.08053	Up	4.48677e-06	0.000685432	-	-	-	-	-										Unigene4019	Up	Unigene4019	Up	Unigene4019	Up
Unigene41426	-5.10037	Down	1.85902e-06	0.000113423	Unigene41426	-4.0699	Down	0.000110866	0.00479656	Unigene41426	1914	-4.2634	Down	6.0534e-05	0.00675889	-	-	-	-	-										Unigene41426	Down	Unigene41426	Down	Unigene41426	Down
Unigene41576	12.6358	Up	1.04652e-12	6.99112e-10	Unigene41576	8.98525	Up	7.10238e-11	1.07667e-07	Unigene41576	2500	4.62451	Up	3.26122e-06	0.000510071	-	-	-	-	-										Unigene41576	Up	Unigene41576	Up	Unigene41576	Up
Unigene8059	-3.55585	Down	0.000140136	0.00423243	Unigene8059	-3.20264	Down	0.000537142	0.016514	Unigene8059	1595	-3.35642	Down	0.000311131	0.0273726	K01601|1|0.0|901|pop:Poptr_cp030|ribulose-bisphosphate carboxylase large chain [EC:4.1.1.39]	GO:0009536//plastid	GO:0016491//oxidoreductase activity;GO:0016831//carboxy-lyase activity	GO:0044237//cellular metabolic process;GO:0015977//carbon fixation	gi|283549215|dbj|BAI66334.1|/0/ribulose 1,5-bisphosphate carboxylase/oxygenase large subunit [Pallavicinia levieri]										Unigene8059	Down	Unigene8059	Down	Unigene8059	Down
Unigene8589	-3.6443	Down	0.00127479	0.0250472	Unigene8589	-4.36652	Down	0.000103754	0.0046576	Unigene8589	356	-3.95133	Down	0.000282223	0.0253384	-	-	-	-	-										Unigene8589	Down	Unigene8589	Down	Unigene8589	Down
Unigene91	-3.42736	Down	0.00018092	0.00514116	Unigene91	-3.76453	Down	5.0875e-05	0.00270971	Unigene91	3143	-3.82999	Down	3.96367e-05	0.00458135	K00517|1|9e-130|463|ath:AT5G09970|[EC:1.14.-.-];K05280|5|7e-74|277|vvi:100263810|flavonoid 3'-monooxygenase [EC:1.14.13.21]	-	GO:0005506//iron ion binding;GO:0004497//monooxygenase activity	-	gi|168037284|ref|XP_001771134.1|/2.79136e-144/predicted protein [Physcomitrella patens subsp. patens]										Unigene91	Down	Unigene91	Down	Unigene91	Down
Unigene9333	3.40497	Up	0.00102161	0.0207556	Unigene9333	9.36873	Up	9.13479e-07	0.000124151	Unigene9333	562	4.65268	Up	8.14522e-05	0.00870015	-	-	-	-	-										Unigene9333	Up	Unigene9333	Up	Unigene9333	Up

## Sheet: unique F_iv.veg. vs M_nat.gen.
Gene id F_iv.veg. vs M_nat.gen.	Gene_length	logFC.edgeR(PelliaRNA_MALE_NAT.GEN./PelliaRNA_FEMALE_iv.veg.)	Up-Down-Regulation(PelliaRNA_MALE_NAT.GEN./PelliaRNA_FEMALE_iv.veg.)	Pvalue.edgeR	FDR.edgeR	KEGG Orthology	GO Component	GO Function	GO Process	Blast nr
Unigene10076	431	9.97237	Up	7.56444e-08	7.54797e-06	-	-	-	-	-
Unigene5061	247	8.4219	Up	2.84133e-05	0.00111988	-	-	-	-	-
Unigene35798	201	8.2564	Up	5.35781e-05	0.0019128	-	-	-	-	-
Unigene4869	444	8.06943	Up	9.36436e-05	0.00301407	-	-	-	-	-
CL679.Contig1	2287	8.02894	Up	0.000108555	0.00337694	K14684|1|3e-26|119|cre:CHLREDRAFT_187064|solute carrier family 25 (mitochondrial phosphate transporter), member 23/24/25/41;K15108|3|8e-26|117|cme:CMS091C|solute carrier family 25 (mitochondrial thiamine pyrophosphate transporter), member 19	GO:0009536//plastid	GO:0015932//nucleobase, nucleoside, nucleotide and nucleic acid transmembrane transporter activity	GO:0015931//nucleobase, nucleoside, nucleotide and nucleic acid transport	gi|168058093|ref|XP_001781045.1|/1.02248e-76/predicted protein [Physcomitrella patens subsp. patens]
Unigene6545	265	8.02894	Up	0.000108555	0.00337694	-	-	-	-	-
Unigene18544	299	7.94438	Up	0.000147483	0.00437717	-	-	-	-	-
CL9157.Contig3	2676	7.90017	Up	0.000172911	0.00494924	-	GO:0044444//cytoplasmic part;GO:0015630//microtubule cytoskeleton	GO:0003779//actin binding;GO:0015631//tubulin binding	GO:0009555//pollen development;GO:0007010//cytoskeleton organization	gi|296088480|emb|CBI37471.3|/3.34978e-159/unnamed protein product [Vitis vinifera]
Unigene1954	332	7.85456	Up	0.000203569	0.00566629	-	-	-	-	-
Unigene6496	254	7.85456	Up	0.000203569	0.00566629	-	-	-	-	-
CL5644.Contig1	269	7.80747	Up	0.000240716	0.00652517	K05759|1|2e-11|65.1|mtr:MTR_8g102310|profilin	-	-	-	gi|357520815|ref|XP_003630696.1|/3.32687e-10/Profilin [Medicago truncatula]
Unigene5262	365	7.75878	Up	0.000285964	0.00745435	-	-	-	-	-
Unigene15165	226	7.65618	Up	0.00040966	0.00998536	-	-	-	-	-
Unigene17588	254	7.65618	Up	0.00040966	0.00998536	-	-	-	-	-
Unigene18073	253	7.65618	Up	0.00040966	0.00998536	-	-	-	-	-
Unigene6467	688	7.65618	Up	0.00040966	0.00998536	-	-	-	-	-
CL5887.Contig2	226	7.60201	Up	0.0004943	0.0116871	-	-	-	-	-
CL6550.Contig2	2293	7.54572	Up	0.00059992	0.0136998	K12486|1|2e-63|242|vvi:100262374|stromal membrane-associated protein	GO:0043231//intracellular membrane-bounded organelle;GO:0044444//cytoplasmic part	-	GO:0032312//regulation of ARF GTPase activity	gi|359493891|ref|XP_003634688.1|/1.69589e-63/PREDICTED: probable ADP-ribosylation factor GTPase-activating protein AGD5-like isoform 2 [Vitis vinifera]
Unigene18834	230	7.48715	Up	0.000732646	0.0159741	K01179|1|2e-09|58.9|osa:4347660|endoglucanase [EC:3.2.1.4]	-	GO:0016798//hydrolase activity, acting on glycosyl bonds	GO:0009827//plant-type cell wall modification	gi|297828165|ref|XP_002881965.1|/1.71252e-14/glycosyl hydrolase family 9 protein [Arabidopsis lyrata subsp. lyrata]
Unigene21749	336	7.48715	Up	0.000732646	0.0159741	-	-	-	-	gi|157101246|dbj|BAF79954.1|/8.45347e-06/receptor-like kinase [Marchantia polymorpha]
Unigene1218	408	7.4261	Up	0.000900684	0.0186056	K15271|1|1e-27|119|rcu:RCOM_1095670|ATP-dependent DNA helicase HFM1/MER3 [EC:3.6.4.12];K03798|5|2e-25|112|rcu:RCOM_0340700|cell division protease FtsH [EC:3.4.24.-]	-	-	-	gi|168056582|ref|XP_001780298.1|/1.39574e-37/predicted protein [Physcomitrella patens subsp. patens]
CL8264.Contig1	313	7.4261	Up	0.000900684	0.0186056	-	-	-	-	-
Unigene3967	277	7.4261	Up	0.000900684	0.0186056	-	-	-	-	-
Unigene18583	201	7.36235	Up	0.000900684	0.0186056	-	-	-	-	-
Unigene25078	367	7.36235	Up	0.000900684	0.0186056	-	-	-	-	-
Unigene5052	219	7.36235	Up	0.000900684	0.0186056	-	-	-	-	-
Unigene9342	274	7.36235	Up	0.000900684	0.0186056	-	-	-	-	-
Unigene22569	206	7.29565	Up	0.00111513	0.0222541	K01610|1|2e-13|72.0|cre:CHLREDRAFT_196612|phosphoenolpyruvate carboxykinase (ATP) [EC:4.1.1.49]	-	GO:0016829//lyase activity	-	gi|326497227|dbj|BAK02198.1|/7.08347e-21/predicted protein [Hordeum vulgare subsp. vulgare]
CL8211.Contig2	942	7.29565	Up	0.00111513	0.0222541	-	-	-	-	-
Unigene12518	231	7.29565	Up	0.00111513	0.0222541	-	-	-	-	-
Unigene18127	217	7.29565	Up	0.00111513	0.0222541	-	-	-	-	-
Unigene19240	323	7.29565	Up	0.00111513	0.0222541	-	-	-	-	-
CL11222.Contig1	270	7.22572	Up	0.00139115	0.026514	K07975|1|3e-14|74.7|ath:AT2G44690|Rho family, other;K04392|2|4e-14|74.3|gmx:100798550|Ras-related C3 botulinum toxin substrate 1	GO:0016020//membrane	GO:0032561//guanyl ribonucleotide binding;GO:0016787//hydrolase activity	-	gi|74095371|emb|CAI84893.1|/2.01367e-15/putative Rac GTPase [Medicago sativa subsp. x varia]
Unigene11573	279	7.22572	Up	0.00139115	0.026514	-	-	-	-	gi|397647574|gb|EJK77762.1|/3.89135e-11/hypothetical protein THAOC_00386 [Thalassiosira oceanica]
Unigene21310	289	7.22572	Up	0.00139115	0.026514	K02865|1|1e-24|108|vvi:100263858|large subunit ribosomal protein L10Ae	GO:0030529//ribonucleoprotein complex	-	GO:0010467//gene expression	gi|384251854|gb|EIE25331.1|/1.96957e-23/60S ribosomal protein L10a [Coccomyxa subellipsoidea C-169]
CL6474.Contig1	419	7.22572	Up	0.00139115	0.026514	K02930|1|2e-30|129|ppp:PHYPADRAFT_180220|large subunit ribosomal protein L4e	-	-	-	gi|325183777|emb|CCA18236.1|/4.44268e-31/hypothetical protein LOC100194262 [Albugo laibachii Nc14]
Unigene2484	450	7.22572	Up	0.00139115	0.026514	K02925|1|4e-51|197|gmx:100819132|large subunit ribosomal protein L3e	GO:0030529//ribonucleoprotein complex	-	-	gi|313586459|gb|ADR71240.1|/3.35275e-50/60S ribosomal protein L3B [Hevea brasiliensis]
Unigene36507	597	7.22572	Up	0.00139115	0.026514	K15040|1|1e-11|67.4|sbi:SORBI_09g026790|voltage-dependent anion channel protein 2	GO:0009526//plastid envelope;GO:0031090//organelle membrane	GO:0005488//binding;GO:0005244//voltage-gated ion channel activity	GO:0051707//response to other organism;GO:0043269//regulation of ion transport	gi|302819592|ref|XP_002991466.1|/8.85621e-24/hypothetical protein SELMODRAFT_161680 [Selaginella moellendorffii]
Unigene6925	438	7.22572	Up	0.00139115	0.026514	-	-	-	-	gi|255541804|ref|XP_002511966.1|/6.93576e-08/structural constituent of cell wall, putative [Ricinus communis]
CL7014.Contig1	367	7.22572	Up	0.00139115	0.026514	K02132|1|3e-58|221|zma:100273100|F-type H+-transporting ATPase subunit alpha [EC:3.6.3.14]	GO:0043231//intracellular membrane-bounded organelle;GO:0033178//proton-transporting two-sector ATPase complex, catalytic domain	GO:0015078//hydrogen ion transmembrane transporter activity;GO:0019829//cation-transporting ATPase activity;GO:0032559	GO:0015986//ATP synthesis coupled proton transport;GO:0015988//energy coupled proton transport, against electrochemical gradient	gi|226510502|ref|NP_001141021.1|/3.59867e-57/uncharacterized protein LOC100273100 [Zea mays]
Unigene14008	271	7.22572	Up	0.00139115	0.026514	K05863|1|5e-31|130|pop:POPTR_830977|solute carrier family 25 (mitochondrial adenine nucleotide translocator), member 4/5/6/31	GO:0019866//organelle inner membrane;GO:0031224//intrinsic to membrane	-	GO:0006810//transport	gi|224072811|ref|XP_002303893.1|/6.42667e-30/predicted protein [Populus trichocarpa]
Unigene28063	317	7.22572	Up	0.00139115	0.026514	K03283|1|5e-44|173|rcu:RCOM_1442270|heat shock 70kDa protein 1/8	-	GO:0016628//oxidoreductase activity, acting on the CH-CH group of donors, NAD or NADP as acceptor;GO:0032559	GO:0008152//metabolic process;GO:0050896//response to stimulus	gi|193875680|gb|ACF24476.1|/4.82871e-46/70 kDa heat shock protein [Goniomonas truncata]
CL10416.Contig1	450	7.22572	Up	0.00139115	0.026514	-	-	-	-	-
Unigene21889	612	7.22572	Up	0.00139115	0.026514	-	-	-	-	-
Unigene28375	271	7.22572	Up	0.00139115	0.026514	-	-	-	-	-
Unigene32934	261	7.22572	Up	0.00139115	0.026514	-	-	-	-	-
Unigene41632	408	7.22572	Up	0.00139115	0.026514	-	-	-	-	-
Unigene20954	292	7.15223	Up	0.0017497	0.031707	K02980|1|3e-19|91.3|smo:SELMODRAFT_152664|small subunit ribosomal protein S29e	GO:0015935//small ribosomal subunit	GO:0043169//cation binding;GO:0005198//structural molecule activity	GO:0010467//gene expression	gi|54039491|sp|Q7XYB0.1|RS29_GRIJA/1.11093e-18/RecName: Full=40S ribosomal protein S29
Unigene22854	398	7.15223	Up	0.0017497	0.031707	K08912|1|5e-56|213|ppp:PHYPADRAFT_219830|light-harvesting complex II chlorophyll a/b binding protein 1;K08913|2|9e-56|213|vvi:100254533|light-harvesting complex II chlorophyll a/b binding protein 2	GO:0009536//plastid	-	GO:0006091//generation of precursor metabolites and energy	gi|384252962|gb|EIE26437.1|/1.45618e-58/chlorophyll a/b-binding protein [Coccomyxa subellipsoidea C-169]
Unigene30967	500	7.15223	Up	0.0017497	0.031707	K03798|1|5e-27|118|rcu:RCOM_0340700|cell division protease FtsH [EC:3.4.24.-];K15271|4|8e-25|110|rcu:RCOM_1095670|ATP-dependent DNA helicase HFM1/MER3 [EC:3.6.4.12]	-	-	-	gi|328774753|gb|AEB39776.1|/1.6665e-39/pentatricopeptide repeat protein 78 [Funaria hygrometrica]
Unigene24616	208	7.15223	Up	0.0017497	0.031707	K03231|1|4e-17|84.3|mtr:MTR_4g019170|elongation factor 1-alpha	GO:0044424//intracellular part	GO:0017111//nucleoside-triphosphatase activity;GO:0008135//translation factor activity, nucleic acid binding;GO:0032561//guanyl ribonucleotide binding	GO:0006412//translation;GO:0009207	gi|326520936|dbj|BAJ92831.1|/4.73669e-17/predicted protein [Hordeum vulgare subsp. vulgare]
CL11197.Contig2	206	7.15223	Up	0.0017497	0.031707	K03231|1|1e-27|119|cme:CMH226C|elongation factor 1-alpha	GO:0044424//intracellular part	GO:0017111//nucleoside-triphosphatase activity;GO:0008135//translation factor activity, nucleic acid binding;GO:0032561//guanyl ribonucleotide binding	GO:0006412//translation;GO:0009207	gi|326492680|dbj|BAJ90196.1|/6.61457e-27/predicted protein [Hordeum vulgare subsp. vulgare]
CL2660.Contig6	870	7.15223	Up	0.0017497	0.031707	K00507|1|5e-58|222|cme:CMM045C|stearoyl-CoA desaturase (delta-9 desaturase) [EC:1.14.19.1]	-	-	-	gi|3219280|dbj|BAA28834.1|/5.54309e-57/delta-9 fatty acid desaturase [Cyanidioschyzon merolae]
Unigene5331	286	7.15223	Up	0.0017497	0.031707	K11253|1|1e-35|145|ota:Ot11g02340|histone H3	GO:0000785//chromatin;GO:0043231//intracellular membrane-bounded organelle	GO:0003676//nucleic acid binding	GO:0034728//nucleosome organization	gi|319904000|gb|ADV77202.1|/6.52629e-35/histone H3 [Halimeda cuneata]
Unigene37368	3578	7.15223	Up	0.0017497	0.031707	K12619|1|1e-13|77.8|vvi:100260845|5'-3' exoribonuclease 2 [EC:3.1.13.-];K13217|2|2e-13|77.4|vvi:100243465|pre-mRNA-processing factor 39;K13148|3|1e-11|70.9|vvi:100261060|integrator complex subunit 11 [EC:3.1.27.-]	-	-	-	gi|298715287|emb|CBJ27936.1|/1.7031e-36/Chromodomain-helicase-DNA-binding protein 8 [Ectocarpus siliculosus]
Unigene10487	903	7.15223	Up	0.0017497	0.031707	-	-	-	-	gi|168061776|ref|XP_001782862.1|/4.32754e-60/predicted protein [Physcomitrella patens subsp. patens]
Unigene4029	290	7.15223	Up	0.0017497	0.031707	K02942|1|1e-14|76.3|ath:AT5G24510|large subunit ribosomal protein LP1	GO:0005840//ribosome	GO:0005198//structural molecule activity	GO:0006412//translation	gi|15238555|ref|NP_197839.1|/1.41005e-13/large subunit ribosomal protein LP1 [Arabidopsis thaliana]
Unigene26241	211	7.15223	Up	0.0017497	0.031707	K03231|1|7e-27|116|cme:CMH226C|elongation factor 1-alpha	GO:0044424//intracellular part	GO:0017111//nucleoside-triphosphatase activity;GO:0008135//translation factor activity, nucleic acid binding;GO:0032561//guanyl ribonucleotide binding	GO:0006412//translation;GO:0009207	gi|122890322|emb|CAJ73763.1|/4.11759e-29/translation elongation factor 1 [Guillardia theta]
Unigene920	330	7.15223	Up	0.0017497	0.031707	K08738|1|3e-27|117|cme:CMJ212C|cytochrome c	GO:0044425//membrane part;GO:0044429//mitochondrial part	GO:0005506//iron ion binding	GO:0051234//establishment of localization;GO:0006730//one-carbon metabolic process;GO:0006091//generation of precursor metabolites and energy	gi|117958|sp|P29380.1|CYC1_ARATH/9.96281e-39/RecName: Full=Cytochrome c
CL10029.Contig1	243	7.15223	Up	0.0017497	0.031707	-	-	-	-	-
CL10339.Contig1	708	7.15223	Up	0.0017497	0.031707	-	-	-	-	-
CL11033.Contig2	368	7.15223	Up	0.0017497	0.031707	-	-	-	-	-
CL2963.Contig1	680	7.15223	Up	0.0017497	0.031707	-	-	-	-	-
CL444.Contig3	1408	7.15223	Up	0.0017497	0.031707	-	-	-	-	-
Unigene10190	380	7.15223	Up	0.0017497	0.031707	-	-	-	-	-
Unigene19297	315	7.15223	Up	0.0017497	0.031707	-	-	-	-	-
Unigene21001	510	7.15223	Up	0.0017497	0.031707	-	-	-	-	-
Unigene2121	473	7.15223	Up	0.0017497	0.031707	-	-	-	-	-
Unigene26322	278	7.15223	Up	0.0017497	0.031707	-	-	-	-	-
Unigene28153	318	7.15223	Up	0.0017497	0.031707	-	-	-	-	-
Unigene29559	259	7.15223	Up	0.0017497	0.031707	-	-	-	-	-
Unigene34034	257	7.15223	Up	0.0017497	0.031707	-	-	-	-	-
Unigene39936	306	7.15223	Up	0.0017497	0.031707	-	-	-	-	-
Unigene42967	247	7.15223	Up	0.0017497	0.031707	-	-	-	-	-
Unigene5506	204	7.15223	Up	0.0017497	0.031707	-	-	-	-	-
Unigene29078	216	7.07479	Up	0.00222005	0.0378792	K00128|1|1e-19|92.8|gmx:100782019|aldehyde dehydrogenase (NAD+) [EC:1.2.1.3]	-	GO:0016491//oxidoreductase activity	GO:0008152//metabolic process	gi|388504470|gb|AFK40301.1|/6.56868e-19/unknown [Medicago truncatula]
Unigene8541	601	7.07479	Up	0.00222005	0.0378792	-	-	-	-	gi|357120354|ref|XP_003561892.1|/1.83703e-08/PREDICTED: UPF0420 protein C16orf58-like [Brachypodium distachyon]
Unigene17786	201	7.07479	Up	0.00222005	0.0378792	K01251|1|1e-15|79.3|vvi:100265604|adenosylhomocysteinase [EC:3.3.1.1]	GO:0044424//intracellular part	GO:0016802	GO:0044237//cellular metabolic process	gi|348674145|gb|EGZ13964.1|/6.90315e-16/hypothetical protein PHYSODRAFT_347096 [Phytophthora sojae]
Unigene3708	259	7.07479	Up	0.00222005	0.0378792	K10355|1|2e-42|168|osa:4351585|actin, other eukaryote;K05692|4|3e-42|167|bdi:100834364|actin beta/gamma 1	GO:0043232	GO:0032559	-	gi|326529211|dbj|BAK00999.1|/3.78845e-43/predicted protein [Hordeum vulgare subsp. vulgare]
CL10132.Contig1	836	7.07479	Up	0.00222005	0.0378792	-	-	GO:0016787//hydrolase activity	-	gi|326526633|dbj|BAK00705.1|/9.72966e-48/predicted protein [Hordeum vulgare subsp. vulgare]
Unigene1243	330	7.07479	Up	0.00222005	0.0378792	K07874|1|7e-41|163|zma:100382625|Ras-related protein Rab-1A	GO:0016020//membrane	GO:0032561//guanyl ribonucleotide binding	GO:0006810//transport;GO:0035556//intracellular signal transduction	gi|303272717|ref|XP_003055720.1|/1.3902e-40/predicted protein [Micromonas pusilla CCMP1545]
Unigene6223	285	7.07479	Up	0.00222005	0.0378792	K02983|1|2e-14|75.1|mtr:MTR_4g100900|small subunit ribosomal protein S30e	GO:0043231//intracellular membrane-bounded organelle;GO:0015935//small ribosomal subunit	-	-	gi|297743124|emb|CBI35991.3|/3.16229e-13/unnamed protein product [Vitis vinifera]
Unigene13927	216	7.07479	Up	0.00222005	0.0378792	K08770|1|3e-30|127|vcn:VOLCADRAFT_75856|ubiquitin C	GO:0043231//intracellular membrane-bounded organelle	-	-	gi|27734387|gb|AAM51222.1|/1.27602e-30/polyubiquitin [Euglypha rotunda]
Unigene12539	416	7.07479	Up	0.00222005	0.0378792	K02932|1|4e-41|164|rcu:RCOM_1211400|large subunit ribosomal protein L5e	-	-	-	gi|255567154|ref|XP_002524558.1|/4.0243e-40/ribosomal protein L5, putative [Ricinus communis]
Unigene22072	320	7.07479	Up	0.00222005	0.0378792	-	-	GO:0005488//binding	GO:0008152//metabolic process	gi|224067206|ref|XP_002302408.1|/3.97323e-16/predicted protein [Populus trichocarpa]
CL6106.Contig1	316	7.07479	Up	0.00222005	0.0378792	K02868|1|2e-42|168|zma:100285338|large subunit ribosomal protein L11e	GO:0015934//large ribosomal subunit;GO:0009536//plastid;GO:0031981//nuclear lumen	GO:0005198//structural molecule activity	GO:0010467//gene expression	gi|224000193|ref|XP_002289769.1|/1.23079e-41/RL11A, ribosomal protein 11A 60S large ribosomal subunit [Thalassiosira pseudonana CCMP1335]
Unigene4873	305	7.07479	Up	0.00222005	0.0378792	K13448|1|7e-17|83.6|pop:POPTR_657221|calcium-binding protein CML;K02183|2|1e-16|82.4|ath:AT2G41110|calmodulin	GO:0031090//organelle membrane	GO:0005488//binding	GO:0009856//pollination	gi|219129760|ref|XP_002185049.1|/2.36953e-16/calmoduline [Phaeodactylum tricornutum CCAP 1055/1]
CL42.Contig2	367	7.07479	Up	0.00222005	0.0378792	K05863|1|3e-44|174|zma:100284305|solute carrier family 25 (mitochondrial adenine nucleotide translocator), member 4/5/6/31	GO:0019866//organelle inner membrane;GO:0043231//intracellular membrane-bounded organelle;GO:0031224//intrinsic to membrane	-	GO:0006810//transport	gi|116787640|gb|ABK24587.1|/3.49369e-44/unknown [Picea sitchensis]
CL3132.Contig1	864	7.07479	Up	0.00222005	0.0378792	K01535|1|5e-50|196|osa:4338405|H+-transporting ATPase [EC:3.6.3.6]	GO:0044464//cell part	GO:0016787//hydrolase activity	-	gi|115463173|ref|NP_001055186.1|/5.48982e-49/Os05g0319800 [Oryza sativa Japonica Group]
CL132.Contig9	224	7.07479	Up	0.00222005	0.0378792	-	-	-	-	-
CL3771.Contig1	462	7.07479	Up	0.00222005	0.0378792	-	-	-	-	-
CL7445.Contig1	671	7.07479	Up	0.00222005	0.0378792	-	-	-	-	-
Unigene22320	380	7.07479	Up	0.00222005	0.0378792	-	-	-	-	-
Unigene24772	236	7.07479	Up	0.00222005	0.0378792	-	-	-	-	-
Unigene25692	309	7.07479	Up	0.00222005	0.0378792	-	-	-	-	-
Unigene27388	218	7.07479	Up	0.00222005	0.0378792	-	-	-	-	-
Unigene36408	226	7.07479	Up	0.00222005	0.0378792	-	-	-	-	-
Unigene36431	288	7.07479	Up	0.00222005	0.0378792	-	-	-	-	-
Unigene4028	606	7.07479	Up	0.00222005	0.0378792	-	-	-	-	-
Unigene4396	339	7.07479	Up	0.00222005	0.0378792	-	-	-	-	-
Unigene6540	416	7.07479	Up	0.00222005	0.0378792	-	-	-	-	-
Unigene9092	266	7.07479	Up	0.00222005	0.0378792	-	-	-	-	-
CL2412.Contig2	257	6.99295	Up	0.00284366	0.0460098	K08994|1|8e-07|50.1|ota:Ot16g02730|putative membrane protein	-	-	-	gi|326532142|dbj|BAK01447.1|/2.17327e-14/predicted protein [Hordeum vulgare subsp. vulgare]
Unigene30	340	6.99295	Up	0.00284366	0.0460098	-	-	-	-	gi|326521326|dbj|BAJ96866.1|/4.3012e-10/predicted protein [Hordeum vulgare subsp. vulgare]
Unigene39993	471	6.99295	Up	0.00284366	0.0460098	K12462|1|2e-32|135|zma:100501505|Rho GDP-dissociation inhibitor	GO:0043231//intracellular membrane-bounded organelle	GO:0005488//binding	GO:0009826//unidimensional cell growth;GO:0009913//epidermal cell differentiation	gi|308044233|ref|NP_001183137.1|/1.81119e-31/uncharacterized protein LOC100501505 [Zea mays]
Unigene28142	351	6.99295	Up	0.00284366	0.0460098	K07374|1|6e-61|229|ota:Ot08g03630|tubulin alpha	GO:0032991//macromolecular complex;GO:0015630//microtubule cytoskeleton	GO:0017111//nucleoside-triphosphatase activity;GO:0032561//guanyl ribonucleotide binding	GO:0043623//cellular protein complex assembly;GO:0009207;GO:0007017//microtubule-based process	gi|307110807|gb|EFN59042.1|/4.48401e-60/alpha-tubulin [Chlorella variabilis]
Unigene1573	263	6.99295	Up	0.00284366	0.0460098	K02870|1|2e-35|144|cme:CMS284C|large subunit ribosomal protein L12e	GO:0030529//ribonucleoprotein complex	GO:0003723//RNA binding;GO:0005198//structural molecule activity	GO:0010467//gene expression	gi|302843918|ref|XP_002953500.1|/9.67547e-34/component of cytosolic 80S ribosome and 60S large subunit [Volvox carteri f. nagariensis]
Unigene29617	216	6.99295	Up	0.00284366	0.0460098	K15223|1|9e-12|66.6|smo:SELMODRAFT_176439|upstream activation factor subunit UAF30	-	-	-	gi|300175265|emb|CBK20576.2|/2.66473e-12/unnamed protein product [Blastocystis hominis]
Unigene36762	271	6.99295	Up	0.00284366	0.0460098	-	-	-	-	gi|300122171|emb|CBK22745.2|/1.30397e-06/unnamed protein product [Blastocystis hominis]
CL3875.Contig1	1077	6.99295	Up	0.00284366	0.0460098	-	GO:0044464//cell part	-	-	gi|297828417|ref|XP_002882091.1|/4.13591e-95/hypothetical protein ARALYDRAFT_904159 [Arabidopsis lyrata subsp. lyrata]
CL3849.Contig1	604	6.99295	Up	0.00284366	0.0460098	K05280|1|5e-17|85.5|aly:ARALYDRAFT_487632|flavonoid 3'-monooxygenase [EC:1.14.13.21];K00517|3|6e-16|82.0|ath:AT3G53280|[EC:1.14.-.-]	-	GO:0005488//binding;GO:0016491//oxidoreductase activity	GO:0071241//cellular response to inorganic substance	gi|297806829|ref|XP_002871298.1|/5.3968e-16/hypothetical protein ARALYDRAFT_487632 [Arabidopsis lyrata subsp. lyrata]
CL4926.Contig1	780	6.99295	Up	0.00284366	0.0460098	K03124|1|1e-40|164|rcu:RCOM_1578680|transcription initiation factor TFIIB	GO:0043231//intracellular membrane-bounded organelle	GO:0005488//binding	GO:0034645//cellular macromolecule biosynthetic process;GO:0010467//gene expression;GO:0044238//primary metabolic process	gi|255544920|ref|XP_002513521.1|/1.4776e-39/transcription initiation factor iib, putative [Ricinus communis]
Unigene1754	258	6.99295	Up	0.00284366	0.0460098	K02942|1|2e-11|65.1|ota:Ot16g01860|large subunit ribosomal protein LP1	GO:0005840//ribosome;GO:0043231//intracellular membrane-bounded organelle;GO:0016020//membrane	-	GO:0006412//translation	gi|255089200|ref|XP_002506522.1|/6.54355e-11/predicted protein [Micromonas sp. RCC299]
CL7861.Contig2	2519	6.99295	Up	0.00284366	0.0460098	K03006|1|2e-10|66.6|bdi:100841250|DNA-directed RNA polymerase II subunit RPB1 [EC:2.7.7.6]	-	-	-	gi|224007689|ref|XP_002292804.1|/1.05107e-13/predicted protein [Thalassiosira pseudonana CCMP1335]
Unigene12394	426	6.99295	Up	0.00284366	0.0460098	K02716|1|2e-38|155|cme:CMI290C|photosystem II oxygen-evolving enhancer protein 1	GO:0009523//photosystem II	GO:0046872//metal ion binding	GO:0042548//regulation of photosynthesis, light reaction	gi|219119085|ref|XP_002180309.1|/1.30702e-67/oxygen-evolving enhancer protein 1 precursor [Phaeodactylum tricornutum CCAP 1055/1]
CL10739.Contig1	436	6.99295	Up	0.00284366	0.0460098	-	-	-	-	gi|219115423|ref|XP_002178507.1|/5.62949e-55/predicted protein [Phaeodactylum tricornutum CCAP 1055/1]
Unigene36539	355	6.99295	Up	0.00284366	0.0460098	K02960|1|4e-41|164|ppp:PHYPADRAFT_149093|small subunit ribosomal protein S16e	GO:0030529//ribonucleoprotein complex	GO:0005198//structural molecule activity	GO:0010467//gene expression	gi|168057880|ref|XP_001780940.1|/5.1175e-40/predicted protein [Physcomitrella patens subsp. patens]
Unigene4146	354	6.99295	Up	0.00284366	0.0460098	K13525|1|3e-54|207|ppp:PHYPADRAFT_144596|transitional endoplasmic reticulum ATPase	-	GO:0032559;GO:0016462//pyrophosphatase activity	-	gi|168049525|ref|XP_001777213.1|/4.05056e-53/predicted protein [Physcomitrella patens subsp. patens]
CL9101.Contig2	723	6.99295	Up	0.00284366	0.0460098	K04733|1|3e-41|166|aly:ARALYDRAFT_916421|interleukin-1 receptor-associated kinase 4 [EC:2.7.11.1];K13430|5|3e-36|149|zma:100283091|serine/threonine-protein kinase PBS1 [EC:2.7.11.1]	GO:0031410//cytoplasmic vesicle	GO:0005488//binding;GO:0004672//protein kinase activity	GO:0008152//metabolic process	gi|168003145|ref|XP_001754273.1|/9.30125e-46/predicted protein [Physcomitrella patens subsp. patens]
Unigene374	399	6.99295	Up	0.00284366	0.0460098	K07901|1|9e-26|113|aly:ARALYDRAFT_485747|Ras-related protein Rab-8A	GO:0016020//membrane	GO:0032561//guanyl ribonucleotide binding	GO:0035556//intracellular signal transduction;GO:0006810//transport	gi|15231847|ref|NP_190929.1|/1.04935e-24/RAB GTPase-8 [Arabidopsis thaliana]
CL1575.Contig1	263	6.99295	Up	0.00284366	0.0460098	-	-	-	-	-
CL8977.Contig1	263	6.99295	Up	0.00284366	0.0460098	-	-	-	-	-
Unigene14807	208	6.99295	Up	0.00284366	0.0460098	-	-	-	-	-
Unigene22873	267	6.99295	Up	0.00284366	0.0460098	-	-	-	-	-
Unigene26764	303	6.99295	Up	0.00284366	0.0460098	-	-	-	-	-
Unigene27770	347	6.99295	Up	0.00284366	0.0460098	-	-	-	-	-
Unigene21730	214	6.17884	Up	3.94253e-06	0.00021733	-	-	-	-	-
Unigene40179	260	5.99472	Up	7.9073e-07	5.44857e-05	-	-	-	-	-
Unigene1875	206	5.7948	Up	1.65052e-05	0.000725234	-	-	-	-	-
CL6310.Contig2	218	5.78776	Up	1.83768e-06	0.000112295	-	-	-	-	-
CL1612.Contig2	408	5.26992	Up	0.000105985	0.00332058	-	-	-	-	-
Unigene5594	310	5.14996	Up	0.000166	0.00485366	-	-	-	-	-
Unigene9030	388	5.08602	Up	0.000210393	0.00583151	-	-	-	-	-
Unigene33426	519	5.05878	Up	3.01897e-05	0.00118045	-	-	-	-	-
CL10673.Contig1	270	4.79749	Up	0.000521585	0.0122513	-	-	-	-	-
CL4488.Contig1	826	4.79749	Up	0.000521585	0.0122513	-	-	-	-	-
Unigene39204	215	4.71797	Up	1.07876e-05	0.000501397	-	-	-	-	-
Unigene42749	377	4.60806	Up	1.65918e-05	0.000728229	-	-	-	-	-
Unigene12598	342	4.53553	Up	0.00128085	0.0251036	-	-	-	-	-
Unigene36377	337	4.53553	Up	0.00128085	0.0251036	-	-	-	-	-
CL8165.Contig1	411	4.48684	Up	0.00150764	0.0284181	-	-	-	-	gi|168012472|ref|XP_001758926.1|/8.52676e-11/predicted protein [Physcomitrella patens subsp. patens]
CL8028.Contig2	1708	4.48684	Up	0.00150764	0.0284181	-	-	-	-	-
Unigene27132	302	4.48684	Up	0.00150764	0.0284181	-	-	-	-	-
Unigene32974	516	4.48684	Up	0.00150764	0.0284181	-	-	-	-	-
Unigene20831	230	4.48375	Up	0.00023965	0.00652517	-	-	-	-	-
CL8752.Contig2	1452	4.43646	Up	0.00178229	0.0322086	K00100|1|3e-22|104|olu:OSTLU_36252|[EC:1.1.1.-];K00218|2|2e-16|85.9|ath:AT1G03630|protochlorophyllide reductase [EC:1.3.1.33]	-	GO:0003824//catalytic activity	GO:0000904//cell morphogenesis involved in differentiation	gi|294460256|gb|ADE75710.1|/3.206e-75/unknown [Picea sitchensis]
Unigene21990	278	4.38424	Up	0.00211658	0.0373423	-	-	-	-	-
Unigene1010	630	4.37509	Up	0.000359459	0.00907025	-	-	-	-	-
Unigene14657	399	4.3466	Up	0.000399481	0.00995269	-	-	-	-	-
CL4307.Contig1	3091	4.28787	Up	0.000444759	0.0107875	-	-	-	-	gi|224284175|gb|ACN39824.1|/8.70571e-66/unknown [Picea sitchensis]
Unigene17466	381	4.27378	Up	0.00302917	0.0483563	-	-	-	-	-
Unigene4139	401	4.18745	Up	3.36491e-05	0.00128762	-	-	-	-	-
CL1549.Contig1	3593	4.16575	Up	0.000276657	0.00738264	K13420|1|3e-74|279|aly:ARALYDRAFT_356368|LRR receptor-like serine/threonine-protein kinase FLS2 [EC:2.7.11.1]	GO:0016020//membrane	-	-	gi|157101270|dbj|BAF79966.1|/1.93076e-80/receptor-like kinase [Closterium ehrenbergii]
Unigene40025	264	4.1627	Up	0.000696625	0.0155386	K13420|1|5e-16|80.5|vvi:100253808|LRR receptor-like serine/threonine-protein kinase FLS2 [EC:2.7.11.1]	-	-	-	gi|356561578|ref|XP_003549058.1|/3.34087e-18/PREDICTED: LRR receptor-like serine/threonine-protein kinase GSO1-like [Glycine max]
CL4328.Contig3	359	4.06114	Up	0.000997265	0.0203238	K15889|1|8e-45|176|vvi:100263542|prenylcysteine alpha-carboxyl methylesterase [EC:3.1.1.-]	GO:0044464//cell part	GO:0051723	-	gi|358346599|ref|XP_003637354.1|/1.02757e-43/Bile salt-activated lipase [Medicago truncatula]
Unigene1434	233	3.95189	Up	0.00145876	0.0276422	-	-	-	-	-
CL7861.Contig1	2614	3.91356	Up	0.00166464	0.0310402	K03006|1|2e-10|66.6|bdi:100841250|DNA-directed RNA polymerase II subunit RPB1 [EC:2.7.7.6]	-	-	-	gi|224007689|ref|XP_002292804.1|/1.09244e-13/predicted protein [Thalassiosira pseudonana CCMP1335]
CL4675.Contig3	1151	3.83368	Up	0.0019049	0.0341893	-	-	-	-	gi|225464908|ref|XP_002273453.1|/3.31379e-45/PREDICTED: germin-like protein 9-3 [Vitis vinifera]
CL99.Contig1	763	3.83368	Up	0.0019049	0.0341893	-	-	-	-	-
Unigene36640	227	3.83368	Up	0.0019049	0.0341893	-	-	-	-	-
Unigene12520	293	3.81662	Up	0.000914836	0.0188782	K13420|1|2e-06|48.9|ath:AT5G46330|LRR receptor-like serine/threonine-protein kinase FLS2 [EC:2.7.11.1];K13415|2|5e-06|47.4|sbi:SORBI_03g012040|protein brassinosteroid insensitive 1 [EC:2.7.10.1 2.7.11.1]	-	-	-	gi|359488637|ref|XP_003633794.1|/1.77775e-08/PREDICTED: probable leucine-rich repeat receptor-like protein kinase At1g35710-like [Vitis vinifera]
Unigene36443	341	3.75906	Up	0.00101316	0.0206157	-	-	-	-	-
Unigene40861	387	3.70863	Up	0.000611145	0.0139235	-	-	-	-	-
CL5421.Contig1	1174	3.70492	Up	0.00290643	0.0467929	-	-	-	-	-
Unigene2073	214	3.70492	Up	0.00290643	0.0467929	-	-	-	-	-
Unigene19948	264	3.63656	Up	0.00155059	0.0291078	-	-	-	-	-
Unigene36153	219	3.63656	Up	0.00155059	0.0291078	-	-	-	-	-
CL10433.Contig1	340	3.62472	Up	0.000927373	0.0190869	-	-	-	-	-
Unigene22532	414	3.57117	Up	0.0019398	0.0346894	-	-	-	-	-
Unigene38024	855	3.53497	Up	0.000188312	0.00532817	-	-	-	-	-
Unigene34058	268	3.52368	Up	0.00132779	0.0259205	-	-	-	-	-
Unigene17128	349	3.50267	Up	0.00244656	0.0413149	-	-	-	-	-
Unigene6630	535	3.49727	Up	0.00145717	0.0276386	-	-	-	-	-
CL8062.Contig1	570	3.47582	Up	0.000662001	0.0148843	-	-	-	-	-
CL1549.Contig2	3501	3.47231	Up	0.00191742	0.0343826	K13420|1|2e-73|276|aly:ARALYDRAFT_356368|LRR receptor-like serine/threonine-protein kinase FLS2 [EC:2.7.11.1]	GO:0016020//membrane	-	-	gi|157101270|dbj|BAF79966.1|/1.87622e-80/receptor-like kinase [Closterium ehrenbergii]
Unigene9015	301	3.44296	Up	0.00176232	0.0319063	K08472|1|4e-07|51.2|aly:ARALYDRAFT_482315|mlo protein	-	-	-	gi|168000332|ref|XP_001752870.1|/7.91482e-12/predicted protein [Physcomitrella patens subsp. patens]
Unigene33392	610	3.43077	Up	0.00311281	0.049511	-	-	-	-	-
Unigene4574	724	3.43077	Up	0.00311281	0.049511	-	-	-	-	-
Unigene42877	1835	3.42193	Up	0.000396613	0.009921	-	-	-	-	gi|224141867|ref|XP_002324282.1|/1.45322e-14/predicted protein [Populus trichocarpa]
CL10664.Contig1	204	3.41502	Up	0.00194228	0.0347045	-	-	-	-	-
Unigene22838	460	3.35987	Up	0.00190135	0.0341879	-	-	-	GO:0006787	gi|168041023|ref|XP_001772992.1|/1.80255e-12/predicted protein [Physcomitrella patens subsp. patens]
Unigene42433	348	3.3351	Up	0.00284507	0.0460139	-	-	-	-	-
CL5019.Contig1	769	3.31808	Up	0.000872297	0.0185641	-	-	-	-	-
Unigene34516	1019	3.31538	Up	0.000282521	0.00745435	-	-	-	-	-
CL8577.Contig1	506	3.30101	Up	0.00104424	0.0211391	K10760|1|1e-16|84.0|vvi:100247527|adenylate isopentenyltransferase (cytokinin synthase)	-	-	-	gi|117165994|dbj|BAF36296.1|/4.69106e-53/hypothetical protein [Ipomoea trifida]
Unigene30913	274	3.29944	Up	0.00234668	0.0398672	-	-	-	-	-
Unigene41539	784	3.29912	Up	0.000355455	0.0089807	-	-	-	-	-
Unigene9543	253	3.29196	Up	0.000531369	0.0124589	-	-	-	-	-
Unigene14007	447	3.25932	Up	0.000979312	0.0200512	-	-	-	-	-
Unigene15722	1249	3.25513	Up	0.00214056	0.0376715	-	-	-	-	gi|225464908|ref|XP_002273453.1|/2.09898e-40/PREDICTED: germin-like protein 9-3 [Vitis vinifera]
Unigene14121	675	3.23855	Up	0.000637791	0.0144305	-	-	-	-	-
Unigene24408	338	3.22582	Up	0.0012235	0.0241598	-	-	-	-	-
Unigene14253	606	3.22285	Up	0.00158519	0.0297375	-	-	-	-	gi|357476265|ref|XP_003608418.1|/4.87278e-09/hypothetical protein MTR_4g093880 [Medicago truncatula]
CL5154.Contig1	3674	3.21152	Up	0.000503311	0.0118859	K00327|1|0.0|752|smo:SELMODRAFT_157822|NADPH-ferrihemoprotein reductase [EC:1.6.2.4]	-	GO:0016491//oxidoreductase activity;GO:0005488//binding	-	gi|7320911|emb|CAA89837.3|/0/NADPH-cytochrome P450 reductase [Pseudotsuga menziesii]
Unigene33614	469	3.14137	Up	0.00297343	0.0477177	-	-	-	-	-
Unigene39462	560	3.13278	Up	0.00218246	0.0378792	-	-	-	-	-
Unigene6233	614	3.13278	Up	0.00218246	0.0378792	-	-	-	-	-
Unigene22936	1059	3.12516	Up	0.00153384	0.0288567	-	-	-	-	-
Unigene20384	250	3.11788	Up	0.000684086	0.0153633	-	-	-	-	-
Unigene9759	272	3.11664	Up	0.00121856	0.0240984	-	-	-	-	-
CL11175.Contig2	777	3.09676	Up	0.000770988	0.0166874	-	-	-	-	-
Unigene31082	2668	3.08778	Up	0.000686264	0.0153947	K13065|1|6e-55|214|vvi:100265530|shikimate O-hydroxycinnamoyltransferase [EC:2.3.1.133]	-	-	-	gi|168019788|ref|XP_001762426.1|/7.89075e-68/predicted protein [Physcomitrella patens subsp. patens]
Unigene14890	348	3.08715	Up	0.00214229	0.0376715	-	-	-	-	-
Unigene9901	567	3.08554	Up	0.00243677	0.0411847	-	-	-	-	-
Unigene35286	1587	3.08475	Up	0.000636389	0.0144153	-	-	-	-	gi|302765244|ref|XP_002966043.1|/7.35998e-28/hypothetical protein SELMODRAFT_439439 [Selaginella moellendorffii]
Unigene11443	541	3.08159	Up	0.000927963	0.0190891	-	-	-	-	-
CL8932.Contig1	915	3.05883	Up	0.00132778	0.0259205	-	-	-	-	-
Unigene40980	422	3.04863	Up	0.00220961	0.0378792	-	-	-	-	-
CL3750.Contig3	504	3.03469	Up	0.000791114	0.0170668	-	-	-	-	-
CL4720.Contig1	2861	2.97477	Up	0.00127368	0.0250472	-	GO:0044464//cell part	-	-	gi|168056531|ref|XP_001780273.1|/5.52195e-83/predicted protein [Physcomitrella patens subsp. patens]
Unigene8733	531	2.97183	Up	0.00200257	0.0356501	-	-	-	-	-
Unigene11681	330	2.96646	Up	0.00130504	0.0255397	-	-	-	-	-
CL1223.Contig5	755	2.95035	Up	0.00102516	0.0207847	K00366|1|4e-96|348|gmx:100775519|ferredoxin-nitrite reductase [EC:1.7.7.1]	-	GO:0051540;GO:0005506//iron ion binding;GO:0016664	GO:0008152//metabolic process	gi|20799112|dbj|BAB92078.1|/1.72845e-98/ferredoxin-nitrite reductase [Physcomitrella patens]
Unigene40286	640	2.95028	Up	0.00167833	0.0312765	-	-	-	-	-
Unigene2781	513	2.93651	Up	0.00187469	0.0337393	-	-	-	-	-
Unigene1735	720	2.93282	Up	0.00240646	0.0407519	-	-	-	-	-
Unigene23101	547	2.92631	Up	0.00264406	0.0440647	-	-	-	-	-
Unigene30655	287	2.92435	Up	0.00298948	0.0479362	-	-	-	-	-
Unigene41562	1521	2.89008	Up	0.00171993	0.031707	-	-	-	-	-
Unigene3139	660	2.88537	Up	0.00254626	0.0426814	-	-	-	-	-
CL5667.Contig1	2929	2.87792	Up	0.00130855	0.0255956	K00924|1|9e-36|150|aly:ARALYDRAFT_489442|[EC:2.7.1.-];K08286|3|6e-35|148|aly:ARALYDRAFT_491919|protein-serine/threonine kinase [EC:2.7.11.-]	-	GO:0016740//transferase activity	-	gi|157101236|dbj|BAF79949.1|/3.32807e-83/receptor-like kinase [Marchantia polymorpha]
Unigene35162	1811	2.86536	Up	0.00137719	0.026514	-	-	-	-	gi|168037564|ref|XP_001771273.1|/1.2112e-146/predicted protein [Physcomitrella patens subsp. patens]
CL7222.Contig1	1710	2.85417	Up	0.00141226	0.0268643	K14496|1|2e-57|221|ppp:PHYPADRAFT_209242|abscisic acid receptor PYR/PYL family	-	GO:0004871//signal transducer activity;GO:0005488//binding	GO:0009755//hormone-mediated signaling pathway	gi|168019160|ref|XP_001762113.1|/2.40492e-56/predicted protein [Physcomitrella patens subsp. patens]
Unigene3280	1710	2.8381	Up	0.00208303	0.0369324	K07213|1|2e-11|68.9|sbi:SORBI_08g022260|copper chaperone	GO:0043231//intracellular membrane-bounded organelle;GO:0016020//membrane	GO:0046914//transition metal ion binding;GO:0016279//protein-lysine N-methyltransferase activity;GO:0035091//phosphatidylinositol binding;GO:0043565//sequence-specific DNA binding	GO:0034968//histone lysine methylation;GO:0000041//transition metal ion transport;GO:0009908//flower development;GO:0006351//transcription, DNA-dependent	gi|116778482|gb|ABK20883.1|/4.01962e-11/unknown [Picea sitchensis]
Unigene42655	776	2.81994	Up	0.00276836	0.0458069	-	-	-	-	-
CL1105.Contig2	583	2.81868	Up	0.00175968	0.0318731	K06685|1|4e-06|49.3|ath:AT4G19050|maintenance of ploidy protein MOB1 (MPS1 binder 1)	-	-	GO:0050896//response to stimulus	gi|224284251|gb|ACN39861.1|/1.64304e-19/unknown [Picea sitchensis]
Unigene13788	902	2.8183	Up	0.00264743	0.0441022	-	GO:0043231//intracellular membrane-bounded organelle;GO:0016020//membrane	GO:0005249//voltage-gated potassium channel activity;GO:0046873//metal ion transmembrane transporter activity;GO:0000166//nucleotide binding	GO:0048588//developmental cell growth;GO:0006970//response to osmotic stress;GO:0030001//metal ion transport;GO:0000904//cell morphogenesis involved in differentiation	gi|310913172|emb|CBW30481.1|/3.55307e-30/inward rectifying shaker-like K+ channel [Vitis vinifera]
Unigene39190	946	2.80977	Up	0.00266899	0.0444238	-	-	-	-	-
Unigene9353	1116	2.80502	Up	0.00229044	0.0390634	-	-	-	-	-
Unigene8281	562	2.79446	Up	0.00180516	0.0325921	-	-	-	-	-
CL8383.Contig1	1912	2.78388	Up	0.00218543	0.0378792	K13415|1|3e-43|175|rcu:RCOM_0478150|protein brassinosteroid insensitive 1 [EC:2.7.10.1 2.7.11.1]	-	-	-	gi|148906572|gb|ABR16438.1|/1.67017e-61/unknown [Picea sitchensis]
Unigene20763	868	2.78315	Up	0.0021099	0.0373423	-	-	-	-	gi|297843718|ref|XP_002889740.1|/2.11046e-08/hypothetical protein ARALYDRAFT_888168 [Arabidopsis lyrata subsp. lyrata]
Unigene36937	253	2.7734	Up	0.00212846	0.0375106	-	-	-	-	-
CL4218.Contig2	2644	2.77022	Up	0.00197146	0.0351597	-	-	-	-	gi|302757613|ref|XP_002962230.1|/1.28093e-86/hypothetical protein SELMODRAFT_65529 [Selaginella moellendorffii]
CL7672.Contig1	3266	2.76693	Up	0.00220698	0.0378792	K03320|1|0.0|704|ppp:PHYPADRAFT_112487|ammonium transporter, Amt family	GO:0031224//intrinsic to membrane	GO:0015101//organic cation transmembrane transporter activity	GO:0015696//ammonium transport	gi|167999618|ref|XP_001752514.1|/0/predicted protein [Physcomitrella patens subsp. patens]
Unigene20057	608	2.76615	Up	0.0024141	0.0408541	-	-	-	-	gi|168043644|ref|XP_001774294.1|/1.15712e-18/predicted protein [Physcomitrella patens subsp. patens]
CL8681.Contig1	3320	2.76589	Up	0.00186264	0.0335684	K05857|1|2e-175|614|ppp:PHYPADRAFT_228841|phosphatidylinositol phospholipase C, delta [EC:3.1.4.11]	-	GO:0008081//phosphoric diester hydrolase activity	-	gi|168028609|ref|XP_001766820.1|/2.75578e-174/PLC6 phospholipase C protein [Physcomitrella patens subsp. patens]
Unigene15250	1432	2.75796	Up	0.00194241	0.0347045	K07213|1|7e-06|50.4|bdi:100823139|copper chaperone	-	-	-	gi|168058622|ref|XP_001781306.1|/7.18356e-11/predicted protein [Physcomitrella patens subsp. patens]
Unigene41602	1780	2.73926	Up	0.00254698	0.0426814	K13065|1|2e-52|205|vvi:100265530|shikimate O-hydroxycinnamoyltransferase [EC:2.3.1.133]	-	-	-	gi|167997087|ref|XP_001751250.1|/1.48336e-64/predicted protein [Physcomitrella patens subsp. patens]
Unigene34947	1185	2.7306	Up	0.00234938	0.039896	-	-	-	-	-
Unigene8305	3238	2.72712	Up	0.00211206	0.0373423	K13065|1|8e-57|221|aly:ARALYDRAFT_892660|shikimate O-hydroxycinnamoyltransferase [EC:2.3.1.133]	-	-	-	gi|167997087|ref|XP_001751250.1|/1.08583e-66/predicted protein [Physcomitrella patens subsp. patens]
Unigene20030	706	2.72406	Up	0.00240702	0.0407519	-	-	-	-	-
Unigene14357	1488	2.70982	Up	0.00281245	0.0460098	-	-	-	-	-
Unigene20484	1259	2.70135	Up	0.00246129	0.0414925	-	-	-	-	-
Unigene34487	452	2.70083	Up	0.00262549	0.0438294	-	-	-	-	-
CL4386.Contig1	1561	2.69887	Up	0.00264382	0.0440647	-	-	-	-	gi|167999995|ref|XP_001752702.1|/5.71503e-25/predicted protein [Physcomitrella patens subsp. patens]
Unigene3086	2197	2.69528	Up	0.00270652	0.0449726	K08237|1|1e-47|189|ath:AT4G01070|hydroquinone glucosyltransferase [EC:2.4.1.218]	-	-	-	gi|168051274|ref|XP_001778080.1|/3.14215e-59/predicted protein [Physcomitrella patens subsp. patens]
Unigene41552	917	2.68901	Up	0.00290749	0.0467929	K03549|1|8e-39|159|smo:SELMODRAFT_79928|KUP system potassium uptake protein	-	-	-	gi|302759599|ref|XP_002963222.1|/8.12017e-38/hypothetical protein SELMODRAFT_79928 [Selaginella moellendorffii]
Unigene38213	1034	2.68891	Up	0.00245425	0.0414268	-	-	-	-	-
CL11064.Contig1	2451	-2.61206	Down	0.00311833	0.0495789	K08241|1|3e-33|142|pop:POPTR_860577|jasmonate O-methyltransferase [EC:2.1.1.141]	-	GO:0008168//methyltransferase activity	-	gi|225435838|ref|XP_002283803.1|/3.1246e-55/PREDICTED: indole-3-acetate O-methyltransferase 1-like [Vitis vinifera]
Unigene16662	1888	-2.6198	Down	0.00302384	0.0483563	-	GO:0031410//cytoplasmic vesicle	-	GO:0007047//cellular cell wall organization	gi|238054079|gb|ACR38895.1|/7.79266e-104/expansin [Pellia endiviifolia (species B)]
Unigene7552	3201	-2.62025	Down	0.00306901	0.0489328	-	-	-	-	-
Unigene35353	2006	-2.63789	Down	0.00293985	0.0472559	K01620|1|2e-122|437|smo:SELMODRAFT_103881|threonine aldolase [EC:4.1.2.5]	-	GO:0016832//aldehyde-lyase activity	GO:0006566//threonine metabolic process	gi|302783783|ref|XP_002973664.1|/2.59966e-121/hypothetical protein SELMODRAFT_99781 [Selaginella moellendorffii]
Unigene11099	1985	-2.65647	Down	0.00308651	0.049175	-	-	-	-	-
Unigene37878	1710	-2.66931	Down	0.00261534	0.0436969	K00430|1|1e-41|169|smo:SELMODRAFT_186230|peroxidase [EC:1.11.1.7]	GO:0031410//cytoplasmic vesicle	-	-	gi|302818769|ref|XP_002991057.1|/1.41645e-40/hypothetical protein SELMODRAFT_132865 [Selaginella moellendorffii]
Unigene19794	2330	-2.68128	Down	0.00274801	0.0455659	-	-	-	-	-
Unigene20357	1781	-2.69605	Down	0.0025716	0.043039	K07252|1|2e-22|105|cre:CHLREDRAFT_194530|dolichyldiphosphatase [EC:3.6.1.43]	GO:0044464//cell part	-	-	gi|302804246|ref|XP_002983875.1|/7.67149e-37/hypothetical protein SELMODRAFT_119251 [Selaginella moellendorffii]
Unigene43278	1732	-2.71173	Down	0.00246822	0.0415914	K05666|1|1e-81|302|olu:OSTLU_35503|ATP-binding cassette, subfamily C (CFTR/MRP), member 2;K05658|3|2e-36|152|osa:9268765|ATP-binding cassette, subfamily B (MDR/TAP), member 1	GO:0031410//cytoplasmic vesicle	GO:0017111//nucleoside-triphosphatase activity	-	gi|356535814|ref|XP_003536438.1|/1.06898e-152/PREDICTED: ABC transporter C family member 10-like [Glycine max]
Unigene41756	1119	-2.71717	Down	0.00270174	0.0449121	-	-	-	-	-
Unigene31258	799	-2.72164	Down	0.00259434	0.0434012	-	-	-	-	-
Unigene19710	584	-2.73313	Down	0.0021564	0.0378754	-	-	-	-	-
Unigene12066	326	-2.73842	Down	0.00296863	0.0476796	-	-	-	-	gi|356554268|ref|XP_003545470.1|/3.70174e-06/PREDICTED: G-type lectin S-receptor-like serine/threonine-protein kinase SD2-5-like [Glycine max]
Unigene34882	1121	-2.73887	Down	0.00240698	0.0407519	K09754|1|7e-24|109|vvi:100263633|coumaroylquinate(coumaroylshikimate) 3'-monooxygenase [EC:1.14.13.36];K00517|2|3e-23|107|osa:4333118|[EC:1.14.-.-]	-	-	-	gi|157678673|dbj|BAF80448.1|/6.90519e-24/corytuberine synthase [Coptis japonica var. dissecta]
Unigene3509	791	-2.75069	Down	0.00281768	0.0460098	-	-	-	-	-
Unigene37145	3643	-2.75508	Down	0.001974	0.0351892	K00574|1|0.0|1041|ath:AT3G23510|cyclopropane-fatty-acyl-phospholipid synthase [EC:2.1.1.79];K05928|4|5e-06|52.4|vcn:VOLCADRAFT_105162|tocopherol O-methyltransferase [EC:2.1.1.95]	-	GO:0008757//S-adenosylmethionine-dependent methyltransferase activity	GO:0006629//lipid metabolic process	gi|168033335|ref|XP_001769171.1|/0/predicted protein [Physcomitrella patens subsp. patens]
Unigene1170	2817	-2.77298	Down	0.00199489	0.0355454	K00517|1|2e-88|325|osa:4341325|[EC:1.14.-.-];K15747|2|5e-33|141|bdi:100834203|cytochrome P450, family 97, subfamily A (beta-ring hydroxylase) [EC:1.14.-.-]	-	GO:0005488//binding	GO:0060918//auxin transport;GO:0044238//primary metabolic process;GO:0009813//flavonoid biosynthetic process;GO:0009933//meristem structural organization;GO:0010346	gi|359475939|ref|XP_002279086.2|/5.95199e-106/PREDICTED: thromboxane-A synthase-like [Vitis vinifera]
Unigene16070	1621	-2.79357	Down	0.00172814	0.031707	K00064|1|2e-21|102|gmx:100809400|D-threo-aldose 1-dehydrogenase [EC:1.1.1.122]	GO:0043231//intracellular membrane-bounded organelle;GO:0031224//intrinsic to membrane	GO:0005267//potassium channel activity;GO:0016616//oxidoreductase activity, acting on the CH-OH group of donors, NAD or NADP as acceptor	GO:0008152//metabolic process;GO:0030001//metal ion transport	gi|225433414|ref|XP_002285645.1|/2.7634e-139/PREDICTED: probable voltage-gated potassium channel subunit beta [Vitis vinifera]
CL370.Contig3	2373	-2.79683	Down	0.00309196	0.0492191	K05681|1|3e-42|172|cme:CMS467C|ATP-binding cassette, subfamily G (WHITE), member 2;K12843|2|5e-36|151|vvi:100248403|U4/U6 small nuclear ribonucleoprotein PRP3;K05641|4|5e-08|58.5|ota:Ot18g01460|ATP-binding cassette, subfamily A (ABC1), member 1;K05643|5|1e-07|57.4|olu:OSTLU_42103|ATP-binding cassette, subfamily A (ABC1), member 3	-	GO:0016787//hydrolase activity	-	gi|302819488|ref|XP_002991414.1|/6.06731e-165/ATP-binding cassette transporter [Selaginella moellendorffii]
Unigene20138	2072	-2.80606	Down	0.00194609	0.0347545	-	GO:0031224//intrinsic to membrane	-	-	gi|255556282|ref|XP_002519175.1|/7.17716e-74/Protein COBRA precursor, putative [Ricinus communis]
Unigene22245	505	-2.80818	Down	0.00286894	0.0463619	-	-	-	-	-
CL1782.Contig2	3879	-2.80945	Down	0.00171574	0.031707	K08472|1|1e-124|446|aly:ARALYDRAFT_472736|mlo protein	GO:0016020//membrane	-	-	gi|356549739|ref|XP_003543248.1|/2.6044e-131/PREDICTED: MLO-like protein 11-like [Glycine max]
Unigene38630	3666	-2.81704	Down	0.00164366	0.0307321	-	-	-	-	-
Unigene14259	359	-2.85156	Down	0.00232991	0.0396336	-	-	-	-	-
Unigene8591	853	-2.85428	Down	0.00201494	0.0358217	-	-	-	-	-
Unigene41453	2096	-2.88882	Down	0.00142727	0.0271237	-	-	-	GO:0051707//response to other organism	gi|168040238|ref|XP_001772602.1|/6.66117e-35/predicted protein [Physcomitrella patens subsp. patens]
CL2285.Contig4	1819	-2.89582	Down	0.00151603	0.028549	-	-	-	-	gi|168030484|ref|XP_001767753.1|/3.84438e-76/predicted protein [Physcomitrella patens subsp. patens]
CL10587.Contig1	1229	-2.89789	Down	0.001234	0.0243427	K14038|1|3e-06|51.2|osa:4329728|ent-pimara-8(14),15-diene synthase [EC:4.2.3.30]	-	-	-	gi|302758350|ref|XP_002962598.1|/1.6971e-10/hypothetical protein SELMODRAFT_404489 [Selaginella moellendorffii]
CL3162.Contig2	473	-2.92198	Down	0.00113482	0.0225785	-	-	-	-	-
Unigene7246	1948	-2.93135	Down	0.00106231	0.0214841	K01206|1|9e-26|117|ath:AT1G67830|alpha-L-fucosidase [EC:3.2.1.51];K00514|3|1e-23|109|rcu:RCOM_1428040|zeta-carotene desaturase [EC:1.3.5.6]	-	GO:0016788//hydrolase activity, acting on ester bonds	-	gi|302814565|ref|XP_002988966.1|/8.07063e-112/hypothetical protein SELMODRAFT_128884 [Selaginella moellendorffii]
CL9686.Contig1	1755	-2.9459	Down	0.00264406	0.0440647	K13065|1|6e-28|124|pop:POPTR_554899|shikimate O-hydroxycinnamoyltransferase [EC:2.3.1.133]	-	-	-	gi|133874206|dbj|BAF49306.1|/8.07367e-31/putative acyltransferase [Clitoria ternatea]
Unigene30732	617	-2.94776	Down	0.00246038	0.0414925	-	-	-	-	-
Unigene43342	274	-2.94776	Down	0.00246038	0.0414925	-	-	-	-	-
Unigene20427	632	-2.9548	Down	0.00111133	0.0222541	-	-	-	-	-
Unigene11325	203	-2.95488	Down	0.00305549	0.048737	-	-	-	-	-
CL10906.Contig2	1063	-2.9551	Down	0.00118961	0.0235614	-	-	-	-	gi|29465628|gb|AAL71869.1|/1.05508e-42/expansin 3 [Physcomitrella patens]
Unigene27495	339	-2.967	Down	0.00136612	0.026514	K13065|1|6e-10|60.5|pop:POPTR_554899|shikimate O-hydroxycinnamoyltransferase [EC:2.3.1.133];K15400|2|4e-09|57.8|ppp:PHYPADRAFT_138784|omega-hydroxypalmitate O-feruloyl transferase [EC:2.3.1.188]	-	GO:0016747//transferase activity, transferring acyl groups other than amino-acyl groups	-	gi|356501445|ref|XP_003519535.1|/6.65918e-11/PREDICTED: hydroxycinnamoyl-Coenzyme A shikimate/quinate hydroxycinnamoyltransferase-like [Glycine max]
Unigene9919	1045	-2.97061	Down	0.00260122	0.0434979	K00770|1|5e-07|53.5|rcu:RCOM_1180270|1,4-beta-D-xylan synthase [EC:2.4.2.24]	GO:0043231//intracellular membrane-bounded organelle;GO:0031224//intrinsic to membrane	GO:0016759//cellulose synthase activity	GO:0045229//external encapsulating structure organization;GO:0042546//cell wall biogenesis;GO:0009250//glucan biosynthetic process;GO:0009856//pollination	gi|168059456|ref|XP_001781718.1|/1.14669e-09/cellulose synthase-like D6, glycosyltransferase family 2 protein [Physcomitrella patens subsp. patens]
Unigene35225	1169	-2.97128	Down	0.000982383	0.0201037	K01206|1|3e-25|114|aly:ARALYDRAFT_475890|alpha-L-fucosidase [EC:3.2.1.51];K00514|3|3e-20|97.8|rcu:RCOM_1428040|zeta-carotene desaturase [EC:1.3.5.6]	GO:0043229//intracellular organelle	-	-	gi|302774755|ref|XP_002970794.1|/2.68673e-42/hypothetical protein SELMODRAFT_411673 [Selaginella moellendorffii]
Unigene24705	644	-2.98335	Down	0.00212897	0.0375106	-	-	-	-	gi|224284251|gb|ACN39861.1|/3.26479e-09/unknown [Picea sitchensis]
Unigene42376	448	-2.9933	Down	0.00272594	0.045238	-	-	-	-	-
Unigene6755	206	-2.99615	Down	0.00263245	0.0439269	-	-	-	-	-
Unigene21779	319	-2.99856	Down	0.00243218	0.0411425	-	-	-	-	-
Unigene23123	337	-3.00874	Down	0.00297343	0.0477177	-	-	-	-	-
CL156.Contig2	218	-3.00958	Down	0.00151435	0.0285309	-	-	-	-	-
Unigene28163	592	-3.0106	Down	0.00283767	0.0460098	-	-	-	-	-
Unigene16464	739	-3.0179	Down	0.000778524	0.0168228	-	-	-	-	-
Unigene17560	509	-3.0319	Down	0.00314163	0.049909	-	-	-	-	-
Unigene38833	1473	-3.03988	Down	0.000805741	0.0172877	K10704|1|1e-86|318|ppp:PHYPADRAFT_25795|ubiquitin-conjugating enzyme E2 variant	GO:0009536//plastid	GO:0016705//oxidoreductase activity, acting on paired donors, with incorporation or reduction of molecular oxygen	GO:0006633//fatty acid biosynthetic process;GO:0009628//response to abiotic stimulus;GO:0006650//glycerophospholipid metabolic process	gi|167999793|ref|XP_001752601.1|/1.19433e-85/predicted protein [Physcomitrella patens subsp. patens]
Unigene5303	352	-3.04907	Down	0.00230556	0.0392853	-	-	-	-	-
Unigene9590	575	-3.05118	Down	0.00236556	0.0401534	-	-	-	-	-
Unigene33423	278	-3.05681	Down	0.00188612	0.0339294	-	-	-	-	-
Unigene24850	301	-3.06102	Down	0.00308794	0.049175	-	-	-	-	-
Unigene19593	571	-3.0687	Down	0.000744792	0.0162094	-	GO:0031410//cytoplasmic vesicle	-	-	gi|326502264|dbj|BAJ95195.1|/3.84563e-10/predicted protein [Hordeum vulgare subsp. vulgare]
Unigene8820	318	-3.07574	Down	0.00243639	0.0411847	-	-	-	-	-
Unigene40889	410	-3.08155	Down	0.00252112	0.0423381	-	-	-	-	-
CL177.Contig1	770	-3.12906	Down	0.00187037	0.0336922	K00770|1|2e-125|446|ath:AT1G02730|1,4-beta-D-xylan synthase [EC:2.4.2.24]	GO:0031228//intrinsic to Golgi membrane	GO:0016759//cellulose synthase activity	GO:0045229//external encapsulating structure organization;GO:0048588//developmental cell growth;GO:0009250//glucan biosynthetic process;GO:0042546//cell wall biogenesis;GO:0006950//response to stress	gi|302766701|ref|XP_002966771.1|/8.52874e-133/cellulose synthase-like D3-1, glycosyltransferase family 2 protein [Selaginella moellendorffii]
Unigene40313	342	-3.12956	Down	0.00218603	0.0378792	-	-	-	-	-
Unigene15785	1154	-3.13038	Down	0.00301445	0.0482974	K11253|1|4e-70|263|ota:Ot11g02340|histone H3	GO:0000785//chromatin;GO:0009536//plastid	GO:0003676//nucleic acid binding	GO:0034728//nucleosome organization	gi|307102228|gb|EFN50577.1|/2.52945e-69/hypothetical protein CHLNCDRAFT_28967 [Chlorella variabilis]
Unigene14369	1564	-3.13976	Down	0.00200834	0.0357205	K02366|1|2e-102|371|smo:SELMODRAFT_24030|glucuronyl/N-acetylglucosaminyl transferase EXT1 [EC:2.4.1.224 2.4.1.225]	-	-	-	gi|168033973|ref|XP_001769488.1|/1.56274e-123/predicted protein [Physcomitrella patens subsp. patens]
Unigene14140	485	-3.15642	Down	0.000917812	0.0189198	-	-	-	-	-
Unigene22226	459	-3.16133	Down	0.0025138	0.0422691	-	-	-	-	-
CL4909.Contig1	1594	-3.16809	Down	0.000689695	0.0154628	-	-	-	-	gi|29465628|gb|AAL71869.1|/1.09021e-79/expansin 3 [Physcomitrella patens]
Unigene4839	218	-3.17546	Down	0.00144574	0.0274349	-	-	-	-	-
Unigene39857	628	-3.18091	Down	0.0017712	0.0320523	-	-	-	-	gi|168068123|ref|XP_001785941.1|/6.35251e-23/predicted protein [Physcomitrella patens subsp. patens]
Unigene26447	222	-3.19163	Down	0.00229992	0.0392081	-	-	-	-	-
Unigene42780	699	-3.19311	Down	0.000625026	0.0141987	-	-	-	-	-
Unigene34506	666	-3.20491	Down	0.00054048	0.0126574	K01592|1|4e-06|49.7|mtr:MTR_7g098730|tyrosine decarboxylase [EC:4.1.1.25]	-	-	-	gi|15218218|ref|NP_173005.1|/2.02069e-17/ABC transporter G family member 40 [Arabidopsis thaliana]
Unigene26950	265	-3.2069	Down	0.0012235	0.0241598	-	-	GO:0017111//nucleoside-triphosphatase activity	-	gi|255543331|ref|XP_002512728.1|/1.07123e-16/ATP-binding cassette transporter, putative [Ricinus communis]
CL167.Contig1	1916	-3.21107	Down	0.000765698	0.016582	K00660|1|1e-156|551|ppp:PHYPADRAFT_104998|chalcone synthase [EC:2.3.1.74]	-	GO:0016747//transferase activity, transferring acyl groups other than amino-acyl groups	GO:0009058//biosynthetic process	gi|168007162|ref|XP_001756277.1|/1.52333e-155/predicted protein [Physcomitrella patens subsp. patens]
Unigene2842	1169	-3.21537	Down	0.000463656	0.0111674	K00517|1|3e-45|180|pop:POPTR_765198|[EC:1.14.-.-];K15399|3|2e-43|174|ath:AT3G10570|cytochrome P450, family 77, subfamily A, polypeptide 6 [EC:1.14.-.-];K13083|4|6e-42|169|vvi:100261319|cytochrome P450, family 75, subfamily A (flavonoid 3',5'-hydroxylase) [EC:1.14.13.88]	GO:0044464//cell part	GO:0005488//binding	GO:0007275//multicellular organismal development;GO:0003006//developmental process involved in reproduction;GO:0008152//metabolic process	gi|356535549|ref|XP_003536307.1|/1.16542e-45/PREDICTED: cytochrome P450 77A3-like [Glycine max]
Unigene3209	329	-3.22085	Down	0.00141077	0.0268619	-	-	GO:0016787//hydrolase activity	-	gi|302780791|ref|XP_002972170.1|/1.07436e-08/ATP-binding cassette transporter [Selaginella moellendorffii]
Unigene22299	379	-3.26129	Down	0.00103076	0.0208877	-	GO:0044464//cell part	GO:0042623//ATPase activity, coupled;GO:0032559	GO:0009207	gi|168021267|ref|XP_001763163.1|/3.33482e-39/ATP-binding cassette transporter, subfamily G, member 20, group PDR protein PpABCG20 [Physcomitrella patens subsp. patens]
Unigene39375	472	-3.26855	Down	0.0011127	0.0222541	K00422|1|2e-14|76.6|vvi:100256583|polyphenol oxidase [EC:1.10.3.1]	-	-	-	gi|356546657|ref|XP_003541740.1|/2.5981e-17/PREDICTED: polyphenol oxidase A1, chloroplastic-like [Glycine max]
Unigene21255	358	-3.33516	Down	0.000658641	0.0148426	-	-	-	-	-
Unigene42627	1041	-3.34287	Down	0.000720022	0.0159741	-	-	-	-	gi|168068123|ref|XP_001785941.1|/4.88404e-45/predicted protein [Physcomitrella patens subsp. patens]
Unigene38898	667	-3.38705	Down	0.000285073	0.00745435	-	-	-	-	-
Unigene41077	977	-3.3884	Down	0.000874215	0.0185949	-	GO:0042579//microbody	GO:0003824//catalytic activity	-	gi|302807379|ref|XP_002985384.1|/2.12075e-47/hypothetical protein SELMODRAFT_181715 [Selaginella moellendorffii]
Unigene1843	358	-3.38881	Down	0.000703288	0.0156784	-	-	-	-	-
Unigene42791	396	-3.38955	Down	0.000369941	0.00930495	-	-	-	-	-
Unigene37484	2304	-3.40431	Down	0.000751399	0.0162992	K03327|1|6e-157|553|ppp:PHYPADRAFT_110266|multidrug resistance protein, MATE family	GO:0031090//organelle membrane	GO:0022857//transmembrane transporter activity	GO:0006810//transport;GO:0051707//response to other organism	gi|16797803|dbj|BAB71817.1|/1.30441e-164/hypothetical membrane protein-1 [Marchantia polymorpha]
Unigene24777	219	-3.41026	Down	0.000996744	0.0203238	-	-	-	-	-
Unigene40037	210	-3.41352	Down	0.00117676	0.0233187	-	-	-	-	-
CL7877.Contig1	1650	-3.41473	Down	0.000196698	0.00555747	K13065|1|9e-37|153|aly:ARALYDRAFT_892660|shikimate O-hydroxycinnamoyltransferase [EC:2.3.1.133]	-	-	-	gi|168019788|ref|XP_001762426.1|/1.30655e-43/predicted protein [Physcomitrella patens subsp. patens]
Unigene9496	792	-3.42889	Down	0.000328421	0.00843831	-	-	-	-	-
CL370.Contig5	697	-3.43714	Down	0.000329025	0.00844833	K05681|1|9e-22|101|cme:CMS467C|ATP-binding cassette, subfamily G (WHITE), member 2;K12843|2|4e-17|86.3|vvi:100248403|U4/U6 small nuclear ribonucleoprotein PRP3;K05643|4|3e-06|50.1|olu:OSTLU_42103|ATP-binding cassette, subfamily A (ABC1), member 3	GO:0044464//cell part	GO:0017111//nucleoside-triphosphatase activity;GO:0000166//nucleotide binding	-	gi|302819488|ref|XP_002991414.1|/1.78273e-67/ATP-binding cassette transporter [Selaginella moellendorffii]
Unigene589	330	-3.45449	Down	0.000246994	0.00667696	-	-	-	-	-
Unigene40052	226	-3.48866	Down	0.000931068	0.019143	-	-	-	-	-
CL4293.Contig2	2002	-3.51532	Down	0.000447558	0.0108407	-	-	-	-	-
Unigene40620	302	-3.58312	Down	0.000641766	0.0145018	-	-	-	-	-
Unigene16104	212	-3.59161	Down	0.000105227	0.00332058	-	-	-	-	-
Unigene43481	294	-3.60256	Down	0.00214384	0.0376715	-	-	GO:0017111//nucleoside-triphosphatase activity;GO:0005488//binding	-	gi|302819488|ref|XP_002991414.1|/1.50495e-07/ATP-binding cassette transporter [Selaginella moellendorffii]
Unigene10156	1013	-3.6328	Down	0.000226795	0.00624225	-	-	-	-	-
Unigene1505	231	-3.6443	Down	0.00127479	0.0250472	-	GO:0044424//intracellular part	-	-	gi|224119218|ref|XP_002318017.1|/1.54404e-15/predicted protein [Populus trichocarpa]
Unigene23287	555	-3.6443	Down	0.00127479	0.0250472	-	-	-	-	-
Unigene16103	253	-3.65908	Down	7.97448e-05	0.00267495	-	-	-	-	-
CL5364.Contig1	2402	-3.70572	Down	0.000316599	0.00817187	K13065|1|3e-22|105|pop:POPTR_784746|shikimate O-hydroxycinnamoyltransferase [EC:2.3.1.133];K15400|2|1e-21|103|aly:ARALYDRAFT_493874|omega-hydroxypalmitate O-feruloyl transferase [EC:2.3.1.188]	-	-	-	gi|356567390|ref|XP_003551903.1|/2.6013e-30/PREDICTED: hydroxycinnamoyl-Coenzyme A shikimate/quinate hydroxycinnamoyltransferase-like [Glycine max]
Unigene5985	526	-3.70594	Down	0.00244656	0.0413149	-	-	-	-	-
Unigene13997	404	-3.73486	Down	0.000394426	0.00988926	K00924|1|2e-10|62.4|aly:ARALYDRAFT_476729|[EC:2.7.1.-]	-	-	-	gi|242069261|ref|XP_002449907.1|/5.7363e-23/hypothetical protein SORBIDRAFT_05g025450 [Sorghum bicolor]
Unigene15475	1007	-3.75528	Down	5.86811e-05	0.00208178	-	-	-	GO:0015995//chlorophyll biosynthetic process;GO:0009639//response to red or far red light;GO:0009411//response to UV	gi|295442600|gb|ADG21226.1|/2.9211e-31/chloroplast ELIP early light-induced protein [Vitis vinifera]
Unigene38563	933	-3.78507	Down	9.36781e-05	0.00301407	-	-	-	-	-
Unigene39205	697	-3.79533	Down	6.88475e-05	0.0023824	K01365|1|2e-36|150|rcu:RCOM_1043080|cathepsin L [EC:3.4.22.15];K01376|2|4e-36|149|ath:AT5G50260|[EC:3.4.22.-]	GO:0031410//cytoplasmic vesicle	GO:0016491//oxidoreductase activity;GO:0070011	GO:0019538//protein metabolic process	gi|356577763|ref|XP_003556992.1|/1.79934e-35/PREDICTED: vignain-like [Glycine max]
Unigene26573	637	-3.79772	Down	0.000233402	0.00641068	-	-	-	-	-
CL26.Contig1	697	-3.81676	Down	4.06774e-05	0.00152256	-	-	-	-	gi|383932354|gb|AFH57274.1|/1.21536e-07/proline-rich protein [Gossypium hirsutum]
Unigene31005	213	-3.87576	Down	0.000153086	0.00450952	-	-	-	-	-
Unigene41639	3145	-3.9246	Down	0.000118069	0.00364862	-	-	-	-	gi|223996423|ref|XP_002287885.1|/2.01302e-09/predicted protein [Thalassiosira pseudonana CCMP1335]
Unigene4313	336	-3.9304	Down	0.000717575	0.0159608	-	-	-	-	-
Unigene30673	854	-3.93143	Down	5.2408e-05	0.00189158	-	-	-	-	gi|255586419|ref|XP_002533855.1|/7.8265e-08/conserved hypothetical protein [Ricinus communis]
Unigene25031	678	-3.93351	Down	0.00124894	0.0246128	-	-	-	-	gi|148906887|gb|ABR16589.1|/4.39949e-31/unknown [Picea sitchensis]
CL1364.Contig1	405	-3.93953	Down	0.00290643	0.0467929	K03013|1|2e-06|48.9|vvi:100258335|DNA-directed RNA polymerases I, II, and III subunit RPABC1	-	-	GO:0050896//response to stimulus	gi|255551388|ref|XP_002516740.1|/2.94176e-11/leucine-rich repeat containing protein, putative [Ricinus communis]
Unigene41327	867	-3.95681	Down	0.000660263	0.0148621	-	-	-	-	gi|168024743|ref|XP_001764895.1|/3.86934e-10/ATP-binding cassette transporter, subfamily G, member 10, group WBC protein PpABCG10 [Physcomitrella patens subsp. patens]
CL5541.Contig2	2298	-3.96818	Down	0.00112392	0.0223841	K03327|1|3e-124|444|smo:SELMODRAFT_271390|multidrug resistance protein, MATE family	GO:0044464//cell part	-	-	gi|302795654|ref|XP_002979590.1|/3.24523e-123/hypothetical protein SELMODRAFT_271390 [Selaginella moellendorffii]
CL1374.Contig3	2062	-3.97086	Down	0.000421881	0.0102769	K04120|1|2e-172|604|ppp:PHYPADRAFT_107108|ent-copalyl diphosphate synthase [EC:5.5.1.13]	GO:0043229//intracellular organelle	GO:0005488//binding;GO:0003824//catalytic activity	-	gi|312915845|dbj|BAJ39816.1|/0/ent-kaurene synthase [Jungermannia subulata]
Unigene3341	386	-3.97165	Down	4.6478e-05	0.00170541	-	-	-	-	-
Unigene5461	386	-3.98995	Down	0.00251672	0.0423002	-	-	-	-	-
Unigene13780	531	-4.00824	Down	0.000560802	0.0130558	-	-	-	-	gi|302770064|ref|XP_002968451.1|/9.91351e-07/hypothetical protein SELMODRAFT_6419 [Selaginella moellendorffii]
Unigene13991	246	-4.03512	Down	0.000914836	0.0188782	K01179|1|2e-17|85.1|sbi:SORBI_04g034920|endoglucanase [EC:3.2.1.4]	-	GO:0016798//hydrolase activity, acting on glycosyl bonds;GO:0005488//binding	GO:0044238//primary metabolic process	gi|30681638|ref|NP_192843.2|/3.28198e-18/endoglucanase 19 [Arabidopsis thaliana]
Unigene10212	259	-4.0858	Down	0.0019049	0.0341893	-	-	-	-	-
Unigene41507	1642	-4.12807	Down	5.97235e-05	0.00210738	-	-	-	-	gi|148906887|gb|ABR16589.1|/4.5928e-65/unknown [Picea sitchensis]
Unigene6638	453	-4.17567	Down	0.00145876	0.0276422	K00430|1|2e-28|122|gmx:100783115|peroxidase [EC:1.11.1.7]	GO:0031410//cytoplasmic vesicle	-	-	gi|356504876|ref|XP_003521220.1|/1.40775e-27/PREDICTED: peroxidase 15-like [Glycine max]
Unigene21774	723	-4.19001	Down	0.000512118	0.0120649	K00545|1|8e-27|118|ppp:PHYPADRAFT_229935|catechol O-methyltransferase [EC:2.1.1.6]	-	GO:0008168//methyltransferase activity	-	gi|168028905|ref|XP_001766967.1|/8.11852e-26/predicted protein [Physcomitrella patens subsp. patens]
Unigene24462	480	-4.26027	Down	0.000997265	0.0203238	-	-	-	-	-
CL1508.Contig2	2028	-4.40771	Down	0.000254555	0.00684849	K14638|1|9e-71|266|gmx:100816253|solute carrier family 15 (peptide/histidine transporter), member 3/4	-	-	-	gi|168043497|ref|XP_001774221.1|/1.78291e-85/predicted protein [Physcomitrella patens subsp. patens]
Unigene12080	466	-4.45232	Down	0.000554409	0.0129222	-	-	-	-	-
Unigene20864	300	-4.45232	Down	0.000554409	0.0129222	-	-	-	-	-
Unigene36630	579	-4.45232	Down	0.000554409	0.0129222	-	-	-	-	-
Unigene39368	1089	-4.49096	Down	6.23823e-05	0.00217395	-	-	GO:0003824//catalytic activity	-	gi|326515796|dbj|BAK07144.1|/1.99526e-20/predicted protein [Hordeum vulgare subsp. vulgare]
Unigene25281	393	-4.53201	Down	8.64573e-05	0.00284681	-	-	-	-	-
CL8510.Contig1	632	-4.56885	Down	0.00211658	0.0373423	-	-	-	-	-
Unigene26779	386	-4.56885	Down	0.00211658	0.0373423	-	-	-	-	-
CL1302.Contig2	499	-4.724	Down	8.20264e-05	0.00271224	-	-	-	-	-
Unigene21318	315	-4.79911	Down	0.00109265	0.0220623	K12843|1|1e-26|115|vvi:100248403|U4/U6 small nuclear ribonucleoprotein PRP3;K05681|2|7e-11|63.5|cme:CMS467C|ATP-binding cassette, subfamily G (WHITE), member 2	GO:0044464//cell part	GO:0017111//nucleoside-triphosphatase activity;GO:0032559	GO:0009207	gi|168022505|ref|XP_001763780.1|/9.47817e-34/ATP-binding cassette transporter, subfamily G, member 9, group WBC protein PpABCG9 [Physcomitrella patens subsp. patens]
Unigene25231	278	-4.82988	Down	0.000149393	0.00441724	-	-	-	-	-
CL5403.Contig1	1655	-4.85136	Down	0.000935753	0.0192092	K01126|1|8e-139|492|ppp:PHYPADRAFT_71055|glycerophosphoryl diester phosphodiesterase [EC:3.1.4.46]	GO:0031410//cytoplasmic vesicle	GO:0008081//phosphoric diester hydrolase activity	GO:0019400	gi|168010767|ref|XP_001758075.1|/9.14974e-138/predicted protein [Physcomitrella patens subsp. patens]
CL9069.Contig1	227	-4.85136	Down	0.000935753	0.0192092	-	-	-	-	-
CL7130.Contig2	393	-4.99763	Down	0.000600631	0.0136998	-	-	-	-	-
Unigene36611	388	-5.1721	Down	0.000305554	0.00790749	-	-	-	-	-
Unigene42447	325	-5.25202	Down	0.000237677	0.00650541	-	-	-	-	-
CL519.Contig1	1748	-5.39968	Down	0.000147935	0.00438069	K01535|1|1e-129|461|pop:POPTR_801678|H+-transporting ATPase [EC:3.6.3.6]	GO:0031090//organelle membrane	GO:0015662//ATPase activity, coupled to transmembrane movement of ions, phosphorylative mechanism;GO:0000166//nucleotide binding	GO:0006818//hydrogen transport;GO:0009205;GO:0006811//ion transport	gi|224086345|ref|XP_002307856.1|/1.42157e-128/autoinhibited H+ ATPase [Populus trichocarpa]
Unigene5451	264	-5.50128	Down	0.000105985	0.00332058	-	-	-	-	-
CL2270.Contig1	1006	-6.01799	Down	1.52372e-05	0.000675545	-	GO:0005618//cell wall	-	GO:0000902//cell morphogenesis;GO:0009827//plant-type cell wall modification	gi|226001017|dbj|BAH36862.1|/9.24554e-86/alpha expansin [Rosa hybrid cultivar]
CL9916.Contig2	1054	-7.03222	Down	0.00284366	0.0460098	K00422|1|1e-08|59.3|vvi:100256583|polyphenol oxidase [EC:1.10.3.1]	-	GO:0016491//oxidoreductase activity	GO:0008152//metabolic process	gi|373882306|gb|AEY78528.1|/6.16169e-11/polyphenol oxidase [Canarium album]
CL1836.Contig1	231	-7.03222	Down	0.00284366	0.0460098	-	-	-	-	-
CL5122.Contig1	564	-7.03222	Down	0.00284366	0.0460098	-	-	-	-	-
CL8366.Contig1	666	-7.03222	Down	0.00284366	0.0460098	-	-	-	-	-
Unigene29806	269	-7.03222	Down	0.00284366	0.0460098	-	-	-	-	-
Unigene335	295	-7.03222	Down	0.00284366	0.0460098	-	-	-	-	-
Unigene36414	270	-7.03222	Down	0.00284366	0.0460098	-	-	-	-	-
CL4605.Contig3	297	-7.12464	Down	0.00222005	0.0378792	-	-	-	-	gi|168026246|ref|XP_001765643.1|/2.19216e-06/predicted protein [Physcomitrella patens subsp. patens]
CL10331.Contig1	833	-7.12464	Down	0.00222005	0.0378792	-	-	-	-	-
Unigene18721	261	-7.12464	Down	0.00222005	0.0378792	-	-	-	-	-
Unigene25769	402	-7.12464	Down	0.00222005	0.0378792	-	-	-	-	-
Unigene26404	325	-7.12464	Down	0.00222005	0.0378792	-	-	-	-	-
Unigene5924	278	-7.12464	Down	0.00222005	0.0378792	-	-	-	-	-
Unigene17174	255	-7.2115	Down	0.0017497	0.031707	-	-	GO:0004175//endopeptidase activity	GO:0019538//protein metabolic process	gi|356573235|ref|XP_003554768.1|/2.41062e-13/PREDICTED: aspartic proteinase nepenthesin-1-like [Glycine max]
CL10450.Contig1	1902	-7.2115	Down	0.0017497	0.031707	-	-	-	-	gi|27263090|emb|CAD35494.1|/3.71594e-45/putative auxin induced cell wall protein [Pinus pinaster]
Unigene23531	850	-7.2115	Down	0.0017497	0.031707	K05925|1|1e-77|288|osa:4330284|mRNA (2'-O-methyladenosine-N6-)-methyltransferase [EC:2.1.1.62]	GO:0016604//nuclear body;GO:0009536//plastid	GO:0003676//nucleic acid binding;GO:0008174//mRNA methyltransferase activity	GO:0001510//RNA methylation;GO:0003006//developmental process involved in reproduction	gi|168053183|ref|XP_001779017.1|/9.31178e-78/predicted protein [Physcomitrella patens subsp. patens]
Unigene37841	1112	-7.2115	Down	0.0017497	0.031707	-	-	-	-	gi|168015301|ref|XP_001760189.1|/1.09162e-13/predicted protein [Physcomitrella patens subsp. patens]
CL9235.Contig3	217	-7.2115	Down	0.0017497	0.031707	-	-	-	-	-
Unigene17016	264	-7.2115	Down	0.0017497	0.031707	-	-	-	-	-
Unigene39977	293	-7.2115	Down	0.0017497	0.031707	-	-	-	-	-
Unigene1824	305	-7.29342	Down	0.00139115	0.026514	-	-	-	-	gi|356523531|ref|XP_003530391.1|/7.6402e-07/PREDICTED: uncharacterized protein LOC100804594 [Glycine max]
Unigene36554	387	-7.29342	Down	0.00139115	0.026514	K12843|1|5e-12|67.4|vvi:100248403|U4/U6 small nuclear ribonucleoprotein PRP3;K02065|2|6e-08|53.9|mtr:MTR_7g079540|putative ABC transport system ATP-binding protein	GO:0043231//intracellular membrane-bounded organelle	GO:0017111//nucleoside-triphosphatase activity;GO:0000166//nucleotide binding	-	gi|168045225|ref|XP_001775079.1|/1.39435e-16/ATP-binding cassette transporter, subfamily G, member 12, group WBC protein PpABCG12 [Physcomitrella patens subsp. patens]
CL10042.Contig1	1800	-7.4445	Down	0.000900684	0.0186056	-	GO:0043231//intracellular membrane-bounded organelle	GO:0010436//carotenoid dioxygenase activity	GO:0016118//carotenoid catabolic process;GO:0009725//response to hormone stimulus;GO:0010346	gi|300827478|gb|ADK36680.1|/9.56534e-11/carotenoid cleavage dioxygenase 7 [Physcomitrella patens]
Unigene28915	205	-7.4445	Down	0.000900684	0.0186056	K00517|1|1e-16|82.4|aly:ARALYDRAFT_324175|[EC:1.14.-.-];K15398|3|1e-15|79.3|ppp:PHYPADRAFT_151187|cytochrome P450, family 86, subfamily A, polypeptide 2/4/7/8 (fatty acid omega-hydroxylase) [EC:1.14.-.-];K15402|4|3e-15|78.2|ppp:PHYPADRAFT_180507|cytochrome P450, family 86, subfamily B, polypeptide 1 (fatty acid omega-hydroxylase) [EC:1.14.-.-]	GO:0031410//cytoplasmic vesicle	GO:0005506//iron ion binding;GO:0016713;GO:0016712//oxidoreductase activity, acting on paired donors, with incorporation or reduction of molecular oxygen, reduced flavin or flavoprotein as one donor, and incorporation of one atom of oxygen	GO:0010584//pollen exine formation;GO:0008152//metabolic process	gi|168023956|ref|XP_001764503.1|/3.76755e-22/predicted protein [Physcomitrella patens subsp. patens]
Unigene7299	239	-7.5145	Down	0.000732646	0.0159741	-	-	-	-	gi|357446479|ref|XP_003593517.1|/2.62318e-07/Polyphenol oxidase A1 [Medicago truncatula]
Unigene32369	209	-7.5145	Down	0.000732646	0.0159741	K15078|1|5e-10|60.8|vvi:100250139|structure-specific endonuclease subunit SLX1 [EC:3.6.1.-];K03798|2|6e-08|53.9|rcu:RCOM_0340700|cell division protease FtsH [EC:3.4.24.-];K15271|3|9e-08|53.1|rcu:RCOM_1095670|ATP-dependent DNA helicase HFM1/MER3 [EC:3.6.4.12]	-	-	-	gi|148909481|gb|ABR17838.1|/3.88386e-11/unknown [Picea sitchensis]
Unigene29918	472	-7.5145	Down	0.000732646	0.0159741	-	-	-	-	-
Unigene40725	323	-7.5145	Down	0.000732646	0.0159741	-	-	-	-	-
Unigene39044	905	-7.58125	Down	0.0004943	0.0116871	-	-	-	-	gi|29465628|gb|AAL71869.1|/1.0954e-79/expansin 3 [Physcomitrella patens]
CL4605.Contig1	608	-7.58125	Down	0.0004943	0.0116871	-	-	-	-	-
Unigene36492	302	-7.58125	Down	0.0004943	0.0116871	-	-	-	-	-
Unigene4493	284	-7.58125	Down	0.0004943	0.0116871	-	-	-	-	-
CL6766.Contig2	471	-7.64506	Down	0.00040966	0.00998536	-	-	-	-	-
Unigene31753	284	-7.64506	Down	0.00040966	0.00998536	-	-	-	-	-
Unigene17619	204	-7.76477	Down	0.000285964	0.00745435	K10592|1|4e-14|74.3|ppp:PHYPADRAFT_137606|E3 ubiquitin-protein ligase HUWE1 [EC:6.3.2.19]	GO:0043234//protein complex;GO:0043231//intracellular membrane-bounded organelle;GO:0044444//cytoplasmic part	GO:0019787//small conjugating protein ligase activity	GO:0019941//modification-dependent protein catabolic process;GO:0032446//protein modification by small protein conjugation	gi|168038084|ref|XP_001771532.1|/5.45296e-13/predicted protein [Physcomitrella patens subsp. patens]
CL36.Contig6	275	-7.8211	Down	0.000240716	0.00652517	-	-	-	-	-
Unigene10129	437	-7.8211	Down	0.000240716	0.00652517	-	-	-	-	-
Unigene11354	341	-8.1637	Down	8.10571e-05	0.00268244	-	-	-	-	-
Unigene39619	272	-8.47588	Down	2.52136e-05	0.00101405	-	-	-	-	-
CL3003.Contig1	1943	-8.73237	Down	9.43113e-06	0.000446777	K10436|1|3e-73|274|ppp:PHYPADRAFT_52398|microtubule-associated protein, RP/EB family	-	-	-	gi|115482758|ref|NP_001064972.1|/6.66631e-74/Os10g0498900 [Oryza sativa Japonica Group]
Unigene35485	595	-9.47385	Down	5.71537e-07	4.18709e-05	-	-	-	-	-

## Sheet: unique M_iv.veg. vs M_nat.gen.
Gene id M_iv.veg. vs M_nat.gen.	Gene_length	logFC.edgeR(PelliaRNA_MALE_NAT.GEN./PelliaRNA_MALE_iv.veg.)	Up-Down-Regulation(PelliaRNA_MALE_NAT.GEN./PelliaRNA_MALE_iv.veg.)	Pvalue.edgeR	FDR.edgeR	KEGG Orthology	GO Component	GO Function	GO Process	Blast nr
CL8264.Contig2	338	8.15403	Up	8.10571e-05	0.00381982	-	-	-	-	-
CL8762.Contig1	1041	8.1202	Up	9.36436e-05	0.00425215	K02881|1|5e-42|169|ppp:PHYPADRAFT_58245|large subunit ribosomal protein L18	GO:0005622//intracellular	-	-	gi|168030549|ref|XP_001767785.1|/5.58806e-41/predicted protein [Physcomitrella patens subsp. patens]
Unigene1870	537	8.1202	Up	9.36436e-05	0.00425215	-	-	-	-	-
Unigene17804	432	7.8582	Up	0.000203569	0.00778221	-	-	-	-	-
Unigene30202	365	7.77369	Up	0.000285964	0.0102744	-	-	-	-	-
Unigene39887	381	7.77369	Up	0.000285964	0.0102744	-	-	-	-	-
Unigene42583	827	7.7295	Up	0.000341383	0.0117616	-	-	-	-	-
Unigene40057	300	7.68392	Up	0.00040966	0.0133772	-	-	GO:0016772//transferase activity, transferring phosphorus-containing groups	-	gi|7767664|gb|AAF69161.1|AC007915_13/2.81505e-09/F27F5.19 [Arabidopsis thaliana]
Unigene24505	399	7.68392	Up	0.00040966	0.0133772	-	-	-	-	-
Unigene30082	220	7.63685	Up	0.00040966	0.0133772	-	-	-	-	-
Unigene12225	284	7.58819	Up	0.0004943	0.0153639	-	-	-	-	-
CL5215.Contig3	250	7.53783	Up	0.00059992	0.0180223	-	-	-	-	-
Unigene3498	2880	7.48565	Up	0.000732646	0.0208645	-	-	-	-	gi|168052759|ref|XP_001778807.1|/2.28993e-36/predicted protein [Physcomitrella patens subsp. patens]
Unigene3905	290	7.48565	Up	0.000732646	0.0208645	-	-	-	-	-
Unigene26604	209	7.43151	Up	0.000900684	0.0240512	-	-	-	-	-
CL4962.Contig1	1184	7.31673	Up	0.00111513	0.0281817	-	-	-	-	-
Unigene36292	251	7.31673	Up	0.00111513	0.0281817	-	-	-	-	-
Unigene6780	221	7.31673	Up	0.00111513	0.0281817	-	-	-	-	-
Unigene1884	441	7.25572	Up	0.00139115	0.0328526	K02930|1|5e-56|214|ppp:PHYPADRAFT_180220|large subunit ribosomal protein L4e	GO:0030529//ribonucleoprotein complex	GO:0005198//structural molecule activity	GO:0010467//gene expression	gi|168014976|ref|XP_001760027.1|/4.4335e-55/predicted protein [Physcomitrella patens subsp. patens]
CL1553.Contig2	368	7.25572	Up	0.00139115	0.0328526	-	-	-	-	-
Unigene12453	330	7.25572	Up	0.00139115	0.0328526	-	-	-	-	-
Unigene23142	280	7.25572	Up	0.00139115	0.0328526	-	-	-	-	-
Unigene35948	294	7.25572	Up	0.00139115	0.0328526	-	-	-	-	-
Unigene13304	360	7.19202	Up	0.0017497	0.039006	K13415|1|1e-06|49.3|sbi:SORBI_03g012040|protein brassinosteroid insensitive 1 [EC:2.7.10.1 2.7.11.1]	-	-	-	gi|148909941|gb|ABR18056.1|/2.72933e-12/unknown [Picea sitchensis]
Unigene10550	521	7.19202	Up	0.0017497	0.039006	-	-	-	-	-
Unigene12709	230	7.19202	Up	0.0017497	0.039006	-	-	-	-	-
Unigene32776	296	7.19202	Up	0.0017497	0.039006	-	-	-	-	-
CL95.Contig2	366	7.12538	Up	0.00222005	0.0461747	K12313|1|3e-58|221|zma:100274491|actin, aortic smooth muscle;K05692|2|2e-57|218|vcn:VOLCADRAFT_109972|actin beta/gamma 1;K10355|4|2e-56|214|osa:4352927|actin, other eukaryote	-	-	-	gi|321161127|gb|ADW66613.1|/1.19954e-60/actin [Undaria pinnatifida]
Unigene42104	301	7.12538	Up	0.00222005	0.0461747	K02894|1|1e-40|162|ppp:PHYPADRAFT_197002|large subunit ribosomal protein L23e	GO:0043231//intracellular membrane-bounded organelle;GO:0015934//large ribosomal subunit	GO:0016757//transferase activity, transferring glycosyl groups;GO:0005198//structural molecule activity	GO:0003006//developmental process involved in reproduction;GO:0010467//gene expression	gi|168004133|ref|XP_001754766.1|/1.99877e-39/predicted protein [Physcomitrella patens subsp. patens]
CL7076.Contig1	408	7.12538	Up	0.00222005	0.0461747	-	-	-	-	-
Unigene2019	469	7.12538	Up	0.00222005	0.0461747	-	-	-	-	-
Unigene26377	251	7.12538	Up	0.00222005	0.0461747	-	-	-	-	-
Unigene27255	303	7.12538	Up	0.00222005	0.0461747	-	-	-	-	-
Unigene30200	296	7.12538	Up	0.00222005	0.0461747	-	-	-	-	-
Unigene26106	396	5.43635	Up	0.000114341	0.00492527	-	-	-	-	-
Unigene10617	487	4.92024	Up	0.000620821	0.0184672	-	-	-	-	gi|356567947|ref|XP_003552176.1|/1.03664e-19/PREDICTED: uncharacterized protein LOC100776331 [Glycine max]
Unigene34620	1189	4.83304	Up	0.000882847	0.0240512	-	-	-	-	-
Unigene21691	226	4.19606	Up	0.000827393	0.0229492	-	-	-	-	-
CL8831.Contig2	2320	4.19296	Up	0.000262647	0.00972017	K00924|1|1e-39|163|osa:4333525|[EC:2.7.1.-];K04733|2|4e-39|161|ath:AT5G38990|interleukin-1 receptor-associated kinase 4 [EC:2.7.11.1];K13430|5|1e-38|159|osa:4329463|serine/threonine-protein kinase PBS1 [EC:2.7.11.1]	GO:0016020//membrane	GO:0005488//binding	-	gi|302790920|ref|XP_002977227.1|/1.96867e-43/hypothetical protein SELMODRAFT_24883 [Selaginella moellendorffii]
CL2007.Contig2	975	4.17146	Up	0.000914836	0.0243945	-	-	-	-	-
CL4487.Contig1	1744	4.08593	Up	0.000191981	0.00747701	-	-	-	-	gi|388891701|gb|AFK80719.1|/3.36231e-29/HNL class nucleotide-binding site protein, partial [Marchantia polymorpha]
CL1090.Contig3	337	4.06864	Up	0.00124894	0.0308431	-	-	-	-	-
Unigene13472	787	4.05508	Up	6.83381e-05	0.0033501	-	-	-	-	-
Unigene21268	344	4.01713	Up	0.000478283	0.0152393	-	-	-	-	-
Unigene22074	666	4.01435	Up	0.00155059	0.0357893	-	-	-	-	-
Unigene33247	398	3.86991	Up	0.000394426	0.0132081	K06892|1|3e-28|121|pop:POPTR_550478|;K04124|3|4e-26|114|vvi:100265167|gibberellin 3-beta-dioxygenase [EC:1.14.11.15]	-	GO:0016491//oxidoreductase activity	-	gi|302790059|ref|XP_002976797.1|/9.83572e-31/2-oxoacid dioxygenase [Selaginella moellendorffii]
Unigene20270	471	3.7952	Up	0.00101253	0.0264013	-	-	-	-	-
CL11045.Contig1	920	3.71224	Up	6.25565e-05	0.00312102	-	-	-	-	gi|168012472|ref|XP_001758926.1|/6.51451e-11/predicted protein [Physcomitrella patens subsp. patens]
Unigene22951	294	3.69567	Up	0.000214364	0.00814748	-	-	-	-	-
CL132.Contig6	2642	3.69301	Up	6.64778e-05	0.00328076	-	-	-	-	gi|148906151|gb|ABR16233.1|/6.94214e-08/unknown [Picea sitchensis]
CL744.Contig1	1392	3.6669	Up	7.46007e-05	0.00359891	K08913|1|1e-117|421|pop:POPTR_664872|light-harvesting complex II chlorophyll a/b binding protein 2;K08912|3|2e-117|420|ppp:PHYPADRAFT_219547|light-harvesting complex II chlorophyll a/b binding protein 1	GO:0031224//intrinsic to membrane;GO:0009521;GO:0009526//plastid envelope;GO:0009534//chloroplast thylakoid;GO:0009570//chloroplast stroma	GO:0043169//cation binding;GO:0046906//tetrapyrrole binding	GO:0006091//generation of precursor metabolites and energy;GO:0009639//response to red or far red light;GO:0006464//protein modification process	gi|115803|sp|P14278.1|CB24_SOLLC/1.10295e-117/RecName: Full=Chlorophyll a-b binding protein 4, chloroplastic; AltName: Full=LHCII type I CAB-4; Short=LHCP; Flags: Precursor
Unigene33024	337	3.55876	Up	0.00214384	0.0458228	-	-	-	-	-
Unigene43258	1261	3.55151	Up	0.000314183	0.011156	K13963|1|3e-73|273|ppp:PHYPADRAFT_106599|serpin B	-	-	-	gi|148908810|gb|ABR17511.1|/1.46509e-73/unknown [Picea sitchensis]
CL744.Contig15	848	3.54265	Up	0.000115681	0.00497214	K08912|1|6e-86|315|ppp:PHYPADRAFT_219830|light-harvesting complex II chlorophyll a/b binding protein 1;K08913|3|1e-82|304|ppp:PHYPADRAFT_110819|light-harvesting complex II chlorophyll a/b binding protein 2	GO:0009521;GO:0031224//intrinsic to membrane;GO:0009534//chloroplast thylakoid	GO:0046906//tetrapyrrole binding;GO:0043169//cation binding	GO:0006464//protein modification process;GO:0006091//generation of precursor metabolites and energy	gi|41529314|dbj|BAD08518.1|/3.17317e-86/light-harvesting chlorophyll a/b-binding protein 1 [Physcomitrella patens subsp. patens]
CL6238.Contig1	754	3.53679	Up	0.00127479	0.0313598	-	-	-	-	-
Unigene21880	211	3.53283	Up	0.00236997	0.0487527	-	-	-	-	-
Unigene12334	311	3.52328	Up	0.00135868	0.0327965	-	-	-	-	-
Unigene42472	404	3.51694	Up	0.0013824	0.0328526	-	-	-	-	-
Unigene33123	403	3.50719	Up	0.0014511	0.0339631	-	-	-	-	-
Unigene10070	710	3.49861	Up	0.000632613	0.0188038	-	-	-	-	gi|168053989|ref|XP_001779416.1|/1.81765e-06/predicted protein [Physcomitrella patens subsp. patens]
Unigene1130	246	3.48137	Up	0.000396575	0.0132688	-	-	-	-	-
Unigene3352	795	3.41509	Up	0.00029825	0.0106575	-	-	-	-	-
Unigene39028	1103	3.3905	Up	0.000329232	0.0115345	-	-	-	-	gi|357161357|ref|XP_003579065.1|/1.45731e-10/PREDICTED: probable LRR receptor-like serine/threonine-protein kinase At1g67720-like [Brachypodium distachyon]
Unigene37162	214	3.38922	Up	0.00203795	0.0442069	-	-	-	-	-
Unigene13640	321	3.38477	Up	0.000947708	0.0250523	-	-	-	-	-
Unigene19383	2877	3.37258	Up	0.000242969	0.00904284	K13416|1|1e-49|197|ath:AT4G33430|brassinosteroid insensitive 1-associated receptor kinase 1 [EC:2.7.10.1 2.7.11.1];K13418|2|3e-49|195|rcu:RCOM_0186340|somatic embryogenesis receptor kinase 1 [EC:2.7.10.1 2.7.11.1]	-	GO:0016740//transferase activity	-	gi|157101246|dbj|BAF79954.1|/2.39314e-110/receptor-like kinase [Marchantia polymorpha]
Unigene6075	566	3.35803	Up	0.000473076	0.0150978	-	-	-	-	-
CL3487.Contig3	1264	3.34473	Up	0.00107543	0.0277766	-	-	-	-	-
Unigene16506	590	3.34042	Up	0.000386788	0.0130209	-	-	-	-	-
Unigene41212	519	3.33455	Up	0.00112236	0.0283386	-	-	-	-	-
Unigene39902	553	3.32753	Up	0.0017712	0.0393074	-	-	-	-	-
Unigene620	663	3.24541	Up	0.000448988	0.0144815	-	-	-	-	-
Unigene17568	446	3.23253	Up	0.00243639	0.0499442	-	-	-	-	-
Unigene34516	1019	3.23019	Up	0.000383914	0.0129551	-	-	-	-	-
Unigene41763	718	3.20145	Up	0.00107172	0.0276989	K05391|1|5e-12|69.3|aly:ARALYDRAFT_328660|cyclic nucleotide gated channel, other eukaryote	GO:0016020//membrane	GO:0005249//voltage-gated potassium channel activity;GO:0046873//metal ion transmembrane transporter activity;GO:0000166//nucleotide binding	GO:0048588//developmental cell growth;GO:0006970//response to osmotic stress;GO:0030001//metal ion transport	gi|148595754|emb|CAM88967.1|/4.20019e-83/AKT2 inward rectifier channel [Physcomitrella patens]
Unigene20389	991	3.20058	Up	0.000481475	0.0153077	-	-	-	-	-
Unigene8404	2053	3.19733	Up	0.0004884	0.0153639	K08235|1|1e-74|279|rcu:RCOM_1438910|xyloglucan:xyloglucosyl transferase [EC:2.4.1.207]	-	GO:0016787//hydrolase activity;GO:0016740//transferase activity	GO:0008152//metabolic process	gi|255543280|ref|XP_002512703.1|/1.58174e-73/Xyloglucan endotransglucosylase/hydrolase protein A precursor, putative [Ricinus communis]
Unigene21179	691	3.19623	Up	0.00158519	0.0364094	-	-	-	-	-
Unigene43038	1471	3.17797	Up	0.000539917	0.0165864	-	-	-	-	-
CL132.Contig8	256	3.1492	Up	0.000654497	0.0193958	-	-	-	-	-
Unigene28115	314	3.09723	Up	0.000994966	0.0260997	-	-	-	-	-
CL1188.Contig1	4425	3.0793	Up	0.000759803	0.0214519	K13417|1|5e-54|212|aly:ARALYDRAFT_899604|somatic embryogenesis receptor kinase 4 [EC:2.7.10.1 2.7.11.1];K13416|3|3e-53|209|ath:AT4G33430|brassinosteroid insensitive 1-associated receptor kinase 1 [EC:2.7.10.1 2.7.11.1]	GO:0044464//cell part	GO:0016740//transferase activity	-	gi|157101246|dbj|BAF79954.1|/2.71249e-132/receptor-like kinase [Marchantia polymorpha]
Unigene21675	246	3.06396	Up	0.00243677	0.0499442	-	-	-	-	-
Unigene21096	775	3.0119	Up	0.00131841	0.0320765	K03549|1|5e-88|322|ppp:PHYPADRAFT_189569|KUP system potassium uptake protein	GO:0044464//cell part	GO:0046873//metal ion transmembrane transporter activity	GO:0030001//metal ion transport;GO:0034220//ion transmembrane transport	gi|386364448|emb|CCH14737.1|/5.45705e-87/Na+ permease [Physcomitrella patens]
Unigene19963	2437	3.00731	Up	0.00083965	0.0231913	-	-	-	-	-
CL132.Contig2	335	3.00455	Up	0.00121492	0.0302304	-	-	-	-	-
CL4091.Contig1	247	2.98261	Up	0.00169895	0.0386843	-	-	-	-	-
Unigene1287	575	2.98247	Up	0.00103927	0.0269663	-	-	-	-	-
Unigene13784	2005	2.96762	Up	0.00111543	0.0281817	-	-	-	-	gi|224006772|ref|XP_002292346.1|/1.74066e-08/predicted protein [Thalassiosira pseudonana CCMP1335]
CL4820.Contig3	1782	2.9458	Up	0.0018281	0.0403656	K08509|1|2e-44|179|ath:AT5G61210|synaptosomal-associated protein, 29kDa	GO:0016020//membrane;GO:0009536//plastid	GO:0005515//protein binding	GO:0009725//response to hormone stimulus;GO:0009605//response to external stimulus;GO:0009607//response to biotic stimulus;GO:0033205//cell cycle cytokinesis	gi|297844290|ref|XP_002890026.1|/8.46217e-44/synaptosomal-associated protein 30 [Arabidopsis lyrata subsp. lyrata]
CL190.Contig2	865	2.91882	Up	0.00136346	0.0328526	-	-	-	-	gi|224284251|gb|ACN39861.1|/4.07506e-20/unknown [Picea sitchensis]
Unigene7929	386	2.8981	Up	0.00133969	0.0324975	-	-	-	-	-
Unigene9055	888	2.86758	Up	0.00211036	0.0453037	-	-	-	-	-
Unigene1242	218	2.84961	Up	0.0014005	0.0330336	-	-	-	-	-
Unigene34906	1141	2.79779	Up	0.00170426	0.038738	-	-	-	-	-
Unigene15679	647	2.78016	Up	0.00189595	0.0417003	-	-	-	-	-
CL4820.Contig2	2057	2.7535	Up	0.00228967	0.0474225	K08509|1|2e-44|179|ath:AT5G61210|synaptosomal-associated protein, 29kDa	GO:0016020//membrane;GO:0009536//plastid	GO:0005515//protein binding	GO:0009725//response to hormone stimulus;GO:0009605//response to external stimulus;GO:0009607//response to biotic stimulus;GO:0033205//cell cycle cytokinesis	gi|297844290|ref|XP_002890026.1|/1.00178e-43/synaptosomal-associated protein 30 [Arabidopsis lyrata subsp. lyrata]
CL1236.Contig2	3231	2.7357	Up	0.00214285	0.0458228	K13457|1|2e-09|63.9|zma:606485|disease resistance protein RPM1	-	-	-	gi|242068123|ref|XP_002449338.1|/5.45971e-10/hypothetical protein SORBIDRAFT_05g008280 [Sorghum bicolor]
Unigene20650	1722	2.72112	Up	0.00233099	0.0481014	K08176|1|1e-13|76.6|osa:4335113|MFS transporter, PHS family, inorganic phosphate transporter	GO:0044464//cell part	-	-	gi|302758296|ref|XP_002962571.1|/9.65434e-13/hypothetical protein SELMODRAFT_78514 [Selaginella moellendorffii]
CL5325.Contig2	1993	2.70552	Up	0.00232787	0.0480622	-	-	-	-	-
CL9652.Contig1	868	-2.69188	Down	0.00238085	0.048951	-	-	-	-	-
Unigene35409	3674	-2.69623	Down	0.0023449	0.0483125	-	-	-	-	gi|168067779|ref|XP_001785784.1|/1.2685e-119/predicted protein [Physcomitrella patens subsp. patens]
Unigene31683	667	-2.70947	Down	0.00230674	0.0476509	-	-	-	-	-
Unigene30843	208	-2.71263	Down	0.00233762	0.0482129	-	-	-	-	-
Unigene35411	3640	-2.71327	Down	0.00225766	0.0468581	K13415|1|8e-60|231|pop:POPTR_562744|protein brassinosteroid insensitive 1 [EC:2.7.10.1 2.7.11.1]	GO:0016020//membrane	GO:0003824//catalytic activity	-	gi|148908705|gb|ABR17460.1|/1.27851e-172/unknown [Picea sitchensis]
CL2273.Contig2	1118	-2.71527	Down	0.00222978	0.0463526	-	-	-	-	-
CL8115.Contig1	1456	-2.71622	Down	0.00225967	0.046875	-	-	-	-	-
CL9395.Contig1	2307	-2.71662	Down	0.00220074	0.0461747	K01673|1|1e-67|256|ppp:PHYPADRAFT_162454|carbonic anhydrase [EC:4.2.1.1]	-	GO:0016829//lyase activity	-	gi|168015951|ref|XP_001760513.1|/1.64211e-66/predicted protein [Physcomitrella patens subsp. patens]
Unigene15632	1139	-2.72322	Down	0.00221508	0.0461747	-	-	-	-	-
Unigene16432	1238	-2.72471	Down	0.00212218	0.045508	K14686|1|1e-21|102|aly:ARALYDRAFT_910107|solute carrier family 31 (copper transporter), member 1	GO:0031090//organelle membrane;GO:0043231//intracellular membrane-bounded organelle	GO:0005375//copper ion transmembrane transporter activity	GO:0009725//response to hormone stimulus	gi|297812251|ref|XP_002874009.1|/1.07178e-20/hypothetical protein ARALYDRAFT_910107 [Arabidopsis lyrata subsp. lyrata]
Unigene38700	1541	-2.7257	Down	0.0024399	0.0499824	K15015|1|1e-39|162|sbi:SORBI_04g035500|solute carrier family 32 (vesicular inhibitory amino acid transporter)	-	-	-	gi|225433700|ref|XP_002266204.1|/2.19193e-45/PREDICTED: vacuolar amino acid transporter 1 [Vitis vinifera]
Unigene30979	1879	-2.72702	Down	0.00215489	0.046009	K00430|1|3e-75|281|gmx:100791275|peroxidase [EC:1.11.1.7]	GO:0044464//cell part	GO:0005488//binding	GO:0006970//response to osmotic stress	gi|302815568|ref|XP_002989465.1|/8.33347e-82/hypothetical protein SELMODRAFT_129813 [Selaginella moellendorffii]
CL9262.Contig2	1697	-2.72736	Down	0.00219732	0.0461747	-	-	-	-	gi|302804658|ref|XP_002984081.1|/4.75736e-89/hypothetical protein SELMODRAFT_119154 [Selaginella moellendorffii]
Unigene16187	2585	-2.73022	Down	0.00209189	0.0451038	K10082|1|3e-06|52.8|mtr:MTR_5g031140|lectin, mannose-binding 2	-	GO:0005488//binding	-	gi|148906759|gb|ABR16526.1|/3.35342e-31/unknown [Picea sitchensis]
Unigene7701	2385	-2.73906	Down	0.00202707	0.0440191	K00924|1|3e-19|95.9|ath:AT5G22850|[EC:2.7.1.-]	-	-	-	gi|302753526|ref|XP_002960187.1|/6.93383e-76/hypothetical protein SELMODRAFT_75184 [Selaginella moellendorffii]
CL3674.Contig1	2018	-2.74024	Down	0.00206057	0.0445748	K08237|1|9e-42|170|ath:AT4G01070|hydroquinone glucosyltransferase [EC:2.4.1.218];K12356|4|8e-38|157|vvi:100265092|coniferyl-alcohol glucosyltransferase [EC:2.4.1.111]	-	GO:0008194//UDP-glycosyltransferase activity	GO:0008152//metabolic process;GO:0042221//response to chemical stimulus	gi|168016721|ref|XP_001760897.1|/3.37507e-52/predicted protein [Physcomitrella patens subsp. patens]
CL26.Contig2	834	-2.74897	Down	0.00201846	0.0438807	-	-	-	-	gi|383932354|gb|AFH57274.1|/1.66822e-07/proline-rich protein [Gossypium hirsutum]
CL3484.Contig1	3872	-2.754	Down	0.00198436	0.0432585	K10781|1|4e-97|355|ppp:PHYPADRAFT_188584|fatty acyl-ACP thioesterase B [EC:3.1.2.14 3.1.2.-]	-	GO:0016297//acyl-[acyl-carrier-protein] hydrolase activity	-	gi|168044508|ref|XP_001774723.1|/8.95646e-124/predicted protein [Physcomitrella patens subsp. patens]
Unigene16015	1554	-2.75781	Down	0.0019129	0.0419144	-	-	-	-	-
CL2285.Contig5	1676	-2.76034	Down	0.00200383	0.0436107	-	-	-	-	gi|168030484|ref|XP_001767753.1|/9.1567e-77/predicted protein [Physcomitrella patens subsp. patens]
Unigene7243	2692	-2.76791	Down	0.0018622	0.0410496	-	-	-	-	-
Unigene8086	1944	-2.78438	Down	0.0017575	0.0391578	-	-	-	-	gi|167999945|ref|XP_001752677.1|/2.60931e-86/predicted protein [Physcomitrella patens subsp. patens]
Unigene8195	1627	-2.79045	Down	0.00170568	0.038748	-	-	-	-	-
CL10807.Contig2	3040	-2.79232	Down	0.00170132	0.0386936	K15378|1|0.0|656|ppp:PHYPADRAFT_214425|solute carrier family 45, member 1/2/4	-	-	GO:0006810//transport	gi|168031579|ref|XP_001768298.1|/0/predicted protein [Physcomitrella patens subsp. patens]
Unigene38523	863	-2.79611	Down	0.00202173	0.0439275	K04733|1|4e-08|57.0|smo:SELMODRAFT_33807|interleukin-1 receptor-associated kinase 4 [EC:2.7.11.1];K00924|2|6e-08|56.2|osa:4333525|[EC:2.7.1.-];K05658|4|9e-07|52.4|vvi:100262734|ATP-binding cassette, subfamily B (MDR/TAP), member 1	GO:0031410//cytoplasmic vesicle	GO:0016301//kinase activity	-	gi|242084034|ref|XP_002442442.1|/2.92039e-18/hypothetical protein SORBIDRAFT_08g020100 [Sorghum bicolor]
Unigene36903	2539	-2.80065	Down	0.00164353	0.0376399	K09561|1|2e-06|53.1|sbi:SORBI_09g000470|STIP1 homology and U-box containing protein 1 [EC:6.3.2.19]	GO:0044444//cytoplasmic part	GO:0019787//small conjugating protein ligase activity	GO:0006950//response to stress;GO:0016567//protein ubiquitination;GO:0002252	gi|116789804|gb|ABK25393.1|/6.98908e-74/unknown [Picea sitchensis]
Unigene37963	923	-2.80119	Down	0.00176885	0.0392775	-	-	-	-	-
CL6317.Contig2	1274	-2.81882	Down	0.00204298	0.0442746	-	-	-	-	-
Unigene30944	2080	-2.82295	Down	0.00157304	0.0361725	K06041|1|2e-135|481|smo:SELMODRAFT_86704|arabinose-5-phosphate isomerase [EC:5.3.1.13]	-	GO:0030246//carbohydrate binding;GO:0016861//intramolecular oxidoreductase activity, interconverting aldoses and ketoses	GO:0044238//primary metabolic process	gi|294460481|gb|ADE75818.1|/1.63e-134/unknown [Picea sitchensis]
Unigene16734	1006	-2.82299	Down	0.00152372	0.0353271	K00799|1|1e-29|129|pop:POPTR_831173|glutathione S-transferase [EC:2.5.1.18]	GO:0031410//cytoplasmic vesicle	-	-	gi|224079702|ref|XP_002305918.1|/1.03895e-28/predicted protein [Populus trichocarpa]
CL11212.Contig1	3110	-2.82595	Down	0.00170131	0.0386936	-	-	-	-	gi|358344028|ref|XP_003636096.1|/1.57042e-14/hypothetical protein MTR_027s0011 [Medicago truncatula]
Unigene38407	883	-2.83267	Down	0.00210402	0.045252	-	-	-	-	-
Unigene37498	365	-2.83678	Down	0.0015469	0.0357893	-	-	-	-	-
Unigene351	843	-2.84811	Down	0.00171493	0.0389357	-	-	-	-	-
Unigene8352	2302	-2.85258	Down	0.00137821	0.0328526	-	-	-	-	gi|148905910|gb|ABR16116.1|/3.25276e-115/unknown [Picea sitchensis]
CL9231.Contig1	1643	-2.85442	Down	0.00139724	0.0329765	K13783|1|8e-57|219|ppp:PHYPADRAFT_55740|MFS transporter, OPA family, solute carrier family 37 (glycerol-3-phosphate transporter), member 1/2	-	-	GO:0006810//transport	gi|168005624|ref|XP_001755510.1|/8.68176e-56/predicted protein [Physcomitrella patens subsp. patens]
CL5599.Contig2	986	-2.85575	Down	0.00135825	0.0327965	-	-	-	-	-
CL2273.Contig1	456	-2.86746	Down	0.00145701	0.0340413	-	-	-	-	-
Unigene11040	1023	-2.86833	Down	0.00165124	0.0377945	-	-	-	-	-
CL6147.Contig2	1986	-2.8705	Down	0.00129392	0.0315586	K08176|1|0.0|697|zma:542180|MFS transporter, PHS family, inorganic phosphate transporter	GO:0031224//intrinsic to membrane	GO:0015291//secondary active transmembrane transporter activity	GO:0015698//inorganic anion transport	gi|302758652|ref|XP_002962749.1|/0/hypothetical protein SELMODRAFT_438081 [Selaginella moellendorffii]
CL2359.Contig1	3101	-2.87367	Down	0.00148885	0.0346613	-	-	-	-	gi|168004880|ref|XP_001755139.1|/1.72558e-138/predicted protein [Physcomitrella patens subsp. patens]
Unigene1295	989	-2.87492	Down	0.00141769	0.0333593	-	-	-	-	-
Unigene20285	1521	-2.87856	Down	0.0013552	0.0327692	-	GO:0043231//intracellular membrane-bounded organelle	GO:0003824//catalytic activity	GO:0008152//metabolic process	gi|168053096|ref|XP_001778974.1|/2.84946e-122/predicted protein [Physcomitrella patens subsp. patens]
Unigene7471	2144	-2.88191	Down	0.0012747	0.0313598	K10257|1|7e-155|546|ppp:PHYPADRAFT_183309|omega-3 fatty acid desaturase (delta-15 desaturase) [EC:1.14.19.-]	GO:0009526//plastid envelope	GO:0016705//oxidoreductase activity, acting on paired donors, with incorporation or reduction of molecular oxygen	GO:0009628//response to abiotic stimulus;GO:0006631//fatty acid metabolic process	gi|371940283|dbj|BAL45580.1|/7.75984e-180/omega-3 desaturase [Marchantia polymorpha]
Unigene23633	1070	-2.88572	Down	0.0021151	0.0453807	K08237|1|1e-20|99.0|ath:AT4G01070|hydroquinone glucosyltransferase [EC:2.4.1.218];K13692|3|3e-20|97.4|ath:AT2G23250|UDP-glucose:(indol-3-yl)acetate beta-D-glucosyltransferase [EC:2.4.1.121]	-	-	-	gi|168051274|ref|XP_001778080.1|/1.42955e-31/predicted protein [Physcomitrella patens subsp. patens]
Unigene11879	1840	-2.89595	Down	0.00144048	0.0337746	K05391|1|2e-138|491|smo:SELMODRAFT_112824|cyclic nucleotide gated channel, other eukaryote	GO:0044464//cell part	GO:0015075//ion transmembrane transporter activity;GO:0005515//protein binding	GO:0033554//cellular response to stress;GO:0006811//ion transport	gi|302797831|ref|XP_002980676.1|/1.77505e-137/hypothetical protein SELMODRAFT_112824 [Selaginella moellendorffii]
Unigene11393	1199	-2.89803	Down	0.00147257	0.0343227	-	-	-	-	gi|302764772|ref|XP_002965807.1|/2.12826e-26/GRAS family protein [Selaginella moellendorffii]
CL411.Contig2	1899	-2.89872	Down	0.00118308	0.0295126	-	-	-	-	-
Unigene19626	1174	-2.90246	Down	0.00134572	0.03258	-	-	-	-	-
Unigene31379	2568	-2.90376	Down	0.00116107	0.029148	K08282|1|6e-35|147|ath:AT3G45780|non-specific serine/threonine protein kinase [EC:2.7.11.1]	-	GO:0004672//protein kinase activity;GO:0004871//signal transducer activity;GO:0000166//nucleotide binding	GO:0044238//primary metabolic process;GO:0044260;GO:0007165//signal transduction	gi|129560444|dbj|BAF48778.1|/4.05232e-45/LOV domain-containing protein [Marchantia polymorpha]
Unigene21290	347	-2.9074	Down	0.00198637	0.0432786	-	-	-	-	-
Unigene16206	1403	-2.91037	Down	0.00114536	0.0288087	K00799|1|1e-29|129|smo:SELMODRAFT_271400|glutathione S-transferase [EC:2.5.1.18]	-	-	-	gi|226494943|ref|NP_001149886.1|/6.07091e-31/glutathione S-transferase parA [Zea mays]
Unigene19875	1870	-2.91452	Down	0.00117373	0.0293583	K01188|1|2e-21|102|bdi:100825601|beta-glucosidase [EC:3.2.1.21]	GO:0031410//cytoplasmic vesicle	GO:0016798//hydrolase activity, acting on glycosyl bonds	GO:0044238//primary metabolic process	gi|357136665|ref|XP_003569924.1|/3.09138e-28/PREDICTED: lysosomal beta glucosidase-like [Brachypodium distachyon]
Unigene34494	2030	-2.91932	Down	0.00109823	0.0281817	K13783|1|2e-105|381|smo:SELMODRAFT_180365|MFS transporter, OPA family, solute carrier family 37 (glycerol-3-phosphate transporter), member 1/2	GO:0031090//organelle membrane	-	-	gi|302803769|ref|XP_002983637.1|/2.24385e-104/hypothetical protein SELMODRAFT_180365 [Selaginella moellendorffii]
Unigene7822	546	-2.92319	Down	0.00127447	0.0313598	-	-	-	-	-
Unigene19435	689	-2.92392	Down	0.0012846	0.0313896	-	-	-	-	-
Unigene41069	833	-2.93025	Down	0.00141327	0.0332951	-	-	GO:0005515//protein binding	-	gi|168001142|ref|XP_001753274.1|/2.32242e-17/predicted protein [Physcomitrella patens subsp. patens]
CL3255.Contig1	469	-2.9335	Down	0.00104457	0.027086	-	-	-	-	-
Unigene22942	501	-2.93913	Down	0.00144672	0.0338898	-	-	-	-	-
CL7335.Contig2	1291	-2.94093	Down	0.00117461	0.0293583	-	-	-	-	gi|168001335|ref|XP_001753370.1|/9.1907e-71/predicted protein [Physcomitrella patens subsp. patens]
Unigene38188	1246	-2.94549	Down	0.00100585	0.0262895	-	-	-	-	-
Unigene23913	800	-2.94591	Down	0.00153698	0.0355926	-	-	-	-	-
Unigene34730	2214	-2.96243	Down	0.000981218	0.0258514	K08235|1|2e-90|332|smo:SELMODRAFT_119243|xyloglucan:xyloglucosyl transferase [EC:2.4.1.207]	-	GO:0003824//catalytic activity	GO:0005975//carbohydrate metabolic process	gi|302805196|ref|XP_002984349.1|/1.32103e-89/hypothetical protein SELMODRAFT_120108 [Selaginella moellendorffii]
Unigene23474	697	-2.96292	Down	0.00210598	0.045252	-	-	-	-	-
Unigene21058	397	-2.96524	Down	0.00207632	0.0448416	-	-	-	-	-
Unigene31211	2121	-2.96529	Down	0.000963909	0.0254464	K07511|1|1e-06|53.9|ppp:PHYPADRAFT_143267|enoyl-CoA hydratase [EC:4.2.1.17];K10527|2|1e-06|53.5|osa:4326503|enoyl-CoA hydratase/3-hydroxyacyl-CoA dehydrogenase [EC:4.2.1.17 1.1.1.35 1.1.1.211];K13238|4|5e-06|51.6|vcn:VOLCADRAFT_77525|3,2-trans-enoyl-CoA isomerase, mitochondrial [EC:5.3.3.8]	-	-	-	gi|116790954|gb|ABK25802.1|/4.67809e-36/unknown [Picea sitchensis]
Unigene19871	1510	-2.96545	Down	0.000946647	0.025041	-	GO:0031410//cytoplasmic vesicle	-	-	gi|294462418|gb|ADE76757.1|/7.64654e-19/unknown [Picea sitchensis]
CL8495.Contig2	835	-2.96609	Down	0.00144022	0.0337746	-	-	-	-	-
Unigene133	208	-2.97599	Down	0.0020788	0.044846	-	-	-	-	-
Unigene8542	893	-2.98371	Down	0.00125701	0.0310036	K00430|1|4e-62|236|smo:SELMODRAFT_186230|peroxidase [EC:1.11.1.7]	GO:0043231//intracellular membrane-bounded organelle;GO:0031410//cytoplasmic vesicle	GO:0016209//antioxidant activity;GO:0005488//binding	-	gi|302824194|ref|XP_002993742.1|/4.98552e-69/hypothetical protein SELMODRAFT_137572 [Selaginella moellendorffii]
CL6708.Contig1	2801	-2.98649	Down	0.000866928	0.0238778	-	-	-	-	gi|167999945|ref|XP_001752677.1|/1.61456e-95/predicted protein [Physcomitrella patens subsp. patens]
CL2679.Contig2	802	-3.00537	Down	0.00127804	0.0313598	-	-	-	-	-
CL4189.Contig5	1153	-3.00765	Down	0.000920581	0.0245161	-	GO:0009536//plastid	-	-	gi|357436159|ref|XP_003588355.1|/2.17987e-50/Mitochondrial protein, putative [Medicago truncatula]
Unigene2721	289	-3.01346	Down	0.00101449	0.0264104	-	-	-	-	-
Unigene22770	202	-3.01435	Down	0.00230556	0.0476509	-	-	-	-	gi|168007019|ref|XP_001756206.1|/1.75416e-11/predicted protein [Physcomitrella patens subsp. patens]
CL10336.Contig1	3335	-3.01687	Down	0.000800462	0.022328	K01176|1|5e-162|570|smo:SELMODRAFT_119619|alpha-amylase [EC:3.2.1.1]	GO:0031410//cytoplasmic vesicle	GO:0016160//amylase activity;GO:0046872//metal ion binding	GO:0005985//sucrose metabolic process;GO:0005982//starch metabolic process	gi|302804833|ref|XP_002984168.1|/5.99081e-161/hypothetical protein SELMODRAFT_119619 [Selaginella moellendorffii]
Unigene24635	813	-3.01763	Down	0.00109141	0.0281153	-	-	-	-	-
Unigene31700	929	-3.01894	Down	0.000829245	0.0229844	-	-	-	-	-
Unigene34737	4303	-3.02255	Down	0.000776167	0.0218606	K00924|1|1e-164|579|ath:AT1G28440|[EC:2.7.1.-]	-	GO:0004672//protein kinase activity	-	gi|157101210|dbj|BAF79936.1|/0/receptor-like kinase [Marchantia polymorpha]
CL4970.Contig2	512	-3.02435	Down	0.000858224	0.0236711	-	-	-	-	-
Unigene11339	730	-3.02508	Down	0.000872022	0.0239754	-	-	-	-	-
Unigene5103	542	-3.03156	Down	0.00141508	0.0333178	-	-	-	-	-
CL4300.Contig4	5311	-3.04626	Down	0.000723522	0.0208645	K05666|1|0.0|645|olu:OSTLU_35503|ATP-binding cassette, subfamily C (CFTR/MRP), member 2;K05658|2|3e-54|213|sbi:SORBI_07g003520|ATP-binding cassette, subfamily B (MDR/TAP), member 1	GO:0016020//membrane	GO:0017111//nucleoside-triphosphatase activity;GO:0000166//nucleotide binding	GO:0009987//cellular process;GO:0006810//transport;GO:0008152//metabolic process	gi|168068001|ref|XP_001785886.1|/0/ATP-binding cassette transporter, subfamily C, member 12, group MRP protein PpABCC12 [Physcomitrella patens subsp. patens]
CL3076.Contig1	3691	-3.06112	Down	0.000669427	0.0197196	K15397|1|0.0|834|ppp:PHYPADRAFT_105148|3-ketoacyl-CoA synthase [EC:2.3.1.-]	GO:0044464//cell part	GO:0016747//transferase activity, transferring acyl groups other than amino-acyl groups	GO:0006631//fatty acid metabolic process	gi|32172502|gb|AAP74371.1|/0/FAE1 [Marchantia polymorpha]
CL2188.Contig3	1644	-3.06441	Down	0.0019819	0.0432288	-	-	-	-	-
CL2726.Contig1	2729	-3.06577	Down	0.000704524	0.0205842	-	GO:0031225//anchored to membrane	-	-	gi|21593735|gb|AAM65702.1|/2.62371e-42/unknown [Arabidopsis thaliana]
Unigene30480	538	-3.06587	Down	0.00080257	0.0223709	-	-	-	-	gi|302773199|ref|XP_002970017.1|/1.06946e-16/hypothetical protein SELMODRAFT_93003 [Selaginella moellendorffii]
Unigene24642	212	-3.06837	Down	0.00190143	0.0417805	-	-	-	-	-
CL4122.Contig2	2957	-3.07163	Down	0.00123057	0.0305426	K13418|1|3e-51|202|pop:POPTR_913861|somatic embryogenesis receptor kinase 1 [EC:2.7.10.1 2.7.11.1]	GO:0044464//cell part	-	-	gi|157101246|dbj|BAF79954.1|/1.3033e-111/receptor-like kinase [Marchantia polymorpha]
Unigene3056	980	-3.07194	Down	0.000759083	0.021447	-	-	-	-	-
Unigene11307	747	-3.07235	Down	0.00126142	0.0310929	-	-	-	-	gi|302809372|ref|XP_002986379.1|/8.67987e-18/hypothetical protein SELMODRAFT_124022 [Selaginella moellendorffii]
Unigene35099	1839	-3.09068	Down	0.00060566	0.0181532	K02183|1|3e-13|75.5|osa:4327351|calmodulin	-	-	-	gi|168052470|ref|XP_001778673.1|/6.10408e-21/predicted protein [Physcomitrella patens subsp. patens]
Unigene3659	741	-3.09499	Down	0.000788332	0.0220677	-	-	-	-	-
CL9084.Contig1	1842	-3.10076	Down	0.00174335	0.039006	-	-	-	-	gi|168028615|ref|XP_001766823.1|/2.46043e-54/predicted protein [Physcomitrella patens subsp. patens]
Unigene37160	1883	-3.11197	Down	0.000567964	0.0172863	K00430|1|6e-74|276|pop:POPTR_832218|peroxidase [EC:1.11.1.7]	-	-	-	gi|255577721|ref|XP_002529736.1|/2.20254e-74/Peroxidase 27 precursor, putative [Ricinus communis]
CL893.Contig2	1120	-3.12705	Down	0.000822036	0.0228489	K01674|1|5e-24|110|ath:AT4G20990|carbonic anhydrase [EC:4.2.1.1]	GO:0044446//intracellular organelle part;GO:0005773//vacuole;GO:0016020//membrane	GO:0005488//binding	GO:0006950//response to stress	gi|15233471|ref|NP_193831.1|/5.8456e-23/alpha carbonic anhydrase 4 [Arabidopsis thaliana]
Unigene7898	369	-3.12911	Down	0.000558649	0.0170423	K00799|1|2e-07|52.4|gmx:548031|glutathione S-transferase [EC:2.5.1.18]	-	-	-	gi|242040415|ref|XP_002467602.1|/1.38163e-08/hypothetical protein SORBIDRAFT_01g030830 [Sorghum bicolor]
CL1225.Contig2	3292	-3.14369	Down	0.000611355	0.0182961	K01662|1|0.0|1053|smo:SELMODRAFT_427859|1-deoxy-D-xylulose-5-phosphate synthase [EC:2.2.1.7]	GO:0043231//intracellular membrane-bounded organelle	GO:0016903//oxidoreductase activity, acting on the aldehyde or oxo group of donors;GO:0016744	GO:0006772//thiamine metabolic process;GO:0006721//terpenoid metabolic process	gi|302815172|ref|XP_002989268.1|/0/hypothetical protein SELMODRAFT_427859 [Selaginella moellendorffii]
Unigene42573	257	-3.15147	Down	0.00242256	0.049706	-	-	-	-	-
Unigene34473	2299	-3.15738	Down	0.000480661	0.0153027	K01188|1|2e-161|567|gmx:100819117|beta-glucosidase [EC:3.2.1.21]	GO:0031410//cytoplasmic vesicle;GO:0005618//cell wall	GO:0004553//hydrolase activity, hydrolyzing O-glycosyl compounds	GO:0044238//primary metabolic process	gi|302754618|ref|XP_002960733.1|/0/hypothetical protein SELMODRAFT_74114 [Selaginella moellendorffii]
Unigene8939	284	-3.15969	Down	0.00113264	0.0285253	-	-	-	-	-
Unigene31198	1117	-3.16507	Down	0.000502089	0.0155511	-	-	-	-	-
Unigene7300	752	-3.17174	Down	0.000757415	0.0214152	-	-	-	-	-
CL9186.Contig1	452	-3.17332	Down	0.000456065	0.0146379	K00064|1|2e-06|49.3|rcu:RCOM_0816860|D-threo-aldose 1-dehydrogenase [EC:1.1.1.122]	-	GO:0003824//catalytic activity	GO:0008152//metabolic process	gi|302781302|ref|XP_002972425.1|/1.89822e-32/hypothetical protein SELMODRAFT_270951 [Selaginella moellendorffii]
Unigene39899	583	-3.17838	Down	0.00229992	0.0475598	K01051|1|2e-06|50.1|aly:ARALYDRAFT_681966|pectinesterase [EC:3.1.1.11]	-	-	-	gi|357519315|ref|XP_003629946.1|/1.22133e-06/Pectinesterase [Medicago truncatula]
CL363.Contig1	1745	-3.18096	Down	0.000434186	0.014108	K05275|1|5e-46|184|zma:100272747|pyridoxine 4-dehydrogenase [EC:1.1.1.65];K00064|2|8e-15|80.5|pop:POPTR_815719|D-threo-aldose 1-dehydrogenase [EC:1.1.1.122]	-	GO:0003824//catalytic activity	GO:0008152//metabolic process	gi|302781304|ref|XP_002972426.1|/2.18833e-129/hypothetical protein SELMODRAFT_148322 [Selaginella moellendorffii]
Unigene5226	388	-3.18443	Down	0.00218603	0.0461747	-	-	-	-	-
Unigene19780	815	-3.18513	Down	0.000472695	0.0150978	-	-	-	-	-
Unigene3303	598	-3.18937	Down	0.000670203	0.0197277	-	-	-	-	gi|350539703|ref|NP_001234761.1|/8.98636e-16/expansin18 precursor [Solanum lycopersicum]
Unigene39391	893	-3.19377	Down	0.00129816	0.0316229	-	-	-	-	-
Unigene13907	708	-3.20889	Down	0.0012235	0.0303862	-	-	-	-	-
Unigene23532	1145	-3.22324	Down	0.000683866	0.0200699	-	-	-	-	-
Unigene38031	1770	-3.23419	Down	0.000359157	0.0122241	K01206|1|3e-21|101|ath:AT1G67830|alpha-L-fucosidase [EC:3.2.1.51];K00514|3|7e-19|94.0|rcu:RCOM_1428040|zeta-carotene desaturase [EC:1.3.5.6]	-	GO:0016787//hydrolase activity	-	gi|168023491|ref|XP_001764271.1|/8.01215e-95/predicted protein [Physcomitrella patens subsp. patens]
Unigene42424	241	-3.24262	Down	0.00109282	0.0281153	-	-	-	-	-
CL7579.Contig1	3135	-3.2475	Down	0.000354576	0.0121103	K13415|1|2e-51|203|rcu:RCOM_0478150|protein brassinosteroid insensitive 1 [EC:2.7.10.1 2.7.11.1]	-	GO:0003824//catalytic activity	-	gi|168012506|ref|XP_001758943.1|/7.30459e-153/predicted protein [Physcomitrella patens subsp. patens]
Unigene16719	1812	-3.27657	Down	0.000306113	0.010899	K07374|1|0.0|841|ppp:PHYPADRAFT_211478|tubulin alpha	GO:0032991//macromolecular complex;GO:0015630//microtubule cytoskeleton	GO:0017111//nucleoside-triphosphatase activity;GO:0032561//guanyl ribonucleotide binding	GO:0043623//cellular protein complex assembly;GO:0009207;GO:0007017//microtubule-based process	gi|255537890|ref|XP_002510010.1|/0/tubulin alpha chain, putative [Ricinus communis]
Unigene23483	613	-3.28115	Down	0.000941601	0.024941	K03676|1|7e-10|62.0|bdi:100821530|glutaredoxin 3	-	-	-	gi|255547618|ref|XP_002514866.1|/1.99724e-18/glutaredoxin, grx, putative [Ricinus communis]
Unigene39974	467	-3.30674	Down	0.00067859	0.0199448	-	-	-	-	-
Unigene3053	690	-3.30913	Down	0.000871107	0.0239754	-	-	-	-	-
CL3481.Contig1	764	-3.30933	Down	0.00163075	0.0373689	-	-	-	-	-
Unigene43470	427	-3.31483	Down	0.000833861	0.0230799	-	-	-	-	-
CL438.Contig3	1870	-3.33257	Down	0.000250823	0.00930878	-	-	-	-	gi|167999945|ref|XP_001752677.1|/6.79171e-76/predicted protein [Physcomitrella patens subsp. patens]
Unigene40124	383	-3.34029	Down	0.0013824	0.0328526	K01535|1|1e-59|225|bdi:100823279|H+-transporting ATPase [EC:3.6.3.6]	GO:0043231//intracellular membrane-bounded organelle;GO:0031224//intrinsic to membrane	GO:0046872//metal ion binding;GO:0032559;GO:0015662//ATPase activity, coupled to transmembrane movement of ions, phosphorylative mechanism	GO:0015988//energy coupled proton transport, against electrochemical gradient;GO:0010118//stomatal movement;GO:0009207;GO:0006950//response to stress;GO:0009206;GO:0009725//response to hormone stimulus	gi|357145293|ref|XP_003573592.1|/1.87358e-58/PREDICTED: plasma membrane ATPase 4-like [Brachypodium distachyon]
Unigene42364	462	-3.35138	Down	0.00132216	0.0321281	-	-	-	-	-
CL1194.Contig2	378	-3.35998	Down	0.0011935	0.0297536	-	-	-	-	-
Unigene13447	632	-3.36325	Down	0.000269829	0.00991151	-	-	-	-	-
Unigene36843	814	-3.37305	Down	0.000216888	0.00821174	-	-	-	-	gi|167999945|ref|XP_001752677.1|/4.43621e-66/predicted protein [Physcomitrella patens subsp. patens]
Unigene27236	651	-3.38789	Down	0.00103552	0.0268867	-	-	-	-	-
Unigene3452	907	-3.39094	Down	0.000393768	0.0131973	-	-	-	-	-
Unigene7633	382	-3.39425	Down	0.000481593	0.0153077	-	-	-	-	-
Unigene42386	217	-3.40029	Down	0.00117676	0.0293821	-	-	-	-	-
Unigene5491	459	-3.40451	Down	0.000449974	0.0145015	K15015|1|2e-15|79.3|smo:SELMODRAFT_152799|solute carrier family 32 (vesicular inhibitory amino acid transporter)	-	-	-	gi|297820236|ref|XP_002878001.1|/7.62819e-16/hypothetical protein ARALYDRAFT_324014 [Arabidopsis lyrata subsp. lyrata]
CL9930.Contig1	967	-3.40645	Down	0.000987338	0.0259953	K03882|1|3e-13|74.3|ppp:PhpafMp13|NADH-ubiquinone oxidoreductase chain 4L [EC:1.6.5.3]	GO:0031410//cytoplasmic vesicle;GO:0005746//mitochondrial respiratory chain	GO:0016651//oxidoreductase activity, acting on NADH or NADPH	GO:0022900//electron transport chain	gi|168061240|ref|XP_001782598.1|/4.71691e-15/predicted protein [Physcomitrella patens subsp. patens]
Unigene16503	1070	-3.42338	Down	0.000179063	0.00705759	-	GO:0043231//intracellular membrane-bounded organelle	GO:0005488//binding	-	gi|224122560|ref|XP_002318867.1|/1.25525e-19/predicted protein [Populus trichocarpa]
Unigene15999	1941	-3.42701	Down	0.000177045	0.00699203	-	-	-	-	-
Unigene39215	950	-3.43954	Down	0.000255319	0.00945784	-	-	-	-	gi|195963550|gb|ACG59943.1|/3.19147e-08/metacaspase type II [Nicotiana tabacum]
Unigene40504	293	-3.46061	Down	0.000387186	0.0130209	-	-	-	-	-
CL148.Contig53	2115	-3.46129	Down	0.000182783	0.00718265	-	GO:0009536//plastid	-	-	gi|357436123|ref|XP_003588337.1|/6.48997e-46/Ribosomal protein S10 [Medicago truncatula]
Unigene16706	459	-3.46466	Down	0.000218923	0.00826499	-	-	-	-	gi|357436101|ref|XP_003588326.1|/1.80286e-18/ATP synthase subunit alpha [Medicago truncatula]
Unigene23935	327	-3.46922	Down	0.00236997	0.0487527	-	-	-	-	-
Unigene37335	1125	-3.49338	Down	0.000148666	0.00600362	-	-	-	-	-
Unigene33083	825	-3.5402	Down	0.000742826	0.0211031	-	-	-	-	-
Unigene11836	213	-3.54497	Down	0.00176232	0.0391766	-	-	-	-	-
Unigene41054	885	-3.566	Down	0.000185013	0.00725583	-	-	-	-	-
Unigene36551	248	-3.57173	Down	0.0021762	0.0461747	-	-	-	-	-
Unigene40176	346	-3.57173	Down	0.0021762	0.0461747	-	-	-	-	-
Unigene8247	2747	-3.58786	Down	9.73734e-05	0.00440123	K06694|1|1e-10|67.4|vvi:100257739|26S proteasome non-ATPase regulatory subunit 10;K12271|2|4e-09|62.4|ppp:PHYPADRAFT_15522|signal recognition particle 43 kDa protein	-	-	-	gi|125543360|gb|EAY89499.1|/1.41176e-19/hypothetical protein OsI_11032 [Oryza sativa Indica Group]
Unigene35454	841	-3.61806	Down	0.000556286	0.0169928	-	-	-	-	-
Unigene32927	463	-3.61841	Down	0.000517304	0.0159663	-	-	-	-	-
Unigene20712	764	-3.6432	Down	0.000263334	0.00973645	-	-	-	-	-
Unigene11077	833	-3.64533	Down	0.000200234	0.00776011	-	-	-	-	-
Unigene21727	407	-3.64668	Down	0.00108735	0.0280476	-	-	-	-	-
Unigene5921	239	-3.65893	Down	0.00155059	0.0357893	-	-	-	-	-
CL1930.Contig1	1074	-3.67078	Down	0.00218621	0.0461747	-	-	-	-	-
CL7740.Contig1	502	-3.67078	Down	0.00218621	0.0461747	-	-	-	-	-
Unigene3167	265	-3.67078	Down	0.00218621	0.0461747	-	-	-	-	-
Unigene4355	250	-3.67078	Down	0.00218621	0.0461747	-	-	-	-	-
Unigene22542	313	-3.6855	Down	0.00110686	0.0281817	-	-	-	-	-
Unigene37061	657	-3.68609	Down	6.86692e-05	0.00336215	-	-	-	-	gi|148909575|gb|ABR17880.1|/6.15835e-19/unknown [Picea sitchensis]
Unigene21958	471	-3.70063	Down	0.00139033	0.0328526	-	-	-	-	-
Unigene26132	641	-3.73059	Down	0.000800201	0.022328	-	-	-	-	-
Unigene39182	635	-3.74116	Down	0.00124894	0.0308431	-	-	-	-	-
Unigene9650	340	-3.74171	Down	0.000184402	0.00723906	-	-	-	-	-
Unigene32848	528	-3.76221	Down	0.000323678	0.0114329	-	-	-	-	-
CL7970.Contig1	215	-3.77731	Down	0.00166464	0.0379629	-	-	-	-	-
Unigene17784	341	-3.81896	Down	0.000914836	0.0243945	-	-	-	-	-
Unigene23218	295	-3.82776	Down	0.00145876	0.0340413	-	-	-	-	-
Unigene30416	433	-3.85175	Down	3.69755e-05	0.00206717	-	-	-	-	-
CL549.Contig3	852	-3.85633	Down	0.000827393	0.0229492	-	-	-	-	-
Unigene31861	269	-3.91465	Down	0.00178229	0.0393761	-	-	-	-	-
Unigene40613	200	-3.91465	Down	0.00178229	0.0393761	-	-	-	-	-
Unigene9503	313	-3.91465	Down	0.00178229	0.0393761	-	-	-	-	-
Unigene31524	349	-3.92663	Down	2.80106e-05	0.00169166	-	-	-	-	gi|167999945|ref|XP_001752677.1|/3.46529e-28/predicted protein [Physcomitrella patens subsp. patens]
Unigene33099	609	-3.92831	Down	0.000679941	0.0199696	-	-	-	-	-
CL6307.Contig1	3346	-3.98146	Down	0.00150764	0.0350161	K13420|1|3e-77|288|pop:POPTR_1075175|LRR receptor-like serine/threonine-protein kinase FLS2 [EC:2.7.11.1]	-	-	-	gi|148906572|gb|ABR16438.1|/7.45088e-95/unknown [Picea sitchensis]
Unigene24201	239	-3.99686	Down	0.000512118	0.0158311	-	-	-	-	-
Unigene15809	577	-4.01358	Down	0.000783358	0.021944	K00412|1|1e-54|210|ppp:PhpafMp28|ubiquinol-cytochrome c reductase cytochrome b subunit	GO:0031224//intrinsic to membrane;GO:0019866//organelle inner membrane;GO:0009536//plastid	GO:0043169//cation binding;GO:0034061	GO:0006396//RNA processing;GO:0022900//electron transport chain;GO:0006260//DNA replication;GO:0051234//establishment of localization	gi|262186744|ref|YP_003276003.1|/1.58192e-59/apocytochrome b (mitochondrion) [Pleurozia purpurea]
Unigene31863	301	-4.02995	Down	0.000467231	0.0149476	-	-	GO:0015174//basic amino acid transmembrane transporter activity;GO:0015172//acidic amino acid transmembrane transporter activity;GO:0015179//L-amino acid transmembrane transporter activity	GO:0006810//transport	gi|302754624|ref|XP_002960736.1|/5.84258e-23/hypothetical protein SELMODRAFT_74017 [Selaginella moellendorffii]
Unigene10846	247	-4.04531	Down	0.00128085	0.0313598	-	-	-	-	-
Unigene301	889	-4.06126	Down	1.65551e-05	0.00113676	-	GO:0031410//cytoplasmic vesicle	-	-	gi|168044869|ref|XP_001774902.1|/4.20111e-44/predicted protein [Physcomitrella patens subsp. patens]
Unigene14702	222	-4.0699	Down	0.000110866	0.00479656	-	-	-	-	-
Unigene19935	778	-4.073	Down	9.03567e-05	0.00419472	-	-	-	-	-
Unigene39290	431	-4.09823	Down	0.000554409	0.0169786	K13993|1|1e-16|83.2|vvi:100262206|HSP20 family protein	-	-	GO:0006950//response to stress	gi|148909666|gb|ABR17924.1|/1.04605e-16/unknown [Picea sitchensis]
Unigene11110	269	-4.10646	Down	0.00109265	0.0281153	-	-	-	-	-
Unigene12230	273	-4.13876	Down	0.000496089	0.0153959	-	-	-	-	-
Unigene16926	284	-4.16512	Down	0.000935753	0.0248028	-	-	-	-	-
Unigene40069	663	-4.16519	Down	0.000212712	0.00809251	-	-	-	-	-
CL8409.Contig1	421	-4.21502	Down	1.26373e-05	0.000934187	-	-	-	-	-
Unigene20706	540	-4.23547	Down	0.000173451	0.00685696	-	-	-	-	-
Unigene36856	1846	-4.29482	Down	6.59757e-06	0.000584352	-	-	-	-	gi|167999945|ref|XP_001752677.1|/5.46581e-78/predicted protein [Physcomitrella patens subsp. patens]
Unigene17025	280	-4.42721	Down	0.000347793	0.0119407	-	-	-	-	-
Unigene13773	545	-4.4565	Down	2.57723e-05	0.00157243	-	-	-	-	-
Unigene8560	224	-4.79696	Down	1.30933e-06	0.000163229	-	GO:0043231//intracellular membrane-bounded organelle	GO:0003676//nucleic acid binding;GO:0042623//ATPase activity, coupled;GO:0015604//phosphonate transmembrane transporter activity;GO:0032559	GO:0009207	gi|168044448|ref|XP_001774693.1|/5.31108e-29/ATP-binding cassette transporter, subfamily G, member 21, group PDR protein PpABCG21 [Physcomitrella patens subsp. patens]
Unigene29107	301	-4.94715	Down	0.00128085	0.0313598	-	-	-	-	-
Unigene3013	946	-5.1908	Down	2.29661e-05	0.00144297	-	-	-	-	-
Unigene4986	211	-5.42185	Down	0.000269148	0.00990919	-	-	-	-	-
Unigene19066	277	-7.16108	Down	0.00222005	0.0461747	-	-	-	-	-
Unigene26005	242	-7.16108	Down	0.00222005	0.0461747	-	-	-	-	-
Unigene36722	216	-7.52141	Down	0.000732646	0.0208645	-	-	-	-	-
Unigene22638	303	-8.10375	Down	0.000108555	0.0047121	K03363|1|2e-42|168|smo:SELMODRAFT_86492|cell division cycle 20, cofactor of APC complex	-	-	-	gi|302754122|ref|XP_002960485.1|/1.62957e-41/hypothetical protein SELMODRAFT_229944 [Selaginella moellendorffii]
Unigene40494	252	-8.10375	Down	0.000108555	0.0047121	-	-	-	-	-
CL6867.Contig1	1655	-8.52646	Down	1.31184e-09	8.59386e-07	-	-	-	-	gi|302780165|ref|XP_002971857.1|/1.12169e-10/hypothetical protein SELMODRAFT_412537 [Selaginella moellendorffii]

## Sheet: unique F_nat.gen. vs M_nat.gen.
Gene id F_nat.gen. vs M_nat.gen.	Gene_length	logFC.edgeR(PelliaRNA_MALE_NAT.GEN./PelliaRNA_FEMALE_NAT.GEN.)	Up-Down-Regulation(PelliaRNA_MALE_NAT.GEN./PelliaRNA_FEMALE_NAT.GEN.)	Pvalue.edgeR	FDR.edgeR	KEGG Orthology	GO Component	GO Function	GO Process	Blast nr
Unigene41848	259	7.79347	Up	0.000240716	0.0221673	K15078|1|3e-14|74.7|vvi:100250139|structure-specific endonuclease subunit SLX1 [EC:3.6.1.-];K15271|3|7e-13|70.1|rcu:RCOM_1095670|ATP-dependent DNA helicase HFM1/MER3 [EC:3.6.4.12]	GO:0043231//intracellular membrane-bounded organelle	-	-	gi|328774757|gb|AEB39778.1|/5.52661e-18/pentatricopeptide repeat protein 77 [Funaria hygrometrica]
Unigene4594	682	4.67801	Up	9.62585e-05	0.0100369	-	-	-	-	-
Unigene8150	1015	3.15508	Up	0.000615859	0.0477137	-	-	-	-	-
Unigene37502	1857	-3.1172	Down	0.000595965	0.0466376	K00475|1|2e-42|172|vvi:100233079|naringenin 3-dioxygenase [EC:1.14.11.9]	-	-	-	gi|302773307|ref|XP_002970071.1|/5.19546e-44/2-oxoglutarate-iron(II)-dependent oxygenase [Selaginella moellendorffii]
CL8605.Contig1	951	-3.3696	Down	0.000435098	0.0358765	-	-	-	-	-
CL9052.Contig1	3344	-3.5584	Down	0.00059879	0.0466376	K02132|1|2e-74|279|ppp:PhpafMp30|F-type H+-transporting ATPase subunit alpha [EC:3.6.3.14]	GO:0043231//intracellular membrane-bounded organelle;GO:0019866//organelle inner membrane;GO:0033178//proton-transporting two-sector ATPase complex, catalytic domain	GO:0015078//hydrogen ion transmembrane transporter activity;GO:0019829//cation-transporting ATPase activity;GO:0032559	GO:0015986//ATP synthesis coupled proton transport;GO:0015988//energy coupled proton transport, against electrochemical gradient	gi|786231|gb|AAC09445.1|/0/atpA intron2 ORF [Marchantia polymorpha]
Unigene20924	474	-3.61565	Down	0.000242524	0.0222817	-	-	-	-	-
Unigene33179	262	-3.84089	Down	0.000245321	0.0224862	K13946|1|1e-16|82.8|ppp:PHYPADRAFT_144031|auxin influx carrier (AUX1 LAX family)	GO:0043231//intracellular membrane-bounded organelle;GO:0016020//membrane	GO:0042562//hormone binding;GO:0080161//auxin transmembrane transporter activity	GO:0060918//auxin transport;GO:0010102//lateral root morphogenesis;GO:0051707//response to other organism;GO:0001738//morphogenesis of a polarized epithelium;GO:0048764;GO:0009630//gravitropism	gi|148905995|gb|ABR16158.1|/1.40363e-16/unknown [Picea sitchensis]
Unigene30972	1500	-3.86514	Down	3.65411e-05	0.00424847	-	-	-	-	gi|302761916|ref|XP_002964380.1|/8.6354e-23/hypothetical protein SELMODRAFT_27471 [Selaginella moellendorffii]
Unigene38474	896	-3.94409	Down	6.90723e-05	0.00766877	-	-	-	-	-
Unigene40394	409	-4.65468	Down	0.000359459	0.0305339	-	-	-	-	-
Unigene12030	798	-7.65581	Down	0.00040966	0.0339209	-	-	-	-	gi|385099871|ref|YP_006234301.1|/1.85107e-08/ORF125_2 gene product (mitochondrion) [Huperzia squarrosa]

## Sheet: unique F_iv.veg. vs F_nat.gen.
Gene id F_iv.veg. vs F_nat.gen.	Gene_length	logFC.edgeR(PelliaRNA_FEMALE_NAT.GEN./PelliaRNA_FEMALE_iv.veg.)	Up-Down-Regulation(PelliaRNA_FEMALE_NAT.GEN./PelliaRNA_FEMALE_iv.veg.)	Pvalue.edgeR	FDR.edgeR	KEGG Orthology	GO Component	GO Function	GO Process	Blast nr
Unigene5287	1153	9.04977	Up	2.86135e-06	0.000193112	K14638|1|5e-42|170|ppp:PHYPADRAFT_189464|solute carrier family 15 (peptide/histidine transporter), member 3/4	GO:0031410//cytoplasmic vesicle	-	-	gi|302794688|ref|XP_002979108.1|/6.47728e-49/hypothetical protein SELMODRAFT_444106 [Selaginella moellendorffii]
CL1928.Contig1	228	8.32221	Up	4.12497e-05	0.00174631	-	-	-	-	-
CL4691.Contig1	898	8.11936	Up	9.36436e-05	0.00346886	-	GO:0044464//cell part	-	-	gi|302810396|ref|XP_002986889.1|/1.69438e-32/hypothetical protein SELMODRAFT_271881 [Selaginella moellendorffii]
CL10790.Contig1	469	8.11936	Up	9.36436e-05	0.00346886	-	-	-	-	-
Unigene10582	725	8.07512	Up	0.000108555	0.00386503	K05658|1|3e-53|206|smo:SELMODRAFT_114581|ATP-binding cassette, subfamily B (MDR/TAP), member 1	GO:0016020//membrane	GO:0015562//efflux transmembrane transporter activity;GO:0016887//ATPase activity;GO:0005488//binding	GO:0009630//gravitropism;GO:0043479;GO:0009639//response to red or far red light;GO:0051707//response to other organism;GO:0009734//auxin mediated signaling pathway;GO:0032535;GO:0048437//floral organ development;GO:0060918//auxin transport	gi|302772973|ref|XP_002969904.1|/1.75008e-52/ATP-binding cassette transporter [Selaginella moellendorffii]
Unigene29702	338	7.88324	Up	0.000203569	0.00654976	-	-	-	-	-
Unigene32000	349	7.831	Up	0.000240716	0.00747643	-	-	GO:0016787//hydrolase activity	-	gi|168000296|ref|XP_001752852.1|/3.25496e-26/predicted protein [Physcomitrella patens subsp. patens]
CL8953.Contig1	204	7.66187	Up	0.00040966	0.0115166	-	-	-	-	gi|302826567|ref|XP_002994726.1|/3.08687e-08/hypothetical protein SELMODRAFT_139061 [Selaginella moellendorffii]
Unigene22241	276	7.66187	Up	0.00040966	0.0115166	-	-	-	-	-
CL11238.Contig1	227	7.60078	Up	0.0004943	0.0133899	-	-	-	-	-
Unigene4350	412	7.60078	Up	0.0004943	0.0133899	-	-	-	-	-
Unigene8866	337	7.60078	Up	0.0004943	0.0133899	-	-	-	-	-
CL4962.Contig2	1166	7.53698	Up	0.00059992	0.0154829	-	-	-	-	-
Unigene10580	366	7.53698	Up	0.00059992	0.0154829	-	-	-	-	-
Unigene27645	346	7.47024	Up	0.000732646	0.018093	K05658|1|1e-24|109|bdi:100845448|ATP-binding cassette, subfamily B (MDR/TAP), member 1	GO:0044464//cell part	GO:0042626//ATPase activity, coupled to transmembrane movement of substances	-	gi|357163937|ref|XP_003579896.1|/1.51735e-23/PREDICTED: ABC transporter B family member 19-like [Brachypodium distachyon]
CL11109.Contig1	214	7.47024	Up	0.000732646	0.018093	-	-	-	-	-
Unigene40353	330	7.40026	Up	0.000900684	0.0212699	K00924|1|1e-07|53.1|ath:AT5G22850|[EC:2.7.1.-]	-	GO:0016787//hydrolase activity	-	gi|255563827|ref|XP_002522914.1|/3.01367e-19/Aspartic proteinase nepenthesin-1 precursor, putative [Ricinus communis]
CL1788.Contig1	469	7.40026	Up	0.000900684	0.0212699	-	-	GO:0008757//S-adenosylmethionine-dependent methyltransferase activity	GO:0034968//histone lysine methylation;GO:0006342//chromatin silencing;GO:0032776//DNA methylation on cytosine	gi|168032180|ref|XP_001768597.1|/7.64488e-14/predicted protein [Physcomitrella patens subsp. patens]
Unigene22651	389	7.40026	Up	0.000900684	0.0212699	-	-	-	-	-
Unigene27006	276	7.40026	Up	0.000900684	0.0212699	-	-	-	-	-
Unigene21832	313	7.32671	Up	0.00111513	0.025001	-	-	-	-	-
Unigene27981	417	7.2492	Up	0.00139115	0.0297026	K01183|1|4e-24|108|sbi:SORBI_02g009380|chitinase [EC:3.2.1.14]	-	GO:0016787//hydrolase activity	-	gi|302811605|ref|XP_002987491.1|/3.29476e-26/hypothetical protein SELMODRAFT_126203 [Selaginella moellendorffii]
CL10219.Contig2	394	7.2492	Up	0.00139115	0.0297026	-	-	-	-	-
CL10823.Contig1	208	7.2492	Up	0.00139115	0.0297026	-	-	-	-	-
Unigene4821	338	7.2492	Up	0.00139115	0.0297026	-	-	-	-	-
Unigene546	322	7.1673	Up	0.0017497	0.035658	-	-	-	-	gi|55168340|gb|AAV44205.1|/7.21595e-18/unknow protein [Oryza sativa Japonica Group]
Unigene14765	299	7.1673	Up	0.0017497	0.035658	K13946|1|5e-36|147|smo:SELMODRAFT_176094|auxin influx carrier (AUX1 LAX family)	GO:0031224//intrinsic to membrane	GO:0005275//amine transmembrane transporter activity;GO:0080161//auxin transmembrane transporter activity;GO:0015291//secondary active transmembrane transporter activity	GO:0060918//auxin transport;GO:0010102//lateral root morphogenesis;GO:0009755//hormone-mediated signaling pathway;GO:0015837//amine transport	gi|302763925|ref|XP_002965384.1|/6.67634e-35/hypothetical protein SELMODRAFT_439204 [Selaginella moellendorffii]
CL3654.Contig1	278	7.1673	Up	0.0017497	0.035658	-	-	-	-	-
Unigene18958	222	7.08046	Up	0.00222005	0.0427043	K13289|1|4e-06|47.8|sbi:SORBI_03g013470|cathepsin A (carboxypeptidase C) [EC:3.4.16.5]	-	-	-	gi|359481422|ref|XP_002277400.2|/1.66774e-06/PREDICTED: serine carboxypeptidase-like 46-like [Vitis vinifera]
CL148.Contig59	531	7.08046	Up	0.00222005	0.0427043	-	-	-	-	gi|357467743|ref|XP_003604156.1|/2.16784e-14/Cell wall-associated hydrolase [Medicago truncatula]
Unigene23835	1020	7.08046	Up	0.00222005	0.0427043	K11147|1|2e-29|127|smo:SELMODRAFT_165154|dehydrogenase/reductase SDR family member 4 [EC:1.1.-.-];K00059|4|2e-27|121|cre:CHLREDRAFT_114298|3-oxoacyl-[acyl-carrier protein] reductase [EC:1.1.1.100];K13237|5|2e-27|121|ppp:PHYPADRAFT_207588|peroxisomal 2,4-dienoyl-CoA reductase [EC:1.3.1.34]	-	GO:0003824//catalytic activity	GO:0008152//metabolic process	gi|357441633|ref|XP_003591094.1|/2.08419e-109/Glucose and ribitol dehydrogenase [Medicago truncatula]
Unigene19029	222	7.08046	Up	0.00222005	0.0427043	K02256|1|8e-20|93.2|pop:POPTR_788744|cytochrome c oxidase subunit 1 [EC:1.9.3.1]	GO:0043231//intracellular membrane-bounded organelle;GO:0044425//membrane part	GO:0016491//oxidoreductase activity;GO:0005506//iron ion binding	GO:0055114//oxidation-reduction process;GO:0006091//generation of precursor metabolites and energy	gi|333796940|gb|AEF98135.1|/8.80221e-24/cytochrome c oxidase subunit I [Lingulodinium polyedrum]
Unigene21974	229	7.08046	Up	0.00222005	0.0427043	K02924|1|5e-12|67.4|aly:ARALYDRAFT_901138|large subunit ribosomal protein L39e	GO:0015934//large ribosomal subunit	-	-	gi|330318571|gb|AEC10956.1|/6.50208e-11/ribosomal protein L39e [Camellia sinensis]
CL1811.Contig2	428	7.08046	Up	0.00222005	0.0427043	K02937|1|1e-34|143|smo:SELMODRAFT_103994|large subunit ribosomal protein L7e	GO:0030529//ribonucleoprotein complex	-	-	gi|326527313|dbj|BAK04598.1|/1.77882e-40/predicted protein [Hordeum vulgare subsp. vulgare]
Unigene26901	216	7.08046	Up	0.00222005	0.0427043	K02964|1|4e-24|107|pop:POPTR_551159|small subunit ribosomal protein S18e	GO:0030529//ribonucleoprotein complex	GO:0003676//nucleic acid binding;GO:0005198//structural molecule activity	GO:0010467//gene expression	gi|326493984|dbj|BAJ85454.1|/2.57707e-23/predicted protein [Hordeum vulgare subsp. vulgare]
CL1843.Contig2	455	7.08046	Up	0.00222005	0.0427043	K07936|1|3e-23|105|gmx:100813605|GTP-binding nuclear protein Ran	-	GO:0017111//nucleoside-triphosphatase activity;GO:0032561//guanyl ribonucleotide binding	GO:0023052//signaling;GO:0009207;GO:0051169//nuclear transport;GO:0015031//protein transport	gi|325188728|emb|CCA23259.1|/5.68149e-24/GTPbinding nuclear protein spi1 putative [Albugo laibachii Nc14]
Unigene24929	274	7.08046	Up	0.00222005	0.0427043	K02975|1|1e-26|115|vcn:VOLCADRAFT_82071|small subunit ribosomal protein S25e	GO:0015935//small ribosomal subunit	-	GO:0010467//gene expression	gi|302843059|ref|XP_002953072.1|/1.63272e-25/component of cytosolic 80S ribosome and 40S small subunit [Volvox carteri f. nagariensis]
CL148.Contig54	332	7.08046	Up	0.00222005	0.0427043	-	-	-	-	gi|301087183|gb|ADK60808.1|/1.16652e-12/hypothetical protein, partial [Arachis diogoi]
CL5835.Contig3	329	7.08046	Up	0.00222005	0.0427043	K00026|1|8e-18|86.7|ppp:PHYPADRAFT_135701|malate dehydrogenase [EC:1.1.1.37]	-	GO:0016491//oxidoreductase activity	GO:0008152//metabolic process	gi|300176760|emb|CBK25329.2|/4.8114e-17/Malate Dehydrogenase (MDH) [Blastocystis hominis]
Unigene6814	318	7.08046	Up	0.00222005	0.0427043	-	-	GO:0017111//nucleoside-triphosphatase activity;GO:0015405	-	gi|297819380|ref|XP_002877573.1|/1.23226e-25/hypothetical protein ARALYDRAFT_485135 [Arabidopsis lyrata subsp. lyrata]
CL686.Contig1	397	7.08046	Up	0.00222005	0.0427043	K04392|1|8e-44|173|rcu:RCOM_1012270|Ras-related C3 botulinum toxin substrate 1	GO:0044464//cell part	GO:0032561//guanyl ribonucleotide binding;GO:0016787//hydrolase activity	GO:0035556//intracellular signal transduction	gi|255965554|gb|ACU45081.1|/1.72014e-59/Rac1 [Pfiesteria piscicida]
Unigene24071	312	7.08046	Up	0.00222005	0.0427043	-	GO:0005618//cell wall	GO:0016772//transferase activity, transferring phosphorus-containing groups;GO:0005488//binding	GO:0050896//response to stimulus	gi|255557152|ref|XP_002519607.1|/1.12744e-10/serine-threonine protein kinase, plant-type, putative [Ricinus communis]
Unigene28814	210	7.08046	Up	0.00222005	0.0427043	K13289|1|3e-08|54.7|gmx:100805845|cathepsin A (carboxypeptidase C) [EC:3.4.16.5]	GO:0031410//cytoplasmic vesicle	-	-	gi|242049512|ref|XP_002462500.1|/1.38137e-08/hypothetical protein SORBIDRAFT_02g026840 [Sorghum bicolor]
CL3576.Contig1	311	7.08046	Up	0.00222005	0.0427043	K00933|1|5e-36|147|zma:100273160|creatine kinase [EC:2.7.3.2]	-	GO:0016740//transferase activity	-	gi|226528643|ref|NP_001141078.1|/6.58634e-35/uncharacterized protein LOC100273160 [Zea mays]
Unigene24468	413	7.08046	Up	0.00222005	0.0427043	K14638|1|4e-11|64.7|smo:SELMODRAFT_97812|solute carrier family 15 (peptide/histidine transporter), member 3/4	-	-	-	gi|224082938|ref|XP_002306899.1|/7.42414e-15/predicted protein [Populus trichocarpa]
CL137.Contig1	574	7.08046	Up	0.00222005	0.0427043	-	-	-	-	gi|222870930|gb|EEF08061.1|/1.53296e-06/predicted protein [Populus trichocarpa]
Unigene13501	1422	7.08046	Up	0.00222005	0.0427043	K15683|1|2e-09|62.0|cre:CHLREDRAFT_114109|NF-X1-type zinc finger protein NFXL1	-	-	-	gi|159490846|ref|XP_001703384.1|/2.52577e-08/predicted protein [Chlamydomonas reinhardtii]
CL1183.Contig1	242	7.08046	Up	0.00222005	0.0427043	-	-	-	-	-
CL1420.Contig1	390	7.08046	Up	0.00222005	0.0427043	-	-	-	-	-
CL3303.Contig1	279	7.08046	Up	0.00222005	0.0427043	-	-	-	-	-
CL7445.Contig2	872	7.08046	Up	0.00222005	0.0427043	-	-	-	-	-
CL8510.Contig2	616	7.08046	Up	0.00222005	0.0427043	-	-	-	-	-
CL894.Contig2	322	7.08046	Up	0.00222005	0.0427043	-	-	-	-	-
Unigene12280	460	7.08046	Up	0.00222005	0.0427043	-	-	-	-	-
Unigene12525	401	7.08046	Up	0.00222005	0.0427043	-	-	-	-	-
Unigene12647	222	7.08046	Up	0.00222005	0.0427043	-	-	-	-	-
Unigene13374	451	7.08046	Up	0.00222005	0.0427043	-	-	-	-	-
Unigene21021	302	7.08046	Up	0.00222005	0.0427043	-	-	-	-	-
Unigene22152	301	7.08046	Up	0.00222005	0.0427043	-	-	-	-	-
Unigene2482	263	7.08046	Up	0.00222005	0.0427043	-	-	-	-	-
Unigene34885	435	7.08046	Up	0.00222005	0.0427043	-	-	-	-	-
Unigene39109	388	7.08046	Up	0.00222005	0.0427043	-	-	-	-	-
Unigene40042	414	7.08046	Up	0.00222005	0.0427043	-	-	-	-	-
Unigene421	277	7.08046	Up	0.00222005	0.0427043	-	-	-	-	-
Unigene43327	348	7.08046	Up	0.00222005	0.0427043	-	-	-	-	-
Unigene4546	517	7.08046	Up	0.00222005	0.0427043	-	-	-	-	-
Unigene509	438	7.08046	Up	0.00222005	0.0427043	-	-	-	-	-
Unigene6472	479	7.08046	Up	0.00222005	0.0427043	-	-	-	-	-
Unigene6477	427	7.08046	Up	0.00222005	0.0427043	-	-	-	-	-
Unigene41955	539	5.31386	Up	2.1417e-05	0.00102281	-	-	-	-	-
Unigene9696	563	5.24864	Up	0.000210393	0.00668743	-	-	-	-	-
Unigene8944	1446	5.21003	Up	5.44042e-06	0.000335045	K12843|1|4e-57|220|vvi:100248403|U4/U6 small nuclear ribonucleoprotein PRP3;K05681|2|5e-15|80.9|cme:CMS467C|ATP-binding cassette, subfamily G (WHITE), member 2	GO:0043231//intracellular membrane-bounded organelle;GO:0016020//membrane	GO:0016887//ATPase activity;GO:0000166//nucleotide binding	GO:0044237//cellular metabolic process	gi|224121142|ref|XP_002318509.1|/1.68579e-100/white-brown-complex ABC transporter family [Populus trichocarpa]
CL3491.Contig2	3057	5.07571	Up	4.07672e-06	0.000264276	K03320|1|0.0|645|bdi:100829578|ammonium transporter, Amt family	GO:0016020//membrane	-	GO:0006810//transport	gi|148909476|gb|ABR17836.1|/0/unknown [Picea sitchensis]
CL1928.Contig2	869	5.0636	Up	6.16942e-06	0.000370497	-	-	-	-	-
CL7508.Contig2	1287	5.00843	Up	0.000521585	0.0139728	K09840|1|6e-20|97.1|osa:4342424|9-cis-epoxycarotenoid dioxygenase [EC:1.13.11.51];K11159|2|2e-19|95.1|bdi:100832496|carotenoid cleavage dioxygenase	GO:0043231//intracellular membrane-bounded organelle	-	-	gi|168004042|ref|XP_001754721.1|/2.84986e-173/predicted protein [Physcomitrella patens subsp. patens]
Unigene33611	362	5.00843	Up	0.000521585	0.0139728	-	-	-	-	-
Unigene4389	397	4.9642	Up	0.000600631	0.0154829	-	-	-	-	-
Unigene28464	230	4.87144	Up	0.000804374	0.0196307	-	-	-	-	-
Unigene20076	947	4.86007	Up	2.49447e-06	0.000172789	-	-	-	-	gi|148291154|emb|CAN84536.1|/4.73332e-12/late embryogenesis abundant protein [Vigna radiata]
CL148.Contig62	343	4.77231	Up	0.00109265	0.025001	-	-	-	-	gi|224159219|ref|XP_002338056.1|/3.4514e-23/predicted protein [Populus trichocarpa]
Unigene41841	414	4.77231	Up	0.00109265	0.025001	-	-	-	-	-
Unigene43290	314	4.74976	Up	3.19532e-05	0.00141651	-	-	-	-	-
Unigene32343	371	4.72007	Up	0.00128085	0.0282396	K12311|1|7e-16|80.1|smo:SELMODRAFT_103066|lysosomal alpha-mannosidase [EC:3.2.1.24];K01191|2|2e-13|72.4|ppp:PHYPADRAFT_136484|alpha-mannosidase [EC:3.2.1.24]	-	GO:0043169//cation binding;GO:0015923//mannosidase activity	GO:0005975//carbohydrate metabolic process	gi|302762054|ref|XP_002964449.1|/9.87846e-15/hypothetical protein SELMODRAFT_266756 [Selaginella moellendorffii]
Unigene4072	296	4.6766	Up	4.14846e-05	0.00175061	-	-	-	-	-
Unigene4366	205	4.60074	Up	0.000108817	0.00387087	-	-	-	-	-
Unigene6955	1212	4.57214	Up	0.00032401	0.00961635	K00135|1|3e-72|270|zma:100284047|succinate-semialdehyde dehydrogenase (NADP+) [EC:1.2.1.16]	GO:0009536//plastid;GO:0044429//mitochondrial part	GO:0016620//oxidoreductase activity, acting on the aldehyde or oxo group of donors, NAD or NADP as acceptor;GO:0046914//transition metal ion binding;GO:0000166//nucleotide binding	GO:0009314//response to radiation;GO:0006105//succinate metabolic process;GO:0009063//cellular amino acid catabolic process;GO:0006950//response to stress	gi|168033367|ref|XP_001769187.1|/0/predicted protein [Physcomitrella patens subsp. patens]
Unigene6169	495	4.55094	Up	0.00211658	0.0422393	-	-	-	-	-
Unigene31749	247	4.48985	Up	0.00252567	0.047836	-	-	-	-	-
Unigene23889	530	4.28203	Up	0.000185523	0.00613439	-	-	-	-	-
CL11102.Contig1	404	4.21954	Up	0.000997265	0.0231481	-	-	-	-	gi|357515297|ref|XP_003627937.1|/3.48817e-12/hypothetical protein MTR_8g040260 [Medicago truncatula]
Unigene13612	691	4.13735	Up	0.00128179	0.0282396	-	-	-	-	-
Unigene4863	811	4.09444	Up	0.00166464	0.0347695	-	-	-	-	-
Unigene9086	908	4.07827	Up	0.000679941	0.0172898	-	-	-	-	-
Unigene22370	622	4.04797	Up	0.000749483	0.0184741	-	-	-	-	-
Unigene41402	1315	4.04682	Up	0.000409502	0.0115166	K04122|1|3e-102|370|ppp:PHYPADRAFT_151293|ent-kaurene oxidase [EC:1.14.13.78]	-	GO:0005506//iron ion binding;GO:0004497//monooxygenase activity	GO:0008152//metabolic process	gi|332146744|dbj|BAK19917.1|/2.98414e-101/ent-kaurene oxidase [Physcomitrella patens]
CL5000.Contig2	248	4.01702	Up	0.000827393	0.0201551	K14494|1|3e-15|78.2|ppp:PHYPADRAFT_235432|DELLA protein	-	-	-	gi|255540361|ref|XP_002511245.1|/8.02066e-33/DELLA protein RGL1, putative [Ricinus communis]
Unigene12585	613	3.9854	Up	0.000914836	0.0215525	-	-	-	-	-
Unigene2556	279	3.95745	Up	0.00251672	0.0477583	-	-	-	-	-
CL9901.Contig1	740	3.92893	Up	4.21296e-05	0.00177593	-	-	-	-	-
CL8753.Contig1	768	3.90499	Up	7.0529e-05	0.00268842	-	-	-	-	-
Unigene23242	349	3.85147	Up	0.00139033	0.0297026	-	-	-	-	-
Unigene5079	703	3.85147	Up	0.00139033	0.0297026	-	-	-	-	-
CL10451.Contig1	761	3.80933	Up	4.82606e-05	0.00197523	-	-	-	-	gi|238054063|gb|ACR38887.1|/3.71076e-48/late embryogenesis abundant protein [Pellia endiviifolia (species B)]
Unigene23610	1255	3.79696	Up	0.000160297	0.00542778	K10781|1|2e-30|131|ppp:PHYPADRAFT_23607|fatty acyl-ACP thioesterase B [EC:3.1.2.14 3.1.2.-]	-	GO:0016788//hydrolase activity, acting on ester bonds	GO:0006631//fatty acid metabolic process	gi|167998911|ref|XP_001752161.1|/2.19222e-29/predicted protein [Physcomitrella patens subsp. patens]
Unigene34373	276	3.79182	Up	6.63566e-05	0.00256662	K00826|1|6e-08|53.9|rcu:RCOM_1585330|branched-chain amino acid aminotransferase [EC:2.6.1.42]	-	-	-	gi|359493217|ref|XP_003634545.1|/4.75685e-09/PREDICTED: putative invertase inhibitor-like [Vitis vinifera]
Unigene24820	498	3.77978	Up	0.000690159	0.017527	-	-	-	-	-
Unigene38394	709	3.72847	Up	0.000353787	0.0102909	-	-	-	-	-
Unigene19142	316	3.68685	Up	0.000931068	0.0218176	-	-	-	-	-
Unigene20317	676	3.6711	Up	7.56327e-05	0.00287186	-	-	-	-	-
CL8985.Contig1	542	3.62697	Up	0.00027268	0.00838332	-	-	-	-	-
Unigene37673	594	3.60231	Up	9.7746e-05	0.00356704	-	-	-	-	-
CL10451.Contig2	454	3.57679	Up	0.000211183	0.00670715	-	-	-	-	gi|238054063|gb|ACR38887.1|/4.49718e-50/late embryogenesis abundant protein [Pellia endiviifolia (species B)]
CL2943.Contig2	558	3.55318	Up	0.00214384	0.0426754	K13065|1|2e-21|99.8|sbi:SORBI_06g021640|shikimate O-hydroxycinnamoyltransferase [EC:2.3.1.133]	-	GO:0016740//transferase activity	-	gi|168019610|ref|XP_001762337.1|/1.63064e-26/predicted protein [Physcomitrella patens subsp. patens]
Unigene21984	343	3.48626	Up	0.00262415	0.0494381	-	-	-	-	-
CL3168.Contig1	532	3.48191	Up	0.000159794	0.00541541	-	-	-	-	-
Unigene19770	836	3.4695	Up	0.000183326	0.00608217	-	-	-	GO:0009725//response to hormone stimulus	gi|1169518|sp|P42755.1|EM4_WHEAT/1.73345e-12/RecName: Full=Em protein H5
CL8361.Contig2	260	3.45289	Up	0.0021068	0.0421509	-	-	-	-	-
Unigene5080	347	3.3417	Up	0.000657958	0.0167958	-	-	-	-	-
Unigene40269	440	3.31687	Up	0.000693575	0.0175654	-	-	-	-	-
Unigene26445	292	3.30491	Up	0.00203795	0.0408565	-	-	-	-	-
CL8422.Contig2	1809	3.2852	Up	0.00188546	0.0381487	K13429|1|2e-09|62.8|sbi:SORBI_02g029560|chitin elicitor receptor kinase 1;K13416|2|3e-09|62.0|aly:ARALYDRAFT_491347|brassinosteroid insensitive 1-associated receptor kinase 1 [EC:2.7.10.1 2.7.11.1];K04733|3|9e-09|60.5|smo:SELMODRAFT_33807|interleukin-1 receptor-associated kinase 4 [EC:2.7.11.1]	GO:0016020//membrane	GO:0016772//transferase activity, transferring phosphorus-containing groups	-	gi|293337249|ref|NP_001168660.1|/1.87435e-14/uncharacterized protein LOC100382448 [Zea mays]
Unigene2709	419	3.27828	Up	0.00262401	0.0494381	-	-	-	-	-
Unigene41105	407	3.27828	Up	0.00262401	0.0494381	-	-	-	-	-
Unigene10989	1633	3.26532	Up	0.000757834	0.0186566	-	-	-	-	-
Unigene41663	222	3.25919	Up	0.00234668	0.0449863	-	-	-	-	-
Unigene2924	2083	3.24839	Up	0.000786867	0.0192511	-	-	-	-	-
Unigene13577	1729	3.20703	Up	0.00126457	0.0279824	-	-	-	-	-
Unigene26786	316	3.15526	Up	0.00149116	0.0315811	-	-	-	-	-
CL11.Contig4	2553	3.10644	Up	0.00056818	0.0150803	K00423|1|4e-68|258|ppp:PHYPADRAFT_163787|L-ascorbate oxidase [EC:1.10.3.3]	-	-	-	gi|356495402|ref|XP_003516567.1|/2.29666e-133/PREDICTED: laccase-11-like [Glycine max]
Unigene3848	373	3.09345	Up	0.000877286	0.0212699	-	-	-	-	-
Unigene39253	1044	3.07841	Up	0.00069659	0.0176222	K00799|1|2e-38|158|pop:POPTR_831173|glutathione S-transferase [EC:2.5.1.18]	GO:0031410//cytoplasmic vesicle;GO:0043231//intracellular membrane-bounded organelle	-	-	gi|224079702|ref|XP_002305918.1|/1.6901e-37/predicted protein [Populus trichocarpa]
Unigene8632	887	3.05128	Up	0.00166911	0.0348444	-	GO:0044464//cell part	-	-	gi|302792699|ref|XP_002978115.1|/1.54626e-38/hypothetical protein SELMODRAFT_16188 [Selaginella moellendorffii]
Unigene37969	1222	3.03311	Up	0.000857505	0.0208242	-	-	-	-	gi|116308855|emb|CAH65992.1|/9.51247e-14/H1005F08.21 [Oryza sativa Indica Group]
Unigene41775	714	3.01629	Up	0.000997833	0.0231481	-	-	-	-	-
Unigene3432	1872	3.01245	Up	0.000910556	0.0214645	K09580|1|7e-139|492|vvi:100259138|protein disulfide-isomerase A1 [EC:5.3.4.1]	-	GO:0016740//transferase activity	-	gi|224063066|ref|XP_002300980.1|/8.14968e-138/predicted protein [Populus trichocarpa]
Unigene16671	1878	3.00892	Up	0.000800216	0.0195656	-	-	-	-	gi|168023091|ref|XP_001764072.1|/3.00549e-31/predicted protein [Physcomitrella patens subsp. patens]
Unigene6869	266	2.99865	Up	0.00171961	0.035658	-	-	-	-	-
Unigene11027	1914	2.97573	Up	0.00126306	0.0279675	K10782|1|9e-07|53.9|pop:POPTR_412325|fatty acyl-ACP thioesterase A [EC:3.1.2.14 3.1.2.-];K10781|3|6e-06|51.2|rcu:RCOM_1505510|fatty acyl-ACP thioesterase B [EC:3.1.2.14 3.1.2.-]	-	-	-	gi|356574254|ref|XP_003555265.1|/6.8918e-07/PREDICTED: myristoyl-acyl carrier protein thioesterase, chloroplastic-like [Glycine max]
Unigene7251	572	2.96139	Up	0.001214	0.0269266	-	-	-	-	gi|168016577|ref|XP_001760825.1|/6.55965e-10/predicted protein [Physcomitrella patens subsp. patens]
Unigene10914	334	2.93622	Up	0.00203685	0.0408565	-	-	-	-	-
Unigene30679	1649	2.93251	Up	0.00117857	0.0262239	K05280|1|2e-43|175|mtr:MTR_3g025230|flavonoid 3'-monooxygenase [EC:1.14.13.21];K00517|3|3e-40|164|aly:ARALYDRAFT_487247|[EC:1.14.-.-]	-	-	-	gi|168059878|ref|XP_001781927.1|/1.75361e-64/predicted protein [Physcomitrella patens subsp. patens]
Unigene41538	1492	2.92447	Up	0.00118875	0.0264261	K03320|1|4e-26|117|bdi:100829578|ammonium transporter, Amt family	GO:0016020//membrane	-	GO:0006810//transport	gi|40548580|gb|AAR87397.1|/4.38895e-27/ammonium transporter AMT2.1 [Triticum aestivum]
Unigene23781	1709	2.91633	Up	0.00156515	0.0329533	-	-	-	-	-
CL3491.Contig4	319	2.89724	Up	0.00251405	0.0477583	K03320|1|8e-53|202|gmx:100790119|ammonium transporter, Amt family	GO:0031224//intrinsic to membrane	GO:0015101//organic cation transmembrane transporter activity	GO:0015696//ammonium transport	gi|356521048|ref|XP_003529170.1|/1.00106e-51/PREDICTED: ammonium transporter 2-like [Glycine max]
Unigene9933	822	2.86601	Up	0.00147367	0.0312275	-	-	-	-	-
Unigene19853	482	2.85932	Up	0.00259509	0.049033	-	-	-	-	-
Unigene8034	334	2.82607	Up	0.00219465	0.0427043	-	-	-	-	-
Unigene7495	767	2.76976	Up	0.00187779	0.038013	-	-	-	-	-
Unigene20215	1324	2.75611	Up	0.00198118	0.0398399	-	-	-	-	-
Unigene11209	850	2.75477	Up	0.0024409	0.0465436	-	-	-	-	-
Unigene16343	2725	2.66569	Up	0.0025919	0.0489962	-	GO:0031224//intrinsic to membrane	GO:0015081//sodium ion transmembrane transporter activity	GO:0030001//metal ion transport;GO:0009267//cellular response to starvation	gi|302781086|ref|XP_002972317.1|/0/hypothetical protein SELMODRAFT_172808 [Selaginella moellendorffii]
Unigene10593	320	-2.73232	Down	0.00246964	0.0470006	-	-	-	-	-
CL2694.Contig1	4004	-2.7768	Down	0.00178538	0.0362353	K13447|1|2e-24|113|ath:AT5G47910|respiratory burst oxidase [EC:1.6.3.- 1.11.1.-]	GO:0016020//membrane	-	-	gi|168029244|ref|XP_001767136.1|/0/ferric reductase-like transmembrane component [Physcomitrella patens subsp. patens]
Unigene40508	533	-2.97329	Down	0.00212897	0.0424652	-	-	-	-	-
Unigene13571	861	-2.98581	Down	0.00118972	0.0264327	K05666|1|5e-27|119|olu:OSTLU_35503|ATP-binding cassette, subfamily C (CFTR/MRP), member 2	-	GO:0017111//nucleoside-triphosphatase activity;GO:0000166//nucleotide binding	GO:0009987//cellular process;GO:0006810//transport	gi|168064808|ref|XP_001784350.1|/2.04196e-80/ATP-binding cassette transporter, subfamily C, member 10, group MRP protein PpABCC10 [Physcomitrella patens subsp. patens]
CL2694.Contig4	3311	-3.12074	Down	0.000621791	0.0159627	K13447|1|2e-25|116|ath:AT5G47910|respiratory burst oxidase [EC:1.6.3.- 1.11.1.-]	GO:0016020//membrane	-	-	gi|168029244|ref|XP_001767136.1|/0/ferric reductase-like transmembrane component [Physcomitrella patens subsp. patens]
Unigene631	310	-3.16041	Down	0.00262401	0.0494381	-	-	-	-	-
Unigene2353	283	-3.16397	Down	0.00203795	0.0408565	-	-	-	-	-
Unigene13934	554	-3.1842	Down	0.00242256	0.0462834	-	-	-	-	-
CL7728.Contig1	524	-3.26618	Down	0.00229992	0.0441759	-	-	-	-	-
Unigene23867	241	-3.48808	Down	0.00117676	0.0262039	-	-	-	-	-
Unigene18213	460	-3.52543	Down	0.00145717	0.0309612	-	-	-	-	-
Unigene26705	483	-3.5492	Down	0.00244656	0.0466065	-	-	-	-	-
Unigene9356	316	-3.55284	Down	0.00132779	0.0291714	-	-	-	-	-
Unigene24494	770	-3.58471	Down	0.0021762	0.0427043	K01728|1|1e-89|327|ppp:PHYPADRAFT_134426|pectate lyase [EC:4.2.2.2]	-	-	-	gi|168033532|ref|XP_001769269.1|/9.87195e-89/predicted protein [Physcomitrella patens subsp. patens]
Unigene23683	426	-3.58471	Down	0.0021762	0.0427043	-	-	-	-	-
Unigene927	229	-3.58471	Down	0.0021762	0.0427043	-	-	-	-	-
Unigene13863	218	-3.65321	Down	0.00173261	0.035658	-	-	-	-	-
Unigene32704	283	-3.83035	Down	0.00218621	0.0427043	-	-	-	-	-
Unigene5294	308	-3.98094	Down	0.000562075	0.0149384	-	-	-	-	-
Unigene12096	501	-4.2871	Down	3.51508e-05	0.00153256	K00430|1|9e-14|74.3|ath:AT4G17690|peroxidase [EC:1.11.1.7]	-	GO:0005506//iron ion binding;GO:0003824//catalytic activity;GO:0016209//antioxidant activity	GO:0008152//metabolic process;GO:0006950//response to stress	gi|15236620|ref|NP_193504.1|/7.79525e-13/peroxidase 41 [Arabidopsis thaliana]
Unigene17422	282	-4.35274	Down	0.00252567	0.047836	-	-	-	-	-
Unigene10135	380	-4.40904	Down	0.00211658	0.0422393	-	-	-	-	-
Unigene40446	238	-4.40904	Down	0.00211658	0.0422393	-	-	-	-	-
Unigene4026	283	-4.51544	Down	0.00150764	0.0318107	-	-	-	-	-
CL8251.Contig1	2539	-4.66163	Down	0.000935753	0.0218235	K10746|1|3e-07|55.8|ota:Ot01g04690|exonuclease 1 [EC:3.1.-.-]	-	-	-	gi|302760927|ref|XP_002963886.1|/9.24297e-26/hypothetical protein SELMODRAFT_270395 [Selaginella moellendorffii]
CL110.Contig1	1373	-4.66163	Down	0.000935753	0.0218235	-	-	-	-	-
Unigene3912	488	-4.66163	Down	0.000935753	0.0218235	-	-	-	-	-
Unigene22184	989	-4.70724	Down	0.000804374	0.0196307	-	-	-	-	-
Unigene40638	467	-4.87651	Down	0.000521585	0.0139728	-	-	-	-	-
Unigene30325	350	-7.26479	Down	0.00139115	0.0297026	-	-	-	-	-
Unigene32555	356	-7.26479	Down	0.00139115	0.0297026	-	-	-	-	-
Unigene33838	280	-7.26479	Down	0.00139115	0.0297026	-	-	-	-	-
CL5424.Contig2	1880	-7.33474	Down	0.00111513	0.025001	-	-	-	-	gi|116782595|gb|ABK22565.1|/9.25657e-65/unknown [Picea sitchensis]
Unigene19222	202	-7.33474	Down	0.00111513	0.025001	-	-	-	-	-
CL5571.Contig2	1970	-7.40145	Down	0.000900684	0.0212699	K11806|1|0.0|702|ppp:PHYPADRAFT_199410|WD repeat and SOF domain-containing protein 1	GO:0031461//cullin-RING ubiquitin ligase complex;GO:0031234//extrinsic to internal side of plasma membrane	GO:0005488//binding	-	gi|168063216|ref|XP_001783569.1|/0/predicted protein [Physcomitrella patens subsp. patens]
Unigene17289	212	-7.40145	Down	0.000900684	0.0212699	-	-	-	-	-
Unigene43724	308	-7.40145	Down	0.000900684	0.0212699	-	-	-	-	-
Unigene5509	334	-7.40145	Down	0.000900684	0.0212699	-	-	-	-	-
Unigene5394	428	-7.4652	Down	0.000732646	0.018093	-	-	-	-	-
Unigene5959	280	-7.4652	Down	0.000732646	0.018093	-	-	-	-	-
Unigene28977	209	-7.52626	Down	0.00059992	0.0154829	-	-	-	-	-
Unigene25948	227	-7.69532	Down	0.000341383	0.00996687	-	-	-	-	-
CL8247.Contig1	438	-7.93934	Down	0.000147483	0.0050241	-	-	-	-	gi|302761002|ref|XP_002963923.1|/6.94572e-21/hypothetical protein SELMODRAFT_34571 [Selaginella moellendorffii]

## Sheet: unique M_iv.veg. vs F_nat.gen.
Gene id M_iv.veg. Vs F_nat.gen.	Gene_length	logFC.edgeR(PelliaRNA_FEMALE_NAT.GEN./PelliaRNA_MALE_iv.veg.)	Up-Down-Regulation(PelliaRNA_FEMALE_NAT.GEN./PelliaRNA_MALE_iv.veg.)	Pvalue.edgeR	FDR.edgeR	KEGG Orthology	GO Component	GO Function	GO Process	Blast nr
Unigene2126	258	7.66895	Up	0.00040966	0.0106929	-	-	-	-	-
CL9916.Contig1	1211	7.31728	Up	0.00111513	0.0239415	K00422|1|2e-07|55.5|vvi:100256583|polyphenol oxidase [EC:1.10.3.1]	-	GO:0016491//oxidoreductase activity	GO:0008152//metabolic process	gi|373882306|gb|AEY78528.1|/2.25393e-14/polyphenol oxidase [Canarium album]
Unigene13211	206	7.31728	Up	0.00111513	0.0239415	-	-	-	-	-
Unigene37840	1244	7.14849	Up	0.00222005	0.0403416	-	-	-	-	gi|168015301|ref|XP_001760189.1|/3.14749e-12/predicted protein [Physcomitrella patens subsp. patens]
Unigene14533	208	7.05606	Up	0.00284366	0.0493555	-	-	-	-	-
Unigene38925	723	7.05606	Up	0.00284366	0.0493555	-	-	-	-	-
Unigene27400	357	4.69639	Up	0.000264573	0.00746981	-	-	-	-	-
Unigene24952	296	4.67174	Up	0.00178229	0.0345704	-	-	-	-	-
Unigene8560	224	4.44102	Up	5.42522e-06	0.000298228	-	GO:0043231//intracellular membrane-bounded organelle	GO:0003676//nucleic acid binding;GO:0042623//ATPase activity, coupled;GO:0015604//phosphonate transmembrane transporter activity;GO:0032559	GO:0009207	gi|168044448|ref|XP_001774693.1|/5.31108e-29/ATP-binding cassette transporter, subfamily G, member 21, group PDR protein PpABCG21 [Physcomitrella patens subsp. patens]
Unigene3786	1158	4.19227	Up	2.11592e-05	0.000923552	-	-	-	-	-
Unigene23378	239	4.1912	Up	0.000103754	0.00349221	-	-	-	-	-
Unigene9710	277	4.16666	Up	2.49721e-05	0.00105833	-	-	-	-	-
Unigene34102	255	4.0785	Up	0.000827393	0.0191829	-	-	-	-	-
Unigene28008	401	4.07277	Up	3.44355e-05	0.00138777	-	-	-	-	-
CL5222.Contig1	1012	4.03596	Up	0.000105769	0.00355396	-	-	-	-	-
CL2771.Contig1	2326	4.03289	Up	0.00218621	0.0403416	-	-	-	-	gi|391358723|sp|P0DJI7.1|CSPL3_OSMLA/4.3009e-06/RecName: Full=CASP-like protein 3
Unigene22048	348	4.01593	Up	0.00012852	0.00411829	-	-	-	-	-
Unigene28850	231	3.97689	Up	0.00112392	0.0240489	-	-	-	-	-
Unigene43051	236	3.94136	Up	0.00124894	0.0264511	-	-	-	-	-
Unigene13402	283	3.91598	Up	0.000221854	0.00652549	-	-	-	-	-
Unigene38117	283	3.86758	Up	0.00173261	0.0341738	K15271|1|2e-22|102|rcu:RCOM_1095670|ATP-dependent DNA helicase HFM1/MER3 [EC:3.6.4.12];K15078|2|2e-19|92.0|vvi:100250139|structure-specific endonuclease subunit SLX1 [EC:3.6.1.-];K03798|3|4e-15|77.8|rcu:RCOM_0340700|cell division protease FtsH [EC:3.4.24.-]	-	-	-	gi|383147124|gb|AFG55306.1|/1.90962e-26/Pinus taeda anonymous locus 0_14503_01 genomic sequence
CL8067.Contig2	2320	3.86758	Up	0.00173261	0.0341738	K05278|1|5e-45|181|pop:POPTR_665178|flavonol synthase [EC:1.14.11.23];K06892|2|1e-43|176|pop:POPTR_550478|	-	-	-	gi|116794322|gb|ABK27094.1|/2.31651e-52/unknown [Picea sitchensis]
Unigene40041	513	3.86321	Up	0.000927373	0.0207797	-	-	-	-	-
Unigene24325	372	3.77869	Up	0.000369019	0.00984068	-	-	-	-	-
Unigene43018	491	3.70998	Up	0.000230088	0.0067341	-	-	-	-	-
Unigene5329	313	3.60729	Up	0.000780726	0.0182512	-	-	-	-	-
CL3960.Contig3	1668	3.5421	Up	0.00262415	0.0468212	-	-	-	-	-
Unigene9892	247	3.51521	Up	0.000296345	0.00821967	-	-	-	-	-
Unigene37568	393	3.50885	Up	0.000139507	0.00442359	-	-	-	-	-
Unigene1746	406	3.40499	Up	0.00127479	0.0269553	-	-	-	-	-
Unigene21443	435	3.36685	Up	0.00176232	0.0343692	-	-	-	-	-
Unigene33834	509	3.35066	Up	0.00150065	0.0304408	-	-	-	-	gi|302755044|ref|XP_002960946.1|/5.17631e-07/hypothetical protein SELMODRAFT_266544 [Selaginella moellendorffii]
CL10854.Contig2	1536	3.34378	Up	0.00024687	0.00701018	-	-	-	-	gi|168016260|ref|XP_001760667.1|/9.57159e-17/predicted protein [Physcomitrella patens subsp. patens]
Unigene27999	353	3.33377	Up	0.00194228	0.0372521	-	-	-	-	gi|297740144|emb|CBI30326.3|/3.96904e-08/unnamed protein product [Vitis vinifera]
Unigene8083	343	3.30543	Up	0.000561163	0.0139808	-	-	-	-	-
CL10376.Contig1	1187	3.28092	Up	0.00116902	0.0249327	K15102|1|5e-29|127|ppp:PHYPADRAFT_111736|solute carrier family 25 (mitochondrial phosphate transporter), member 3	GO:0016020//membrane	GO:0005488//binding	-	gi|167998634|ref|XP_001752023.1|/2.24054e-28/predicted protein [Physcomitrella patens subsp. patens]
Unigene39876	588	3.27958	Up	0.00109282	0.0239415	K08509|1|1e-11|67.4|ath:AT1G13890|synaptosomal-associated protein, 29kDa	GO:0016020//membrane;GO:0009536//plastid	GO:0005515//protein binding	GO:0009725//response to hormone stimulus;GO:0009605//response to external stimulus;GO:0016044//cellular membrane organization;GO:0009607//response to biotic stimulus;GO:0033205//cell cycle cytokinesis;GO:0006810//transport	gi|312282529|dbj|BAJ34130.1|/1.41225e-10/unnamed protein product [Thellungiella halophila]
Unigene10924	3581	3.26483	Up	0.00122866	0.0260637	K06674|1|1e-07|57.8|osa:4325020|structural maintenance of chromosome 2;K11294|2|6e-07|55.5|bdi:100838448|nucleolin	-	-	-	gi|302846361|ref|XP_002954717.1|/1.00404e-20/hypothetical protein VOLCADRAFT_106506 [Volvox carteri f. nagariensis]
Unigene13347	779	3.24865	Up	0.00055608	0.0138629	-	-	-	-	-
Unigene27254	774	3.24071	Up	0.00108661	0.0239415	-	-	-	-	-
Unigene41620	1788	3.23245	Up	0.000480551	0.012323	K02366|1|4e-11|50.8|smo:SELMODRAFT_23945|glucuronyl/N-acetylglucosaminyl transferase EXT1 [EC:2.4.1.224 2.4.1.225]	-	-	-	gi|302782123|ref|XP_002972835.1|/4.59152e-10/hypothetical protein SELMODRAFT_23945 [Selaginella moellendorffii]
Unigene33942	216	3.22972	Up	0.00262415	0.0468212	-	-	-	-	-
CL608.Contig1	3715	3.21467	Up	0.000449401	0.0116531	-	GO:0044444//cytoplasmic part;GO:0005618//cell wall;GO:0031090//organelle membrane;GO:0043231//intracellular membrane-bounded organelle	-	-	gi|302824273|ref|XP_002993781.1|/0/hypothetical protein SELMODRAFT_187603 [Selaginella moellendorffii]
Unigene12629	520	3.20599	Up	0.000576168	0.0143095	-	GO:0030312//external encapsulating structure;GO:0043231//intracellular membrane-bounded organelle	GO:0004553//hydrolase activity, hydrolyzing O-glycosyl compounds	GO:0008152//metabolic process	gi|168058573|ref|XP_001781282.1|/1.06173e-55/predicted protein [Physcomitrella patens subsp. patens]
Unigene10624	344	3.20514	Up	0.0025138	0.045159	K12606|1|6e-15|77.0|mtr:MTR_8g106940|CCR4-NOT transcription complex subunit 9	-	-	-	gi|168000270|ref|XP_001752839.1|/8.326e-22/predicted protein [Physcomitrella patens subsp. patens]
Unigene8011	3221	3.20411	Up	0.00137867	0.0285027	-	-	-	-	gi|297809181|ref|XP_002872474.1|/3.6505e-06/hypothetical protein ARALYDRAFT_911263 [Arabidopsis lyrata subsp. lyrata]
Unigene14141	385	3.17419	Up	0.002751	0.0489075	-	-	-	-	-
CL7125.Contig3	3349	3.17349	Up	0.00203795	0.0389544	K00695|1|0.0|938|smo:SELMODRAFT_268237|sucrose synthase [EC:2.4.1.13]	-	GO:0035251//UDP-glucosyltransferase activity	GO:0005985//sucrose metabolic process;GO:0006073//cellular glucan metabolic process;GO:0048316//seed development	gi|312281539|dbj|BAJ33635.1|/0/unnamed protein product [Thellungiella halophila]
Unigene18907	204	3.15399	Up	0.00187037	0.0361012	-	-	-	-	-
CL7023.Contig1	2147	3.13946	Up	0.00072931	0.017248	-	-	-	-	-
Unigene31776	539	3.11971	Up	0.00228295	0.0413511	K14209|1|7e-07|51.6|bdi:100831435|solute carrier family 36 (proton-coupled amino acid transporter)	GO:0031224//intrinsic to membrane	-	-	gi|294460155|gb|ADE75660.1|/5.27086e-40/unknown [Picea sitchensis]
Unigene4125	314	3.11506	Up	0.00210119	0.0400658	-	-	GO:0017111//nucleoside-triphosphatase activity;GO:0000166//nucleotide binding	-	gi|302780807|ref|XP_002972178.1|/2.67107e-28/ATP-binding cassette transporter [Selaginella moellendorffii]
Unigene38247	516	3.11299	Up	0.000733	0.017248	-	-	-	-	-
Unigene13356	481	3.10536	Up	0.000664286	0.016043	-	-	-	-	-
Unigene29309	268	3.03733	Up	0.00257667	0.0461623	-	-	-	-	-
CL1683.Contig2	1051	3.03133	Up	0.000786114	0.0183663	K00422|1|2e-23|108|vvi:100256583|polyphenol oxidase [EC:1.10.3.1]	-	-	-	gi|373882306|gb|AEY78528.1|/1.83851e-23/polyphenol oxidase [Canarium album]
Unigene39799	318	3.01371	Up	0.00161137	0.0323868	-	-	-	-	-
Unigene21293	470	3.01291	Up	0.00127909	0.0269875	K13420|1|6e-22|101|sbi:SORBI_06g028760|LRR receptor-like serine/threonine-protein kinase FLS2 [EC:2.7.11.1]	-	-	-	gi|298706107|emb|CBJ29200.1|/3.09659e-23/Hypothetical leucine rich repeat protein [Ectocarpus siliculosus]
Unigene33004	395	2.99379	Up	0.00268106	0.0477718	-	-	-	-	-
CL1647.Contig1	1350	2.99153	Up	0.000854155	0.0197337	K00422|1|1e-59|228|vvi:100256583|polyphenol oxidase [EC:1.10.3.1]	-	-	-	gi|239775160|gb|ACS15337.1|/9.09448e-61/polyphenol oxidase [Oryza sativa]
Unigene24467	896	2.97984	Up	0.00185961	0.0359111	-	-	-	-	gi|297740144|emb|CBI30326.3|/2.26647e-45/unnamed protein product [Vitis vinifera]
Unigene9658	491	2.95541	Up	0.00200257	0.0383152	-	-	-	-	-
Unigene30920	1012	2.94944	Up	0.00100659	0.0223412	K14445|1|5e-07|53.5|gmx:100790349|solute carrier family 13 (sodium-dependent dicarboxylate transporter), member 2/3/5	-	GO:0005215//transporter activity	GO:0006835//dicarboxylic acid transport	gi|89257479|gb|ABD64970.1|/2.96938e-07/sodium-dicarboxylate cotransporter -related [Brassica oleracea]
Unigene31540	1942	2.94275	Up	0.0010683	0.0235788	K03115|1|3e-70|264|vvi:100262569|casein kinase II subunit beta;K00889|2|2e-31|135|sbi:SORBI_02g041770|1-phosphatidylinositol-4-phosphate 5-kinase [EC:2.7.1.68]	-	-	-	gi|302795057|ref|XP_002979292.1|/2.00717e-70/hypothetical protein SELMODRAFT_177510 [Selaginella moellendorffii]
Unigene8228	1282	2.92279	Up	0.00109998	0.0239415	-	-	-	-	gi|167999995|ref|XP_001752702.1|/1.28461e-32/predicted protein [Physcomitrella patens subsp. patens]
Unigene20633	1005	2.92242	Up	0.00111525	0.0239415	-	-	-	-	-
CL3960.Contig1	2733	2.92188	Up	0.00228056	0.041327	K09422|1|6e-61|234|osa:4349938|myb proto-oncogene protein, plant	GO:0043231//intracellular membrane-bounded organelle	GO:0003676//nucleic acid binding;GO:0001071//nucleic acid binding transcription factor activity	GO:0009725//response to hormone stimulus;GO:0006351//transcription, DNA-dependent	gi|302794033|ref|XP_002978781.1|/3.64884e-60/hypothetical protein SELMODRAFT_450007 [Selaginella moellendorffii]
Unigene40461	281	2.91863	Up	0.00173887	0.0341738	-	-	-	-	-
Unigene31069	905	2.91734	Up	0.00117816	0.025087	-	-	-	-	-
Unigene3909	383	2.91341	Up	0.00216216	0.0403416	-	-	-	-	-
Unigene13348	600	2.8833	Up	0.00194637	0.0373124	-	-	GO:0016787//hydrolase activity	-	gi|302780771|ref|XP_002972160.1|/9.32592e-45/ATP-binding cassette transporter [Selaginella moellendorffii]
Unigene34704	2059	2.8366	Up	0.00145808	0.0296906	K14445|1|7e-111|399|smo:SELMODRAFT_146060|solute carrier family 13 (sodium-dependent dicarboxylate transporter), member 2/3/5	GO:0044464//cell part	GO:0005310//dicarboxylic acid transmembrane transporter activity	GO:0009987//cellular process;GO:0015743//malate transport	gi|302771421|ref|XP_002969129.1|/8.05897e-110/hypothetical protein SELMODRAFT_146060 [Selaginella moellendorffii]
Unigene2864	670	2.80286	Up	0.0018922	0.0365048	-	-	-	-	-
CL8609.Contig3	832	2.77842	Up	0.00190141	0.0365929	-	-	-	-	-
Unigene11184	1287	2.767	Up	0.00243684	0.0439166	-	-	-	-	-
Unigene23715	1498	2.74771	Up	0.00257284	0.0461146	K12843|1|5e-90|330|vvi:100248403|U4/U6 small nuclear ribonucleoprotein PRP3;K05681|2|2e-54|211|cme:CMS467C|ATP-binding cassette, subfamily G (WHITE), member 2;K02065|4|5e-09|60.8|vvi:100246248|putative ABC transport system ATP-binding protein	-	GO:0017111//nucleoside-triphosphatase activity	-	gi|302773780|ref|XP_002970307.1|/1.85799e-142/ATP-binding cassette transporter [Selaginella moellendorffii]
Unigene15685	1163	2.69186	Up	0.00239064	0.0431828	-	GO:0031410//cytoplasmic vesicle	-	-	gi|225464908|ref|XP_002273453.1|/1.23858e-39/PREDICTED: germin-like protein 9-3 [Vitis vinifera]
CL7520.Contig1	2855	2.69138	Up	0.00243553	0.0439166	-	-	-	-	gi|168008902|ref|XP_001757145.1|/4.30432e-128/predicted protein [Physcomitrella patens subsp. patens]
Unigene11771	930	2.6911	Up	0.00285985	0.0495681	-	-	-	-	-
Unigene16364	2903	-2.65109	Down	0.00285633	0.0495289	K08238|1|8e-85|313|ppp:PHYPADRAFT_169464|xyloglucan 6-xylosyltransferase [EC:2.4.2.39]	-	GO:0016757//transferase activity, transferring glycosyl groups	-	gi|168038797|ref|XP_001771886.1|/8.66459e-84/predicted protein [Physcomitrella patens subsp. patens]
Unigene35012	1523	-2.73232	Down	0.00223195	0.0405393	-	-	-	-	gi|168026669|ref|XP_001765854.1|/3.91419e-63/predicted protein [Physcomitrella patens subsp. patens]
Unigene37510	535	-2.74577	Down	0.00280213	0.0493555	-	-	-	-	-
CL1597.Contig1	3651	-2.76532	Down	0.00202101	0.0386493	K01535|1|0.0|1226|osa:4342621|H+-transporting ATPase [EC:3.6.3.6]	GO:0031224//intrinsic to membrane	GO:0043169//cation binding;GO:0015662//ATPase activity, coupled to transmembrane movement of ions, phosphorylative mechanism;GO:0032559	GO:0006818//hydrogen transport;GO:0009206;GO:0006811//ion transport;GO:0009207	gi|390190093|dbj|BAM20990.1|/0/plasma membrane H+-ATPase [Marchantia polymorpha]
Unigene3720	3437	-2.77681	Down	0.00189471	0.0365265	-	-	-	-	-
Unigene43469	2816	-2.80138	Down	0.00230704	0.0417491	K08286|1|3e-122|438|aly:ARALYDRAFT_494187|protein-serine/threonine kinase [EC:2.7.11.-];K08282|5|4e-62|238|ota:Ot16g02900|non-specific serine/threonine protein kinase [EC:2.7.11.1]	GO:0043231//intracellular membrane-bounded organelle	GO:0016301//kinase activity	-	gi|225461963|ref|XP_002266700.1|/2.56984e-125/PREDICTED: protein kinase G11A-like [Vitis vinifera]
Unigene34514	1093	-2.80317	Down	0.00191427	0.0368044	K14416|1|3e-20|97.4|aly:ARALYDRAFT_325603|elongation factor 1 alpha-like protein	-	-	-	gi|302787473|ref|XP_002975506.1|/1.63529e-30/hypothetical protein SELMODRAFT_103635 [Selaginella moellendorffii]
Unigene38390	966	-2.84154	Down	0.00189731	0.0365496	K13495|1|4e-28|123|pop:POPTR_808453|cis-zeatin O-glucosyltransferase [EC:2.4.1.215];K08237|4|4e-25|113|aly:ARALYDRAFT_490463|hydroquinone glucosyltransferase [EC:2.4.1.218];K13496|5|5e-25|113|aly:ARALYDRAFT_902799|UDP-glucosyl transferase 73C [EC:2.4.1.-]	-	GO:0016757//transferase activity, transferring glycosyl groups	-	gi|387135136|gb|AFJ52949.1|/1.78413e-30/UDP-glycosyltransferase 1 [Linum usitatissimum]
Unigene40967	630	-2.93317	Down	0.00272378	0.0484892	-	-	-	-	-
Unigene12036	2130	-3.00205	Down	0.00107944	0.0238082	K00924|1|1e-11|70.1|aly:ARALYDRAFT_489138|[EC:2.7.1.-]	-	-	-	gi|15230868|ref|NP_189198.1|/6.33715e-49/aspartyl protease family protein [Arabidopsis thaliana]
Unigene34610	3204	-3.00494	Down	0.000817219	0.0190029	K14487|1|6e-133|473|rcu:RCOM_0032550|auxin responsive GH3 gene family	-	GO:0016881//acid-amino acid ligase activity	GO:0009725//response to hormone stimulus	gi|255586158|ref|XP_002533739.1|/7.28762e-132/Indole-3-acetic acid-amido synthetase GH3.6, putative [Ricinus communis]
CL5795.Contig1	2623	-3.14559	Down	0.00145914	0.0296906	K15030|1|4e-144|510|ppp:PHYPADRAFT_71742|translation initiation factor 3 subunit M	-	-	-	gi|168012064|ref|XP_001758722.1|/4.29106e-143/predicted protein [Physcomitrella patens subsp. patens]
Unigene15608	1952	-3.1471	Down	0.000489754	0.0124488	-	-	-	-	gi|302781913|ref|XP_002972730.1|/2.68603e-06/hypothetical protein SELMODRAFT_413297 [Selaginella moellendorffii]
Unigene5452	867	-3.15323	Down	0.00117233	0.0249899	-	-	-	-	-
CL2436.Contig1	1291	-3.15402	Down	0.00159153	0.0320043	K00924|1|1e-14|79.3|ath:AT5G22850|[EC:2.7.1.-]	GO:0044464//cell part	-	-	gi|125539168|gb|EAY85563.1|/4.31904e-28/hypothetical protein OsI_06935 [Oryza sativa Indica Group]
Unigene39417	277	-3.1673	Down	0.00151661	0.0306228	-	-	-	-	-
CL7036.Contig2	1108	-3.23489	Down	0.00271073	0.0482787	K04733|1|1e-52|205|smo:SELMODRAFT_230241|interleukin-1 receptor-associated kinase 4 [EC:2.7.11.1];K13415|3|1e-51|201|osa:4324691|protein brassinosteroid insensitive 1 [EC:2.7.10.1 2.7.11.1]	GO:0043231//intracellular membrane-bounded organelle;GO:0016020//membrane	GO:0005488//binding;GO:0004672//protein kinase activity	-	gi|302753628|ref|XP_002960238.1|/8.75504e-56/hypothetical protein SELMODRAFT_139490 [Selaginella moellendorffii]
Unigene27246	460	-3.31516	Down	0.00284507	0.0493555	-	-	-	-	-
CL3703.Contig1	754	-3.33956	Down	0.000771814	0.0180643	K04120|1|5e-74|275|ppp:PHYPADRAFT_107108|ent-copalyl diphosphate synthase [EC:5.5.1.13]	-	GO:0003824//catalytic activity	-	gi|312915845|dbj|BAJ39816.1|/6.76029e-87/ent-kaurene synthase [Jungermannia subulata]
Unigene20906	370	-3.38427	Down	0.00223876	0.040622	-	-	GO:0003824//catalytic activity;GO:0005488//binding	GO:0008152//metabolic process	gi|302773984|ref|XP_002970409.1|/1.85008e-37/hypothetical protein SELMODRAFT_410953 [Selaginella moellendorffii]
CL1249.Contig5	205	-3.4238	Down	0.00275653	0.0489837	K13366|1|2e-27|118|smo:SELMODRAFT_83558|polyamine oxidase (propane-1,3-diamine-forming) [EC:1.5.3.14]	-	GO:0016647//oxidoreductase activity, acting on the CH-NH group of donors, oxygen as acceptor	GO:0008152//metabolic process	gi|302763689|ref|XP_002965266.1|/2.51353e-26/hypothetical protein SELMODRAFT_83558 [Selaginella moellendorffii]
Unigene41245	1445	-3.45931	Down	0.00244656	0.0440114	K01673|1|2e-71|268|ppp:PHYPADRAFT_162454|carbonic anhydrase [EC:4.2.1.1]	-	-	-	gi|168015951|ref|XP_001760513.1|/1.81789e-70/predicted protein [Physcomitrella patens subsp. patens]
Unigene18412	232	-3.45931	Down	0.00244656	0.0440114	-	-	-	-	-
CL4891.Contig1	342	-3.46164	Down	0.000978199	0.0218193	-	-	-	-	-
CL7132.Contig1	779	-3.5069	Down	0.000827053	0.0191829	-	-	-	-	gi|302785153|ref|XP_002974348.1|/4.76433e-30/hypothetical protein SELMODRAFT_442486 [Selaginella moellendorffii]
Unigene4477	512	-3.53148	Down	0.00229992	0.0416394	-	-	-	-	-
Unigene6019	412	-3.55651	Down	0.0021068	0.0401341	-	-	-	-	-
Unigene13593	1288	-3.56086	Down	0.0019398	0.0372408	-	-	-	-	gi|302780603|ref|XP_002972076.1|/3.14112e-79/hypothetical protein SELMODRAFT_172478 [Selaginella moellendorffii]
Unigene37950	540	-3.65216	Down	0.000243674	0.00692943	-	-	-	-	-
CL3300.Contig1	1034	-3.65573	Down	0.00139033	0.0285027	K10760|1|8e-14|76.3|vvi:100247527|adenylate isopentenyltransferase (cytokinin synthase);K05356|2|1e-06|37.4|sbi:SORBI_0011s005450|all-trans-nonaprenyl-diphosphate synthase [EC:2.5.1.84 2.5.1.85]	-	GO:0005488//binding	-	gi|147770163|emb|CAN65406.1|/1.11037e-22/hypothetical protein VITISV_030853 [Vitis vinifera]
Unigene8672	908	-3.65573	Down	0.00139033	0.0285027	-	-	-	-	-
Unigene9219	523	-3.68602	Down	0.00124894	0.0264511	-	-	-	-	gi|168019788|ref|XP_001762426.1|/1.2321e-06/predicted protein [Physcomitrella patens subsp. patens]
Unigene37917	1154	-3.69012	Down	7.98531e-05	0.00281012	-	GO:0016020//membrane	-	-	gi|224284980|gb|ACN40219.1|/1.72044e-17/unknown [Picea sitchensis]
Unigene18163	215	-3.76416	Down	0.00108735	0.0239415	-	-	-	-	-
Unigene10154	844	-3.82723	Down	0.000862769	0.0198977	-	-	-	-	gi|238054067|gb|ACR38889.1|/4.03812e-17/leucine rich repeat transmembrane protein serine-threonine kinase [Pellia endiviifolia (species B)]
Unigene5097	470	-3.82859	Down	0.000749483	0.0175729	-	-	-	-	-
Unigene30752	1947	-3.85786	Down	0.000136219	0.00434028	K07512|1|5e-18|91.3|cre:CHLREDRAFT_101411|mitochondrial trans-2-enoyl-CoA reductase [EC:1.3.1.38]	-	-	-	gi|168042695|ref|XP_001773823.1|/1.82666e-63/predicted protein [Physcomitrella patens subsp. patens]
Unigene31989	687	-3.87061	Down	0.00166464	0.0333762	-	-	-	-	-
Unigene3164	1554	-3.93649	Down	3.79412e-05	0.00150142	K14686|1|8e-19|93.6|ppp:PHYPADRAFT_166939|solute carrier family 31 (copper transporter), member 1	GO:0043231//intracellular membrane-bounded organelle;GO:0016020//membrane	GO:0005375//copper ion transmembrane transporter activity	-	gi|116790407|gb|ABK25604.1|/2.08737e-19/unknown [Picea sitchensis]
CL11119.Contig1	799	-3.96821	Down	0.000320149	0.00882403	K08241|1|3e-15|80.5|rcu:RCOM_1595240|jasmonate O-methyltransferase [EC:2.1.1.141]	-	GO:0005488//binding;GO:0008168//methyltransferase activity	-	gi|357459729|ref|XP_003600145.1|/8.27063e-25/S-adenosyl-L-methionine salicylic acid carboxyl methyltransferase-like protein [Medicago truncatula]
CL1272.Contig1	402	-4.00141	Down	0.000483714	0.012388	-	-	-	-	-
CL8767.Contig1	491	-4.01819	Down	0.000997265	0.0221693	-	-	-	-	-
Unigene22455	386	-4.08668	Down	0.000882847	0.0202739	K04124|1|7e-06|47.0|smo:SELMODRAFT_450789|gibberellin 3-beta-dioxygenase [EC:1.14.11.15]	-	-	-	gi|384245894|gb|EIE19386.1|/2.55821e-07/Clavaminate synthase-like protein [Coccomyxa subellipsoidea C-169]
CL5631.Contig2	242	-4.11375	Down	0.000132148	0.00422423	-	-	-	-	-
Unigene9721	335	-4.17308	Down	0.000267217	0.00753907	-	-	-	-	-
Unigene11368	1324	-4.28832	Down	0.00252567	0.0452897	-	-	-	-	gi|46488024|gb|AAS99354.1|/3.14695e-66/expansin 1 precursor [Linum usitatissimum]
Unigene23338	394	-4.34249	Down	0.00211658	0.0402231	-	-	-	-	-
Unigene25391	269	-4.34249	Down	0.00211658	0.0402231	-	-	-	-	-
Unigene9217	439	-4.34249	Down	0.00211658	0.0402231	-	-	-	-	-
Unigene36419	531	-4.3947	Down	0.00178229	0.0345704	K00924|1|3e-09|59.3|aly:ARALYDRAFT_489138|[EC:2.7.1.-]	-	-	-	gi|168025534|ref|XP_001765289.1|/5.13595e-32/predicted protein [Physcomitrella patens subsp. patens]
Unigene29286	275	-4.3947	Down	0.00178229	0.0345704	-	-	-	-	-
Unigene5054	694	-4.44509	Down	0.00150764	0.0304574	-	-	-	-	-
CL9972.Contig1	1612	-4.44876	Down	5.54304e-05	0.00205139	-	-	-	-	gi|118486691|gb|ABK95182.1|/7.78675e-17/unknown [Populus trichocarpa]
Unigene17630	314	-4.49377	Down	0.00128085	0.0269875	-	-	-	-	-
Unigene10612	807	-4.58981	Down	0.000149393	0.00466575	-	-	-	-	-
Unigene14863	383	-4.7951	Down	0.000521585	0.0130774	-	-	-	-	-
Unigene7923	734	-4.80836	Down	6.91507e-05	0.00248451	-	-	-	-	gi|148907880|gb|ABR17062.1|/3.91502e-07/unknown [Picea sitchensis]
Unigene3670	1421	-4.81203	Down	1.62715e-06	0.000108027	-	-	-	-	gi|168030484|ref|XP_001767753.1|/3.68773e-84/predicted protein [Physcomitrella patens subsp. patens]
Unigene23763	375	-4.94416	Down	1.44122e-05	0.000661283	-	-	-	-	-
Unigene26847	394	-4.97253	Down	1.33394e-05	0.000632682	K13366|1|2e-15|79.0|smo:SELMODRAFT_410626|polyamine oxidase (propane-1,3-diamine-forming) [EC:1.5.3.14]	GO:0031410//cytoplasmic vesicle	GO:0003824//catalytic activity	GO:0008152//metabolic process	gi|302773097|ref|XP_002969966.1|/2.20961e-14/hypothetical protein SELMODRAFT_410626 [Selaginella moellendorffii]
Unigene21191	214	-4.97733	Down	0.000269148	0.00756649	-	-	-	-	-
CL6387.Contig1	799	-5.10817	Down	0.000186674	0.00568152	-	GO:0009536//plastid	-	-	gi|358346026|ref|XP_003637074.1|/2.59891e-19/Cell wall-associated hydrolase, partial [Medicago truncatula]
Unigene41004	257	-5.3912	Down	6.97268e-05	0.00249498	-	-	-	-	-
Unigene13496	377	-5.77285	Down	1.65052e-05	0.000741773	K01535|1|3e-47|184|ath:AT5G62670|H+-transporting ATPase [EC:3.6.3.6]	GO:0031224//intrinsic to membrane	GO:0015662//ATPase activity, coupled to transmembrane movement of ions, phosphorylative mechanism;GO:0032559	GO:0009206;GO:0006811//ion transport;GO:0009207	gi|312282347|dbj|BAJ34039.1|/3.69207e-46/unnamed protein product [Thellungiella halophila]
Unigene13302	789	-6.09029	Down	5.12008e-06	0.000283034	K05277|1|3e-14|77.0|aly:ARALYDRAFT_492580|leucoanthocyanidin dioxygenase [EC:1.14.11.19];K05278|2|9e-14|75.5|aly:ARALYDRAFT_487705|flavonol synthase [EC:1.14.11.23];K00475|4|1e-13|75.1|gmx:732548|naringenin 3-dioxygenase [EC:1.14.11.9]	-	GO:0016491//oxidoreductase activity	-	gi|297800516|ref|XP_002868142.1|/1.56959e-20/hypothetical protein ARALYDRAFT_355126 [Arabidopsis lyrata subsp. lyrata]
Unigene36212	305	-6.97281	Down	0.00284366	0.0493555	K12843|1|3e-31|131|vvi:100248403|U4/U6 small nuclear ribonucleoprotein PRP3;K05681|2|2e-20|95.1|olu:OSTLU_38326|ATP-binding cassette, subfamily G (WHITE), member 2;K05658|4|8e-10|60.1|bdi:100827033|ATP-binding cassette, subfamily B (MDR/TAP), member 1	GO:0009522//photosystem I	GO:0019829//cation-transporting ATPase activity;GO:0032559	GO:0009207	gi|356529710|ref|XP_003533431.1|/1.52523e-39/PREDICTED: ABC transporter G family member 6-like [Glycine max]
CL6238.Contig2	243	-6.97281	Down	0.00284366	0.0493555	-	-	-	-	-
CL159.Contig1	344	-7.05464	Down	0.00222005	0.0403416	K11188|1|1e-24|108|ppp:PHYPADRAFT_207612|peroxiredoxin 6, 1-Cys peroxiredoxin [EC:1.11.1.7 1.11.1.15 3.1.1.-]	-	GO:0016491//oxidoreductase activity	-	gi|348673445|gb|EGZ13264.1|/3.99304e-24/hypothetical protein PHYSODRAFT_259329 [Phytophthora sojae]
Unigene24117	254	-7.05464	Down	0.00222005	0.0403416	-	-	-	-	-
Unigene10587	312	-7.13207	Down	0.00222005	0.0403416	-	-	-	-	-
Unigene12825	218	-7.13207	Down	0.00222005	0.0403416	-	-	-	-	-
Unigene28702	267	-7.13207	Down	0.00222005	0.0403416	-	-	-	-	-
CL4033.Contig2	247	-7.20555	Down	0.0017497	0.0341738	K01183|1|2e-16|81.6|rcu:RCOM_1581410|chitinase [EC:3.2.1.14]	-	GO:0004553//hydrolase activity, hydrolyzing O-glycosyl compounds	GO:0000272//polysaccharide catabolic process	gi|326534384|dbj|BAJ89542.1|/2.34451e-16/predicted protein [Hordeum vulgare subsp. vulgare]
CL10274.Contig9	202	-7.20555	Down	0.0017497	0.0341738	K03231|1|3e-30|127|vvi:100244821|elongation factor 1-alpha	GO:0043231//intracellular membrane-bounded organelle;GO:0016020//membrane	GO:0017111//nucleoside-triphosphatase activity;GO:0008135//translation factor activity, nucleic acid binding;GO:0032561//guanyl ribonucleotide binding;GO:0005515//protein binding	GO:0006412//translation;GO:0009207	gi|225439902|ref|XP_002279598.1|/4.15586e-29/PREDICTED: elongation factor 1-alpha [Vitis vinifera]
Unigene6009	530	-7.20555	Down	0.0017497	0.0341738	K10523|1|4e-06|48.9|sbi:SORBI_02g000320|speckle-type POZ protein	GO:0043231//intracellular membrane-bounded organelle;GO:0016020//membrane	-	GO:0009725//response to hormone stimulus;GO:0006970//response to osmotic stress;GO:0009845//seed germination	gi|222424695|dbj|BAH20301.1|/8.82177e-08/AT5G19330 [Arabidopsis thaliana]
Unigene13883	315	-7.20555	Down	0.0017497	0.0341738	-	-	-	-	-
CL6561.Contig1	362	-7.27548	Down	0.00139115	0.0285027	-	-	-	-	-
Unigene1622	205	-7.34217	Down	0.00111513	0.0239415	-	-	-	-	-
Unigene22564	224	-7.34217	Down	0.00111513	0.0239415	-	-	-	-	-
Unigene24738	369	-7.34217	Down	0.00111513	0.0239415	-	-	-	-	-
Unigene26436	356	-7.40591	Down	0.000900684	0.0202739	K01183|1|9e-09|56.6|gmx:100781240|chitinase [EC:3.2.1.14]	-	GO:0016798//hydrolase activity, acting on glycosyl bonds	GO:0005975//carbohydrate metabolic process	gi|302769794|ref|XP_002968316.1|/3.57702e-09/hypothetical protein SELMODRAFT_231185 [Selaginella moellendorffii]
Unigene22821	288	-7.40591	Down	0.000900684	0.0202739	-	-	-	-	-
Unigene33569	305	-7.40591	Down	0.000900684	0.0202739	-	-	-	-	-
Unigene3307	796	-7.46696	Down	0.000732646	0.017248	-	-	-	-	-
Unigene420	359	-7.52553	Down	0.00059992	0.0146131	-	-	-	-	-
Unigene33110	332	-7.58181	Down	0.0004943	0.0124488	-	-	-	-	-
Unigene10491	446	-7.96706	Down	0.000147483	0.00461707	-	-	-	-	gi|384253511|gb|EIE26986.1|/1.16563e-31/amidohydrolase 2 [Coccomyxa subellipsoidea C-169]
Unigene1387	296	-8.00871	Down	0.000126293	0.0040535	-	-	-	-	-
Unigene4130	272	-8.00871	Down	0.000126293	0.0040535	-	-	-	-	-
CL10265.Contig1	325	-8.12692	Down	8.10571e-05	0.00282724	-	-	-	-	gi|168043550|ref|XP_001774247.1|/1.49941e-15/predicted protein [Physcomitrella patens subsp. patens]
Unigene10982	583	-8.37004	Down	3.6339e-05	0.00144236	-	-	-	-	-
Unigene17360	255	-8.71016	Down	1.04431e-05	0.00051644	-	-	-	-	-
Unigene10988	231	-8.73519	Down	9.43113e-06	0.00047317	-	-	-	-	-
Unigene22946	670	-8.80778	Down	7.01372e-06	0.000367117	-	-	-	-	-

## Sheet: common in 3 lists VS F_n.g.
Gene id F_iv.veg. vs F_nat.gen.	logFC.edgeR(PelliaRNA_FEMALE_NAT.GEN./PelliaRNA_FEMALE_iv.veg.)	Up-Down-Regulation(PelliaRNA_FEMALE_NAT.GEN./PelliaRNA_FEMALE_iv.veg.)	Pvalue.edgeR	FDR.edgeR	Gene id M_iv.veg. Vs F_nat.gen.	logFC.edgeR(PelliaRNA_FEMALE_NAT.GEN./PelliaRNA_MALE_iv.veg.)	Up-Down-Regulation(PelliaRNA_FEMALE_NAT.GEN./PelliaRNA_MALE_iv.veg.)	Pvalue.edgeR	FDR.edgeR	Gene id M_nat.gen. vs F_nat.gen.	Gene_length	logFC.edgeR(PelliaRNA_FEMALE_NAT.GEN./PelliaRNA_MALE_NAT.GEN.)	Up-Down-Regulation(PelliaRNA_FEMALE_NAT.GEN./PelliaRNA_MALE_NAT.GEN.)	Pvalue.edgeR	FDR.edgeR	KEGG Orthology	GO Component	GO Function	GO Process	Blast nr
CL10104.Contig1	12.0474	Up	1.28445e-11	7.80042e-09	CL10104.Contig1	7.63352	Up	8.55201e-10	1.8319e-07	CL10104.Contig1	268	6.71573	Up	3.88598e-09	1.19658e-06	-	-	-	-	-
CL10631.Contig1	11.9405	Up	2.03225e-11	1.10994e-08	CL10631.Contig1	8.45112	Up	3.34177e-10	8.60865e-08	CL10631.Contig1	313	12.0599	Up	1.26959e-11	8.77891e-09	K01183|1|2e-17|85.5|gmx:547572|chitinase [EC:3.2.1.14]	-	-	GO:0008152//metabolic process	gi|168059395|ref|XP_001781688.1|/7.78968e-20/predicted protein [Physcomitrella patens subsp. patens]
CL10680.Contig1	9.65651	Up	2.75404e-07	2.89443e-05	CL10680.Contig1	6.16735	Up	3.69935e-06	0.000216231	CL10680.Contig1	339	4.32474	Up	5.93541e-05	0.00664598	-	-	-	-	-
CL115.Contig6	9.30087	Up	1.1295e-06	9.179e-05	CL115.Contig6	9.10526	Up	2.23811e-06	0.000140915	CL115.Contig6	226	3.96906	Up	0.000208764	0.0197794	-	-	-	-	gi|168068200|ref|XP_001785975.1|/2.72545e-17/predicted protein [Physcomitrella patens subsp. patens]
CL1204.Contig2	8.628	Up	1.4326e-05	0.000734261	CL1204.Contig2	8.43259	Up	2.84133e-05	0.00117758	CL1204.Contig2	1244	5.72491	Up	5.71267e-05	0.00641479	-	-	GO:0008233//peptidase activity	GO:0008152//metabolic process	gi|302786720|ref|XP_002975131.1|/6.19658e-93/hypothetical protein SELMODRAFT_102404 [Selaginella moellendorffii]
CL1204.Contig3	8.02949	Up	0.000126293	0.00441286	CL1204.Contig3	7.83435	Up	0.000240716	0.00685025	CL1204.Contig3	391	8.1485	Up	8.10571e-05	0.00868148	-	GO:0044464//cell part	GO:0016787//hydrolase activity	-	gi|302786720|ref|XP_002975131.1|/3.64727e-25/hypothetical protein SELMODRAFT_102404 [Selaginella moellendorffii]
CL1984.Contig1	8.4315	Up	2.84133e-05	0.00127986	CL1984.Contig1	8.23616	Up	5.35781e-05	0.00198844	CL1984.Contig1	392	8.55061	Up	1.9987e-05	0.0025999	-	-	-	-	-
CL2156.Contig1	9.54743	Up	4.17254e-07	3.99166e-05	CL2156.Contig1	9.35176	Up	9.13479e-07	6.53428e-05	CL2156.Contig1	749	9.66672	Up	2.75404e-07	5.21865e-05	-	-	GO:0003824//catalytic activity	-	gi|224002354|ref|XP_002290849.1|/5.29474e-23/predicted protein [Thalassiosira pseudonana CCMP1335]
CL2317.Contig2	8.628	Up	1.4326e-05	0.000734261	CL2317.Contig2	8.43259	Up	2.84133e-05	0.00117758	CL2317.Contig2	455	8.74716	Up	9.43113e-06	0.00132757	-	-	-	-	-
CL2443.Contig4	8.07512	Up	0.000108555	0.00386503	CL2443.Contig4	7.87996	Up	0.000203569	0.00603722	CL2443.Contig4	751	8.19414	Up	7.03917e-05	0.00773397	-	-	-	-	-
CL254.Contig1	8.80092	Up	7.72941e-06	0.000442801	CL254.Contig1	8.60545	Up	1.4326e-05	0.000658096	CL254.Contig1	200	8.92011	Up	4.82427e-06	0.00072298	-	-	-	-	-
CL254.Contig3	8.628	Up	1.4326e-05	0.000734261	CL254.Contig3	8.43259	Up	2.84133e-05	0.00117758	CL254.Contig3	744	8.74716	Up	9.43113e-06	0.00132757	-	-	-	-	-
CL2776.Contig1	9.41173	Up	6.95761e-07	6.08043e-05	CL2776.Contig1	9.2161	Up	1.51666e-06	0.00010149	CL2776.Contig1	693	9.53101	Up	4.72319e-07	8.46181e-05	-	-	-	-	-
CL3266.Contig1	5.18914	Up	6.11419e-06	0.000368478	CL3266.Contig1	4.22299	Up	8.89997e-05	0.0030556	CL3266.Contig1	850	3.97792	Up	0.000112944	0.0115926	K10523|1|4e-08|57.0|sbi:SORBI_05g024660|speckle-type POZ protein	-	-	-	gi|116782493|gb|ABK22528.1|/3.85133e-15/unknown [Picea sitchensis]
CL3514.Contig2	7.53698	Up	0.00059992	0.0154829	CL3514.Contig2	7.34217	Up	0.00111513	0.0239415	CL3514.Contig2	626	7.65581	Up	0.00040966	0.0339209	-	-	-	-	-
CL3743.Contig1	4.89874	Up	1.86443e-05	0.000926667	CL3743.Contig1	4.90607	Up	1.68978e-05	0.000758555	CL3743.Contig1	898	6.06737	Up	1.83768e-06	0.00030054	-	-	-	-	-
CL3824.Contig1	8.39598	Up	3.20938e-05	0.00141651	CL3824.Contig1	8.20066	Up	6.13206e-05	0.00222345	CL3824.Contig1	351	8.51509	Up	2.24245e-05	0.00286961	-	-	GO:0003824//catalytic activity	-	gi|307104811|gb|EFN53063.1|/2.04099e-12/hypothetical protein CHLNCDRAFT_11918 [Chlorella variabilis]
CL3864.Contig1	8.02949	Up	0.000126293	0.00441286	CL3864.Contig1	7.83435	Up	0.000240716	0.00685025	CL3864.Contig1	244	8.1485	Up	8.10571e-05	0.00868148	-	-	-	-	-
CL4007.Contig1	8.80092	Up	7.72941e-06	0.000442801	CL4007.Contig1	8.60545	Up	1.4326e-05	0.000658096	CL4007.Contig1	959	8.92011	Up	4.82427e-06	0.00072298	-	-	-	-	-
CL4007.Contig2	9.90416	Up	1.00754e-07	1.26067e-05	CL4007.Contig2	9.70843	Up	2.19791e-07	1.92081e-05	CL4007.Contig2	881	10.0235	Up	6.29289e-08	1.38563e-05	-	-	-	-	-
CL4007.Contig3	4.9642	Up	0.000600631	0.0154829	CL4007.Contig3	7.87996	Up	0.000203569	0.00603722	CL4007.Contig3	370	8.19414	Up	7.03917e-05	0.00773397	-	-	-	-	-
CL4677.Contig2	7.93366	Up	0.000172911	0.00577062	CL4677.Contig2	7.73857	Up	0.000285964	0.00793731	CL4677.Contig2	767	8.05263	Up	0.000126293	0.0128956	-	-	-	-	-
CL502.Contig1	4.94654	Up	4.17013e-06	0.000269483	CL502.Contig1	10.7076	Up	3.70844e-09	6.23789e-07	CL502.Contig1	1163	4.17744	Up	2.99831e-05	0.00365868	-	-	-	-	-
CL502.Contig2	5.28584	Up	2.50927e-06	0.00017351	CL502.Contig2	7.08921	Up	9.70055e-08	9.41718e-06	CL502.Contig2	1159	10.6979	Up	3.92952e-09	1.20061e-06	-	-	-	-	-
CL510.Contig2	7.88324	Up	0.000203569	0.00654976	CL510.Contig2	7.68819	Up	0.000341383	0.00916572	CL510.Contig2	663	8.0022	Up	0.000147483	0.014679	-	-	-	-	-
CL522.Contig2	8.46617	Up	2.52136e-05	0.00115824	CL522.Contig2	8.27081	Up	4.69471e-05	0.0017775	CL522.Contig2	986	8.58529	Up	1.78517e-05	0.00236109	-	-	-	-	gi|112143920|gb|ABI13169.1|/1.83484e-22/putative trypsin [Emiliania huxleyi]
CL5618.Contig1	8.28385	Up	4.69471e-05	0.00192948	CL5618.Contig1	8.08858	Up	9.36436e-05	0.0031693	CL5618.Contig1	497	8.40293	Up	3.20938e-05	0.00382158	-	-	-	-	-
CL5884.Contig2	8.16227	Up	7.03917e-05	0.00268579	CL5884.Contig2	7.96706	Up	0.000147483	0.00461707	CL5884.Contig2	487	8.28132	Up	5.35781e-05	0.0060335	-	-	-	-	-
CL6201.Contig1	8.90566	Up	4.82427e-06	0.000302295	CL6201.Contig1	8.71016	Up	1.04431e-05	0.00051644	CL6201.Contig1	565	4.14236	Up	0.000199564	0.0191845	K02981|1|4e-72|268|zma:100382980|small subunit ribosomal protein S2e	GO:0030529//ribonucleoprotein complex	GO:0003676//nucleic acid binding;GO:0005198//structural molecule activity	GO:0010467//gene expression	gi|293334545|ref|NP_001169135.1|/3.81476e-71/uncharacterized protein LOC100382980 [Zea mays]
CL6295.Contig1	9.49802	Up	5.02989e-07	4.65371e-05	CL6295.Contig1	9.30237	Up	1.0515e-06	7.4139e-05	CL6295.Contig1	306	5.13363	Up	7.9815e-06	0.00114811	-	-	-	-	-
CL6496.Contig2	7.831	Up	0.000240716	0.00747643	CL6496.Contig2	7.63598	Up	0.00040966	0.0106929	CL6496.Contig2	1159	7.94994	Up	0.000172911	0.0167447	-	-	-	-	-
CL6634.Contig2	9.11676	Up	2.23811e-06	0.000156129	CL6634.Contig2	8.92119	Up	4.82427e-06	0.000267688	CL6634.Contig2	375	4.35349	Up	9.43271e-05	0.00988778	-	-	-	-	-
CL6634.Contig5	9.31995	Up	9.79673e-07	8.12902e-05	CL6634.Contig5	9.12433	Up	2.06647e-06	0.000130945	CL6634.Contig5	600	4.24459	Up	9.75773e-05	0.0101475	-	-	-	-	gi|307110207|gb|EFN58443.1|/1.55153e-15/hypothetical protein CHLNCDRAFT_20170, partial [Chlorella variabilis]
CL7033.Contig1	7.7768	Up	0.000285964	0.00861037	CL7033.Contig1	7.58181	Up	0.0004943	0.0124488	CL7033.Contig1	274	7.89572	Up	0.000203569	0.0193803	K02981|1|3e-33|137|zma:100382980|small subunit ribosomal protein S2e	GO:0030529//ribonucleoprotein complex;GO:0009536//plastid	GO:0003676//nucleic acid binding;GO:0005198//structural molecule activity	GO:0010467//gene expression	gi|293334545|ref|NP_001169135.1|/4.0122e-32/uncharacterized protein LOC100382980 [Zea mays]
CL7475.Contig1	8.76979	Up	1.83622e-10	7.3104e-08	CL7475.Contig1	7.46686	Up	1.7209e-09	3.18439e-07	CL7475.Contig1	1032	12.0001	Up	1.62842e-11	1.00482e-08	-	-	-	-	-
CL7475.Contig2	8.56543	Up	1.78517e-05	0.000888391	CL7475.Contig2	8.37004	Up	3.6339e-05	0.00144236	CL7475.Contig2	262	8.68457	Up	1.15831e-05	0.00159072	-	-	-	-	-
CL7575.Contig1	9.91675	Up	9.59651e-08	1.2123e-05	CL7575.Contig1	9.72102	Up	2.08e-07	1.8218e-05	CL7575.Contig1	776	7.01383	Up	4.03107e-07	7.25481e-05	-	-	-	-	-
CL7575.Contig3	12.3013	Up	4.33082e-12	3.48357e-09	CL7575.Contig3	12.1054	Up	1.01057e-11	4.52621e-09	CL7575.Contig3	710	12.4207	Up	2.70421e-12	2.42235e-09	-	-	-	-	-
CL7662.Contig1	10.9409	Up	1.38548e-09	3.56911e-07	CL7662.Contig1	5.96817	Up	2.49286e-07	2.14997e-05	CL7662.Contig1	970	8.038	Up	6.14847e-09	1.80848e-06	-	-	-	-	-
CL8028.Contig1	-3.47521	Down	0.000536948	0.0143577	CL8028.Contig1	-3.58341	Down	0.000382652	0.010163	CL8028.Contig1	1778	-3.55437	Down	0.00037124	0.0314668	-	-	-	-	-
CL8345.Contig1	8.56543	Up	1.78517e-05	0.000888391	CL8345.Contig1	8.37004	Up	3.6339e-05	0.00144236	CL8345.Contig1	553	8.68457	Up	1.15831e-05	0.00159072	K02183|1|9e-18|87.8|cre:CHLREDRAFT_188144|calmodulin	-	-	-	gi|255966042|gb|ACU45306.1|/7.99403e-18/calmodulin [Rhodomonas sp. CCMP768]
CL8813.Contig1	7.60078	Up	0.0004943	0.0133899	CL8813.Contig1	7.40591	Up	0.000900684	0.0202739	CL8813.Contig1	677	7.71963	Up	0.000341383	0.0293143	-	-	GO:0003824//catalytic activity	-	gi|307104811|gb|EFN53063.1|/2.32175e-16/hypothetical protein CHLNCDRAFT_11918 [Chlorella variabilis]
Unigene10420	9.22193	Up	1.51666e-06	0.000115433	Unigene10420	9.02633	Up	3.11235e-06	0.000186713	Unigene10420	307	3.89011	Up	0.000284665	0.0253851	-	-	-	-	-
Unigene10427	11.6738	Up	6.24305e-11	2.70399e-08	Unigene10427	11.478	Up	1.46046e-10	4.26389e-08	Unigene10427	233	8.77099	Up	2.78302e-10	1.1426e-07	-	-	-	-	-
Unigene1079	7.88324	Up	0.000203569	0.00654976	Unigene1079	7.68819	Up	0.000341383	0.00916572	Unigene1079	835	8.0022	Up	0.000147483	0.014679	-	-	-	-	-
Unigene11304	8.32221	Up	4.12497e-05	0.00174631	Unigene11304	8.12692	Up	8.10571e-05	0.00282724	Unigene11304	729	8.44129	Up	2.84133e-05	0.00347789	K02262|1|6e-44|175|ota:OstapMp33|cytochrome c oxidase subunit 3	GO:0044464//cell part	-	-	gi|376403804|ref|YP_005090289.1|/9.45499e-46/cox3 gene product (mitochondrion) [Heterosigma akashiwo]
Unigene11312	7.53698	Up	0.00059992	0.0154829	Unigene11312	7.34217	Up	0.00111513	0.0239415	Unigene11312	813	7.65581	Up	0.00040966	0.0339209	K02183|1|2e-15|81.3|ppp:PHYPADRAFT_180168|calmodulin	-	GO:0005488//binding	-	gi|255966042|gb|ACU45306.1|/3.57896e-15/calmodulin [Rhodomonas sp. CCMP768]
Unigene11427	6.2587	Up	1.7182e-07	1.98015e-05	Unigene11427	6.42494	Up	1.30228e-07	1.20488e-05	Unigene11427	948	3.59303	Up	0.000194363	0.0187301	K14638|1|7e-51|199|smo:SELMODRAFT_448814|solute carrier family 15 (peptide/histidine transporter), member 3/4	GO:0044464//cell part	-	GO:0015833//peptide transport	gi|225427035|ref|XP_002266951.1|/2.66441e-55/PREDICTED: nitrate transporter 1.1 [Vitis vinifera]
Unigene11447	7.61074	Up	2.34842e-08	3.82482e-06	Unigene11447	3.37736	Up	0.000547489	0.0136763	Unigene11447	676	4.9832	Up	3.28038e-06	0.00051104	-	-	-	-	-
Unigene11570	8.07512	Up	0.000108555	0.00386503	Unigene11570	7.87996	Up	0.000203569	0.00603722	Unigene11570	335	5.1719	Up	0.000396951	0.0334304	-	-	-	-	-
Unigene11711	8.28385	Up	4.69471e-05	0.00192948	Unigene11711	8.08858	Up	9.36436e-05	0.0031693	Unigene11711	214	8.40293	Up	3.20938e-05	0.00382158	-	-	-	-	-
Unigene11851	6.28291	Up	4.79131e-06	0.000302295	Unigene11851	9.1982	Up	1.63627e-06	0.000108027	Unigene11851	972	4.06204	Up	0.000155342	0.0154223	-	-	-	-	-
Unigene12006	7.47306	Up	1.08973e-09	2.98268e-07	Unigene12006	6.1069	Up	5.10677e-08	5.52962e-06	Unigene12006	1332	6.50377	Up	7.62529e-09	2.14674e-06	K05681|1|9e-21|99.8|cme:CMS467C|ATP-binding cassette, subfamily G (WHITE), member 2;K12843|3|2e-07|55.5|vvi:100248403|U4/U6 small nuclear ribonucleoprotein PRP3	-	GO:0017111//nucleoside-triphosphatase activity	-	gi|168022899|ref|XP_001763976.1|/2.58694e-84/ATP-binding cassette transporter, subfamily G, member 4, group WBC protein PpABCG4 [Physcomitrella patens subsp. patens]
Unigene12127	12.4032	Up	2.80445e-12	2.48413e-09	Unigene12127	7.98931	Up	1.89095e-10	5.27375e-08	Unigene12127	244	12.5226	Up	1.76005e-12	1.77899e-09	-	-	-	-	-
Unigene12204	7.60078	Up	0.0004943	0.0133899	Unigene12204	7.40591	Up	0.000900684	0.0202739	Unigene12204	233	7.71963	Up	0.000341383	0.0293143	K02891|1|4e-20|94.4|rcu:RCOM_0681450|large subunit ribosomal protein L22e	GO:0005622//intracellular	-	-	gi|118484642|gb|ABK94193.1|/7.91157e-20/unknown [Populus trichocarpa]
Unigene12552	7.53698	Up	0.00059992	0.0154829	Unigene12552	7.34217	Up	0.00111513	0.0239415	Unigene12552	537	7.65581	Up	0.00040966	0.0339209	K02883|1|2e-61|232|bdi:100840309|large subunit ribosomal protein L18e	GO:0030529//ribonucleoprotein complex	GO:0005198//structural molecule activity	GO:0010467//gene expression	gi|315113257|pdb|3IZR|R/1.21156e-60/Chain R, Localization Of The Large Subunit Ribosomal Proteins Into A 5.5 A Cryo-Em Map Of Triticum Aestivum Translating 80s Ribosome
Unigene13552	9.92923	Up	9.14385e-08	1.17393e-05	Unigene13552	9.7335	Up	1.96936e-07	1.74428e-05	Unigene13552	1048	10.0486	Up	5.75113e-08	1.29529e-05	K07374|1|5e-173|605|smo:SELMODRAFT_178975|tubulin alpha	GO:0032991//macromolecular complex;GO:0015630//microtubule cytoskeleton	GO:0017111//nucleoside-triphosphatase activity;GO:0032561//guanyl ribonucleotide binding	GO:0043623//cellular protein complex assembly;GO:0009207;GO:0007017//microtubule-based process	gi|326527899|dbj|BAJ89001.1|/0/predicted protein [Hordeum vulgare subsp. vulgare]
Unigene13605	7.88324	Up	0.000203569	0.00654976	Unigene13605	7.68819	Up	0.000341383	0.00916572	Unigene13605	915	8.0022	Up	0.000147483	0.014679	-	-	-	-	-
Unigene14212	5.48613	Up	9.51988e-05	0.00349364	Unigene14212	8.40165	Up	3.20938e-05	0.00130676	Unigene14212	510	4.23252	Up	0.000217408	0.0204999	K10872|1|3e-71|265|gmx:548075|meiotic recombination protein DMC1	GO:0043231//intracellular membrane-bounded organelle	GO:0042623//ATPase activity, coupled;GO:0003677//DNA binding;GO:0032559	GO:0000730//DNA recombinase assembly;GO:0022403	gi|145952326|gb|ABP98984.1|/8.63258e-71/DMC1 [Hieracium caespitosum]
Unigene16421	9.97809	Up	7.22061e-08	9.58225e-06	Unigene16421	6.48886	Up	1.05135e-06	7.4139e-05	Unigene16421	506	3.66292	Up	0.000233361	0.0218472	-	-	-	-	gi|357488213|ref|XP_003614394.1|/1.94086e-21/hypothetical protein MTR_5g051130 [Medicago truncatula]
Unigene20067	8.5331	Up	1.9987e-05	0.000967776	Unigene20067	8.33772	Up	4.12497e-05	0.00158926	Unigene20067	726	5.62998	Up	8.5665e-05	0.00910081	-	-	-	-	-
Unigene20154	9.07245	Up	2.63354e-06	0.000181466	Unigene20154	8.87689	Up	5.28636e-06	0.000291001	Unigene20154	264	4.30917	Up	0.000108817	0.0111982	-	-	-	-	-
Unigene20573	9.11676	Up	2.23811e-06	0.000156129	Unigene20573	8.92119	Up	4.82427e-06	0.000267688	Unigene20573	617	9.236	Up	1.51666e-06	0.000252226	-	-	-	-	-
Unigene21067	8.71705	Up	1.04431e-05	0.000568512	Unigene21067	8.52161	Up	1.9987e-05	0.000879207	Unigene21067	487	8.83623	Up	7.01372e-06	0.00102007	-	-	-	-	-
Unigene21077	4.5659	Up	2.97011e-05	0.0013333	Unigene21077	6.62622	Up	6.09419e-07	4.58709e-05	Unigene21077	621	5.35229	Up	2.02563e-06	0.00032587	-	-	-	-	-
Unigene21079	8.4315	Up	2.84133e-05	0.00127986	Unigene21079	8.23616	Up	5.35781e-05	0.00198844	Unigene21079	205	4.06693	Up	0.000399481	0.0335718	-	-	GO:0046872//metal ion binding;GO:0003824//catalytic activity	-	gi|255549426|ref|XP_002515766.1|/1.43058e-13/Nectarin-1 precursor, putative [Ricinus communis]
Unigene21321	8.60672	Up	3.69611e-10	1.23456e-07	Unigene21321	7.3038	Up	3.42263e-09	5.86519e-07	Unigene21321	699	11.8371	Up	3.28966e-11	1.80081e-08	-	-	-	-	-
Unigene21560	7.47024	Up	0.000732646	0.018093	Unigene21560	7.27548	Up	0.00139115	0.0285027	Unigene21560	708	7.58904	Up	0.00059992	0.0466376	K02256|1|1e-65|247|pop:POPTR_788744|cytochrome c oxidase subunit 1 [EC:1.9.3.1]	GO:0016020//membrane	GO:0046872//metal ion binding	GO:0055114//oxidation-reduction process	gi|333796940|gb|AEF98135.1|/7.18146e-72/cytochrome c oxidase subunit I [Lingulodinium polyedrum]
Unigene21581	8.4315	Up	2.84133e-05	0.00127986	Unigene21581	8.23616	Up	5.35781e-05	0.00198844	Unigene21581	409	8.55061	Up	1.9987e-05	0.0025999	K02995|1|2e-37|152|pop:POPTR_815751|small subunit ribosomal protein S8e	GO:0015935//small ribosomal subunit;GO:0016020//membrane;GO:0030312//external encapsulating structure;GO:0009536//plastid;GO:0031981//nuclear lumen	-	GO:0010467//gene expression;GO:0022613//ribonucleoprotein complex biogenesis	gi|326509349|dbj|BAJ91591.1|/1.59323e-41/predicted protein [Hordeum vulgare subsp. vulgare]
Unigene21934	7.88324	Up	0.000203569	0.00654976	Unigene21934	7.68819	Up	0.000341383	0.00916572	Unigene21934	388	8.0022	Up	0.000147483	0.014679	-	-	-	-	-
Unigene22094	7.66187	Up	0.00040966	0.0115166	Unigene22094	7.46696	Up	0.000732646	0.017248	Unigene22094	587	7.78075	Up	0.000285964	0.0253851	-	-	-	-	-
Unigene23211	5.74332	Up	3.56264e-05	0.00154987	Unigene23211	8.65875	Up	1.28701e-05	0.000614121	Unigene23211	984	5.04283	Up	8.84734e-05	0.0093739	-	-	-	-	gi|168026633|ref|XP_001765836.1|/4.9838e-12/predicted protein [Physcomitrella patens subsp. patens]
Unigene23339	8.5331	Up	1.9987e-05	0.000967776	Unigene23339	8.33772	Up	4.12497e-05	0.00158926	Unigene23339	367	4.16855	Up	0.000292548	0.0258531	K05933|1|1e-10|62.8|pop:POPTR_746197|aminocyclopropanecarboxylate oxidase [EC:1.14.17.4]	-	-	-	gi|302754700|ref|XP_002960774.1|/7.35268e-10/2-oxoglutarate-iron(II)-dependent oxygenase [Selaginella moellendorffii]
Unigene23524	-9.80543	Down	1.43252e-07	1.69046e-05	Unigene23524	-9.73989	Down	1.96936e-07	1.74428e-05	Unigene23524	281	-8.36071	Down	3.6339e-05	0.00423747	-	-	-	-	-
Unigene23655	10.3563	Up	1.58663e-08	2.75366e-06	Unigene23655	10.1605	Up	3.438e-08	3.96214e-06	Unigene23655	550	3.72254	Up	0.000170964	0.0167447	-	-	-	-	-
Unigene23704	10.3655	Up	1.53012e-08	2.69233e-06	Unigene23704	10.1697	Up	3.29982e-08	3.83655e-06	Unigene23704	494	10.4848	Up	9.72528e-09	2.58995e-06	K15382|1|7e-24|107|sbi:SORBI_09g020860|solute carrier family 50 (sugar transporter)	GO:0016021//integral to membrane	GO:0015144//carbohydrate transmembrane transporter activity	GO:0006810//transport	gi|302816057|ref|XP_002989708.1|/5.533e-24/hypothetical protein SELMODRAFT_48541 [Selaginella moellendorffii]
Unigene2462	8.16227	Up	7.03917e-05	0.00268579	Unigene2462	7.96706	Up	0.000147483	0.00461707	Unigene2462	264	8.28132	Up	5.35781e-05	0.0060335	-	-	-	-	-
Unigene24732	8.65055	Up	2.53578e-11	1.29206e-08	Unigene24732	12.4796	Up	2.05381e-12	1.34915e-09	Unigene24732	626	12.7949	Up	5.45893e-13	7.41925e-10	K01183|1|1e-19|94.7|osa:4329920|chitinase [EC:3.2.1.14]	-	-	-	gi|168004413|ref|XP_001754906.1|/1.56468e-21/predicted protein [Physcomitrella patens subsp. patens]
Unigene2623	4.10534	Up	2.05289e-05	0.000991578	Unigene2623	5.87874	Up	5.5781e-08	5.99061e-06	Unigene2623	1357	3.16186	Up	0.00055667	0.0444142	-	GO:0044464//cell part	GO:0004520//endodeoxyribonuclease activity	-	gi|357132664|ref|XP_003567949.1|/6.12858e-73/PREDICTED: nuclease S1-like [Brachypodium distachyon]
Unigene27205	11.9343	Up	2.08392e-11	1.10994e-08	Unigene27205	11.7384	Up	4.86298e-11	1.6382e-08	Unigene27205	587	12.0537	Up	1.2995e-11	8.83078e-09	-	-	-	-	-
Unigene28047	4.09543	Up	4.90786e-05	0.00199627	Unigene28047	7.0161	Up	1.29599e-07	1.20189e-05	Unigene28047	895	4.76691	Up	7.76554e-06	0.00112114	-	GO:0031410//cytoplasmic vesicle	-	-	gi|25272006|gb|AAN74746.1|/4.0007e-42/hypothetical protein [Marchantia polymorpha]
Unigene28085	9.70085	Up	2.19791e-07	2.41979e-05	Unigene28085	9.50516	Up	4.72319e-07	3.74567e-05	Unigene28085	456	6.79792	Up	9.48684e-07	0.000162571	K05681|1|5e-12|68.2|cme:CMS467C|ATP-binding cassette, subfamily G (WHITE), member 2;K12843|2|3e-10|62.4|vvi:100248403|U4/U6 small nuclear ribonucleoprotein PRP3;K02065|3|6e-07|51.2|mtr:MTR_7g079540|putative ABC transport system ATP-binding protein	-	GO:0017111//nucleoside-triphosphatase activity	-	gi|148908147|gb|ABR17189.1|/2.5444e-32/unknown [Picea sitchensis]
Unigene2813	5.5789	Up	4.1029e-07	3.96352e-05	Unigene2813	11.1506	Up	5.794e-10	1.35931e-07	Unigene2813	1168	8.4436	Up	1.12016e-09	3.83912e-07	-	-	-	-	-
Unigene2831	6.09057	Up	1.03678e-05	0.000568512	Unigene2831	9.00591	Up	3.38925e-06	0.000201788	Unigene2831	1319	6.2985	Up	6.72556e-06	0.000989108	-	-	-	-	-
Unigene29179	8.50002	Up	2.24245e-05	0.00106103	Unigene29179	8.30465	Up	4.69471e-05	0.0017775	Unigene29179	330	8.61915	Up	1.59765e-05	0.00214183	-	-	GO:0008233//peptidase activity;GO:0005488//binding;GO:0016301//kinase activity	-	gi|145351988|ref|XP_001420341.1|/1.10535e-13/predicted protein [Ostreococcus lucimarinus CCE9901]
Unigene29475	7.47024	Up	0.000732646	0.018093	Unigene29475	7.27548	Up	0.00139115	0.0285027	Unigene29475	284	7.58904	Up	0.00059992	0.0466376	-	-	-	-	-
Unigene29760	11.215	Up	4.32319e-10	1.41995e-07	Unigene29760	11.0192	Up	1.01402e-09	2.08158e-07	Unigene29760	288	11.3344	Up	2.74793e-10	1.14007e-07	-	-	-	-	-
Unigene30354	8.02949	Up	0.000126293	0.00441286	Unigene30354	7.83435	Up	0.000240716	0.00685025	Unigene30354	350	8.1485	Up	8.10571e-05	0.00868148	K02877|1|1e-28|122|cre:CHLREDRAFT_76376|large subunit ribosomal protein L15e	GO:0031090//organelle membrane;GO:0015934//large ribosomal subunit;GO:0031981//nuclear lumen	GO:0005198//structural molecule activity	GO:0010467//gene expression	gi|159487539|ref|XP_001701780.1|/1.7198e-27/ribosomal protein L15, component of cytosolic 80S ribosome and 60S large subunit [Chlamydomonas reinhardtii]
Unigene3040	10.3928	Up	1.32627e-08	2.44269e-06	Unigene3040	10.197	Up	3.04232e-08	3.61255e-06	Unigene3040	640	10.5121	Up	8.51342e-09	2.31412e-06	K15382|1|6e-20|95.5|ppp:PHYPADRAFT_149962|solute carrier family 50 (sugar transporter)	GO:0016020//membrane	-	-	gi|168059267|ref|XP_001781625.1|/5.87424e-19/predicted protein [Physcomitrella patens subsp. patens]
Unigene3070	8.24445	Up	5.35781e-05	0.00213954	Unigene3070	8.0492	Up	0.000108555	0.00358341	Unigene3070	710	5.34127	Up	0.000237677	0.0221673	-	-	-	-	-
Unigene31050	10.5054	Up	8.51342e-09	1.6587e-06	Unigene31050	10.3096	Up	1.90817e-08	2.4498e-06	Unigene31050	1737	10.6248	Up	5.45742e-09	1.61728e-06	K13289|1|6e-109|393|pop:POPTR_551354|cathepsin A (carboxypeptidase C) [EC:3.4.16.5]	-	GO:0004180//carboxypeptidase activity	-	gi|302818249|ref|XP_002990798.1|/1.11902e-117/serine carboxypeptidase-like enzyme [Selaginella moellendorffii]
Unigene31103	9.48117	Up	5.35993e-07	4.8789e-05	Unigene31103	5.99204	Up	7.21383e-06	0.00037659	Unigene31103	682	6.57821	Up	2.27253e-06	0.000359717	-	-	-	-	-
Unigene31296	3.25151	Up	0.00176603	0.0359536	Unigene31296	4.96212	Up	4.03006e-05	0.00158524	Unigene31296	849	5.01131	Up	1.28229e-05	0.00175487	-	-	-	-	-
Unigene31643	9.91675	Up	9.59651e-08	1.2123e-05	Unigene31643	9.72102	Up	2.08e-07	1.8218e-05	Unigene31643	643	7.01383	Up	4.03107e-07	7.25481e-05	-	-	-	-	-
Unigene32293	4.54851	Up	1.98805e-05	0.000967776	Unigene32293	3.25353	Up	0.000921822	0.0206756	Unigene32293	430	3.97025	Up	7.04444e-05	0.00773397	-	-	-	-	-
Unigene33033	9.64143	Up	2.91758e-07	3.00245e-05	Unigene33033	9.44574	Up	6.09843e-07	4.58709e-05	Unigene33033	280	9.76073	Up	1.86549e-07	3.65803e-05	-	-	-	-	-
Unigene3304	9.13842	Up	2.06647e-06	0.00014748	Unigene3304	8.94284	Up	4.40838e-06	0.000250003	Unigene3304	559	9.25766	Up	1.40708e-06	0.000234994	-	-	-	-	-
Unigene33541	10.1045	Up	4.42314e-08	6.4568e-06	Unigene33541	9.90874	Up	9.59651e-08	9.40888e-06	Unigene33541	223	10.2238	Up	2.80784e-08	6.66676e-06	-	-	-	-	-
Unigene33966	7.72048	Up	0.000341383	0.00996687	Unigene33966	7.52553	Up	0.00059992	0.0146131	Unigene33966	636	7.83938	Up	0.000240716	0.0221673	K02991|1|4e-63|238|aly:ARALYDRAFT_683065|small subunit ribosomal protein S6e	GO:0015935//small ribosomal subunit;GO:0016020//membrane	GO:0005198//structural molecule activity	GO:0010467//gene expression	gi|301122631|ref|XP_002909042.1|/5.00992e-71/40S ribosomal protein S6 [Phytophthora infestans T30-4]
Unigene3398	-6.49747	Down	1.29795e-06	0.00010238	Unigene3398	-6.34888	Down	4.79131e-06	0.000267688	Unigene3398	671	-4.89059	Down	0.000347793	0.0296067	-	-	-	-	-
Unigene34063	11.3741	Up	2.23718e-10	8.39773e-08	Unigene34063	11.1782	Up	5.10204e-10	1.21874e-07	Unigene34063	317	11.4935	Up	1.41127e-10	6.54399e-08	-	-	-	-	-
Unigene34549	7.28184	Up	9.04139e-08	1.16457e-05	Unigene34549	10.197	Up	3.04232e-08	3.61255e-06	Unigene34549	583	4.48712	Up	1.98805e-05	0.0025999	-	-	-	-	-
Unigene36220	8.5331	Up	1.9987e-05	0.000967776	Unigene36220	8.33772	Up	4.12497e-05	0.00158926	Unigene36220	237	8.65223	Up	1.4326e-05	0.00193372	-	-	-	-	-
Unigene36306	9.00332	Up	3.38925e-06	0.000223759	Unigene36306	8.80778	Up	7.01372e-06	0.000367117	Unigene36306	344	9.12254	Up	2.23811e-06	0.000355697	-	-	-	-	-
Unigene36986	4.68128	Up	1.87866e-05	0.000932563	Unigene36986	10.0351	Up	5.75113e-08	6.14295e-06	Unigene36986	912	7.32794	Up	1.16075e-07	2.44652e-05	-	-	-	-	-
Unigene3704	8.6246	Up	3.43882e-10	1.18461e-07	Unigene3704	11.5396	Up	1.11605e-10	3.35786e-08	Unigene3704	1003	8.83269	Up	2.14988e-10	9.34079e-08	-	-	-	-	-
Unigene38323	8.6583	Up	1.28701e-05	0.000675451	Unigene38323	8.46288	Up	2.52136e-05	0.00106059	Unigene38323	473	8.77746	Up	8.53121e-06	0.00121829	-	-	-	-	-
Unigene38592	9.64143	Up	2.91758e-07	3.00245e-05	Unigene38592	9.44574	Up	6.09843e-07	4.58709e-05	Unigene38592	401	9.76073	Up	1.86549e-07	3.65803e-05	-	-	-	-	-
Unigene38742	7.00453	Up	2.8527e-07	2.97451e-05	Unigene38742	9.9197	Up	9.14385e-08	9.05526e-06	Unigene38742	1230	10.2348	Up	2.6985e-08	6.44599e-06	-	-	-	-	-
Unigene38805	13.1481	Up	1.14894e-13	1.7417e-10	Unigene38805	12.9522	Up	2.70167e-13	3.20024e-10	Unigene38805	1712	8.07288	Up	1.63162e-11	1.00482e-08	K01366|1|1e-94|345|ppp:PHYPADRAFT_143194|cathepsin H [EC:3.4.22.16]	GO:0043231//intracellular membrane-bounded organelle	GO:0005488//binding;GO:0070011	GO:0009725//response to hormone stimulus;GO:0032502//developmental process	gi|168047065|ref|XP_001775992.1|/1.44547e-93/predicted protein [Physcomitrella patens subsp. patens]
Unigene39695	9.15975	Up	1.90992e-06	0.000137684	Unigene39695	5.67069	Up	2.50132e-05	0.00105894	Unigene39695	264	9.279	Up	1.2143e-06	0.000205409	-	-	-	-	-
Unigene39806	4.32096	Up	0.000151933	0.00516233	Unigene39806	3.92658	Up	0.000597259	0.0146131	Unigene39806	323	5.48953	Up	1.7582e-05	0.00234114	-	-	-	-	-
Unigene40604	7.93366	Up	0.000172911	0.00577062	Unigene40604	7.73857	Up	0.000285964	0.00793731	Unigene40604	353	8.05263	Up	0.000126293	0.0128956	K02981|1|4e-24|107|zma:100382980|small subunit ribosomal protein S2e	GO:0043229//intracellular organelle;GO:0030529//ribonucleoprotein complex	-	-	gi|293334545|ref|NP_001169135.1|/5.70476e-23/uncharacterized protein LOC100382980 [Zea mays]
Unigene41120	10.1371	Up	3.89463e-08	5.8589e-06	Unigene41120	9.94138	Up	8.31076e-08	8.39898e-06	Unigene41120	1687	10.2565	Up	2.4943e-08	6.03131e-06	K00924|1|5e-19|94.4|ath:AT5G22850|[EC:2.7.1.-];K08245|3|2e-06|52.4|rcu:RCOM_1303660|phytepsin [EC:3.4.23.40]	-	-	-	gi|302753526|ref|XP_002960187.1|/8.05905e-81/hypothetical protein SELMODRAFT_75184 [Selaginella moellendorffii]
Unigene41387	9.2015	Up	1.63627e-06	0.000122376	Unigene41387	9.00591	Up	3.38925e-06	0.000201788	Unigene41387	200	6.2985	Up	6.72556e-06	0.000989108	-	-	-	-	-
Unigene41528	8.20395	Up	6.13206e-05	0.00239059	Unigene41528	8.00871	Up	0.000126293	0.0040535	Unigene41528	257	8.323	Up	4.69471e-05	0.00533249	-	-	-	-	-
Unigene41605	9.46413	Up	5.71537e-07	5.16664e-05	Unigene41605	9.26848	Up	1.2143e-06	8.38185e-05	Unigene41605	581	9.58341	Up	3.69499e-07	6.74234e-05	-	-	-	-	gi|219116468|ref|XP_002179029.1|/6.82923e-10/predicted protein [Phaeodactylum tricornutum CCAP 1055/1]
Unigene4240	8.54425	Up	4.82666e-10	1.55933e-07	Unigene4240	8.16581	Up	1.10094e-09	2.20266e-07	Unigene4240	404	11.7746	Up	4.27733e-11	2.16137e-08	-	-	-	-	-
Unigene42712	8.5331	Up	1.9987e-05	0.000967776	Unigene42712	8.33772	Up	4.12497e-05	0.00158926	Unigene42712	480	8.65223	Up	1.4326e-05	0.00193372	-	-	-	-	-
Unigene42811	6.02749	Up	1.3025e-05	0.000681765	Unigene42811	8.94284	Up	4.40838e-06	0.000250003	Unigene42811	338	9.25766	Up	1.40708e-06	0.000234994	-	-	-	-	-
Unigene42887	7.47024	Up	0.000732646	0.018093	Unigene42887	7.27548	Up	0.00139115	0.0285027	Unigene42887	274	7.58904	Up	0.00059992	0.0466376	-	-	-	-	-
Unigene43376	8.02949	Up	0.000126293	0.00441286	Unigene43376	7.83435	Up	0.000240716	0.00685025	Unigene43376	407	8.1485	Up	8.10571e-05	0.00868148	-	-	-	-	-
Unigene4544	6.18994	Up	7.21383e-06	0.0004206	Unigene4544	5.81178	Up	1.40809e-05	0.000658096	Unigene4544	329	9.42014	Up	7.43944e-07	0.000129171	-	-	-	-	-
Unigene475	7.60078	Up	0.0004943	0.0133899	Unigene475	7.40591	Up	0.000900684	0.0202739	Unigene475	329	7.71963	Up	0.000341383	0.0293143	-	-	GO:0003824//catalytic activity	-	gi|219128336|ref|XP_002184371.1|/1.03819e-11/predicted protein [Phaeodactylum tricornutum CCAP 1055/1]
Unigene4778	7.47024	Up	0.000732646	0.018093	Unigene4778	7.27548	Up	0.00139115	0.0285027	Unigene4778	613	7.58904	Up	0.00059992	0.0466376	-	-	GO:0003824//catalytic activity	-	gi|397620715|gb|EJK65868.1|/1.03782e-14/hypothetical protein THAOC_13238 [Thalassiosira oceanica]
Unigene4874	11.5671	Up	1.13125e-15	8.58317e-12	Unigene4874	14.4821	Up	3.71654e-16	7.32419e-12	Unigene4874	576	11.7753	Up	7.03855e-16	8.6457e-12	-	-	-	-	-
Unigene5275	2.89492	Up	0.00169472	0.0353416	Unigene5275	3.79397	Up	0.000114699	0.00377358	Unigene5275	454	3.97949	Up	4.56927e-05	0.005205	-	-	-	-	-
Unigene5434	7.47024	Up	0.000732646	0.018093	Unigene5434	7.27548	Up	0.00139115	0.0285027	Unigene5434	383	7.58904	Up	0.00059992	0.0466376	K02866|1|4e-36|147|cme:CMJ109C|large subunit ribosomal protein L10e	GO:0031090//organelle membrane;GO:0043231//intracellular membrane-bounded organelle;GO:0015934//large ribosomal subunit	GO:0005198//structural molecule activity	GO:0010467//gene expression;GO:0009411//response to UV	gi|348690304|gb|EGZ30118.1|/3.67351e-38/hypothetical protein PHYSODRAFT_353730 [Phytophthora sojae]
Unigene6417	10.0305	Up	8.48052e-13	1.04454e-09	Unigene6417	8.72749	Up	8.15829e-12	3.77146e-09	Unigene6417	712	13.2608	Up	7.37263e-14	1.70932e-10	-	-	-	-	-
Unigene7398	6.02749	Up	1.3025e-05	0.000681765	Unigene7398	8.94284	Up	4.40838e-06	0.000250003	Unigene7398	1229	9.25766	Up	1.40708e-06	0.000234994	-	-	-	-	-
Unigene7660	8.82783	Up	7.01372e-06	0.000410147	Unigene7660	8.63235	Up	1.4326e-05	0.000658096	Unigene7660	271	4.06451	Up	0.000254555	0.0232246	-	-	-	-	-
Unigene8335	11.7913	Up	3.82454e-11	1.79612e-08	Unigene8335	8.3019	Up	6.27839e-10	1.4387e-07	Unigene8335	568	11.9107	Up	2.39689e-11	1.38928e-08	-	-	-	-	-
Unigene8683	8.68798	Up	1.15831e-05	0.000617777	Unigene8683	8.49254	Up	2.24245e-05	0.000957572	Unigene8683	516	5.7849	Up	4.70921e-05	0.00533359	-	-	-	-	gi|255549426|ref|XP_002515766.1|/4.00073e-23/Nectarin-1 precursor, putative [Ricinus communis]
Unigene8889	10.5706	Up	6.37369e-09	1.32217e-06	Unigene8889	6.15678	Up	3.89586e-07	3.19657e-05	Unigene8889	561	10.6899	Up	4.16605e-09	1.26308e-06	K05681|1|7e-31|131|cme:CMS467C|ATP-binding cassette, subfamily G (WHITE), member 2;K12843|2|2e-26|116|vvi:100248403|U4/U6 small nuclear ribonucleoprotein PRP3	GO:0044464//cell part	GO:0017111//nucleoside-triphosphatase activity;GO:0000166//nucleotide binding	-	gi|168022899|ref|XP_001763976.1|/2.00354e-56/ATP-binding cassette transporter, subfamily G, member 4, group WBC protein PpABCG4 [Physcomitrella patens subsp. patens]
Unigene9390	11.8515	Up	2.95487e-11	1.45579e-08	Unigene9390	8.36214	Up	4.82666e-10	1.18548e-07	Unigene9390	334	11.9709	Up	1.86275e-11	1.12952e-08	-	-	-	-	-
Unigene9797	11.582	Up	9.33684e-11	3.83336e-08	Unigene9797	11.3861	Up	2.15662e-10	5.86215e-08	Unigene9797	428	8.67915	Up	4.09479e-10	1.57301e-07	-	-	-	-	-
Unigene9988	7.60078	Up	0.0004943	0.0133899	Unigene9988	7.40591	Up	0.000900684	0.0202739	Unigene9988	258	7.71963	Up	0.000341383	0.0293143	-	-	-	-	-
