# Supplementary material for: The identification of differentially expressed genes in male and female gametophytes of simple thalloid liverwort Pellia endiviifolia sp. B using an RNA-seq approach
Source: Planta. 2020 Jul 15;252(2):21. doi: 10.1007/s00425-020-03424-z (PMC7363739; doi:10.1007/s00425-020-03424-z)
Supplement: Supplementary file 6 — Supplementary file6 (XLSX 128 kb) [file 425_2020_3424_MOESM6_ESM.xlsx]

## Sheet: com in 3 vs M_n.g. against Mp
F_iv.veg. vs M_nat.gen. Toptags.edger	Regulation (M_nat.gen. / F_iv.veg.)	logFC.edgeR (PelliaRNA_M_NAT.GEN./PelliaRNA_F_iv.veg.)	M_iv.veg. vs M_nat.gen. Toptags.edger	Regulation (M_nat.gen. / M_iv.veg.)	logFC.edgeR (PelliaRNA_M_NAT.GEN./PelliaRNA_M_iv.veg.)	F_nat.gen. vs M_nat.gen. Toptags.edger	Regulation M_nat.gen. / F_nat.gen.)	logFC.edgeR (PelliaRNA_M_NAT.GEN./PelliaRNA_F_NAT.GEN.)	KEGG Orthology	GO Component	GO Function	GO Process	Blast nr				Blastx NCBI: Marchantia polymorpha (taxid:3197)	Max score	Total score	Query cover	E value	Identity	CDD search
CL744.Contig2	Up	3.46845	CL744.Contig2	Up	4.49725	CL744.Contig2	Up	3.44853	K08913|1|4e-117|419|pop:POPTR_664872|light-harvesting complex II chlorophyll a/b binding protein 2;K08912|3|9e-117|418|ppp:PHYPADRAFT_219547|light-harvesting complex II chlorophyll a/b binding protein 1	GO:0031224//intrinsic to membrane;GO:0009521;GO:0009526//plastid envelope;GO:0009534//chloroplast thylakoid;GO:0009570//chloroplast stroma	GO:0043169//cation binding;GO:0046906//tetrapyrrole binding	GO:0006091//generation of precursor metabolites and energy;GO:0009639//response to red or far red light;GO:0006464//protein modification process	gi|115803|sp|P14278.1|CB24_SOLLC/4.14133e-117/RecName: Full=Chlorophyll a-b binding protein 4, chloroplastic; AltName: Full=LHCII type I CAB-4; Short=LHCP; Flags: Precursor				AXG93_1527s1090//MARPO_0199s0012	471	471	0.55	3e-167	93.70%
																	AXG93_1527s1130//MARPO_0199s0016	467	467	0.55	2e-165	91.34%
Unigene35603	Up	7.98728	Unigene35603	Up	7.81657	Unigene35603	Up	7.92616	K08912|1|5e-17|84.0|cre:CHLREDRAFT_184490|light-harvesting complex II chlorophyll a/b binding protein 1	GO:0009536//plastid	-	GO:0006091//generation of precursor metabolites and energy	gi|145079310|tpg|DAA05909.1|/1.64446e-17/TPA: TPA_inf: chloroplast light-harvesting complex II protein precursor Lhcbm3 [Acetabularia acetabulum]				AXG93_1527s1100//MARPO_0199s0013	60.1	60.1	0.96	2e-12	44.74%	photosystem II light harvesting chlorophyll a/b binding protein
																	AXG93_3698s1160//MARPO_0068s0071	58.9	58.9	0.64	6e-12	60.78%
CL8515.Contig2	Up	8.67901	CL8515.Contig2	Up	3.63934	CL8515.Contig2	Up	5.27849	-	-	-	-	gi|167999971|ref|XP_001752690.1|/2.44796e-09/predicted protein [Physcomitrella patens subsp. patens]				MARPO_0009s0065 2 isoforms, PTQ46948.1 & 9.1	203	203	0.61	1e-65	64.25%	Dirigent-like protein
																	AXG93_412s1390	204	204	0.61	3e-65	64.25%
Unigene13762	Up	3.19453	Unigene13762	Up	3.63934	Unigene13762	Up	4.22293	K13447|1|3e-12|71.2|pop:POPTR_548137|respiratory burst oxidase [EC:1.6.3.- 1.11.1.-]	GO:0016020//membrane	GO:0016491//oxidoreductase activity	GO:0055114//oxidation-reduction process	gi|168014671|ref|XP_001759875.1|/1.36211e-51/ferric reductase like transmembrane component [Physcomitrella patens subsp. patens]				AXG93_4193s1390	384	384	0.99	8e-128	50.53%	ferric chelate reductase 1
																	ferric chelate reductase 2 [Marchantia polymorpha]//MARPO_0049s0007	382	382	0.99	9e-127	50.27%
																	MARPO_0043s0144	380	380	0.99	2e-126	50.66%
																	AXG93_285s1550	380	380	0.99	2e-124	50.80
Unigene23349	Up	3.57454	Unigene23349	Up	6.63715	Unigene23349	Up	6.88698	K13447|1|2e-24|111|ppp:PHYPADRAFT_204103|respiratory burst oxidase [EC:1.6.3.- 1.11.1.-]	GO:0016020//membrane	GO:0016491//oxidoreductase activity	GO:0055114//oxidation-reduction process	gi|168019746|ref|XP_001762405.1|/2.35912e-61/ferric reductase-like transmembrane component [Physcomitrella patens subsp. patens]				MARPO_1583s0001	397	397	0.99	2e-134	59.02%	NADPH oxidase (NOX)
																	MARPO_2108s0001	399	399	0.99	7e-134	59.02%
																	AXG93_1953s1330//MARPO_0193s0014	399	399	1	1e-133	58.58%
CL10438.Contig2	Up	8.14715	CL10438.Contig2	Up	7.97636	CL10438.Contig2	Up	8.086	-	-	-	-	gi|168041530|ref|XP_001773244.1|/5.39859e-14/predicted protein [Physcomitrella patens subsp. patens]				MARPO_0004s0148	150	150	0.3	2e-38	57.14%	U-box domain
																	MARPO_0068s0028, PTQ35805.1, 298aa	142	142	0.29	2e-38	57.33%
																	MARPO_0068s0028, PTQ35804.1 & 6.1, 326aa	142	142	0.29	3e-38	57.33%
CL1745.Contig1	Up	10.4343	CL1745.Contig1	Up	10.263	CL1745.Contig1	Up	6.1068	-	GO:0016020//membrane	-	-	gi|225426188|ref|XP_002279525.1|/1.48096e-92/PREDICTED: uncharacterized protein LOC100246828 [Vitis vinifera]				MARPO_0007s0170	320	320	0.29	3e-105	75.90%	PHA03247, large tegument protein UL36; Provisional
																	MARPO_0078s0034 PTQ34627.1 199aa	191	191	0.29	9e-57	50.00%
																	MARPO_0078s0034 PTQ34626.1 175aa	174	174	0.25	5e-51	53.14%
Unigene22102	Up	9.91798	Unigene22102	Up	9.74674	Unigene22102	Up	4.31425	K00019|1|1e-14|77.0|zma:100382931|3-hydroxybutyrate dehydrogenase [EC:1.1.1.30];K08081|2|1e-12|70.9|pop:POPTR_560806|tropine dehydrogenase [EC:1.1.1.206];K11165|3|3e-12|69.3|vvi:100247868|dehydrogenase/reductase SDR family member 7 [EC:1.1.-.-];K00059|5|4e-12|68.9|vcn:VOLCADRAFT_79385|3-oxoacyl-[acyl-carrier protein] reductase [EC:1.1.1.100]	-	GO:0016491//oxidoreductase activity	-	gi|255617020|ref|XP_002539802.1|/3.7359e-29/3-oxoacyl-[acyl-carrier-protein] reductase, putative [Ricinus communis]				AXG93_3217s1310	69.7	69.7	0.68	3e-14	32.48%	short chain dehydrogenase
																	MARPO_0023s0043	61.6	61.6	0.64	6e-12	31.53%
																	MARPO_0061s0007	56.6	56.6	0.63	8e-10	27.52%
CL744.Contig14	Up	3.42739	CL744.Contig14	Up	4.64966	CL744.Contig14	Up	3.60508	K08913|1|2e-81|300|smo:SELMODRAFT_158381|light-harvesting complex II chlorophyll a/b binding protein 2;K08912|2|3e-81|300|ppp:PHYPADRAFT_219830|light-harvesting complex II chlorophyll a/b binding protein 1	GO:0009521;GO:0009507//chloroplast	GO:0005488//binding	GO:0006091//generation of precursor metabolites and energy	gi|41529314|dbj|BAD08518.1|/5.6978e-81/light-harvesting chlorophyll a/b-binding protein 1 [Physcomitrella patens subsp. patens]				AXG93_1527s1190// MARPO_0199s0020	328	328	0.59	1e-112	84.04%
																	AXG93_1527s1140//MARPO_0199s0017	328	328	0.59	2e-112	84.98%
CL4244.Contig1	Up	9.93998	CL4244.Contig1	Up	9.76874	CL4244.Contig1	Up	5.05273	-	-	-	-	-				-
CL5701.Contig2	Up	7.90017	CL5701.Contig2	Up	7.7295	CL5701.Contig2	Up	7.83907	-	-	-	-	-				-
CL6164.Contig2	Up	7.94438	CL6164.Contig2	Up	7.77369	CL6164.Contig2	Up	7.88327	-	-	-	-	-				-
CL691.Contig1	Up	11.8487	CL691.Contig1	Up	11.6773	CL691.Contig1	Up	11.7874	-	-	-	-	-				-
Unigene10196	Up	11.9659	Unigene10196	Up	6.81937	Unigene10196	Up	6.36216	-	-	-	-	-				AXG93_1860s1030//MARPO_0070s0073	72.4	72.4	0.56	4e-16	62.71%	-
																	AXG93_632s1020//MARPO_0044s0116	71.6	71.6	0.56	8e-16	59.32%
																	MARPO_0098s0054	68.6	68.6	0.76	1e-14	45.78%
																	MARPO_0098s0056	67.0	67.0	0.76	3e-14	44.19%
Unigene11479	Up	4.31255	Unigene11479	Up	6.18101	Unigene11479	Up	3.59738	-	-	-	-	-				-
Unigene11485	Up	3.17716	Unigene11485	Up	4.35478	Unigene11485	Up	4.41314	-	-	-	-	-				-
Unigene13259	Up	10.9117	Unigene13259	Up	10.7403	Unigene13259	Up	10.8503	-	-	-	-	-				-
Unigene14623	Up	8.29105	Unigene14623	Up	8.1202	Unigene14623	Up	4.89059	-	-	-	-	-				-
Unigene16844	Up	8.18449	Unigene16844	Up	8.01368	Unigene16844	Up	8.12334	-	-	-	-	-				-
Unigene17073	Up	3.35746	Unigene17073	Up	8.34185	Unigene17073	Up	8.45159	-	-	-	-	-				-
Unigene1839	Up	4.12075	Unigene1839	Up	4.29046	Unigene1839	Up	8.81324	-	-	-	-	-				-
Unigene22497	Up	8.48312	Unigene22497	Up	8.3122	Unigene22497	Up	8.42193	-	-	-	-	-				-
Unigene23318	Up	4.33349	Unigene23318	Up	3.46027	Unigene23318	Up	3.53248	-	-	-	-	-				-
Unigene24578	Up	8.45283	Unigene24578	Up	8.28192	Unigene24578	Up	4.12544	-	-	-	-	-				-
Unigene27699	Up	5.00343	Unigene27699	Up	10.3013	Unigene27699	Up	6.14504	-	-	-	-	-				-
Unigene36543	Up	7.80747	Unigene36543	Up	7.63685	Unigene36543	Up	7.74638	-	-	-	-	-				-
Unigene3750	Up	3.84266	Unigene3750	Up	5.34865	Unigene3750	Up	6.75971	K13447|1|4e-16|85.5|gmx:100812342|respiratory burst oxidase [EC:1.6.3.- 1.11.1.-]	GO:0016020//membrane	GO:0016491//oxidoreductase activity	-	gi|168029244|ref|XP_001767136.1|/1.74675e-86/ferric reductase-like transmembrane component [Physcomitrella patens subsp. patens]				AXG93_1200s1260//MARPO_0002s0287	466	466	0.86	6e-152	37.00%	ferric-chelate reductase
																	MARPO_0193s0015	457	457	0.86	7e-149	38.04%
																	AXG93_1953s1330//MARPO_0193s0014	454	454	0.86	2e-147	37.66%
																	ferric chelate reductase 2//MARPO_0049s0007	453	453	0.86	4e-147	36.86%
Unigene4019	Up	9.4811	Unigene4019	Up	9.30993	Unigene4019	Up	6.08053	-	-	-	-	-				-
Unigene41576	Up	12.6358	Unigene41576	Up	8.98525	Unigene41576	Up	4.62451	-	-	-	-	-				MARPO_0010s0102	60.8	60.8	0.09	8e-10	48.75%	-
																	AXG93_2091s1130	59.7	59.7	0.09	6e-09	48.75%
Unigene9333	Up	3.40497	Unigene9333	Up	9.36873	Unigene9333	Up	4.65268	-	-	-	-	-				-

## Sheet: F_iv vs M_n.g. against Mp
F_iv.veg. vs M_nat.gen. Toptags.edger	Regulation (M_nat.gen. / F_iv.veg.)	logFC.edgeR (PelliaRNA_M_NAT.GEN./PelliaRNA_F_iv.veg.)	KEGG Orthology	GO Component	GO Function	GO Process	Blastx nr NCBI				Blastx NCBI: Marchantia polymorpha (taxid:3197)	Max score	Total score	Query cover	E value	Identity	CDD search
CL4386.Contig1	Up	2.69887	-	-	-	-	gi|167999995|ref|XP_001752702.1|/5.71503e-25/predicted protein [Physcomitrella patens subsp. patens]				MARPO_0034s0136	199	199	0.33	6e-60	59.77%	Protein of unknown function (DUF679)
											MARPO_0060s0101	163	163	0.33	6e-47	53.63%
											AXG93_1175s1540	157	157	0.33	2e-43	53.14%
											MARPO_0016s0209	144	144	0.3	1e-39	53.12%
CL9101.Contig2	Up	6.99295	K04733|1|3e-41|166|aly:ARALYDRAFT_916421|interleukin-1 receptor-associated kinase 4 [EC:2.7.11.1];K13430|5|3e-36|149|zma:100283091|serine/threonine-protein kinase PBS1 [EC:2.7.11.1]	GO:0031410//cytoplasmic vesicle	GO:0005488//binding;GO:0004672//protein kinase activity	GO:0008152//metabolic process	gi|168003145|ref|XP_001754273.1|/9.30125e-46/predicted protein [Physcomitrella patens subsp. patens]				MARPO_0005s0098	247	247	0.8	5e-82	60.00%	Serine/threonine protein kinase
											MARPO_0005s0099	246	246	0.8	9e-76	60.00%
											AXG93_4145s1170	246	246	0.83	3e-75	59.90%
											MARPO_0005s0100	246	246	0.8	6e-75	59.49%
Unigene15250	Up	2.75796	K07213|1|7e-06|50.4|bdi:100823139|copper chaperone	-	-	-	gi|168058622|ref|XP_001781306.1|/7.18356e-11/predicted protein [Physcomitrella patens subsp. patens]				AXG93_1528s1080	76.3	76.3	0.25	1e-16	37.10%	Heavy-metal-associated (HMA) domain
											MARPO_0180s0018	75.1	75.1	0.21	3e-16	39.81%
											AXG93_1528s1050//MARPO_0180s0014	74.7	74.7	0.21	3e-16	40.78%
Unigene36507	Up	7.22572	K15040|1|1e-11|67.4|sbi:SORBI_09g026790|voltage-dependent anion channel protein 2	GO:0009526//plastid envelope;GO:0031090//organelle membrane	GO:0005488//binding;GO:0005244//voltage-gated ion channel activity	GO:0051707//response to other organism;GO:0043269//regulation of ion transport	gi|302819592|ref|XP_002991466.1|/8.85621e-24/hypothetical protein SELMODRAFT_161680 [Selaginella moellendorffii]				AXG93_1660s1560//MARPO_0045s0018	159	159	0.59	4e-48	54.62%	Porin3_VDAC:cd07306, Voltage-dependent anion channel of the outer mitochondrial membrane
CL4328.Contig3	Up	4.06114	K15889|1|8e-45|176|vvi:100263542|prenylcysteine alpha-carboxyl methylesterase [EC:3.1.1.-]	GO:0044464//cell part	GO:0051723	-	gi|358346599|ref|XP_003637354.1|/1.02757e-43/Bile salt-activated lipase [Medicago truncatula]				MARPO_0174s0010	204	204	0.98	5e-64	75.42%	Aes protein
CL10029.Contig1	Up	7.15223	-	-	-	-	-				-
CL10132.Contig1	Up	7.07479	-	-	GO:0016787//hydrolase activity	-	gi|326526633|dbj|BAK00705.1|/9.72966e-48/predicted protein [Hordeum vulgare subsp. vulgare]				MARPO_0050s0101, PTQ38650.1 1604aa	62.4	62.4	0.43	9e-11	31.16%	Serine protease, subtilisin family
											MARPO_0050s0101, PTQ38649.1 1516aa	62.4	62.4	0.43	9e-11	31.16%
CL10339.Contig1	Up	7.15223	-	-	-	-	-				-
CL10416.Contig1	Up	7.22572	-	-	-	-	-				-
CL10433.Contig1	Up	3.62472	-	-	-	-	-				-
CL10664.Contig1	Up	3.41502	-	-	-	-	-				-
CL10673.Contig1	Up	4.79749	-	-	-	-	-				-
CL10739.Contig1	Up	6.99295	-	-	-	-	gi|219115423|ref|XP_002178507.1|/5.62949e-55/predicted protein [Phaeodactylum tricornutum CCAP 1055/1]				-
CL11033.Contig2	Up	7.15223	-	-	-	-	-				-
CL1105.Contig2	Up	2.81868	K06685|1|4e-06|49.3|ath:AT4G19050|maintenance of ploidy protein MOB1 (MPS1 binder 1)	-	-	GO:0050896//response to stimulus	gi|224284251|gb|ACN39861.1|/1.64304e-19/unknown [Picea sitchensis]				AXG93_3818s1270//MARPO_0001s0394	67.0	155	0.96	5e-13	27.91%	Resistant to P. syringae 6
CL11175.Contig2	Up	3.09676	-	-	-	-	-				AXG93_2742s1010//MARPO_0157s0002	77.8	77.8	0.76	5e-16	30.16%	Leucine-rich repeats (LRRs), ribonuclease inhibitor (RI)-like subfamily
CL11197.Contig2	Up	7.15223	K03231|1|1e-27|119|cme:CMH226C|elongation factor 1-alpha	GO:0044424//intracellular part	GO:0017111//nucleoside-triphosphatase activity;GO:0008135//translation factor activity, nucleic acid binding;GO:0032561//guanyl ribonucleotide binding	GO:0006412//translation;GO:0009207	gi|326492680|dbj|BAJ90196.1|/6.61457e-27/predicted protein [Hordeum vulgare subsp. vulgare]				MARPO_0982s0001	108	108	0.97	5e-32	71.64%	elongation factor 1- alpha
											AXG93_4689s1280	110	110	0.97	4e-30	71.64%
											elongation factor 1 alpha//AXG93_4620s1140//MARPO_0024s0116, PTQ43619.1 & 20.1	109	109	0.97	4e-30	73.13%
											AXG93_1129s1210	108	108	0.97	6e-30	71.64%
											MARPO_0052s0109	108	108	0.97	9e-30	71.64%
CL11222.Contig1	Up	7.22572	K07975|1|3e-14|74.7|ath:AT2G44690|Rho family, other;K04392|2|4e-14|74.3|gmx:100798550|Ras-related C3 botulinum toxin substrate 1	GO:0016020//membrane	GO:0032561//guanyl ribonucleotide binding;GO:0016787//hydrolase activity	-	gi|74095371|emb|CAI84893.1|/2.01367e-15/putative Rac GTPase [Medicago sativa subsp. x varia]				AXG93_392s1220//MARPO_0051s0092	73.6	73.6	0.6	1e-17	62.96%	GTPase SAR1 family domain
CL1223.Contig5	Up	2.95035	K00366|1|4e-96|348|gmx:100775519|ferredoxin-nitrite reductase [EC:1.7.7.1]	-	GO:0051540;GO:0005506//iron ion binding;GO:0016664	GO:0008152//metabolic process	gi|20799112|dbj|BAB92078.1|/1.72845e-98/ferredoxin-nitrite reductase [Physcomitrella patens]				MARPO_0183s0004	427	427	0.99	5e-148	78.97%	ferredoxin--nitrite reductase
CL132.Contig9	Up	7.07479	-	-	-	-	-				MARPO_0095s0062	45.1	45.1	0.68	6e-07	31.37%	NB-ARC domain
											AXG93_4242s1210//MARPO_0112s0037	44.3	44.3	0.64	1e-06	39.58%
CL1549.Contig1	Up	4.16575	K13420|1|3e-74|279|aly:ARALYDRAFT_356368|LRR receptor-like serine/threonine-protein kinase FLS2 [EC:2.7.11.1]	GO:0016020//membrane	-	-	gi|157101270|dbj|BAF79966.1|/1.93076e-80/receptor-like kinase [Closterium ehrenbergii]				MARPO_0051s0115	472	587	0.69	4e-150	41.28%	Serine/threonine protein kinase [Signal transduction mechanisms
CL1549.Contig2	Up	3.47231	K13420|1|2e-73|276|aly:ARALYDRAFT_356368|LRR receptor-like serine/threonine-protein kinase FLS2 [EC:2.7.11.1]	GO:0016020//membrane	-	-	gi|157101270|dbj|BAF79966.1|/1.87622e-80/receptor-like kinase [Closterium ehrenbergii]				MARPO_0051s0115	507	507	0.71	8e-164	40.60%	Serine/threonine protein kinase [Signal transduction mechanisms
CL1575.Contig1	Up	6.99295	-	-	-	-	-				-
CL1612.Contig2	Up	5.26992	-	-	-	-	-				-
CL2412.Contig2	Up	6.99295	K08994|1|8e-07|50.1|ota:Ot16g02730|putative membrane protein	-	-	-	gi|326532142|dbj|BAK01447.1|/2.17327e-14/predicted protein [Hordeum vulgare subsp. vulgare]				-
CL2660.Contig6	Up	7.15223	K00507|1|5e-58|222|cme:CMM045C|stearoyl-CoA desaturase (delta-9 desaturase) [EC:1.14.19.1]	-	-	-	gi|3219280|dbj|BAA28834.1|/5.54309e-57/delta-9 fatty acid desaturase [Cyanidioschyzon merolae]				AXG93_1550s1060//MARPO_0037s0130	103	103	0.82	5e-25	31.71%	the membrane fatty acid desaturase (Membrane_FADS)-like CD
CL2963.Contig1	Up	7.15223	-	-	-	-	-				-
CL3132.Contig1	Up	7.07479	K01535|1|5e-50|196|osa:4338405|H+-transporting ATPase [EC:3.6.3.6]	GO:0044464//cell part	GO:0016787//hydrolase activity	-	gi|115463173|ref|NP_001055186.1|/5.48982e-49/Os05g0319800 [Oryza sativa Japonica Group]				MARPO_0158s0038	212	212	1	1e-62	43.58%	Magnesium-transporting ATPase (P-type)
											AXG93_601s1070	212	212	1	2e-62	43.58%
											AXG93_4324s1000	196	196	1	2e-59	41.00%
											MARPO_0004s0165	201	201	1	2e-58	42.91%
											MARPO_0031s0155	196	196	1	7e-57	41.00%
CL3750.Contig3	Up	3.03469	-	-	-	-	-				-
CL3771.Contig1	Up	7.07479	-	-	-	-	-				-
CL3849.Contig1	Up	6.99295	K05280|1|5e-17|85.5|aly:ARALYDRAFT_487632|flavonoid 3'-monooxygenase [EC:1.14.13.21];K00517|3|6e-16|82.0|ath:AT3G53280|[EC:1.14.-.-]	-	GO:0005488//binding;GO:0016491//oxidoreductase activity	GO:0071241//cellular response to inorganic substance	gi|297806829|ref|XP_002871298.1|/5.3968e-16/hypothetical protein ARALYDRAFT_487632 [Arabidopsis lyrata subsp. lyrata]				AXG93_4332s1080//MARPO_0109s0053	87.4	87.4	0.89	4e-20	32.04%	Cytochrome P450
											MARPO_0751s0001	82.8	82.8	0.95	1e-19	29.02%
											MARPO_0214s0008	85.5	85.5	0.83	2e-19	33.53%
CL3875.Contig1	Up	6.99295	-	GO:0044464//cell part	-	-	gi|297828417|ref|XP_002882091.1|/4.13591e-95/hypothetical protein ARALYDRAFT_904159 [Arabidopsis lyrata subsp. lyrata]				MARPO_0004s0057	354	354	0.85	1e-121	58.50%	Phospholipid methyltransferase
											AXG93_4101s1120	353	353	0.85	3e-121	58.50%
CL42.Contig2	Up	7.07479	K05863|1|3e-44|174|zma:100284305|solute carrier family 25 (mitochondrial adenine nucleotide translocator), member 4/5/6/31	GO:0019866//organelle inner membrane;GO:0043231//intracellular membrane-bounded organelle;GO:0031224//intrinsic to membrane	-	GO:0006810//transport	gi|116787640|gb|ABK24587.1|/3.49369e-44/unknown [Picea sitchensis]				AXG93_1217s1620//MARPO_0071s0069	177	177	0.77	2e-55	86.32%	Mitochondrial carrier protein
											MARPO_0117s0031, PTQ30972.1 & 3.1, 388aa	174	174	0.77	2e-54	84.21%
											MARPO_0117s0032, PTQ30974.1 & 5.1 & 6.1, 388aa	174	174	0.77	3e-54	84.21%
											putative mitochondrial ADP/ATP translocase	174	174	0.77	3e-54	84.21%
CL4218.Contig2	Up	2.77022	-	-	-	-	gi|302757613|ref|XP_002962230.1|/1.28093e-86/hypothetical protein SELMODRAFT_65529 [Selaginella moellendorffii]				AXG93_4831s1000//MARPO_0022s0067	420	420	0.44	4e-139	53.15%	Eukaryotic cytochrome b(561)
											AXG93_3932s1150//MARPO_0082s0084	363	363	0.41	3e-117	48.16%
CL4307.Contig1	Up	4.28787	-	-	-	-	gi|224284175|gb|ACN39824.1|/8.70571e-66/unknown [Picea sitchensis]				MARPO_0008s0210	287	287	0.26	3e-88	48.79%	Domain of unknown function (DUF569);
											AXG93_2210s1170	288	288	0.26	8e-87	48.79%
CL444.Contig3	Up	7.15223	-	-	-	-	-				-
CL4488.Contig1	Up	4.79749	-	-	-	-	-				-
CL4675.Contig3	Up	3.83368	-	-	-	-	gi|225464908|ref|XP_002273453.1|/3.31379e-45/PREDICTED: germin-like protein 9-3 [Vitis vinifera]				AXG93_4202s1090	236	236	0.48	8e-77	64.25%	Cupin - plant seed storage proteins
											MARPO_0352s0001	236	236	0.47	1e-76	64.92%
											MARPO_0028s0004	236	236	0.47	1e-76	64.92%
											MARPO_0085s0058	236	236	0.47	1e-76	64.40%
											MARPO_0352s0003	236	236	0.47	1e-76	64.92%
CL4720.Contig1	Up	2.97477	-	GO:0044464//cell part	-	-	gi|168056531|ref|XP_001780273.1|/5.52195e-83/predicted protein [Physcomitrella patens subsp. patens]				MARPO_0035s0126	342	342	0.67	9e-106	33.28%	he Major Facilitator Superfamily (MFS) - memmbrane secondary transporters
											MARPO_0006s0134	335	335	0.68	3e-103	33.83%
											AXG93_2515s1180	334	334	0.68	6e-103	33.68%
CL4926.Contig1	Up	6.99295	K03124|1|1e-40|164|rcu:RCOM_1578680|transcription initiation factor TFIIB	GO:0043231//intracellular membrane-bounded organelle	GO:0005488//binding	GO:0034645//cellular macromolecule biosynthetic process;GO:0010467//gene expression;GO:0044238//primary metabolic process	gi|255544920|ref|XP_002513521.1|/1.4776e-39/transcription initiation factor iib, putative [Ricinus communis]				AXG93_2782s1150// MARPO_0118s0029	155	155	0.65	1e-45	44.77%	Transcription initiation factor TFIIIB
											MARPO_0052s0001	123	123	0.65	4e-33	38.24%
CL5019.Contig1	Up	3.31808	-	-	-	-	-				-
CL5154.Contig1	Up	3.21152	K00327|1|0.0|752|smo:SELMODRAFT_157822|NADPH-ferrihemoprotein reductase [EC:1.6.2.4]	-	GO:0016491//oxidoreductase activity;GO:0005488//binding	-	gi|7320911|emb|CAA89837.3|/0/NADPH-cytochrome P450 reductase [Pseudotsuga menziesii]				MARPO_0159s0022	791	791	0.59	0.0	58.31%	Ferredoxin reductase (FNR), an FAD and NAD(P) binding protein
											AXG93_3786s1130	789	789	0.59	0.0	58.31%
CL5421.Contig1	Up	3.70492	-	-	-	-	-				-
CL5644.Contig1	Up	7.80747	K05759|1|2e-11|65.1|mtr:MTR_8g102310|profilin	-	-	-	gi|357520815|ref|XP_003630696.1|/3.32687e-10/Profilin [Medicago truncatula]				MARPO_0047s0045	51.2	51.2	0.99	1e-09	37.36%	Profilin - binds actin monomers
											MARPO_0013s0121	43.1	43.1	0.91	2e-06	33.33%
CL5667.Contig1	Up	2.87792	K00924|1|9e-36|150|aly:ARALYDRAFT_489442|[EC:2.7.1.-];K08286|3|6e-35|148|aly:ARALYDRAFT_491919|protein-serine/threonine kinase [EC:2.7.11.-]	-	GO:0016740//transferase activity	-	gi|157101236|dbj|BAF79949.1|/3.32807e-83/receptor-like kinase [Marchantia polymorpha]				AXG93_93s1140	329	329	0.63	6e-100	36.62%	Serine/threonine protein kinase with egume lectin domain
											MARPO_0034s0124	329	329	0.63	2e-99	36.62%
											MARPO_0034s0139//receptor-like kinase	325	325	0.57	6e-98	38.21%
CL5887.Contig2	Up	7.60201	-	-	-	-	-				-
CL6106.Contig1	Up	7.07479	K02868|1|2e-42|168|zma:100285338|large subunit ribosomal protein L11e	GO:0015934//large ribosomal subunit;GO:0009536//plastid;GO:0031981//nuclear lumen	GO:0005198//structural molecule activity	GO:0010467//gene expression	gi|224000193|ref|XP_002289769.1|/1.23079e-41/RL11A, ribosomal protein 11A 60S large ribosomal subunit [Thalassiosira pseudonana CCMP1335]				MARPO_0207s0012	162	162	0.99	2e-52	71.43%	ribosomal L5P family
											MARPO_0038s0097	162	162	0.99	3e-52	71.43%
											AXG93_4805s1020	162	162	0.99	1e-51	71.43%
											AXG93_131s1130	162	162	0.99	1e-47	71.43%
CL6310.Contig2	Up	5.78776	-	-	-	-	-				-
CL6474.Contig1	Up	7.22572	K02930|1|2e-30|129|ppp:PHYPADRAFT_180220|large subunit ribosomal protein L4e	-	-	-	gi|325183777|emb|CCA18236.1|/4.44268e-31/hypothetical protein LOC100194262 [Albugo laibachii Nc14]				AXG93_2779s1090//MARPO_0116s0033, PTQ31045.1 & 6.1 & 7.1 404aa	133	133	0.82	3e-38	53.04%	60S ribosomal protein L4
CL6550.Contig2	Up	7.54572	K12486|1|2e-63|242|vvi:100262374|stromal membrane-associated protein	GO:0043231//intracellular membrane-bounded organelle;GO:0044444//cytoplasmic part	-	GO:0032312//regulation of ARF GTPase activity	gi|359493891|ref|XP_003634688.1|/1.69589e-63/PREDICTED: probable ADP-ribosylation factor GTPase-activating protein AGD5-like isoform 2 [Vitis vinifera]				AXG93_1793s1020//MARPO_0041s0037	324	381	0.55	4e-101	53.43%	Putative GTPase activating protein for Arf
CL679.Contig1	Up	8.02894	K14684|1|3e-26|119|cre:CHLREDRAFT_187064|solute carrier family 25 (mitochondrial phosphate transporter), member 23/24/25/41;K15108|3|8e-26|117|cme:CMS091C|solute carrier family 25 (mitochondrial thiamine pyrophosphate transporter), member 19	GO:0009536//plastid	GO:0015932//nucleobase, nucleoside, nucleotide and nucleic acid transmembrane transporter activity	GO:0015931//nucleobase, nucleoside, nucleotide and nucleic acid transport	gi|168058093|ref|XP_001781045.1|/1.02248e-76/predicted protein [Physcomitrella patens subsp. patens]				AXG93_4875s1380//MARPO_0003s0270	448	448	0.52	5e-151	58.00%	Mitochondrial carrier protein
CL7014.Contig1	Up	7.22572	K02132|1|3e-58|221|zma:100273100|F-type H+-transporting ATPase subunit alpha [EC:3.6.3.14]	GO:0043231//intracellular membrane-bounded organelle;GO:0033178//proton-transporting two-sector ATPase complex, catalytic domain	GO:0015078//hydrogen ion transmembrane transporter activity;GO:0019829//cation-transporting ATPase activity;GO:0032559	GO:0015986//ATP synthesis coupled proton transport;GO:0015988//energy coupled proton transport, against electrochemical gradient	gi|226510502|ref|NP_001141021.1|/3.59867e-57/uncharacterized protein LOC100273100 [Zea mays]				ATP synthase F1 subunit alpha	201	201	0.99	1e-63	81.15%	ATP synthase alpha/beta chain
											MARPO_4078s0001	181	181	0.99	2e-57	73.77%
CL7222.Contig1	Up	2.85417	K14496|1|2e-57|221|ppp:PHYPADRAFT_209242|abscisic acid receptor PYR/PYL family	-	GO:0004871//signal transducer activity;GO:0005488//binding	GO:0009755//hormone-mediated signaling pathway	gi|168019160|ref|XP_001762113.1|/2.40492e-56/predicted protein [Physcomitrella patens subsp. patens]				MARPO_0030s0080	266	266	0.31	5e-86	68.68%	Pyrabactin resistance 1 (PYR1), PYR1-like (PYL), regulatory component of abscisic acid receptors (RCARs), and related proteins
											AXG93_4697s1270	240	240	0.28	4e-75	68.32%
CL7445.Contig1	Up	7.07479	-	-	-	-	-				-
CL7672.Contig1	Up	2.76693	K03320|1|0.0|704|ppp:PHYPADRAFT_112487|ammonium transporter, Amt family	GO:0031224//intrinsic to membrane	GO:0015101//organic cation transmembrane transporter activity	GO:0015696//ammonium transport	gi|167999618|ref|XP_001752514.1|/0/predicted protein [Physcomitrella patens subsp. patens]				MARPO_0174s0008	676	676	0.42	0.0	76.34%	Ammonia channel protein AmtB
											AXG93_1508s1060//MARPO_0192s0010	674	674	0.44	0.0	72.84%
											ammonium transporter//MARPO_0028s0091	662	662	0.45	0.0	71.31%
CL7861.Contig1	Up	3.91356	K03006|1|2e-10|66.6|bdi:100841250|DNA-directed RNA polymerase II subunit RPB1 [EC:2.7.7.6]	-	-	-	gi|224007689|ref|XP_002292804.1|/1.09244e-13/predicted protein [Thalassiosira pseudonana CCMP1335]				MARPO_0172s0014	273	409	0.28	4e-80	46.31%	Zinc finger, ZZ type. Zinc finger present in HERC2 and related proteins. Segment polarity protein dishevelled (Dsh)
											AXG93_2654s1070	263	388	0.28	3e-79	46.31%
CL7861.Contig2	Up	6.99295	K03006|1|2e-10|66.6|bdi:100841250|DNA-directed RNA polymerase II subunit RPB1 [EC:2.7.7.6]	-	-	-	gi|224007689|ref|XP_002292804.1|/1.05107e-13/predicted protein [Thalassiosira pseudonana CCMP1335]				MARPO_0172s0014	273	409	0.29	2e-80	46.31%	Zinc finger, ZZ type. Zinc finger present in HERC2 and related proteins. Segment polarity protein dishevelled (Dsh)
											AXG93_2654s1070	263	388	0.29	2e-79	46.31%
CL8028.Contig2	Up	4.48684	-	-	-	-	-				-
CL8062.Contig1	Up	3.47582	-	-	-	-	-				-
CL8165.Contig1	Up	4.48684	-	-	-	-	gi|168012472|ref|XP_001758926.1|/8.52676e-11/predicted protein [Physcomitrella patens subsp. patens]				MARPO_0095s0062	117	159	0.78	2e-31	52.34%	Tetratricopeptide (TPR) repeat
											AXG93_3943s1350	101	101	0.72	1e-25	55.00%
CL8211.Contig2	Up	7.29565	-	-	-	-	-				-
CL8264.Contig1	Up	7.4261	-	-	-	-	-				-
CL8383.Contig1	Up	2.78388	K13415|1|3e-43|175|rcu:RCOM_0478150|protein brassinosteroid insensitive 1 [EC:2.7.10.1 2.7.11.1]	-	-	-	gi|148906572|gb|ABR16438.1|/1.67017e-61/unknown [Picea sitchensis]				MARPO_0067s0032	256	501	0.68	2e-74	40.00%	leucine-rich repeat receptor-like protein kinase
											AXG93_3633s1040	224	293	0.64	6e-64	40.64%
											MARPO_0324s0002	224	293	0.64	4e-63	40.64%
CL8577.Contig1	Up	3.30101	K10760|1|1e-16|84.0|vvi:100247527|adenylate isopentenyltransferase (cytokinin synthase)	-	-	-	gi|117165994|dbj|BAF36296.1|/4.69106e-53/hypothetical protein [Ipomoea trifida]				AXG93_1028s1060	174	174	0.99	6e-55	52.98%	Ty1/Copia family of RNase HI in long-term repeat retroelements
CL8681.Contig1	Up	2.76589	K05857|1|2e-175|614|ppp:PHYPADRAFT_228841|phosphatidylinositol phospholipase C, delta [EC:3.1.4.11]	-	GO:0008081//phosphoric diester hydrolase activity	-	gi|168028609|ref|XP_001766820.1|/2.75578e-174/PLC6 phospholipase C protein [Physcomitrella patens subsp. patens]				AXG93_815s1270	879	879	0.54	0.0	72.58%	Phosphatidylinositol-specific phospholipase C, X domain
											MARPO_0077s0005	879	879	0.54	0.0	72.58%
CL8752.Contig2	Up	4.43646	K00100|1|3e-22|104|olu:OSTLU_36252|[EC:1.1.1.-];K00218|2|2e-16|85.9|ath:AT1G03630|protochlorophyllide reductase [EC:1.3.1.33]	-	GO:0003824//catalytic activity	GO:0000904//cell morphogenesis involved in differentiation	gi|294460256|gb|ADE75710.1|/3.206e-75/unknown [Picea sitchensis]				AXG93_230s1050//MARPO_0030s0048	268	268	0.61	1e-86	52.01%	NAD(P)-dependent dehydrogenase
											AXG93_1433s1300//MARPO_0091s0023	269	269	0.65	3e-86	50.30%
CL8932.Contig1	Up	3.05883	-	-	-	-	-				-
CL8977.Contig1	Up	6.99295	-	-	-	-	-				-
CL9157.Contig3	Up	7.90017	-	GO:0044444//cytoplasmic part;GO:0015630//microtubule cytoskeleton	GO:0003779//actin binding;GO:0015631//tubulin binding	GO:0009555//pollen development;GO:0007010//cytoskeleton organization	gi|296088480|emb|CBI37471.3|/3.34978e-159/unnamed protein product [Vitis vinifera]				AXG93_138s1060	630	630	0.42	0.0	81.15%	Formin Homology 2 Domain
											MARPO_0138s0020, PTQ29583.1 1119aa	629	629	0.42	0.0	81.15%
											MARPO_0138s0020, PTQ29584.1 1331aa	628	628	0.42	0.0	81.15%
CL99.Contig1	Up	3.83368	-	-	-	-	-				-
Unigene10076	Up	9.97237	-	-	-	-	-				-
Unigene1010	Up	4.37509	-	-	-	-	-				-
Unigene10190	Up	7.15223	-	-	-	-	-				-
Unigene10487	Up	7.15223	-	-	-	-	gi|168061776|ref|XP_001782862.1|/4.32754e-60/predicted protein [Physcomitrella patens subsp. patens]				AXG93_3483s1120//MARPO_0123s0011	328	328	0.84	1e-112	66.27%	-
Unigene11443	Up	3.08159	-	-	-	-	-				-
Unigene11573	Up	7.22572	-	-	-	-	gi|397647574|gb|EJK77762.1|/3.89135e-11/hypothetical protein THAOC_00386 [Thalassiosira oceanica]				-
Unigene11681	Up	2.96646	-	-	-	-	-				-
Unigene1218	Up	7.4261	K15271|1|1e-27|119|rcu:RCOM_1095670|ATP-dependent DNA helicase HFM1/MER3 [EC:3.6.4.12];K03798|5|2e-25|112|rcu:RCOM_0340700|cell division protease FtsH [EC:3.4.24.-]	-	-	-	gi|168056582|ref|XP_001780298.1|/1.39574e-37/predicted protein [Physcomitrella patens subsp. patens]				AXG93_885s1080//MARPO_0064s0021	144	432	1	7e-42	50.00%	pentatricopeptide (PPR) repeat-containing protein
Unigene12394	Up	6.99295	K02716|1|2e-38|155|cme:CMI290C|photosystem II oxygen-evolving enhancer protein 1	GO:0009523//photosystem II	GO:0046872//metal ion binding	GO:0042548//regulation of photosynthesis, light reaction	gi|219119085|ref|XP_002180309.1|/1.30702e-67/oxygen-evolving enhancer protein 1 precursor [Phaeodactylum tricornutum CCAP 1055/1]				AXG93_4295s1910//MARPO_0056s0040	120	120	0.92	8e-34	50.76%	Manganese-stabilizing protein / photosystem II polypeptide
Unigene1243	Up	7.07479	K07874|1|7e-41|163|zma:100382625|Ras-related protein Rab-1A	GO:0016020//membrane	GO:0032561//guanyl ribonucleotide binding	GO:0006810//transport;GO:0035556//intracellular signal transduction	gi|303272717|ref|XP_003055720.1|/1.3902e-40/predicted protein [Micromonas pusilla CCMP1545]				MARPO_0072s0030	162	162	0.73	4e-52	92.59%	Rab subfamily of small GTPases
											MARPO_0007s0067	162	162	0.73	6e-52	92.59%
											AXG93_1860s1430	163	163	0.74	2e-51	91.46%
											AXG93_1154s1290	162	162	0.73	2e-51	92.59%
Unigene12518	Up	7.29565	-	-	-	-	-				-
Unigene12520	Up	3.81662	K13420|1|2e-06|48.9|ath:AT5G46330|LRR receptor-like serine/threonine-protein kinase FLS2 [EC:2.7.11.1];K13415|2|5e-06|47.4|sbi:SORBI_03g012040|protein brassinosteroid insensitive 1 [EC:2.7.10.1 2.7.11.1]	-	-	-	gi|359488637|ref|XP_003633794.1|/1.77775e-08/PREDICTED: probable leucine-rich repeat receptor-like protein kinase At1g35710-like [Vitis vinifera]				AXG93_4079s1100//MARPO_0137s0016	52.0	241	0.99	4e-09	47.06%	leucine-rich repeat receptor-like protein kinase
											MARPO_0009s0035	50.8	202	0.98	1e-08	50.00%
Unigene12539	Up	7.07479	K02932|1|4e-41|164|rcu:RCOM_1211400|large subunit ribosomal protein L5e	-	-	-	gi|255567154|ref|XP_002524558.1|/4.0243e-40/ribosomal protein L5, putative [Ricinus communis]				MARPO_0054s0045	154	154	0.99	4e-47	69.06%	60S ribosomal protein L5
											AXG93_406s1560	154	154	0.99	6e-47	69.06%
											MARPO_0314s0004	135	135	0.99	1e-39	67.38%
											AXG93_3990s1000	135	135	0.99	1e-39	67.38%
Unigene12598	Up	4.53553	-	-	-	-	-				-
Unigene13788	Up	2.8183	-	GO:0043231//intracellular membrane-bounded organelle;GO:0016020//membrane	GO:0005249//voltage-gated potassium channel activity;GO:0046873//metal ion transmembrane transporter activity;GO:0000166//nucleotide binding	GO:0048588//developmental cell growth;GO:0006970//response to osmotic stress;GO:0030001//metal ion transport;GO:0000904//cell morphogenesis involved in differentiation	gi|310913172|emb|CBW30481.1|/3.55307e-30/inward rectifying shaker-like K+ channel [Vitis vinifera]				AXG93_3218s1300//MARPO_0010s0181	162	162	0.47	9e-45	58.11%	Voltage-dependent potassium channel
Unigene13927	Up	7.07479	K08770|1|3e-30|127|vcn:VOLCADRAFT_75856|ubiquitin C	GO:0043231//intracellular membrane-bounded organelle	-	-	gi|27734387|gb|AAM51222.1|/1.27602e-30/polyubiquitin [Euglypha rotunda]				MARPO_0034s0121	129	501	0.98	2e-38	90.14%	Ubiquitin family
											AXG93_93s1160	129	605	0.98	5e-38	90.14%
											MARPO_0080s0026	129	761	0.98	2e-37	90.14%
											AXG93_1520s1200	129	707	0.98	3e-37	90.14%
											MARPO_0080s0025	129	890	0.98	5e-37	90.14%
Unigene14007	Up	3.25932	-	-	-	-	-				-
Unigene14008	Up	7.22572	K05863|1|5e-31|130|pop:POPTR_830977|solute carrier family 25 (mitochondrial adenine nucleotide translocator), member 4/5/6/31	GO:0019866//organelle inner membrane;GO:0031224//intrinsic to membrane	-	GO:0006810//transport	gi|224072811|ref|XP_002303893.1|/6.42667e-30/predicted protein [Populus trichocarpa]				AXG93_1217s1620//MARPO_0071s0069	131	131	0.84	2e-38	82.89%	Mitochondrial carrier protein
											AXG93_492s1170	131	131	0.84	2e-38	81.58%
											MARPO_0117s0031, PTQ30972.1 & 3.1, 388aa	130	130	0.84	4e-38	81.58%
Unigene14121	Up	3.23855	-	-	-	-	-				-
Unigene14253	Up	3.22285	-	-	-	-	gi|357476265|ref|XP_003608418.1|/4.87278e-09/hypothetical protein MTR_4g093880 [Medicago truncatula]				-
Unigene1434	Up	3.95189	-	-	-	-	-				-
Unigene14357	Up	2.70982	-	-	-	-	-				-
Unigene14657	Up	4.3466	-	-	-	-	-				-
Unigene14807	Up	6.99295	-	-	-	-	-				-
Unigene14890	Up	3.08715	-	-	-	-	-				-
Unigene15165	Up	7.65618	-	-	-	-	-				-
Unigene15722	Up	3.25513	-	-	-	-	gi|225464908|ref|XP_002273453.1|/2.09898e-40/PREDICTED: germin-like protein 9-3 [Vitis vinifera]				AXG93_2931s1030	219	219	0.44	1e-69	63.87%	Cupin - plant seed storage proteins
											MARPO_0352s0003	219	219	0.44	1e-69	63.87%
											MARPO_0352s0001	219	219	0.44	1e-69	63.87%
											MARPO_0028s0004	219	219	0.44	2e-69	63.87%
Unigene1573	Up	6.99295	K02870|1|2e-35|144|cme:CMS284C|large subunit ribosomal protein L12e	GO:0030529//ribonucleoprotein complex	GO:0003723//RNA binding;GO:0005198//structural molecule activity	GO:0010467//gene expression	gi|302843918|ref|XP_002953500.1|/9.67547e-34/component of cytosolic 80S ribosome and 60S large subunit [Volvox carteri f. nagariensis]				MARPO_0007s0191	135	135	0.99	5e-42	81.82%	Ribosomal protein L11
											AXG93_3960s1470	138	138	0.99	1e-39	81.82%
Unigene17128	Up	3.50267	-	-	-	-	-				-
Unigene1735	Up	2.93282	-	-	-	-	-				-
Unigene17466	Up	4.27378	-	-	-	-	-				-
Unigene1754	Up	6.99295	K02942|1|2e-11|65.1|ota:Ot16g01860|large subunit ribosomal protein LP1	GO:0005840//ribosome;GO:0043231//intracellular membrane-bounded organelle;GO:0016020//membrane	-	GO:0006412//translation	gi|255089200|ref|XP_002506522.1|/6.54355e-11/predicted protein [Micromonas sp. RCC299]				MARPO_0007s0277	55.8	55.8	0.68	1e-11	52.54%	Ribosomal protein P1
											AXG93_1275s1220//MARPO_0135s0041, PTQ29759.1 & 60.1	50.4	50.4	0.68	2e-09	49.15%
Unigene17588	Up	7.65618	-	-	-	-	-				-
Unigene17786	Up	7.07479	K01251|1|1e-15|79.3|vvi:100265604|adenosylhomocysteinase [EC:3.3.1.1]	GO:0044424//intracellular part	GO:0016802	GO:0044237//cellular metabolic process	gi|348674145|gb|EGZ13964.1|/6.90315e-16/hypothetical protein PHYSODRAFT_347096 [Phytophthora sojae]				MARPO_0069s0006	82.4	82.4	0.8	3e-20	70.37%	S-adenosylhomocysteine hydrolase
											AXG93_4360s1170	81.3	81.3	0.8	8e-20	70.37%
Unigene18073	Up	7.65618	-	-	-	-	-				-
Unigene18127	Up	7.29565	-	-	-	-	-				-
Unigene18544	Up	7.94438	-	-	-	-	-				-
Unigene18583	Up	7.36235	-	-	-	-	-				-
Unigene1875	Up	5.7948	-	-	-	-	-				-
Unigene18834	Up	7.48715	K01179|1|2e-09|58.9|osa:4347660|endoglucanase [EC:3.2.1.4]	-	GO:0016798//hydrolase activity, acting on glycosyl bonds	GO:0009827//plant-type cell wall modification	gi|297828165|ref|XP_002881965.1|/1.71252e-14/glycosyl hydrolase family 9 protein [Arabidopsis lyrata subsp. lyrata]				MARPO_0077s0066	83.6	83.6	0.95	2e-20	52.70%	Glycosyl hydrolase family 9
											AXG93_163s1420	83.2	83.2	0.95	2e-20	52.70%
Unigene19240	Up	7.29565	-	-	-	-	-				-
Unigene19297	Up	7.15223	-	-	-	-	-				-
Unigene1954	Up	7.85456	-	-	-	-	-				-
Unigene19948	Up	3.63656	-	-	-	-	-				-
Unigene20030	Up	2.72406	-	-	-	-	-				-
Unigene20057	Up	2.76615	-	-	-	-	gi|168043644|ref|XP_001774294.1|/1.15712e-18/predicted protein [Physcomitrella patens subsp. patens]				MARPO_0510s0001	91.3	91.3	0.31	2e-23	87.50%	-
											AXG93_2619s1050	91.3	91.3	0.31	8e-23	87.50
Unigene20384	Up	3.11788	-	-	-	-	-				-
Unigene20484	Up	2.70135	-	-	-	-	-				MARPO_0082s0048	78.2	78.2	0.2	1e-17	52.63%	-
Unigene2073	Up	3.70492	-	-	-	-	-				-
Unigene20763	Up	2.78315	-	-	-	-	gi|297843718|ref|XP_002889740.1|/2.11046e-08/hypothetical protein ARALYDRAFT_888168 [Arabidopsis lyrata subsp. lyrata]				AXG93_2189s1340//MARPO_0085s0019	108	266	0.99	3e-26	35.34%	Karyopherin (importin) alpha
											MARPO_0095s0062	101	373	0.98	1e-23	28.90%
											MARPO_0004s0148	99.4	289	0.99	5e-23	30.46%
											MARPO_0004s0151	99.0	153	0.98	6e-23	30.54%
Unigene20831	Up	4.48375	-	-	-	-	-				-
Unigene20954	Up	7.15223	K02980|1|3e-19|91.3|smo:SELMODRAFT_152664|small subunit ribosomal protein S29e	GO:0015935//small ribosomal subunit	GO:0043169//cation binding;GO:0005198//structural molecule activity	GO:0010467//gene expression	gi|54039491|sp|Q7XYB0.1|RS29_GRIJA/1.11093e-18/RecName: Full=40S ribosomal protein S29				MARPO_0071s0098//MARPO_0012s0181	80.1	80.1	0.57	1e-21	62.50%	Ribosomal protein S14
Unigene21001	Up	7.15223	-	-	-	-	-				-
Unigene2121	Up	7.15223	-	-	-	-	-				-
Unigene21310	Up	7.22572	K02865|1|1e-24|108|vvi:100263858|large subunit ribosomal protein L10Ae	GO:0030529//ribonucleoprotein complex	-	GO:0010467//gene expression	gi|384251854|gb|EIE25331.1|/1.96957e-23/60S ribosomal protein L10a [Coccomyxa subellipsoidea C-169]				MARPO_0006s0241//MARPO_0006s0264	106	106	0.85	5e-30	57.32%	Ribosomal protein L1
											AXG93_1440s1070	107	107	0.88	1e-29	56.47%
											AXG93_1440s1290	102	102	0.83	4e-28	56.25%
Unigene21730	Up	6.17884	-	-	-	-	-				-
Unigene21749	Up	7.48715	-	-	-	-	gi|157101246|dbj|BAF79954.1|/8.45347e-06/receptor-like kinase [Marchantia polymorpha]				AXG93_219s1000	77.4	77.4	0.8	5e-18	45.74%	-
											MARPO_0005s0099	77.0	77.0	0.8	1e-17	46.81%
											MARPO_0005s0100	73.9	73.9	0.8	2e-16	42.55%
											AXG93_2839s1000	73.9	73.9	0.8	2e-16	42.55%
Unigene21889	Up	7.22572	-	-	-	-	-				-
Unigene21990	Up	4.38424	-	-	-	-	-				-
Unigene22072	Up	7.07479	-	-	GO:0005488//binding	GO:0008152//metabolic process	gi|224067206|ref|XP_002302408.1|/3.97323e-16/predicted protein [Populus trichocarpa]				MARPO_0091s0046, PTQ33188.1 1747aa	78.6	129	0.98	3e-18	48.00%	TPL-binding domain in jasmonate signalling
											MARPO_0091s0046, PTQ33190.1 1574aa	78.6	129	0.98	3e-18	48.00%
											MARPO_0091s0046, PTQ33187.1 1667aa	78.6	129	0.98	3e-18	48.00%
											MARPO_0091s0046, PTQ33189.1 1494aa	78.6	128	0.98	3e-18	48.00%
Unigene22320	Up	7.07479	-	-	-	-	-				-
Unigene22532	Up	3.57117	-	-	-	-	-				-
Unigene22569	Up	7.29565	K01610|1|2e-13|72.0|cre:CHLREDRAFT_196612|phosphoenolpyruvate carboxykinase (ATP) [EC:4.1.1.49]	-	GO:0016829//lyase activity	-	gi|326497227|dbj|BAK02198.1|/7.08347e-21/predicted protein [Hordeum vulgare subsp. vulgare]				MARPO_0049s0126	72.4	72.4	0.99	1e-16	48.53%	phosphoenolpyruvate carboxykinase
											AXG93_2351s1120	71.6	71.6	0.99	2e-16	48.53%
											AXG93_3791s1110	65.1	65.1	0.97	4e-14	44.78%
											MARPO_0012s0074	65.1	65.1	0.97	4e-14	44.78%
Unigene22838	Up	3.35987	-	-	-	GO:0006787	gi|168041023|ref|XP_001772992.1|/1.80255e-12/predicted protein [Physcomitrella patens subsp. patens]				AXG93_2145s1360//MARPO_0036s0072	126	126	0.97	1e-35	46.34%	-
											AXG93_3546s1190//MARPO_0001s0049	97.8	97.8	0.88	5e-25	44.85%
Unigene22854	Up	7.15223	K08912|1|5e-56|213|ppp:PHYPADRAFT_219830|light-harvesting complex II chlorophyll a/b binding protein 1;K08913|2|9e-56|213|vvi:100254533|light-harvesting complex II chlorophyll a/b binding protein 2	GO:0009536//plastid	-	GO:0006091//generation of precursor metabolites and energy	gi|384252962|gb|EIE26437.1|/1.45618e-58/chlorophyll a/b-binding protein [Coccomyxa subellipsoidea C-169]				AXG93_1527s1130//MARPO_0199s0016	206	206	0.99	4e-68	78.79%	Chlorophyll A-B binding protein
											MARPO_0371s0001	206	206	0.99	4e-68	77.27%
											AXG93_1527s1100//MARPO_0199s0013//MARPO_0199s0014	206	206	0.99	5e-68	78.03%
Unigene22873	Up	6.99295	-	-	-	-	-				-
Unigene22936	Up	3.12516	-	-	-	-	-				-
Unigene23101	Up	2.92631	-	-	-	-	-				-
Unigene24408	Up	3.22582	-	-	-	-	-				-
Unigene24616	Up	7.15223	K03231|1|4e-17|84.3|mtr:MTR_4g019170|elongation factor 1-alpha	GO:0044424//intracellular part	GO:0017111//nucleoside-triphosphatase activity;GO:0008135//translation factor activity, nucleic acid binding;GO:0032561//guanyl ribonucleotide binding	GO:0006412//translation;GO:0009207	gi|326520936|dbj|BAJ92831.1|/4.73669e-17/predicted protein [Hordeum vulgare subsp. vulgare]				MARPO_0982s0001	84.0	84.0	0.67	3e-22	80.85%	Domain III of Elongation factor (EF) Tu (EF-TU) and related proteins
											AXG93_3242s1050//MARPO_0022s0170	85.5	85.5	0.67	2e-21	82.98%
											MARPO_0038s0023	84.3	84.3	0.67	6e-21	78.72%
											AXG93_1129s1210	84.3	84.3	0.67	7e-21	78.72%
Unigene24772	Up	7.07479	-	-	-	-	-				-
Unigene2484	Up	7.22572	K02925|1|4e-51|197|gmx:100819132|large subunit ribosomal protein L3e	GO:0030529//ribonucleoprotein complex	-	-	gi|313586459|gb|ADR71240.1|/3.35275e-50/60S ribosomal protein L3B [Hevea brasiliensis]				AXG93_461s1200//MARPO_0001s0237	192	192	0.99	5e-61	65.79%	Ribosomal protein L3
Unigene25078	Up	7.36235	-	-	-	-	-				-
Unigene25692	Up	7.07479	-	-	-	-	-				-
Unigene26241	Up	7.15223	K03231|1|7e-27|116|cme:CMH226C|elongation factor 1-alpha	GO:0044424//intracellular part	GO:0017111//nucleoside-triphosphatase activity;GO:0008135//translation factor activity, nucleic acid binding;GO:0032561//guanyl ribonucleotide binding	GO:0006412//translation;GO:0009207	gi|122890322|emb|CAJ73763.1|/4.11759e-29/translation elongation factor 1 [Guillardia theta]				MARPO_0982s0001	99.8	99.8	0.99	2e-28	62.86%	translation elongation factor EF-1 alpha
											AXG93_4689s1280	102	102	0.99	3e-27	62.86%
											AXG93_1129s1210	100	100	0.99	7e-27	62.86%
											MARPO_0145s0015	100	100	0.99	9e-27	62.86%
Unigene26322	Up	7.15223	-	-	-	-	-				-
Unigene26764	Up	6.99295	-	-	-	-	-				-
Unigene27132	Up	4.48684	-	-	-	-	-				-
Unigene27388	Up	7.07479	-	-	-	-	-				-
Unigene27770	Up	6.99295	-	-	-	-	-				-
Unigene2781	Up	2.93651	-	-	-	-	-				-
Unigene28063	Up	7.22572	K03283|1|5e-44|173|rcu:RCOM_1442270|heat shock 70kDa protein 1/8	-	GO:0016628//oxidoreductase activity, acting on the CH-CH group of donors, NAD or NADP as acceptor;GO:0032559	GO:0008152//metabolic process;GO:0050896//response to stimulus	gi|193875680|gb|ACF24476.1|/4.82871e-46/70 kDa heat shock protein [Goniomonas truncata]				AXG93_3506s1130//MARPO_0011s0125	170	170	0.99	5e-51	78.30%	NAD-specific glutamate dehydrogenase
											MARPO_0015s0120	167	167	0.99	3e-50	78.30%
											AXG93_3384s1240	168	168	0.99	4e-50	78.30%
											AXG93_4324s1140// MARPO_0031s0144	162	162	0.99	5e-48	73.58%
Unigene28142	Up	6.99295	K07374|1|6e-61|229|ota:Ot08g03630|tubulin alpha	GO:0032991//macromolecular complex;GO:0015630//microtubule cytoskeleton	GO:0017111//nucleoside-triphosphatase activity;GO:0032561//guanyl ribonucleotide binding	GO:0043623//cellular protein complex assembly;GO:0009207;GO:0007017//microtubule-based process	gi|307110807|gb|EFN59042.1|/4.48401e-60/alpha-tubulin [Chlorella variabilis]				MARPO_0120s0003, PTQ30719.1 451aa	243	243	0.99	2e-80	98.28%	tubulin alpha chain
											MARPO_0120s0003, PTQ30718.1 451aa//alpha-tubulin 5	240	240	0.99	3e-79	96.55%
											MARPO_0037s0019, PTQ40832.1 419aa	236	236	0.99	2e-78	94.83%
											MARPO_0037s0019, PTQ40833.1 419aa	236	236	0.99	2e-78	94.83%
											AXG93_3911s1160//MARPO_0061s0068, PTQ36812.1 & 3.1 451aa	237	237	0.99	4e-78	95.69%
											MARPO_0037s0019, PTQ40831.1 459aa	236	236	0.99	9e-78	94.83%
Unigene28153	Up	7.15223	-	-	-	-	-				-
Unigene28375	Up	7.22572	-	-	-	-	-				-
Unigene29078	Up	7.07479	K00128|1|1e-19|92.8|gmx:100782019|aldehyde dehydrogenase (NAD+) [EC:1.2.1.3]	-	GO:0016491//oxidoreductase activity	GO:0008152//metabolic process	gi|388504470|gb|AFK40301.1|/6.56868e-19/unknown [Medicago truncatula]				AXG93_1615s1580	72.8	72.8	0.98	8e-17	43.84%	Acyl-CoA reductase or other NAD-dependent aldehyde dehydrogenase
											MARPO_0039s0054	72.4	72.4	0.98	1e-16	43.84%
											MARPO_0030s0103	70.9	70.9	0.98	3e-16	45.07%
											AXG93_3825s1230	70.9	70.9	0.98	4e-16	45.07%
Unigene29559	Up	7.15223	-	-	-	-	-				AXG93_1104s1120// MARPO_0054s0005	40.0	40.0	0.92	5e-05	31.25%	retinol dehydrogenase (retinol-DH)
Unigene29617	Up	6.99295	K15223|1|9e-12|66.6|smo:SELMODRAFT_176439|upstream activation factor subunit UAF30	-	-	-	gi|300175265|emb|CBK20576.2|/2.66473e-12/unnamed protein product [Blastocystis hominis]				AXG93_3241s1070// MARPO_0001s0263	59.3	105	0.91	4e-12	39.39%	SWIB/MDM2 domain
											AXG93_3017s1190//MARPO_0013s0162	55.1	55.1	0.88	2e-11	43.08%
Unigene30	Up	6.99295	-	-	-	-	gi|326521326|dbj|BAJ96866.1|/4.3012e-10/predicted protein [Hordeum vulgare subsp. vulgare]				-
Unigene30655	Up	2.92435	-	-	-	-	-				-
Unigene3086	Up	2.69528	K08237|1|1e-47|189|ath:AT4G01070|hydroquinone glucosyltransferase [EC:2.4.1.218]	-	-	-	gi|168051274|ref|XP_001778080.1|/3.14215e-59/predicted protein [Physcomitrella patens subsp. patens]				AXG93_2415s1130//MARPO_0069s0040	430	430	0.64	9e-144	46.38%	UDP-glycosyltransferases and similar proteins
											MARPO_0008s0244	405	405	0.64	2e-134	43.36%
Unigene30913	Up	3.29944	-	-	-	-	-				-
Unigene30967	Up	7.15223	K03798|1|5e-27|118|rcu:RCOM_0340700|cell division protease FtsH [EC:3.4.24.-];K15271|4|8e-25|110|rcu:RCOM_1095670|ATP-dependent DNA helicase HFM1/MER3 [EC:3.6.4.12]	-	-	-	gi|328774753|gb|AEB39776.1|/1.6665e-39/pentatricopeptide repeat protein 78 [Funaria hygrometrica]				AXG93_885s1080//MARPO_0064s0021	158	400	0.99	1e-46	45.45%	pentatricopeptide (PPR) repeat-containing protein
Unigene31082	Up	3.08778	K13065|1|6e-55|214|vvi:100265530|shikimate O-hydroxycinnamoyltransferase [EC:2.3.1.133]	-	-	-	gi|168019788|ref|XP_001762426.1|/7.89075e-68/predicted protein [Physcomitrella patens subsp. patens]				MARPO_0001s0569	575	575	0.54	0.0	57.61%	Transferase family
											AXG93_938s1010	575	575	0.54	0.0	57.61%
											AXG93_2912s1190	571	571	0.53	0.0	57.88%
											MARPO_0010s0138	570	570	0.53	0.0	57.88%
Unigene3139	Up	2.88537	-	-	-	-	-				-
Unigene3280	Up	2.8381	K07213|1|2e-11|68.9|sbi:SORBI_08g022260|copper chaperone	GO:0043231//intracellular membrane-bounded organelle;GO:0016020//membrane	GO:0046914//transition metal ion binding;GO:0016279//protein-lysine N-methyltransferase activity;GO:0035091//phosphatidylinositol binding;GO:0043565//sequence-specific DNA binding	GO:0034968//histone lysine methylation;GO:0000041//transition metal ion transport;GO:0009908//flower development;GO:0006351//transcription, DNA-dependent	gi|116778482|gb|ABK20883.1|/4.01962e-11/unknown [Picea sitchensis]				MARPO_0058s0015	77.4	77.4	0.11	2e-17	61.54%	-
											AXG93_509s1120	75.9	75.9	0.11	3e-16	60.00%
Unigene32934	Up	7.22572	-	-	-	-	-				-
Unigene32974	Up	4.48684	-	-	-	-	-				-
Unigene33392	Up	3.43077	-	-	-	-	-				-
Unigene33426	Up	5.05878	-	-	-	-	-				-
Unigene33614	Up	3.14137	-	-	-	-	-				-
Unigene34034	Up	7.15223	-	-	-	-	-				-
Unigene34058	Up	3.52368	-	-	-	-	-				-
Unigene34487	Up	2.70083	-	-	-	-	-				-
Unigene34516	Up	3.31538	-	-	-	-	-				-
Unigene34947	Up	2.7306	-	-	-	-	-				-
Unigene35162	Up	2.86536	-	-	-	-	gi|168037564|ref|XP_001771273.1|/1.2112e-146/predicted protein [Physcomitrella patens subsp. patens]				MARPO_0005s0158	678	678	0.76	0.0	74.42%	Gamma-glutamyl-gamma-aminobutyrate hydrolase PuuD (putrescine degradation
											AXG93_1923s1420	657	657	0.76	0.0	68.88%
Unigene35286	Up	3.08475	-	-	-	-	gi|302765244|ref|XP_002966043.1|/7.35998e-28/hypothetical protein SELMODRAFT_439439 [Selaginella moellendorffii]				MARPO_0158s0033, PTQ28655.1 191aa	152	152	0.28	3e-43	52.00%	-
											MARPO_0158s0033, PTQ28656.1 159aa	150	150	0.27	4e-43	52.74%
											AXG93_2381s1260//MARPO_0028s0088	139	139	0.3	3e-38	45.12%
											AXG93_684s1080//MARPO_0130s0043	138	138	0.29	6e-38	44.38%
Unigene35798	Up	8.2564	-	-	-	-	-				-
Unigene36153	Up	3.63656	-	-	-	-	-				-
Unigene36377	Up	4.53553	-	-	-	-	-				-
Unigene36408	Up	7.07479	-	-	-	-	-				-
Unigene36431	Up	7.07479	-	-	-	-	-				-
Unigene36443	Up	3.75906	-	-	-	-	-				-
Unigene36539	Up	6.99295	K02960|1|4e-41|164|ppp:PHYPADRAFT_149093|small subunit ribosomal protein S16e	GO:0030529//ribonucleoprotein complex	GO:0005198//structural molecule activity	GO:0010467//gene expression	gi|168057880|ref|XP_001780940.1|/5.1175e-40/predicted protein [Physcomitrella patens subsp. patens]				MARPO_0036s0018	166	166	0.99	2e-54	73.73%	Ribosomal protein S9/S16
											AXG93_1904s1010	165	165	0.85	3e-53	73.27%
											MARPO_0179s0010	163	163	0.99	5e-53	70.34%
Unigene36640	Up	3.83368	-	-	-	-	-				-
Unigene36762	Up	6.99295	-	-	-	-	gi|300122171|emb|CBK22745.2|/1.30397e-06/unnamed protein product [Blastocystis hominis]				-
Unigene36937	Up	2.7734	-	-	-	-	-				-
Unigene3708	Up	7.07479	K10355|1|2e-42|168|osa:4351585|actin, other eukaryote;K05692|4|3e-42|167|bdi:100834364|actin beta/gamma 1	GO:0043232	GO:0032559	-	gi|326529211|dbj|BAK00999.1|/3.78845e-43/predicted protein [Hordeum vulgare subsp. vulgare]				AXG93_763s1210//MARPO_0016s0137//actin 1	167	167	0.99	2e-52	87.21%	actin
											MARPO_0134s0041//Mp_zg00230	165	165	0.99	1e-51	86.05%
											MARPO_0016s0139	165	165	0.99	1e-51	86.05%
											AXG93_4905s1380	166	166	0.99	2e-51	86.05%
Unigene37368	Up	7.15223	K12619|1|1e-13|77.8|vvi:100260845|5'-3' exoribonuclease 2 [EC:3.1.13.-];K13217|2|2e-13|77.4|vvi:100243465|pre-mRNA-processing factor 39;K13148|3|1e-11|70.9|vvi:100261060|integrator complex subunit 11 [EC:3.1.27.-]	-	-	-	gi|298715287|emb|CBJ27936.1|/1.7031e-36/Chromodomain-helicase-DNA-binding protein 8 [Ectocarpus siliculosus]				AXG93_93s1400	89.0	89.0	0.18	2e-18	31.03%	RT_nLTR: Non-LTR (long terminal repeat) retrotransposon and non-LTR retrovirus reverse transcriptase (RT
											AXG93_2145s1530	89.7	89.7	0.32	1e-17	25.92%
Unigene374	Up	6.99295	K07901|1|9e-26|113|aly:ARALYDRAFT_485747|Ras-related protein Rab-8A	GO:0016020//membrane	GO:0032561//guanyl ribonucleotide binding	GO:0035556//intracellular signal transduction;GO:0006810//transport	gi|15231847|ref|NP_190929.1|/1.04935e-24/RAB GTPase-8 [Arabidopsis thaliana]				AXG93_2997s1090// MARPO_0116s0012	109	109	0.6	9e-31	63.41%	Rab subfamily of small GTPases
											MARPO_0057s0033	87.8	87.8	0.59	3e-22	53.75%
											AXG93_517s1070	87.8	87.8	0.59	9e-22	53.75%
Unigene38024	Up	3.53497	-	-	-	-	-				-
Unigene38213	Up	2.68891	-	-	-	-	-				-
Unigene39190	Up	2.80977	-	-	-	-	-				-
Unigene39204	Up	4.71797	-	-	-	-	-				-
Unigene39462	Up	3.13278	-	-	-	-	-				-
Unigene3967	Up	7.4261	-	-	-	-	-				-
Unigene39936	Up	7.15223	-	-	-	-	-				-
Unigene39993	Up	6.99295	K12462|1|2e-32|135|zma:100501505|Rho GDP-dissociation inhibitor	GO:0043231//intracellular membrane-bounded organelle	GO:0005488//binding	GO:0009826//unidimensional cell growth;GO:0009913//epidermal cell differentiation	gi|308044233|ref|NP_001183137.1|/1.81119e-31/uncharacterized protein LOC100501505 [Zea mays]				MARPO_0021s0134	110	110	0.82	4e-30	40.31%	RHO protein GDP dissociation inhibitor
											MARPO_0029s0034	100	100	0.78	6e-27	38.21%
											AXG93_1913s1370	99.0	99.0	0.78	3e-25	38.21%
Unigene40025	Up	4.1627	K13420|1|5e-16|80.5|vvi:100253808|LRR receptor-like serine/threonine-protein kinase FLS2 [EC:2.7.11.1]	-	-	-	gi|356561578|ref|XP_003549058.1|/3.34087e-18/PREDICTED: LRR receptor-like serine/threonine-protein kinase GSO1-like [Glycine max]				AXG93_1864s1120//MARPO_0065s0012	69.7	1106	0.98	2e-15	49.41%	leucine-rich repeat receptor-like protein kinase
											AXG93_2865s1060//MARPO_0122s0002	67.8	215	0.98	1e-14	44.83%
											MARPO_0082s0076	67.4	125	0.98	1e-14	42.35%
Unigene40179	Up	5.99472	-	-	-	-	-				-
Unigene4028	Up	7.07479	-	-	-	-	-				-
Unigene40286	Up	2.95028	-	-	-	-	-				MARPO_0073s0090	91.3	91.3	0.75	4e-21	29.07%	-
											AXG93_2175s1430	91.3	91.3	0.75	4e-21	29.07%
Unigene4029	Up	7.15223	K02942|1|1e-14|76.3|ath:AT5G24510|large subunit ribosomal protein LP1	GO:0005840//ribosome	GO:0005198//structural molecule activity	GO:0006412//translation	gi|15238555|ref|NP_197839.1|/1.41005e-13/large subunit ribosomal protein LP1 [Arabidopsis thaliana]				MARPO_0007s0277	69.3	69.3	0.62	1e-16	53.33%	Ribosomal protein P1
											AXG93_1275s1220//MARPO_0135s0041, PTQ29759.1 & 60.1 110aa	67.8	67.8	0.62	4e-16	55.00%
Unigene40861	Up	3.70863	-	-	-	-	-				-
Unigene40980	Up	3.04863	-	-	-	-	-				-
Unigene4139	Up	4.18745	-	-	-	-	-				-
Unigene4146	Up	6.99295	K13525|1|3e-54|207|ppp:PHYPADRAFT_144596|transitional endoplasmic reticulum ATPase	-	GO:0032559;GO:0016462//pyrophosphatase activity	-	gi|168049525|ref|XP_001777213.1|/4.05056e-53/predicted protein [Physcomitrella patens subsp. patens]				AXG93_1913s1150	207	283	0.99	3e-64	80.34%	AAA family ATPase, CDC48 subfamily
											MARPO_0029s0002	207	284	0.99	4e-64	80.34%
											AXG93_1200s1510//MARPO_0002s0308	206	282	0.99	1e-63	79.49%
											AXG93_313s1110//MARPO_0096s0020, PTQ32664.1 808aa//	206	282	0.99	1e-63	79.49%
											//MARPO_0096s0020, PTQ32665.1 808aa	206	282	0.99	1e-63	79.49%
Unigene41539	Up	3.29912	-	-	-	-	-				-
Unigene41552	Up	2.68901	K03549|1|8e-39|159|smo:SELMODRAFT_79928|KUP system potassium uptake protein	-	-	-	gi|302759599|ref|XP_002963222.1|/8.12017e-38/hypothetical protein SELMODRAFT_79928 [Selaginella moellendorffii]				AXG93_3426s1080	152	152	0.64	5e-41	38.89%	potassium ion transporter family protein
											MARPO_0014s0103	151	151	0.64	7e-41	38.89%
Unigene41562	Up	2.89008	-	-	-	-	-				-
Unigene41602	Up	2.73926	K13065|1|2e-52|205|vvi:100265530|shikimate O-hydroxycinnamoyltransferase [EC:2.3.1.133]	-	-	-	gi|167997087|ref|XP_001751250.1|/1.48336e-64/predicted protein [Physcomitrella patens subsp. patens]				MARPO_0010s0138	509	509	0.67	8e-177	61.37%	Transferase family
											MARPO_0010s0137	505	505	0.67	4e-175	59.81%
											AXG93_2912s1210	505	505	0.67	6e-175	59.81%
											AXG93_2912s1190	509	509	0.67	1e-174	61.37%
											MARPO_0107s0011//MARPO_0107s0013	505	505	0.67	3e-174	62.59%
Unigene41632	Up	7.22572	-	-	-	-	-				-
Unigene42433	Up	3.3351	-	-	-	-	-				-
Unigene42655	Up	2.81994	-	-	-	-	-				-
Unigene42749	Up	4.60806	-	-	-	-	-				-
Unigene42877	Up	3.42193	-	-	-	-	gi|224141867|ref|XP_002324282.1|/1.45322e-14/predicted protein [Populus trichocarpa]				MARPO_0013s0104	46.6	46.6	0.13	2e-05	31.76%	Domain of unknown function (DUF4228)
											AXG93_2139s1170	46.2	46.2	0.13	3e-05	31.76%
											AXG93_1976s1070	45.4	45.4	0.12	5e-05	29.76%
											MARPO_0024s0004	44.7	44.7	0.12	6e-05	29.76%
Unigene42967	Up	7.15223	-	-	-	-	-				-
Unigene4396	Up	7.07479	-	-	-	-	-				-
Unigene4574	Up	3.43077	-	-	-	-	-				-
Unigene4869	Up	8.06943	-	-	-	-	-				-
Unigene4873	Up		K13448|1|7e-17|83.6|pop:POPTR_657221|calcium-binding protein CML;K02183|2|1e-16|82.4|ath:AT2G41110|calmodulin	GO:0031090//organelle membrane	GO:0005488//binding	GO:0009856//pollination	gi|219129760|ref|XP_002185049.1|/2.36953e-16/calmoduline [Phaeodactylum tricornutum CCAP 1055/1]				MARPO_0029s0154//MARPO_0029s0154	79.7	79.7	0.94	3e-20	37.50%	Ca2+-binding protein, EF-hand superfamily
		7.36235									AXG93_4452s1050	77.8	77.8	0.94	6e-19	37.50%
Unigene5052	Up	7.07479	-	-	-	-	-				-
Unigene5061	Up	8.4219	-	-	-	-	-				MARPO_0093s0075	47.8	78.6	0.53	6e-08	56.82%	-
											AXG93_2396s1470	47.4	82.0	0.4	1e-07	60.61%
Unigene5262	Up	7.75878	-	-	-	-	-				-
Unigene5331	Up	7.15223	K11253|1|1e-35|145|ota:Ot11g02340|histone H3	GO:0000785//chromatin;GO:0043231//intracellular membrane-bounded organelle	GO:0003676//nucleic acid binding	GO:0034728//nucleosome organization	gi|319904000|gb|ADV77202.1|/6.52629e-35/histone H3 [Halimeda cuneata]				AXG93_1440s1230	146	146	0.79	3e-46	97.37%	histone H3
											MARPO_0123s0001	144	144	0.77	4e-46	98.65%
											Histone H3	143	143	0.77	1e-45	95.95%
Unigene5506	Up	7.15223	-	-	-	-	-				-
Unigene5594	Up	5.14996	-	-	-	-	-				-
Unigene6223	Up	7.07479	K02983|1|2e-14|75.1|mtr:MTR_4g100900|small subunit ribosomal protein S30e	GO:0043231//intracellular membrane-bounded organelle;GO:0015935//small ribosomal subunit	-	-	gi|297743124|emb|CBI35991.3|/3.16229e-13/unnamed protein product [Vitis vinifera]				MARPO_0063s0011	65.9	65.9	0.65	7e-16	77.42%	Ribosomal protein S30
											MARPO_0069s0078	65.1	65.1	0.65	1e-15	75.81%
Unigene6233	Up	3.13278	-	-	-	-	-				-
Unigene6467	Up	7.65618	-	-	-	-	-				-
Unigene6496	Up	7.85456	-	-	-	-	-				-
Unigene6540	Up	7.07479	-	-	-	-	-				-
Unigene6545	Up	8.02894	-	-	-	-	-				-
Unigene6630	Up	3.49727	-	-	-	-	-				-
Unigene6925	Up	7.22572	-	-	-	-	gi|255541804|ref|XP_002511966.1|/6.93576e-08/structural constituent of cell wall, putative [Ricinus communis]				-
Unigene8281	Up	2.79446	-	-	-	-	-				-
Unigene8305	Up	2.72712	K13065|1|8e-57|221|aly:ARALYDRAFT_892660|shikimate O-hydroxycinnamoyltransferase [EC:2.3.1.133]	-	-	-	gi|167997087|ref|XP_001751250.1|/1.08583e-66/predicted protein [Physcomitrella patens subsp. patens]				AXG93_2139s1290	740	740	0.42	0.0	76.65%	Transferase family
											MARPO_0107s0011//	739	739	0.42	0.0	76.65%
											MARPO_0107s0013	739	739	0.42	0.0	76.65%
Unigene8541	Up	7.07479	-	-	-	-	gi|357120354|ref|XP_003561892.1|/1.83703e-08/PREDICTED: UPF0420 protein C16orf58-like [Brachypodium distachyon]				AXG93_3546s1010	56.6	56.6	0.26	2e-09	48.15%	Vitamin B6 photo-protection and homoeostasis ;In plants, this domain plays a role in auxin-transport, plant growth and development
											MARPO_0001s0066, PTQ50004.1 337aa	56.6	56.6	0.26	2e-09	48.15%
											MARPO_0001s0066, PTQ50005.1 4487aa	56.2	56.2	0.26	2e-09	48.15%
Unigene8733	Up	2.97183	-	-	-	-	-				-
Unigene9015	Up	3.44296	K08472|1|4e-07|51.2|aly:ARALYDRAFT_482315|mlo protein	-	-	-	gi|168000332|ref|XP_001752870.1|/7.91482e-12/predicted protein [Physcomitrella patens subsp. patens]				AXG93_606s1190	67.0	67.0	0.97	3e-14	45.45%	Mlo family ;A family of plant integral membrane proteins
											MARPO_0175s0016	66.6	66.6	0.97	3e-14	45.45%
Unigene9030	Up	5.08602	-	-	-	-	-				-
Unigene9092	Up	7.07479	-	-	-	-	-				-
Unigene920	Up	7.15223	K08738|1|3e-27|117|cme:CMJ212C|cytochrome c	GO:0044425//membrane part;GO:0044429//mitochondrial part	GO:0005506//iron ion binding	GO:0051234//establishment of localization;GO:0006730//one-carbon metabolic process;GO:0006091//generation of precursor metabolites and energy	gi|117958|sp|P29380.1|CYC1_ARATH/9.96281e-39/RecName: Full=Cytochrome c				MARPO_0082s0002	110	110	0.71	1e-32	63.29%	cytochrome c
											AXG93_2886s1030//MARPO_0139s0022, PTQ29551.1 112aa	108	108	0.69	4e-32	65.79%
											AXG93_2145s1980	110	110	0.71	4e-32	63.29%
											MARPO_0139s0022, PTQ29552.1 111aa	108	108	0.7	5e-32	64.10%
Unigene9342	Up	7.36235	-	-	-	-	-				-
Unigene9353	Up	2.80502	-	-	-	-	-				-
Unigene9543	Up	3.29196	-	-	-	-	-				-
Unigene9759	Up	3.11664	-	-	-	-	-				-
Unigene9901	Up	3.08554	-	-	-	-	-				-

## Sheet: M_iv vs M_n.g. against Mp
M_iv.veg. vs M_nat.gen. Toptags.edger	Regulation (M_nat.gen. / M_iv.veg.)	logFC.edgeR (PelliaRNA_M_NAT.GEN./PelliaRNA_M_iv.veg.)	KEGG Orthology	GO Component	GO Function	GO Process	Blastx nr NCBI				Blastx NCBI: Marchantia polymorpha (taxid:3197)	Max score	Total score	Query cover	E value	Identity	CDD search
CL1090.Contig3	Up	4.06864	-	-	-	-	-				-
CL11045.Contig1	Up	3.71224	-	-	-	-	gi|168012472|ref|XP_001758926.1|/6.51451e-11/predicted protein [Physcomitrella patens subsp. patens]				AXG93_3776s1060//MARPO_0203s0010	139	139	0.57	2e-36	42.86%	Tetratricopeptide repeat
											AXG93_402s1280	121	121	0.58	1e-32	40.69%
											MARPO_0044s0046, PTQ39576.1 966aa	126	126	0.58	3e-32	44.02%
											MARPO_0044s0046, PTQ39575.1 1184aa	126	126	0.58	3e-32	44.02%
CL1188.Contig1	Up	3.0793	K13417|1|5e-54|212|aly:ARALYDRAFT_899604|somatic embryogenesis receptor kinase 4 [EC:2.7.10.1 2.7.11.1];K13416|3|3e-53|209|ath:AT4G33430|brassinosteroid insensitive 1-associated receptor kinase 1 [EC:2.7.10.1 2.7.11.1]	GO:0044464//cell part	GO:0016740//transferase activity	-	gi|157101246|dbj|BAF79954.1|/2.71249e-132/receptor-like kinase [Marchantia polymorpha]				MARPO_0005s0099	510	510	0.61	1e-160	34.91%	Serine/threonine protein kinase [Signal transduction mechanisms
											AXG93_4145s1170	493	493	0.61	5e-153	34.98%
CL1236.Contig2	Up	2.7357	K13457|1|2e-09|63.9|zma:606485|disease resistance protein RPM1	-	-	-	gi|242068123|ref|XP_002449338.1|/5.45971e-10/hypothetical protein SORBIDRAFT_05g008280 [Sorghum bicolor]				MARPO_0073s0090	373	423	0.79	2e-112	31.22%	NB-ARC domain: novel signalling motif shared by plant resistance gene
CL132.Contig2	Up	3.00455	-	-	-	-	-				MARPO_0095s0062	62.0	62.0	0.97	2e-12	29.80%	-
											MARPO_0106s0013, PTQ31811.1 2042aa	55.1	55.1	0.82	7e-10	39.39%
											AXG93_3943s1350	55.1	55.1	0.82	8e-10	39.39%
											MARPO_0106s0013, PTQ31812.1 2131aa	55.1	55.1	0.82	8e-10	39.39%
CL132.Contig6	Up	3.69301	-	-	-	-	gi|148906151|gb|ABR16233.1|/6.94214e-08/unknown [Picea sitchensis]				MARPO_0095s0062	275	275	0.76	2e-77	27.50%	-
											AXG93_4242s1210//MARPO_0112s0037	194	194	0.66	9e-51	26.82%
											AXG93_1480s1100//MARPO_0093s0005	189	189	0.64	3e-49	27.89%
											MARPO_0106s0013, PTQ31811.1 2042aa	186	186	0.57	8e-48	27.78%
											AXG93_3943s1350	186	186	0.57	8e-48	27.78%
											MARPO_0106s0013, PTQ31812.1 2131aa	186	186	0.57	8e-48	27.78%
CL132.Contig8	Up	3.1492	-	-	-	-	-				AXG93_1480s1100//MARPO_0093s0005	43.1	43.1	0.82	4e-06	34.72%	-
CL1553.Contig2	Up	7.25572	-	-	-	-	-				-
CL190.Contig2	Up	2.91882	-	-	-	-	gi|224284251|gb|ACN39861.1|/4.07506e-20/unknown [Picea sitchensis]				-
CL2007.Contig2	Up	4.17146	-	-	-	-	-				-
CL3487.Contig3	Up	3.34473	-	-	-	-	-				-
CL4091.Contig1	Up	2.98261	-	-	-	-	-				-
CL4487.Contig1	Up	4.08593	-	-	-	-	gi|388891701|gb|AFK80719.1|/3.36231e-29/HNL class nucleotide-binding site protein, partial [Marchantia polymorpha]				MARPO_0041s0095	219	219	0.44	2e-66	42.59%	-
											AXG93_4689s1620	218	218	0.44	2e-66	42.59%
											AXG93_2752s1600//MARPO_0031s0035	186	186	0.46	4e-54	40.67%
CL4820.Contig2	Up	2.7535	K08509|1|2e-44|179|ath:AT5G61210|synaptosomal-associated protein, 29kDa	GO:0016020//membrane;GO:0009536//plastid	GO:0005515//protein binding	GO:0009725//response to hormone stimulus;GO:0009605//response to external stimulus;GO:0009607//response to biotic stimulus;GO:0033205//cell cycle cytokinesis	gi|297844290|ref|XP_002890026.1|/1.00178e-43/synaptosomal-associated protein 30 [Arabidopsis lyrata subsp. lyrata]				AXG93_1527s1200	198	198	0.38	2e-56	41.51%	SNARE motif, subgroup Qc
											MARPO_0199s0021//soluble N-ethylmaleimide-sensitive factor adaptor protein [Marchantia polymorpha]	198	198	0.38	2e-56	41.51%
CL4820.Contig3	Up	2.9458	K08509|1|2e-44|179|ath:AT5G61210|synaptosomal-associated protein, 29kDa	GO:0016020//membrane;GO:0009536//plastid	GO:0005515//protein binding	GO:0009725//response to hormone stimulus;GO:0009605//response to external stimulus;GO:0009607//response to biotic stimulus;GO:0033205//cell cycle cytokinesis	gi|297844290|ref|XP_002890026.1|/8.46217e-44/synaptosomal-associated protein 30 [Arabidopsis lyrata subsp. lyrata]				AXG93_1527s1200	198	198	0.44	4e-57	41.51%	SNARE motif, subgroup Qc
											MARPO_0199s0021//soluble N-ethylmaleimide-sensitive factor adaptor protein [Marchantia polymorpha]	198	198	0.44	4e-57	41.51%
CL4962.Contig1	Up	7.31673	-	-	-	-	-				-
CL5215.Contig3	Up	7.53783	-	-	-	-	-				-
CL5325.Contig2	Up	2.70552	-	-	-	-	-				MARPO_0085s0018	54.7	54.7	0.14	4e-08	32.65%	-
											AXG93_150s1220//MARPO_0050s0057	48.5	48.5	0.11	4e-06	34.57%
											MARPO_0073s0011	46.2	46.2	0.13	5e-05	25.84%
CL6238.Contig1	Up	3.53679	-	-	-	-	-				MARPO_0051s0115	52.0	52.0	0.28	2e-07	39.73%	Leucine rich repeat N-terminal domain
CL7076.Contig1	Up	7.12538	-	-	-	-	-				-
CL744.Contig1	Up	3.6669	K08913|1|1e-117|421|pop:POPTR_664872|light-harvesting complex II chlorophyll a/b binding protein 2;K08912|3|2e-117|420|ppp:PHYPADRAFT_219547|light-harvesting complex II chlorophyll a/b binding protein 1	GO:0031224//intrinsic to membrane;GO:0009521;GO:0009526//plastid envelope;GO:0009534//chloroplast thylakoid;GO:0009570//chloroplast stroma	GO:0043169//cation binding;GO:0046906//tetrapyrrole binding	GO:0006091//generation of precursor metabolites and energy;GO:0009639//response to red or far red light;GO:0006464//protein modification process	gi|115803|sp|P14278.1|CB24_SOLLC/1.10295e-117/RecName: Full=Chlorophyll a-b binding protein 4, chloroplastic; AltName: Full=LHCII type I CAB-4; Short=LHCP; Flags: Precursor				AXG93_1527s1140//MARPO_0199s0017	349	349	0.75	7e-122	87.79%	Chlorophyll A-B binding protein
											AXG93_1527s1190//MARPO_0199s0020	347	347	0.75	4e-121	87.32%
											MARPO_0371s0001	347	347	0.75	7e-121	86.11%
											AXG93_1527s1090//MARPO_0199s0012	346	346	0.75	1e-120	86.51%
CL744.Contig15	Up	3.54265	K08912|1|6e-86|315|ppp:PHYPADRAFT_219830|light-harvesting complex II chlorophyll a/b binding protein 1;K08913|3|1e-82|304|ppp:PHYPADRAFT_110819|light-harvesting complex II chlorophyll a/b binding protein 2	GO:0009521;GO:0031224//intrinsic to membrane;GO:0009534//chloroplast thylakoid	GO:0046906//tetrapyrrole binding;GO:0043169//cation binding	GO:0006464//protein modification process;GO:0006091//generation of precursor metabolites and energy	gi|41529314|dbj|BAD08518.1|/3.17317e-86/light-harvesting chlorophyll a/b-binding protein 1 [Physcomitrella patens subsp. patens]				AXG93_1527s1140//MARPO_0199s0017	349	349	0.75	7e-122	87.79%	Chlorophyll A-B binding protein
											AXG93_1527s1190//MARPO_0199s0020	347	347	0.75	4e-121	87.32%
											MARPO_0371s0001	347	347	0.75	7e-121	86.11%
											AXG93_1527s1090//MARPO_0199s0012	346	346	0.75	1e-120	86.51%
CL8264.Contig2	Up	8.15403	-	-	-	-	-				-
CL8762.Contig1	Up	8.1202	K02881|1|5e-42|169|ppp:PHYPADRAFT_58245|large subunit ribosomal protein L18	GO:0005622//intracellular	-	-	gi|168030549|ref|XP_001767785.1|/5.58806e-41/predicted protein [Physcomitrella patens subsp. patens]				MARPO_0060s0071	198	198	0.37	8e-63	83.21%	50S ribosomal protein L18
											AXG93_857s1330	176	176	0.37	4e-54	77.86%
CL8831.Contig2	Up	4.19296	K00924|1|1e-39|163|osa:4333525|[EC:2.7.1.-];K04733|2|4e-39|161|ath:AT5G38990|interleukin-1 receptor-associated kinase 4 [EC:2.7.11.1];K13430|5|1e-38|159|osa:4329463|serine/threonine-protein kinase PBS1 [EC:2.7.11.1]	GO:0016020//membrane	GO:0005488//binding	-	gi|302790920|ref|XP_002977227.1|/1.96867e-43/hypothetical protein SELMODRAFT_24883 [Selaginella moellendorffii]				MARPO_0004s0298	457	457	0.4	2e-156	67.73%	Serine/threonine protein kinase [Signal transduction mechanisms]
											AXG93_2471s1090	413	413	0.36	2e-132	66.43%
CL95.Contig2	Up	7.12538	K12313|1|3e-58|221|zma:100274491|actin, aortic smooth muscle;K05692|2|2e-57|218|vcn:VOLCADRAFT_109972|actin beta/gamma 1;K10355|4|2e-56|214|osa:4352927|actin, other eukaryote	-	-	-	gi|321161127|gb|ADW66613.1|/1.19954e-60/actin [Undaria pinnatifida]				MARPO_0134s0041//hypothetical protein Mp_zg00230	217	217	0.99	4e-71	84.30%	actin
											AXG93_4905s1380	217	217	0.99	6e-71	84.30%
											AXG93_763s1210//MARPO_0016s0137//actin 1	215	215	0.99	2e-70	83.47%
											MARPO_0016s0139	210	210	0.99	2e-68	84.30%
Unigene10070	Up	3.49861	-	-	-	-	gi|168053989|ref|XP_001779416.1|/1.81765e-06/predicted protein [Physcomitrella patens subsp. patens]				MARPO_0099s0063//MARPO_0088s0094	54.3	54.3	0.33	2e-08	37.97%	-
											AXG93_2116s1040	54.3	54.3	0.33	2e-08	37.97%
Unigene10550	Up	7.19202	-	-	-	-	-				-
Unigene10617	Up	4.92024	-	-	-	-	gi|356567947|ref|XP_003552176.1|/1.03664e-19/PREDICTED: uncharacterized protein LOC100776331 [Glycine max]				AXG93_1052s1220	115	115	0.95	2e-30	35.67%	-
											MARPO_0005s0223	114	114	0.95	1e-29	35.67%
											AXG93_223s1160	92.8	92.8	0.95	2e-22	33.12%
											MARPO_0083s0021	92.8	92.8	0.95	2e-22	33.12%
Unigene1130	Up	3.48137	-	-	-	-	-				-
Unigene12225	Up	7.58819	-	-	-	-	-				-
Unigene12334	Up	3.52328	-	-	-	-	-				-
Unigene1242	Up	2.84961	-	-	-	-	-				MARPO_0095s0062	54.3	172	0.99	3e-10	51.43%	-
											AXG93_3776s1060//MARPO_0203s0010	41.2	114	0.99	1e-05	41.67%
Unigene12453	Up	7.25572	-	-	-	-	-				-
Unigene12709	Up	7.19202	-	-	-	-	-				-
Unigene1287	Up	2.98247	-	-	-	-	-				-
Unigene13304	Up	7.19202	K13415|1|1e-06|49.3|sbi:SORBI_03g012040|protein brassinosteroid insensitive 1 [EC:2.7.10.1 2.7.11.1]	-	-	-	gi|148909941|gb|ABR18056.1|/2.72933e-12/unknown [Picea sitchensis]				MARPO_1788s0001	92.8	150	0.86	5e-23	50.00%	leucine-rich repeat receptor-like protein kinase
											AXG93_3633s1040	92.4	159	0.86	8e-23	49.04%
											MARPO_0324s0002	92.0	159	0.86	1e-22	49.04%
											MARPO_0271s0002	89.4	89.4	0.86	7e-22	47.12%
											AXG93_1425s1010	89.4	89.4	0.86	9e-22	47.12%
Unigene13472	Up	4.05508	-	-	-	-	-				-
Unigene13640	Up	3.38477	-	-	-	-	-				-
Unigene13784	Up	2.96762	-	-	-	-	gi|224006772|ref|XP_002292346.1|/1.74066e-08/predicted protein [Thalassiosira pseudonana CCMP1335]				AXG93_777s1030//MARPO_0013s0038	408	547	0.89	1e-128	43.28%	leucine-rich repeats
Unigene15679	Up	2.78016	-	-	-	-	-				-
Unigene16506	Up	3.34042	-	-	-	-	-				-
Unigene17568	Up	3.23253	-	-	-	-	-				-
Unigene17804	Up	7.8582	-	-	-	-	-				-
Unigene1870	Up	8.1202	-	-	-	-	-				-
Unigene1884	Up	7.25572	K02930|1|5e-56|214|ppp:PHYPADRAFT_180220|large subunit ribosomal protein L4e	GO:0030529//ribonucleoprotein complex	GO:0005198//structural molecule activity	GO:0010467//gene expression	gi|168014976|ref|XP_001760027.1|/4.4335e-55/predicted protein [Physcomitrella patens subsp. patens]				AXG93_2779s1090//MARPO_0116s0033	213	213	0.99	1e-68	78.77%	60S ribosomal protein L4-1
Unigene19383	Up	3.37258	K13416|1|1e-49|197|ath:AT4G33430|brassinosteroid insensitive 1-associated receptor kinase 1 [EC:2.7.10.1 2.7.11.1];K13418|2|3e-49|195|rcu:RCOM_0186340|somatic embryogenesis receptor kinase 1 [EC:2.7.10.1 2.7.11.1]	-	GO:0016740//transferase activity	-	gi|157101246|dbj|BAF79954.1|/2.39314e-110/receptor-like kinase [Marchantia polymorpha]				MARPO_0041s0120	434	434	0.76	2e-136	38.93%	Serine/threonine protein kinase [Signal transduction mechanisms]
											AXG93_2190s1300	425	425	0.76	6e-133	37.87%
Unigene19963	Up	3.00731	-	-	-	-	-				-
Unigene2019	Up	7.12538	-	-	-	-	-				-
Unigene20270	Up	3.7952	-	-	-	-	-				-
Unigene20389	Up	3.20058	-	-	-	-	-				-
Unigene20650	Up	2.72112	K08176|1|1e-13|76.6|osa:4335113|MFS transporter, PHS family, inorganic phosphate transporter	GO:0044464//cell part	-	-	gi|302758296|ref|XP_002962571.1|/9.65434e-13/hypothetical protein SELMODRAFT_78514 [Selaginella moellendorffii]				MARPO_0195s0008	79.0	79.0	0.15	3e-15	60.22%	phosphate:H+ symporter
											AXG93_4039s1000	77.8	77.8	0.16	4e-15	58.25%
											MARPO_0195s0007	78.2	78.2	0.15	6e-15	61.46%
											AXG93_2786s1010	78.2	78.2	0.15	7e-15	60.22%
											AXG93_2786s1000	76.6	76.6	0.22	2e-14	48.89%
Unigene21096	Up	3.0119	K03549|1|5e-88|322|ppp:PHYPADRAFT_189569|KUP system potassium uptake protein	GO:0044464//cell part	GO:0046873//metal ion transmembrane transporter activity	GO:0030001//metal ion transport;GO:0034220//ion transmembrane transport	gi|386364448|emb|CCH14737.1|/5.45705e-87/Na+ permease [Physcomitrella patens]				AXG93_3426s1080	308	308	0.94	5e-98	58.02%	potassium ion transporter family protein
											MARPO_0014s0103	305	305	0.94	2e-97	59.26%
											MARPO_0070s0079	291	291	0.94	2e-93	54.69%
Unigene21179	Up	3.19623	-	-	-	-	-				-
Unigene21268	Up	4.01713	-	-	-	-	-				-
Unigene21675	Up	3.06396	-	-	-	-	-				-
Unigene21691	Up	4.19606	-	-	-	-	-				-
Unigene21880	Up	3.53283	-	-	-	-	-				-
Unigene22074	Up	4.01435	-	-	-	-	-				-
Unigene22951	Up	3.69567	-	-	-	-	-				-
Unigene23142	Up	7.25572	-	-	-	-	-				-
Unigene24505	Up	7.68392	-	-	-	-	-				-
Unigene26106	Up	5.43635	-	-	-	-	-				-
Unigene26377	Up	7.12538	-	-	-	-	-				-
Unigene26604	Up	7.43151	-	-	-	-	-				-
Unigene27255	Up	7.12538	-	-	-	-	-				-
Unigene28115	Up	3.09723	-	-	-	-	-				-
Unigene30082	Up	7.63685	-	-	-	-	-				-
Unigene30200	Up	7.12538	-	-	-	-	-				-
Unigene30202	Up	7.77369	-	-	-	-	-				-
Unigene32776	Up	7.19202	-	-	-	-	-				-
Unigene33024	Up	3.55876	-	-	-	-	-				-
Unigene33123	Up	3.50719	-	-	-	-	-				-
Unigene33247	Up	3.86991	K06892|1|3e-28|121|pop:POPTR_550478|;K04124|3|4e-26|114|vvi:100265167|gibberellin 3-beta-dioxygenase [EC:1.14.11.15]	-	GO:0016491//oxidoreductase activity	-	gi|302790059|ref|XP_002976797.1|/9.83572e-31/2-oxoacid dioxygenase [Selaginella moellendorffii]				AXG93_3822s1220	160	160	0.97	6e-51	58.91%	2OG-Fe(II) oxygenase superfamily
											MARPO_0014s0057	161	161	0.97	9e-49	58.91%
Unigene3352	Up	3.41509	-	-	-	-	-				-
Unigene34516	Up	3.23019	-	-	-	-	-				-
Unigene34620	Up	4.83304	-	-	-	-	-				-
Unigene34906	Up	2.79779	-	-	-	-	-				AXG93_3902s1040	68.9	68.9	0.28	4e-14	61.61%
Unigene3498	Up	7.48565	-	-	-	-	gi|168052759|ref|XP_001778807.1|/2.28993e-36/predicted protein [Physcomitrella patens subsp. patens]				MARPO_0141s0031, PTQ29457.1 603aa	708	708	0.62	0.0	60.20%	-
											MARPO_0141s0031, PTQ29456.1 598aa	706	706	0.61	0.0	60.37%
											AXG93_3017s1490	565	627	0.59	0.0	56.87%
Unigene35948	Up	7.25572	-	-	-	-	-				-
Unigene36292	Up	7.31673	-	-	-	-	-				-
Unigene37162	Up	3.38922	-	-	-	-	-				-
Unigene39028	Up	3.3905	-	-	-	-	gi|357161357|ref|XP_003579065.1|/1.45731e-10/PREDICTED: probable LRR receptor-like serine/threonine-protein kinase At1g67720-like [Brachypodium distachyon]				AXG93_2912s1260	81.6	81.6	0.4	6e-18	34.42%	Malectin_like: Carbohydrate-binding protein of the ER
											MARPO_0096s0042	82.8	82.8	0.39	6e-17	34.44%
											AXG93_4145s1170	82.4	82.4	0.38	9e-17	34.25%
Unigene3905	Up	7.48565	-	-	-	-	-				-
Unigene39887	Up	7.77369	-	-	-	-	-				-
Unigene39902	Up	3.32753	-	-	-	-	-				-
Unigene40057	Up	7.68392	-	-	GO:0016772//transferase activity, transferring phosphorus-containing groups	-	gi|7767664|gb|AAF69161.1|AC007915_13/2.81505e-09/F27F5.19 [Arabidopsis thaliana]				AXG93_4473s1030	63.5	63.5	0.65	4e-13	46.15%	Reverse transcriptase
Unigene41212	Up	3.33455	-	-	-	-	-				-
Unigene41763	Up	3.20145	K05391|1|5e-12|69.3|aly:ARALYDRAFT_328660|cyclic nucleotide gated channel, other eukaryote	GO:0016020//membrane	GO:0005249//voltage-gated potassium channel activity;GO:0046873//metal ion transmembrane transporter activity;GO:0000166//nucleotide binding	GO:0048588//developmental cell growth;GO:0006970//response to osmotic stress;GO:0030001//metal ion transport	gi|148595754|emb|CAM88967.1|/4.20019e-83/AKT2 inward rectifier channel [Physcomitrella patens]				AXG93_3218s1300//MARPO_0010s0181	391	391	0.99	7e-131	79.50%	Ion channel;
Unigene42104	Up	7.12538	K02894|1|1e-40|162|ppp:PHYPADRAFT_197002|large subunit ribosomal protein L23e	GO:0043231//intracellular membrane-bounded organelle;GO:0015934//large ribosomal subunit	GO:0016757//transferase activity, transferring glycosyl groups;GO:0005198//structural molecule activity	GO:0003006//developmental process involved in reproduction;GO:0010467//gene expression	gi|168004133|ref|XP_001754766.1|/1.99877e-39/predicted protein [Physcomitrella patens subsp. patens]				AXG93_2891s1450	165	165	0.98	2e-53	81.00%	Ribosomal protein L14p/L23e
											MARPO_0047s0085	163	163	0.97	2e-53	80.81%
											MARPO_0027s0067	162	162	0.97	5e-53	80.81%
Unigene42472	Up	3.51694	-	-	-	-	-				-
Unigene42583	Up	7.7295	-	-	-	-	-				-
Unigene43038	Up	3.17797	-	-	-	-	-				-
Unigene43258	Up	3.55151	K13963|1|3e-73|273|ppp:PHYPADRAFT_106599|serpin B	-	-	-	gi|148908810|gb|ABR17511.1|/1.46509e-73/unknown [Picea sitchensis]				AXG93_4003s1120//MARPO_0016s0077	399	399	0.93	2e-137	54.66%	Serpin (serine protease inhibitor)
Unigene6075	Up	3.35803	-	-	-	-	-				-
Unigene620	Up	3.24541	-	-	-	-	-				-
Unigene6780	Up	7.31673	-	-	-	-	-				MARPO_0048s0078	101	101	0.95	7e-29	61.43%	-
											MARPO_0048s0075	94.7	94.7	0.96	2e-24	53.52%
Unigene7929	Up	2.8981	-	-	-	-	-				-
Unigene8404	Up	3.19733	K08235|1|1e-74|279|rcu:RCOM_1438910|xyloglucan:xyloglucosyl transferase [EC:2.4.1.207]	-	GO:0016787//hydrolase activity;GO:0016740//transferase activity	GO:0008152//metabolic process	gi|255543280|ref|XP_002512703.1|/1.58174e-73/Xyloglucan endotransglucosylase/hydrolase protein A precursor, putative [Ricinus communis]				AXG93_3776s1130	370	370	0.45	2e-123	59.13%	Glycosyl hydrolases family 16
											MARPO_0203s0005	368	368	0.41	5e-123	61.87
											AXG93_3776s1090//MARPO_0203s0008	365	365	0.41	6e-122	62.46%
											AXG93_2964s1200//MARPO_0072s0065	363	363	0.39	4e-121	63.08%
											AXG93_2520s1330//MARPO_0149s0003	360	360	0.39	4e-120	62.63%
Unigene9055	Up	2.86758	-	-	-	-	-				-
																													0.458687	[PTHR12176] UNCHARACTERIZED

## Sheet: F_n.g. vs Mup_n.g. against Mp
F_nat.gen. vs M_nat.gen. Toptags.edger	Regulation M_nat.gen. / F_nat.gen.)	logFC.edgeR (PelliaRNA_M_NAT.GEN./PelliaRNA_F_NAT.GEN.)	KEGG Orthology	GO Component	GO Function	GO Process	Blastx nr NCBI				Blastx NCBI: Marchantia polymorpha (taxid:3197)	Max score	Total score	Query cover	E value	Identity	CDD search
Unigene41848	Up	7.79347	K15078|1|3e-14|74.7|vvi:100250139|structure-specific endonuclease subunit SLX1 [EC:3.6.1.-];K15271|3|7e-13|70.1|rcu:RCOM_1095670|ATP-dependent DNA helicase HFM1/MER3 [EC:3.6.4.12]	GO:0043231//intracellular membrane-bounded organelle	-	-	gi|328774757|gb|AEB39778.1|/5.52661e-18/pentatricopeptide repeat protein 77 [Funaria hygrometrica]				AXG93_885s1080//MARPO_0064s0021	90.9	176	0.98	5e-23	49.40%	PPR repeat family
Unigene4594	Up	4.67801	-	-	-	-	-				-
Unigene8150	Up	3.15508	-	-	-	-	-				-

## Sheet: Mp_MALE-up of Pellia_MALE-up
Genes with antheridiophore-specific expression according to MarpolBase, Genome Database for Marchantia polymorphata (Bowman et al. 2017)
Genes with enriched expression in antheridiophores in comparison to archegoniophores according to MarpolBase (Bowman et al. 2017)
Pellia genes commonly up-regulated in M_nat.gen. vs three other thalli
	logFC.edgeR (M_nat.gen./ X)	Regulation	KEGG Orthology	GO Component	GO Function	GO Process	Blast nr				Blastx NCBI: Marchantia polymorpha (taxid:3197)	Max score	Total score	Query cover	E value	Identity	CDD search	tracking_id MarpolBase	length	antheridiophore	archegoniophore	sporophyte	sporeling (HATC)	Annotation by JGI
common in 3 vs M_n.g.																				FPKM	FPKM	FPKM	FPKM
Unigene13762	3.19453	Up	K13447|1|3e-12|71.2|pop:POPTR_548137|respiratory burst oxidase [EC:1.6.3.- 1.11.1.-]	GO:0016020//membrane	GO:0016491//oxidoreductase activity	GO:0055114//oxidation-reduction process	gi|168014671|ref|XP_001759875.1|/1.36211e-51/ferric reductase like transmembrane component [Physcomitrella patens subsp. patens]				AXG93_4193s1390	384	384	0.99	8e-128	50.53%	ferric chelate reductase 1
Unigene13762	3.63934	Up									ferric chelate reductase 2 [Marchantia polymorpha]//MARPO_0049s0007	382	382	0.99	9e-127	50.27%		Mapoly0049s0007.1	3529	6.58892	2.86858	3.30731	0.534337	[KOG0039] Ferric reductase, NADH/NADPH oxidase and related proteins; [PF08022] FAD-binding domain; [GO:0055114] oxidation-reduction process; [PTHR11972] NADPH OXIDASE; [PF01794] Ferric reductase like transmembrane component; [GO:0016491] oxidoreductase activity; [PTHR11972:SF5] RESPIRATORY BURST OXIDASE; [PF08030] Ferric reductase NAD binding domain
Unigene13762	4.22293	Up									MARPO_0043s0144	380	380	0.99	2e-126	50.66%
											AXG93_285s1550	380	380	0.99	2e-124	50.80
Unigene23349	3.57454	Up	K13447|1|2e-24|111|ppp:PHYPADRAFT_204103|respiratory burst oxidase [EC:1.6.3.- 1.11.1.-]	GO:0016020//membrane	GO:0016491//oxidoreductase activity	GO:0055114//oxidation-reduction process	gi|168019746|ref|XP_001762405.1|/2.35912e-61/ferric reductase-like transmembrane component [Physcomitrella patens subsp. patens]				MARPO_1583s0001	397	397	0.99	2e-134	59.02%	NADPH oxidase (NOX)
Unigene23349	6.63715	Up									MARPO_2108s0001	399	399	0.99	7e-134	59.02%		Mapoly2108s0001.1	2277	0.0084945	0	0.0487304	0.0873548	[KOG0039] Ferric reductase, NADH/NADPH oxidase and related proteins; [PF08022] FAD-binding domain; [GO:0055114] oxidation-reduction process; [PTHR11972] NADPH OXIDASE; [PF01794] Ferric reductase like transmembrane component; [GO:0016491] oxidoreductase activity; [PTHR11972:SF5] RESPIRATORY BURST OXIDASE; [PF08030] Ferric reductase NAD binding domain
Unigene23349	6.88698	Up									AXG93_1953s1330//MARPO_0193s0014	399	399	1	1e-133	58.58%		Mapoly0193s0014.1	2713	0.063075	0.00881337	0	0.757046	[KOG0039] Ferric reductase, NADH/NADPH oxidase and related proteins; [PF08022] FAD-binding domain; [GO:0055114] oxidation-reduction process; [PTHR11972] NADPH OXIDASE; [PF01794] Ferric reductase like transmembrane component; [GO:0016491] oxidoreductase activity; [PTHR11972:SF5] RESPIRATORY BURST OXIDASE; [PF08030] Ferric reductase NAD binding domain
CL10438.Contig2	8.14715	Up	-	-	-	-	gi|168041530|ref|XP_001773244.1|/5.39859e-14/predicted protein [Physcomitrella patens subsp. patens]				MARPO_0004s0148	150	150	0.3	2e-38	57.14%	U-box domain	Mapoly0068s0028.3	2363 (298aa)	0.000302726	0.0282418	0.109506	7.07357e-07	[GO:0016567] protein ubiquitination; [GO:0004842] ubiquitin-protein ligase activity; [PF04564] U-box domain
CL10438.Contig2	7.97636	Up									MARPO_0068s0028, PTQ35805.1, 298aa	142	142	0.29	2e-38	57.33%		Mapoly0068s0028.1	2680 (326aa)	1.04105	0.100437	0.28464	0.0273966	[GO:0016567] protein ubiquitination; [GO:0004842] ubiquitin-protein ligase activity; [PF04564] U-box domain
CL10438.Contig2	8.086	Up									MARPO_0068s0028, PTQ35804.1 & 6.1, 326aa	142	142	0.29	3e-38	57.33%		Mapoly0068s0028.2	2358 (326aa)	0.174769	2.7198e-06	0.0662635	0.038526	[GO:0016567] protein ubiquitination; [GO:0004842] ubiquitin-protein ligase activity; [PF04564] U-box domain
Unigene10196	11.9659	Up	-	-	-	-	-				AXG93_1860s1030//MARPO_0070s0073	72.4	72.4	0.56	4e-16	62.71%	-	Mapoly0070s0073.1	2349	0.0246213	0	0.0706051	0.0562704	[GO:0016020] membrane; [PTHR11101] PHOSPHATE TRANSPORTER; [PF01384] Phosphate transporter family; [KOG2493] Na+/Pi symporter; [GO:0006817] phosphate ion transport; [GO:0005315] inorganic phosphate transmembrane transporter activity
Unigene10196	6.81937	Up									AXG93_632s1020//MARPO_0044s0116	71.6	71.6	0.56	8e-16	59.32%
Unigene10196	6.36216	Up									MARPO_0098s0054	68.6	68.6	0.76	1e-14	45.78%
											MARPO_0098s0056	67.0	67.0	0.76	3e-14	44.19%		Mapoly0098s0056.1	2428	0.0158267	0	0.0226869	0.244172	[GO:0016020] membrane; [PTHR11101] PHOSPHATE TRANSPORTER; [PF01384] Phosphate transporter family; [KOG2493] Na+/Pi symporter; [GO:0006817] phosphate ion transport; [GO:0005315] inorganic phosphate transmembrane transporter activity
Unigene3750	3.84266	Up	K13447|1|4e-16|85.5|gmx:100812342|respiratory burst oxidase [EC:1.6.3.- 1.11.1.-]	GO:0016020//membrane	GO:0016491//oxidoreductase activity	-	gi|168029244|ref|XP_001767136.1|/1.74675e-86/ferric reductase-like transmembrane component [Physcomitrella patens subsp. patens]				AXG93_1200s1260//MARPO_0002s0287	466	466	0.86	6e-152	37.00%	ferric-chelate reductase
Unigene3750	5.34865	Up									MARPO_0193s0015	457	457	0.86	7e-149	38.04%		Mapoly0193s0015.1	2649	0.00719307	0	0.103046	2.55288	[KOG0039] Ferric reductase, NADH/NADPH oxidase and related proteins; [PF08022] FAD-binding domain; [GO:0055114] oxidation-reduction process; [PTHR11972] NADPH OXIDASE; [PF01794] Ferric reductase like transmembrane component; [GO:0016491] oxidoreductase activity; [PTHR11972:SF5] RESPIRATORY BURST OXIDASE; [PF08030] Ferric reductase NAD binding domain
Unigene3750	6.75971	Up									AXG93_1953s1330//MARPO_0193s0014	454	454	0.86	2e-147	37.66%		Mapoly0193s0014.1	2713	0.063075	0.00881337	0	0.757046	[KOG0039] Ferric reductase, NADH/NADPH oxidase and related proteins; [PF08022] FAD-binding domain; [GO:0055114] oxidation-reduction process; [PTHR11972] NADPH OXIDASE; [PF01794] Ferric reductase like transmembrane component; [GO:0016491] oxidoreductase activity; [PTHR11972:SF5] RESPIRATORY BURST OXIDASE; [PF08030] Ferric reductase NAD binding domain
											ferric chelate reductase 2//MARPO_0049s0007	453	453	0.86	4e-147	36.86%		Mapoly0049s0007.1	3529	6.58892	2.86858	3.30731	0.534337	[KOG0039] Ferric reductase, NADH/NADPH oxidase and related proteins; [PF08022] FAD-binding domain; [GO:0055114] oxidation-reduction process; [PTHR11972] NADPH OXIDASE; [PF01794] Ferric reductase like transmembrane component; [GO:0016491] oxidoreductase activity; [PTHR11972:SF5] RESPIRATORY BURST OXIDASE; [PF08030] Ferric reductase NAD binding domain
F_iv vs M_n.g.
CL10132.Contig1	7.07479	Up	-	-	GO:0016787//hydrolase activity	-	gi|326526633|dbj|BAK00705.1|/9.72966e-48/predicted protein [Hordeum vulgare subsp. vulgare]				MARPO_0050s0101, PTQ38650.1 1604aa	62.4	62.4	0.43	9e-11	31.16%	Serine protease, subtilisin family	Mapoly0050s0101.1	6180	23.2786	0.709772	1.02176	0.447124	[3.4.21.48] Cerevisin.; [K01336] cerevisin [EC:3.4.21.48]; [GO:0004252] serine-type endopeptidase activity; [PF00082] Subtilase family; [PF00090] Thrombospondin type 1 domain; [PF00053] Laminin EGF-like (Domains III and V); [GO:0006508] proteolysis; [PTHR10795] PROPROTEIN CONVERTASE SUBTILISIN/KEXIN
											MARPO_0050s0101, PTQ38649.1 1516aa	62.4	62.4	0.43	9e-11	31.16%		Mapoly0050s0101.2	6187	4.77293	0.554164	0.734367	0.000605017	[3.4.21.-] Serine endopeptidases.; [K01362] lactocepin [EC:3.4.21.96]; [GO:0004252] serine-type endopeptidase activity; [PF00082] Subtilase family; [PF00053] Laminin EGF-like (Domains III and V); [PF00090] Thrombospondin type 1 domain; [GO:0006508] proteolysis; [PTHR10795] PROPROTEIN CONVERTASE SUBTILISIN/KEXIN
CL11222.Contig1	7.22572	Up	K07975|1|3e-14|74.7|ath:AT2G44690|Rho family, other;K04392|2|4e-14|74.3|gmx:100798550|Ras-related C3 botulinum toxin substrate 1	GO:0016020//membrane	GO:0032561//guanyl ribonucleotide binding;GO:0016787//hydrolase activity	-	gi|74095371|emb|CAI84893.1|/2.01367e-15/putative Rac GTPase [Medicago sativa subsp. x varia]				AXG93_392s1220//MARPO_0051s0092	73.6	73.6	0.6	1e-17	62.96%	GTPase SAR1 family domain	Mapoly0051s0092.1	2729	229.02	134.799	83.8507	104.655	[GO:0007264] small GTPase mediated signal transduction; [K07975] Rho family, other; [PTHR24072] RHO FAMILY GTPASE; [KOG0393] Ras-related small GTPase, Rho type; [PF00071] Ras family; [GO:0005525] GTP binding
CL4675.Contig3	3.83368	Up	-	-	-	-	gi|225464908|ref|XP_002273453.1|/3.31379e-45/PREDICTED: germin-like protein 9-3 [Vitis vinifera]				AXG93_4202s1090	236	236	0.48	8e-77	64.25%	Cupin - plant seed storage proteins
											MARPO_0352s0001	236	236	0.47	1e-76	64.92%
											MARPO_0028s0004	236	236	0.47	1e-76	64.92%		Mapoly0028s0004.1	648	0.0408968	0	0	0	[PF00190] Cupin; [GO:0045735] nutrient reservoir activity; [PTHR31238] FAMILY NOT NAMED
											MARPO_0085s0058	236	236	0.47	1e-76	64.40%
											MARPO_0352s0003	236	236	0.47	1e-76	64.92%
CL4720.Contig1	2.97477	Up	-	GO:0044464//cell part	-	-	gi|168056531|ref|XP_001780273.1|/5.52195e-83/predicted protein [Physcomitrella patens subsp. patens]				MARPO_0035s0126	342	342	0.67	9e-106	33.28%	the Major Facilitator Superfamily (MFS) - memmbrane secondary transporters	Mapoly0035s0126.1	4646	23.1879	13.2802	26.7205	24.5311	[PTHR21576:SF1] UNCHARACTERIZED NODULIN-LIKE PROTEIN; [PTHR21576] UNCHARACTERIZED NODULIN-LIKE PROTEIN; [PF06813] Nodulin-like
											MARPO_0006s0134	335	335	0.68	3e-103	33.83%
											AXG93_2515s1180	334	334	0.68	6e-103	33.68%
CL4926.Contig1	6.99295	Up	K03124|1|1e-40|164|rcu:RCOM_1578680|transcription initiation factor TFIIB	GO:0043231//intracellular membrane-bounded organelle	GO:0005488//binding	GO:0034645//cellular macromolecule biosynthetic process;GO:0010467//gene expression;GO:0044238//primary metabolic process	gi|255544920|ref|XP_002513521.1|/1.4776e-39/transcription initiation factor iib, putative [Ricinus communis]				AXG93_2782s1150// MARPO_0118s0029	155	155	0.65	1e-45	44.77%	Transcription initiation factor TFIIIB	Mapoly0118s0029.1	2399	27.6805	15.3063	45.0969	20.9067	[GO:0006355] regulation of transcription, DNA-dependent; [PF00382] Transcription factor TFIIB repeat; [GO:0006352] DNA-dependent transcription, initiation; [K03124] transcription initiation factor TFIIB; [PTHR11618] TRANSCRIPTION INITIATION FACTOR IIB-RELATED; [GO:0008270] zinc ion binding; [KOG1597] Transcription initiation factor TFIIB; [PF08271] TFIIB zinc-binding; [GO:0017025] TBP-class prote…
											MARPO_0052s0001	123	123	0.65	4e-33	38.24%
CL8681.Contig1	2.76589	Up	K05857|1|2e-175|614|ppp:PHYPADRAFT_228841|phosphatidylinositol phospholipase C, delta [EC:3.1.4.11]	-	GO:0008081//phosphoric diester hydrolase activity	-	gi|168028609|ref|XP_001766820.1|/2.75578e-174/PLC6 phospholipase C protein [Physcomitrella patens subsp. patens]				AXG93_815s1270	879	879	0.54	0.0	72.58%	Phosphatidylinositol-specific phospholipase C, X domain
											MARPO_0077s0005	879	879	0.54	0.0	72.58%		Mapoly0077s0005.1	3819	21.4501	4.7926	4.83704	3.9306	[PTHR10336] PHOSPHOINOSITIDE-SPECIFIC PHOSPHOLIPASE C FAMILY PROTEIN; [PF00168] C2 domain; [PF00387] Phosphatidylinositol-specific phospholipase C, Y domain; [GO:0035556] intracellular signal transduction; [PF09279] Phosphoinositide-specific phospholipase C, efhand-like; [GO:0005515] protein binding; [GO:0007165] signal transduction; [GO:0004435] phosphatidylinositol phospholipase C activity; [KO…
CL8752.Contig2	4.43646	Up	K00100|1|3e-22|104|olu:OSTLU_36252|[EC:1.1.1.-];K00218|2|2e-16|85.9|ath:AT1G03630|protochlorophyllide reductase [EC:1.3.1.33]	-	GO:0003824//catalytic activity	GO:0000904//cell morphogenesis involved in differentiation	gi|294460256|gb|ADE75710.1|/3.206e-75/unknown [Picea sitchensis]				AXG93_230s1050//MARPO_0030s0048	268	268	0.61	1e-86	52.01%	NAD(P)-dependent dehydrogenase	Mapoly0030s0048.1	1705	22.7604	14.3949	38.8957	27.2474	[PTHR24320] FAMILY NOT NAMED; [GO:0016491] oxidoreductase activity; [GO:0008152] metabolic process; [KOG1208] Dehydrogenases with different specificities (related to short-chain alcohol dehydrogenases); [PF00106] short chain dehydrogenase
											AXG93_1433s1300//MARPO_0091s0023	269	269	0.65	3e-86	50.30%		Mapoly0091s0023.1	2223	9.91003	2.29252	3.51634	2.13798	[PTHR24320] FAMILY NOT NAMED; [GO:0016491] oxidoreductase activity; [GO:0008152] metabolic process; [KOG1208] Dehydrogenases with different specificities (related to short-chain alcohol dehydrogenases); [PF00106] short chain dehydrogenase
Unigene1243	7.07479	Up	K07874|1|7e-41|163|zma:100382625|Ras-related protein Rab-1A	GO:0016020//membrane	GO:0032561//guanyl ribonucleotide binding	GO:0006810//transport;GO:0035556//intracellular signal transduction	gi|303272717|ref|XP_003055720.1|/1.3902e-40/predicted protein [Micromonas pusilla CCMP1545]				MARPO_0072s0030	162	162	0.73	4e-52	92.59%	Rab subfamily of small GTPases	Mapoly0072s0030.1	2301	159.894	95.4333	81.9392	69.5254	[K07976] Rab family, other; [GO:0007264] small GTPase mediated signal transduction; [PTHR24073] FAMILY NOT NAMED; [PF00071] Ras family; [KOG0084] GTPase Rab1/YPT1, small G protein superfamily, and related GTP-binding proteins; [GO:0005525] GTP binding
											MARPO_0007s0067	162	162	0.73	6e-52	92.59%
											AXG93_1860s1430	163	163	0.74	2e-51	91.46%
											AXG93_1154s1290	162	162	0.73	2e-51	92.59%
Unigene15722	3.25513	Up	-	-	-	-	gi|225464908|ref|XP_002273453.1|/2.09898e-40/PREDICTED: germin-like protein 9-3 [Vitis vinifera]				AXG93_2931s1030	219	219	0.44	1e-69	63.87%	Cupin - plant seed storage proteins
											MARPO_0352s0003	219	219	0.44	1e-69	63.87%
											MARPO_0352s0001	219	219	0.44	1e-69	63.87%
											MARPO_0028s0004	219	219	0.44	2e-69	63.87%		Mapoly0028s0004.1	648	0.0408968	0	0	0	[PF00190] Cupin; [GO:0045735] nutrient reservoir activity; [PTHR31238] FAMILY NOT NAMED
Unigene18834	7.48715	Up	K01179|1|2e-09|58.9|osa:4347660|endoglucanase [EC:3.2.1.4]	-	GO:0016798//hydrolase activity, acting on glycosyl bonds	GO:0009827//plant-type cell wall modification	gi|297828165|ref|XP_002881965.1|/1.71252e-14/glycosyl hydrolase family 9 protein [Arabidopsis lyrata subsp. lyrata]				MARPO_0077s0066	83.6	83.6	0.95	2e-20	52.70%	Glycosyl hydrolase family 9	Mapoly0077s0066.1	2475	13.1567	0.175381	30.3953	0.0265656	[GO:0004553] hydrolase activity, hydrolyzing O-glycosyl compounds; [GO:0005975] carbohydrate metabolic process; [PF00759] Glycosyl hydrolase family 9; [PTHR22298] ENDO-1,4-BETA-GLUCANASE
											AXG93_163s1420	83.2	83.2	0.95	2e-20	52.70%
Unigene22072	7.07479	Up	-	-	GO:0005488//binding	GO:0008152//metabolic process	gi|224067206|ref|XP_002302408.1|/3.97323e-16/predicted protein [Populus trichocarpa]				MARPO_0091s0046, PTQ33188.1 1747aa	78.6	129	0.98	3e-18	48.00%	TPL-binding domain in jasmonate signalling	Mapoly0091s0046.1	6292 1747aa	3.59119	0.285828	2.47385	0.227512	[PF05641] Agenet domain; [PF00628] PHD-finger; [GO:0005515] protein binding; [PTHR24098] FAMILY NOT NAMED
											MARPO_0091s0046, PTQ33190.1 1574aa	78.6	129	0.98	3e-18	48.00%		Mapoly0091s0046.2	6052 1667aa	9.47343	5.08695	5.11026	5.45569	[PF05641] Agenet domain; [PF00628] PHD-finger; [GO:0005515] protein binding; [PTHR24098] FAMILY NOT NAMED
											MARPO_0091s0046, PTQ33187.1 1667aa	78.6	129	0.98	3e-18	48.00%		Mapoly0091s0046.3	6096 1494aa	5.28878	4.19903	0.307117	2.82811	[PF00628] PHD-finger; [GO:0005515] protein binding; [PTHR24098] FAMILY NOT NAMED
											MARPO_0091s0046, PTQ33189.1 1494aa	78.6	128	0.98	3e-18	48.00%		Mapoly0091s0046.4	6336 1574aa	2.04414	0.240784	0.162418	0.119929	[PF00628] PHD-finger; [GO:0005515] protein binding; [PTHR24098] FAMILY NOT NAMED
Unigene22569	7.29565	Up	K01610|1|2e-13|72.0|cre:CHLREDRAFT_196612|phosphoenolpyruvate carboxykinase (ATP) [EC:4.1.1.49]	-	GO:0016829//lyase activity	-	gi|326497227|dbj|BAK02198.1|/7.08347e-21/predicted protein [Hordeum vulgare subsp. vulgare]				MARPO_0049s0126	72.4	72.4	0.99	1e-16	48.53%	phosphoenolpyruvate carboxykinase	Mapoly0049s0126.1	2709	35.3016	22.9692	258.583	7.75111	[GO:0005524] ATP binding; [K01610] phosphoenolpyruvate carboxykinase (ATP) [EC:4.1.1.49]; [PTHR30031:SF0] PHOSPHOENOLPYRUVATE CARBOXYKINASE [ATP]; [GO:0004612] phosphoenolpyruvate carboxykinase (ATP) activity; [PTHR30031] PHOSPHOENOLPYRUVATE CARBOXYKINASE [ATP]; [PF01293] Phosphoenolpyruvate carboxykinase; [GO:0006094] gluconeogenesis; [4.1.1.49] Phosphoenolpyruvate carboxykinase (ATP).
											AXG93_2351s1120	71.6	71.6	0.99	2e-16	48.53%
											AXG93_3791s1110	65.1	65.1	0.97	4e-14	44.78%
											MARPO_0012s0074	65.1	65.1	0.97	4e-14	44.78%
Unigene22838	3.35987	Up	-	-	-	GO:0006787	gi|168041023|ref|XP_001772992.1|/1.80255e-12/predicted protein [Physcomitrella patens subsp. patens]				AXG93_2145s1360//MARPO_0036s0072	126	126	0.97	1e-35	46.34%	-	Mapoly0036s0072.1	4165	17.6332	2.20008	9.18924	6.15425	[PF12638] Staygreen protein; [PTHR31750] FAMILY NOT NAMED
											AXG93_3546s1190//MARPO_0001s0049	97.8	97.8	0.88	5e-25	44.85%		Mapoly0001s0049.1	2953	9.44199	0.353739	5.2256	3.46423	[PF12638] Staygreen protein; [PTHR31750] FAMILY NOT NAMED
Unigene28063	7.22572	Up	K03283|1|5e-44|173|rcu:RCOM_1442270|heat shock 70kDa protein 1/8	-	GO:0016628//oxidoreductase activity, acting on the CH-CH group of donors, NAD or NADP as acceptor;GO:0032559	GO:0008152//metabolic process;GO:0050896//response to stimulus	gi|193875680|gb|ACF24476.1|/4.82871e-46/70 kDa heat shock protein [Goniomonas truncata]				AXG93_3506s1130//MARPO_0011s0125	170	170	0.99	5e-51	78.30%	Hsp70 protein	Mapoly0011s0125.1	2575	818.261	594.379	325.933	522.969	[PTHR19375] HEAT SHOCK PROTEIN 70KDA; [K03283] heat shock 70kDa protein 1/8; [KOG0100] Molecular chaperones GRP78/BiP/KAR2, HSP70 superfamily; [PF00012] Hsp70 protein
											MARPO_0015s0120	167	167	0.99	3e-50	78.30%
											AXG93_3384s1240	168	168	0.99	4e-50	78.30%
											AXG93_4324s1140// MARPO_0031s0144	162	162	0.99	5e-48	73.58%		Mapoly0031s0144.1	2785	287.127	146.419	85.335	147.165	[PTHR19375] HEAT SHOCK PROTEIN 70KDA; [K09490] heat shock 70kDa protein 5; [KOG0100] Molecular chaperones GRP78/BiP/KAR2, HSP70 superfamily; [PF00012] Hsp70 protein
Unigene28142	6.99295	Up	K07374|1|6e-61|229|ota:Ot08g03630|tubulin alpha	GO:0032991//macromolecular complex;GO:0015630//microtubule cytoskeleton	GO:0017111//nucleoside-triphosphatase activity;GO:0032561//guanyl ribonucleotide binding	GO:0043623//cellular protein complex assembly;GO:0009207;GO:0007017//microtubule-based process	gi|307110807|gb|EFN59042.1|/4.48401e-60/alpha-tubulin [Chlorella variabilis]				MARPO_0120s0003, PTQ30719.1 451aa	243	243	0.99	2e-80	98.28%	tubulin alpha chain	Mapoly0120s0003.1	3178	1132.65	0.892765	0.0774528	0.0405196	[PF00091] Tubulin/FtsZ family, GTPase domain; [GO:0005874] microtubule; [PTHR11588] TUBULIN; [GO:0007017] microtubule-based process; [PF03953] Tubulin C-terminal domain; [GO:0006184] GTP catabolic process; [K07374] tubulin alpha; [GO:0003924] GTPase activity; [GO:0051258] protein polymerization; [GO:0043234] protein complex; [KOG1376] Alpha tubulin; [GO:0005525] GTP binding
											MARPO_0120s0003, PTQ30718.1 451aa//alpha-tubulin 5	240	240	0.99	3e-79	96.55%		Mapoly0120s0003.2	1995	359.224	0.554669	0.520697	0.168674	[PF00091] Tubulin/FtsZ family, GTPase domain; [GO:0005874] microtubule; [PTHR11588] TUBULIN; [GO:0007017] microtubule-based process; [PF03953] Tubulin C-terminal domain; [GO:0006184] GTP catabolic process; [K07374] tubulin alpha; [GO:0003924] GTPase activity; [GO:0051258] protein polymerization; [GO:0043234] protein complex; [KOG1376] Alpha tubulin; [GO:0005525] GTP binding
											MARPO_0037s0019, PTQ40832.1 419aa	236	236	0.99	2e-78	94.83%		Mapoly0037s0019.2	2940	14.7264	0.273604	0.386933	0	[PF00091] Tubulin/FtsZ family, GTPase domain; [GO:0005874] microtubule; [PTHR11588] TUBULIN; [GO:0007017] microtubule-based process; [PF03953] Tubulin C-terminal domain; [GO:0006184] GTP catabolic process; [GO:0003924] GTPase activity; [GO:0051258] protein polymerization; [GO:0043234] protein complex; [KOG1376] Alpha tubulin; [GO:0005525] GTP binding
											MARPO_0037s0019, PTQ40833.1 419aa	236	236	0.99	2e-78	94.83%		Mapoly0037s0019.3	2753	0	7.40388e-06	0.0281463	0	[PF00091] Tubulin/FtsZ family, GTPase domain; [GO:0005874] microtubule; [PTHR11588] TUBULIN; [GO:0007017] microtubule-based process; [PF03953] Tubulin C-terminal domain; [GO:0006184] GTP catabolic process; [GO:0003924] GTPase activity; [GO:0051258] protein polymerization; [GO:0043234] protein complex; [KOG1376] Alpha tubulin; [GO:0005525] GTP binding
											AXG93_3911s1160//MARPO_0061s0068, PTQ36812.1 & 3.1 451aa	237	237	0.99	4e-78	95.69%
											MARPO_0037s0019, PTQ40831.1 459aa	236	236	0.99	9e-78	94.83%		Mapoly0037s0019.1	2873	31.718	0.100448	0.12327	0	[PF00091] Tubulin/FtsZ family, GTPase domain; [GO:0005874] microtubule; [PTHR11588] TUBULIN; [GO:0007017] microtubule-based process; [PF03953] Tubulin C-terminal domain; [GO:0006184] GTP catabolic process; [K07374] tubulin alpha; [GO:0003924] GTPase activity; [GO:0051258] protein polymerization; [GO:0043234] protein complex; [KOG1376] Alpha tubulin; [GO:0005525] GTP binding
Unigene29617	6.99295	Up	K15223|1|9e-12|66.6|smo:SELMODRAFT_176439|upstream activation factor subunit UAF30	-	-	-	gi|300175265|emb|CBK20576.2|/2.66473e-12/unnamed protein product [Blastocystis hominis]				AXG93_3241s1070// MARPO_0001s0263	59.3	105	0.91	4e-12	39.39%	SWIB/MDM2 domain	Mapoly0001s0263.1	3856	21.4816	10.9138	23.1275	16.2302	[PF08766] DEK C terminal domain; [GO:0005515] protein binding; [KOG1946] RNA polymerase I transcription factor UAF; [PF02201] SWIB/MDM2 domain; [PTHR13844] BRG-1 ASSOCIATED FACTOR 60 (BAF60)
											AXG93_3017s1190//MARPO_0013s0162	55.1	55.1	0.88	2e-11	43.08%
Unigene4146	6.99295	Up	K13525|1|3e-54|207|ppp:PHYPADRAFT_144596|transitional endoplasmic reticulum ATPase	-	GO:0032559;GO:0016462//pyrophosphatase activity	-	gi|168049525|ref|XP_001777213.1|/4.05056e-53/predicted protein [Physcomitrella patens subsp. patens]				AXG93_1913s1150	207	283	0.99	3e-64	80.34%	AAA family ATPase, CDC48 subfamily
											MARPO_0029s0002	207	284	0.99	4e-64	80.34%
											AXG93_1200s1510//MARPO_0002s0308	206	282	0.99	1e-63	79.49%
											AXG93_313s1110//MARPO_0096s0020, PTQ32664.1 808aa//	206	282	0.99	1e-63	79.49%		Mapoly0096s0020.1	3619	152.148	17.7186	21.1311	6.49781	[GO:0005524] ATP binding; [PF02359] Cell division protein 48 (CDC48), N-terminal domain; [PF02933] Cell division protein 48 (CDC48), domain 2; [PF00004] ATPase family associated with various cellular activities (AAA); [K13525] transitional endoplasmic reticulum ATPase; [PTHR23077] AAA-FAMILY ATPASE; [KOG0730] AAA+-type ATPase
											//MARPO_0096s0020, PTQ32665.1 808aa	206	282	0.99	1e-63	79.49%		Mapoly0096s0020.2	3356	21.6089	12.3178	9.31683	7.45372	[GO:0005524] ATP binding; [PF02359] Cell division protein 48 (CDC48), N-terminal domain; [PF02933] Cell division protein 48 (CDC48), domain 2; [PF00004] ATPase family associated with various cellular activities (AAA); [K13525] transitional endoplasmic reticulum ATPase; [PTHR23077] AAA-FAMILY ATPASE; [KOG0730] AAA+-type ATPase
Unigene41602	2.73926	Up	K13065|1|2e-52|205|vvi:100265530|shikimate O-hydroxycinnamoyltransferase [EC:2.3.1.133]	-	-	-	gi|167997087|ref|XP_001751250.1|/1.48336e-64/predicted protein [Physcomitrella patens subsp. patens]				MARPO_0010s0138	509	509	0.67	8e-177	61.37%	Transferase family
											MARPO_0010s0137	505	505	0.67	4e-175	59.81%		Mapoly0010s0137.1	1458	0.282367	0.0354903	0.834218	0.048325	[PTHR31642] FAMILY NOT NAMED; [GO:0016747] transferase activity, transferring acyl groups other than amino-acyl groups; [PF02458] Transferase family
											AXG93_2912s1210	505	505	0.67	6e-175	59.81%
											AXG93_2912s1190	509	509	0.67	1e-174	61.37%
											MARPO_0107s0011//MARPO_0107s0013	505	505	0.67	3e-174	62.59%
Unigene42877	3.42193	Up	-	-	-	-	gi|224141867|ref|XP_002324282.1|/1.45322e-14/predicted protein [Populus trichocarpa]				MARPO_0013s0104	46.6	46.6	0.13	2e-05	31.76%	Domain of unknown function (DUF4228)	Mapoly0013s0104.1	1918	2.34645	0.284656	0.28087	0.229199	[PF14009] Domain of unknown function (DUF4228)
											AXG93_2139s1170	46.2	46.2	0.13	3e-05	31.76%
											AXG93_1976s1070	45.4	45.4	0.12	5e-05	29.76%
											MARPO_0024s0004	44.7	44.7	0.12	6e-05	29.76%
Unigene5061	8.4219	Up	-	-	-	-	-				MARPO_0093s0075	47.8	78.6	0.53	6e-08	56.82%	-	Mapoly0093s0075.1	2172	52.9221	0.596544	2.42738	0.291476
											AXG93_2396s1470	47.4	82.0	0.4	1e-07	60.61%
Unigene5331	7.15223	Up	K11253|1|1e-35|145|ota:Ot11g02340|histone H3	GO:0000785//chromatin;GO:0043231//intracellular membrane-bounded organelle	GO:0003676//nucleic acid binding	GO:0034728//nucleosome organization	gi|319904000|gb|ADV77202.1|/6.52629e-35/histone H3 [Halimeda cuneata]				AXG93_1440s1230	146	146	0.79	3e-46	97.37%	histone H3
											MARPO_0123s0001	144	144	0.77	4e-46	98.65%		Mapoly0123s0001.1	1069	175.485	68.4321	63.4251	28.36	[GO:0003677] DNA binding; [KOG1745] Histones H3 and H4; [GO:0000786] nucleosome; [K11253] histone H3; [PTHR11426] HISTONE H3; [PF00125] Core histone H2A/H2B/H3/H4
											Histone H3	143	143	0.77	1e-45	95.95%
Unigene920	7.15223	Up	K08738|1|3e-27|117|cme:CMJ212C|cytochrome c	GO:0044425//membrane part;GO:0044429//mitochondrial part	GO:0005506//iron ion binding	GO:0051234//establishment of localization;GO:0006730//one-carbon metabolic process;GO:0006091//generation of precursor metabolites and energy	gi|117958|sp|P29380.1|CYC1_ARATH/9.96281e-39/RecName: Full=Cytochrome c				MARPO_0082s0002	110	110	0.71	1e-32	63.29%	cytochrome c
											AXG93_2886s1030//MARPO_0139s0022, PTQ29551.1 112aa	108	108	0.69	4e-32	65.79%		Mapoly0139s0022.1	1272	45.0767	75.5141	159.093	79.4929	[GO:0005506] iron ion binding; [PTHR11961] CYTOCHROME C; [GO:0009055] electron carrier activity; [GO:0020037] heme binding; [PF00034] Cytochrome c; [KOG3453] Cytochrome c; [K08738] cytochrome c
											AXG93_2145s1980	110	110	0.71	4e-32	63.29%
											MARPO_0139s0022, PTQ29552.1 111aa	108	108	0.7	5e-32	64.10%		Mapoly0139s0022.2	1333	62.3545	0.862292	2.4015	0.400534	[GO:0005506] iron ion binding; [PTHR11961] CYTOCHROME C; [GO:0009055] electron carrier activity; [GO:0020037] heme binding; [PF00034] Cytochrome c; [KOG3453] Cytochrome c; [K08738] cytochrome c
M_iv vs M_n.g.
CL11045.Contig1	3.71224	Up	-	-	-	-	gi|168012472|ref|XP_001758926.1|/6.51451e-11/predicted protein [Physcomitrella patens subsp. patens]				AXG93_3776s1060//MARPO_0203s0010	139	139	0.57	2e-36	42.86%	Tetratricopeptide repeat	Mapoly0203s0010.1	6818	5.68665	0.163188	1.3298	0.658952	[PF13414] TPR repeat; [KOG4224] Armadillo repeat protein VAC8 required for vacuole fusion, inheritance and cytosol-to-vacuole protein targeting; [PTHR23315] BETA CATENIN-RELATED ARMADILLO REPEAT-CONTAINING; [PF13646] HEAT repeats; [PF04826] Armadillo-like
											AXG93_402s1280	121	121	0.58	1e-32	40.69%
											MARPO_0044s0046, PTQ39576.1 966aa	126	126	0.58	3e-32	44.02%
											MARPO_0044s0046, PTQ39575.1 1184aa	126	126	0.58	3e-32	44.02%
CL132.Contig2	3.00455	Up	-	-	-	-	-				MARPO_0095s0062	62.0	62.0	0.97	2e-12	29.80%	-
											MARPO_0106s0013, PTQ31811.1 2042aa	55.1	55.1	0.82	7e-10	39.39%
											AXG93_3943s1350	55.1	55.1	0.82	8e-10	39.39%
											MARPO_0106s0013, PTQ31812.1 2131aa	55.1	55.1	0.82	8e-10	39.39%		Mapoly0106s0013.1	8318	1.26183	0.171887	0.596877	0.62306	[PF13371] Tetratricopeptide repeat; [PF00514] Armadillo/beta-catenin-like repeat; [GO:0005515] protein binding; [KOG0166] Karyopherin (importin) alpha; [GO:0043531] ADP binding; [PTHR23315] BETA CATENIN-RELATED ARMADILLO REPEAT-CONTAINING; [PF00931] NB-ARC domain; [PF13646] HEAT repeats
CL132.Contig6	3.69301	Up	-	-	-	-	gi|148906151|gb|ABR16233.1|/6.94214e-08/unknown [Picea sitchensis]				MARPO_0095s0062	275	275	0.76	2e-77	27.50%	-
											AXG93_4242s1210//MARPO_0112s0037	194	194	0.66	9e-51	26.82%
											AXG93_1480s1100//MARPO_0093s0005	189	189	0.64	3e-49	27.89%
											MARPO_0106s0013, PTQ31811.1 2042aa	186	186	0.57	8e-48	27.78%
											AXG93_3943s1350	186	186	0.57	8e-48	27.78%
											MARPO_0106s0013, PTQ31812.1 2131aa	186	186	0.57	8e-48	27.78%		Mapoly0106s0013.1	8318	1.26183	0.171887	0.596877	0.62306	[PF13371] Tetratricopeptide repeat; [PF00514] Armadillo/beta-catenin-like repeat; [GO:0005515] protein binding; [KOG0166] Karyopherin (importin) alpha; [GO:0043531] ADP binding; [PTHR23315] BETA CATENIN-RELATED ARMADILLO REPEAT-CONTAINING; [PF00931] NB-ARC domain; [PF13646] HEAT repeats
CL4820.Contig2	2.7535	Up	K08509|1|2e-44|179|ath:AT5G61210|synaptosomal-associated protein, 29kDa	GO:0016020//membrane;GO:0009536//plastid	GO:0005515//protein binding	GO:0009725//response to hormone stimulus;GO:0009605//response to external stimulus;GO:0009607//response to biotic stimulus;GO:0033205//cell cycle cytokinesis	gi|297844290|ref|XP_002890026.1|/1.00178e-43/synaptosomal-associated protein 30 [Arabidopsis lyrata subsp. lyrata]				AXG93_1527s1200	198	198	0.38	2e-56	41.51%	SNARE motif, subgroup Qc
											MARPO_0199s0021//soluble N-ethylmaleimide-sensitive factor adaptor protein [Marchantia polymorpha]	198	198	0.38	2e-56	41.51%		Mapoly0199s0021.1	2394	33.7801	25.5893	25.6137	26.5067	[K08509] synaptosomal-associated protein, 29kDa; [GO:0005515] protein binding; [PTHR19305] SYNAPTOSOMAL ASSOCIATED PROTEIN; [KOG3065] SNAP-25 (synaptosome-associated protein) component of SNARE complex; [PF12352] Snare region anchored in the vesicle membrane C-terminus; [PTHR19305:SF0] SUBFAMILY NOT NAMED; [PF05739] SNARE domain
CL4820.Contig3	2.9458	Up	K08509|1|2e-44|179|ath:AT5G61210|synaptosomal-associated protein, 29kDa	GO:0016020//membrane;GO:0009536//plastid	GO:0005515//protein binding	GO:0009725//response to hormone stimulus;GO:0009605//response to external stimulus;GO:0009607//response to biotic stimulus;GO:0033205//cell cycle cytokinesis	gi|297844290|ref|XP_002890026.1|/8.46217e-44/synaptosomal-associated protein 30 [Arabidopsis lyrata subsp. lyrata]				AXG93_1527s1200	198	198	0.44	4e-57	41.51%	SNARE motif, subgroup Qc
											MARPO_0199s0021//soluble N-ethylmaleimide-sensitive factor adaptor protein [Marchantia polymorpha]	198	198	0.44	4e-57	41.51%		Mapoly0199s0021.1	2394	33.7801	25.5893	25.6137	26.5067	[K08509] synaptosomal-associated protein, 29kDa; [GO:0005515] protein binding; [PTHR19305] SYNAPTOSOMAL ASSOCIATED PROTEIN; [KOG3065] SNAP-25 (synaptosome-associated protein) component of SNARE complex; [PF12352] Snare region anchored in the vesicle membrane C-terminus; [PTHR19305:SF0] SUBFAMILY NOT NAMED; [PF05739] SNARE domain
Unigene10617	4.92024	Up	-	-	-	-	gi|356567947|ref|XP_003552176.1|/1.03664e-19/PREDICTED: uncharacterized protein LOC100776331 [Glycine max]				AXG93_1052s1220	115	115	0.95	2e-30	35.67%	-
											MARPO_0005s0223	114	114	0.95	1e-29	35.67%		Mapoly0005s0223.1	3586	10.7125	0.0783335	0.875851	0.00890336
											AXG93_223s1160	92.8	92.8	0.95	2e-22	33.12%
											MARPO_0083s0021	92.8	92.8	0.95	2e-22	33.12%
Unigene1242	2.84961	Up	-	-	-	-	-				MARPO_0095s0062	54.3	172	0.99	3e-10	51.43%	-
											AXG93_3776s1060//MARPO_0203s0010	41.2	114	0.99	1e-05	41.67%		Mapoly0203s0010.1	6818	5.68665	0.163188	1.3298	0.658952	[PF13414] TPR repeat; [KOG4224] Armadillo repeat protein VAC8 required for vacuole fusion, inheritance and cytosol-to-vacuole protein targeting; [PTHR23315] BETA CATENIN-RELATED ARMADILLO REPEAT-CONTAINING; [PF13646] HEAT repeats; [PF04826] Armadillo-like
Unigene13304	7.19202	Up	K13415|1|1e-06|49.3|sbi:SORBI_03g012040|protein brassinosteroid insensitive 1 [EC:2.7.10.1 2.7.11.1]	-	-	-	gi|148909941|gb|ABR18056.1|/2.72933e-12/unknown [Picea sitchensis]				MARPO_1788s0001	92.8	150	0.86	5e-23	50.00%	leucine-rich repeat receptor-like protein kinase	Mapoly1788s0001.1	2538	0.542711	0.0758291	1.13415	0.516895	[PF13855] Leucine rich repeat; [PF08263] Leucine rich repeat N-terminal domain; [GO:0005515] protein binding; [PF00560] Leucine Rich Repeat; [PF12799] Leucine Rich repeats (2 copies); [PTHR24420] LEUCINE-RICH REPEAT RECEPTOR-LIKE PROTEIN KINASE; [KOG0472] Leucine-rich repeat protein
											AXG93_3633s1040	92.4	159	0.86	8e-23	49.04%
											MARPO_0324s0002	92.0	159	0.86	1e-22	49.04%		Mapoly0324s0002.1	2553	0.00748917	0	0.160972	0.0256789	[PF13855] Leucine rich repeat; [PF08263] Leucine rich repeat N-terminal domain; [GO:0005515] protein binding; [PF13504] Leucine rich repeat; [PF00560] Leucine Rich Repeat; [PF12799] Leucine Rich repeats (2 copies); [PTHR24420] LEUCINE-RICH REPEAT RECEPTOR-LIKE PROTEIN KINASE; [KOG0472] Leucine-rich repeat protein
											MARPO_0271s0002	89.4	89.4	0.86	7e-22	47.12%
											AXG93_1425s1010	89.4	89.4	0.86	9e-22	47.12%
Unigene21096	3.0119	Up	K03549|1|5e-88|322|ppp:PHYPADRAFT_189569|KUP system potassium uptake protein	GO:0044464//cell part	GO:0046873//metal ion transmembrane transporter activity	GO:0030001//metal ion transport;GO:0034220//ion transmembrane transport	gi|386364448|emb|CCH14737.1|/5.45705e-87/Na+ permease [Physcomitrella patens]				AXG93_3426s1080	308	308	0.94	5e-98	58.02%	potassium ion transporter family protein
											MARPO_0014s0103	305	305	0.94	2e-97	59.26%		Mapoly0014s0103.1	4234	20.1357	0.0986339	0.33508	0.101249	[GO:0016020] membrane; [PTHR30540] OSMOTIC STRESS POTASSIUM TRANSPORTER; [GO:0015079] potassium ion transmembrane transporter activity; [PF02705] K+ potassium transporter; [GO:0071805] potassium ion transmembrane transport
											MARPO_0070s0079	291	291	0.94	2e-93	54.69%		Mapoly0070s0079.1	2675	21.7491	0.492237	2.37537	0.0976186	[GO:0016020] membrane; [PTHR30540] OSMOTIC STRESS POTASSIUM TRANSPORTER; [GO:0015079] potassium ion transmembrane transporter activity; [PF02705] K+ potassium transporter; [GO:0071805] potassium ion transmembrane transport
Unigene8404	2.86758	Up	K08235|1|1e-74|279|rcu:RCOM_1438910|xyloglucan:xyloglucosyl transferase [EC:2.4.1.207]	-	GO:0016787//hydrolase activity;GO:0016740//transferase activity	GO:0008152//metabolic process	gi|255543280|ref|XP_002512703.1|/1.58174e-73/Xyloglucan endotransglucosylase/hydrolase protein A precursor, putative [Ricinus communis]				AXG93_3776s1130	370	370	0.45	2e-123	59.13%	Glycosyl hydrolases family 16
											MARPO_0203s0005	368	368	0.41	5e-123	61.87
											AXG93_3776s1090//MARPO_0203s0008	365	365	0.41	6e-122	62.46%
											AXG93_2964s1200//MARPO_0072s0065	363	363	0.39	4e-121	63.08%
											AXG93_2520s1330//MARPO_0149s0003	360	360	0.39	4e-120	62.63%		Mapoly0149s0003.1	1238	0.0171723	0	0.471459	0	[GO:0048046] apoplast; [GO:0016762] xyloglucan:xyloglucosyl transferase activity; [GO:0006073] cellular glucan metabolic process; [PTHR31062] FAMILY NOT NAMED; [PF06955] Xyloglucan endo-transglycosylase (XET) C-terminus; [GO:0004553] hydrolase activity, hydrolyzing O-glycosyl compounds; [GO:0005975] carbohydrate metabolic process; [PF00722] Glycosyl hydrolases family 16; [GO:0005618] cell wall
F_n.g. vs Mup_n.g.
-
							37
