# Supplementary material for: The identification of differentially expressed genes in male and female gametophytes of simple thalloid liverwort Pellia endiviifolia sp. B using an RNA-seq approach
Source: Planta. 2020 Jul 15;252(2):21. doi: 10.1007/s00425-020-03424-z (PMC7363739; doi:10.1007/s00425-020-03424-z)
Supplement: Supplementary file 7 — Supplementary file7 (XLSX 130 kb) [file 425_2020_3424_MOESM7_ESM.xlsx]

## Sheet: M_n.g. vs F-up_n.g. against Mp
M_nat.gen. vs F_nat.gen. Toptags	Regulation (F_nat.gen./M_nat.gen.)	logFC.edgeR (PelliaRNA_F_NAT.GEN./PelliaRNA_M_NAT.GEN.)	KEGG Orthology	GO Component	GO Function	GO Process	Blastx nr NCBI					Blastx NCBI: Marchantia polymorpha (taxid:3197)	Max score	Total score	Query cover	E value	Identity	CDD search
Unigene12030	Up	7.65581	-	-	-	-	gi|385099871|ref|YP_006234301.1|/1.85107e-08/ORF125_2 gene product (mitochondrion) [Huperzia squarrosa]					AXG93_1538s1000	43.1	43.1	0.18	0.0001	47.06%	-
CL8605.Contig1	Up	3.3696	-	-	-	-	-					-
CL9052.Contig1	Up	3.5584	K02132|1|2e-74|279|ppp:PhpafMp30|F-type H+-transporting ATPase subunit alpha [EC:3.6.3.14]	GO:0043231//intracellular membrane-bounded organelle;GO:0019866//organelle inner membrane;GO:0033178//proton-transporting two-sector ATPase complex, catalytic domain	GO:0015078//hydrogen ion transmembrane transporter activity;GO:0019829//cation-transporting ATPase activity;GO:0032559	GO:0015986//ATP synthesis coupled proton transport;GO:0015988//energy coupled proton transport, against electrochemical gradient	gi|786231|gb|AAC09445.1|/0/atpA intron2 ORF [Marchantia polymorpha]					MpKit2_Mp047, partial [Marchantia polymorpha subsp. ruderalis]	659	1263	0.7	0.0	85.71%	ATP synthase subunit alpha
Unigene20924	Up	3.61565	-	-	-	-	-					-
Unigene30972	Up	3.86514	-	-	-	-	gi|302761916|ref|XP_002964380.1|/8.6354e-23/hypothetical protein SELMODRAFT_27471 [Selaginella moellendorffii]					MARPO_0024s0141	212	212	0.39	8e-66	62.44%
												AXG93_4620s1340	212	212	0.39	8e-66	62.44%
Unigene33179	Up	3.84089	K13946|1|1e-16|82.8|ppp:PHYPADRAFT_144031|auxin influx carrier (AUX1 LAX family)	GO:0043231//intracellular membrane-bounded organelle;GO:0016020//membrane	GO:0042562//hormone binding;GO:0080161//auxin transmembrane transporter activity	GO:0060918//auxin transport;GO:0010102//lateral root morphogenesis;GO:0051707//response to other organism;GO:0001738//morphogenesis of a polarized epithelium;GO:0048764;GO:0009630//gravitropism	gi|148905995|gb|ABR16158.1|/1.40363e-16/unknown [Picea sitchensis]					MARPO_0107s0048	69.7	69.7	0.98	2e-15	48.28%	auxin influx permease
												AXG93_1955s1050	67.0	67.0	0.99	2e-14	44.32%
Unigene37502	Up	3.1172	K00475|1|2e-42|172|vvi:100233079|naringenin 3-dioxygenase [EC:1.14.11.9]	-	-	-	gi|302773307|ref|XP_002970071.1|/5.19546e-44/2-oxoglutarate-iron(II)-dependent oxygenase [Selaginella moellendorffii]					MARPO_0043s0013	187	187	0.48	1e-53	34.85%	2OG-Fe(II) oxygenase superfamily
												AXG93_4689s1130//MARPO_0002s0224	162	162	0.49	2e-44	35.11%
												MARPO_0019s0012	162	162	0.48	3e-44	32.57%
Unigene38474	Up	3.94409	-	-	-	-	-					-
Unigene40394	Up	4.65468	-	-	-	-	-					-

## Sheet: F_iv vs F_n.g. against Mp
F_iv.veg. vs F_nat.gen. Toptags.edger	Regulation (F_nat.gen. / F_iv.veg.)	logFC.edgeR (PelliaRNA_F_NAT.GEN./PelliaRNA_F_iv.veg.)	KEGG Orthology	GO Component	GO Function	GO Process	Blastx nr NCBI					Blastx NCBI: Marchantia polymorpha (taxid:3197)	Max score	Total score	Query cover	E value	Identity	CDD search
Unigene16671	Up	3.00892	-	-	-	-	gi|168023091|ref|XP_001764072.1|/3.00549e-31/predicted protein [Physcomitrella patens subsp. patens]					MARPO_0002s0173	254	254	0.4	2e-80	53.96%	C-terminus:TPR repeat
												AXG93_1712s1440	247	247	0.39	3e-77	53.64%
Unigene24468	Up	7.08046	K14638|1|4e-11|64.7|smo:SELMODRAFT_97812|solute carrier family 15 (peptide/histidine transporter), member 3/4	-	-	-	gi|224082938|ref|XP_002306899.1|/7.42414e-15/predicted protein [Populus trichocarpa]					AXG93_3040s1340	97.1	97.1	0.95	1e-24	48.87%	NRT1/PTR family (NPF), subfamily 5 of the Major Facilitator Superfamily of transporters
												MARPO_0001s0496	96.7	96.7	0.95	4e-24	48.87%
												MARPO_0022s0184	89.7	89.7	0.87	1e-21	49.59%
												AXG93_2958s1080	89.7	89.7	0.87	1e-21	49.59%
Unigene40353	Up	7.40026	K00924|1|1e-07|53.1|ath:AT5G22850|[EC:2.7.1.-]	-	GO:0016787//hydrolase activity	-	gi|255563827|ref|XP_002522914.1|/3.01367e-19/Aspartic proteinase nepenthesin-1 precursor, putative [Ricinus communis]					MARPO_0140s0036	94.0	94.0	0.72	1e-23	55.00%	Xylanase inhibitor N-terminal
												AXG93_1762s1130	94.0	94.0	0.72	1e-23	55.00%
Unigene14765	Up	7.1673	K13946|1|5e-36|147|smo:SELMODRAFT_176094|auxin influx carrier (AUX1 LAX family)	GO:0031224//intrinsic to membrane	GO:0005275//amine transmembrane transporter activity;GO:0080161//auxin transmembrane transporter activity;GO:0015291//secondary active transmembrane transporter activity	GO:0060918//auxin transport;GO:0010102//lateral root morphogenesis;GO:0009755//hormone-mediated signaling pathway;GO:0015837//amine transport	gi|302763925|ref|XP_002965384.1|/6.67634e-35/hypothetical protein SELMODRAFT_439204 [Selaginella moellendorffii]					MARPO_0107s0048	134	134	0.99	8e-39	60.61%	auxin influx permease
												AXG93_1955s1050	134	134	0.99	4e-38	60.61%
CL3491.Contig4	Up	2.89724	K03320|1|8e-53|202|gmx:100790119|ammonium transporter, Amt family	GO:0031224//intrinsic to membrane	GO:0015101//organic cation transmembrane transporter activity	GO:0015696//ammonium transport	gi|356521048|ref|XP_003529170.1|/1.00106e-51/PREDICTED: ammonium transporter 2-like [Glycine max]					MARPO_0174s0008	186	186	0.99	2e-58	85.85%	ammonium transporter superfamily; Ammonia channel protein AmtB
												ammonium transporter Marchantia polymorpha//MARPO_0028s0091	186	186	0.99	5e-58	85.85%
												AXG93_1154s2070	187	187	0.99	5e-58	85.85%
Unigene27645	Up	7.47024	K05658|1|1e-24|109|bdi:100845448|ATP-binding cassette, subfamily B (MDR/TAP), member 1	GO:0044464//cell part	GO:0042626//ATPase activity, coupled to transmembrane movement of substances	-	gi|357163937|ref|XP_003579896.1|/1.51735e-23/PREDICTED: ABC transporter B family member 19-like [Brachypodium distachyon]					AXG93_3661s1260	103	103	0.98	6e-27	42.11%	ABC transporter B family member 19
												MARPO_0075s0053	103	103	0.98	7e-27	42.11%
												MARPO_0075s0052	102	102	0.98	3e-26	41.23%
												AXG93_3661s1240	102	102	0.98	3e-26	41.23%
Unigene546	Up	7.1673	-	-	-	-	gi|55168340|gb|AAV44205.1|/7.21595e-18/unknow protein [Oryza sativa Japonica Group]					-
CL10219.Contig2	Up	7.2492	-	-	-	-	-					-
CL10451.Contig1	Up	3.80933	-	-	-	-	gi|238054063|gb|ACR38887.1|/3.71076e-48/late embryogenesis abundant protein [Pellia endiviifolia (species B)]					AXG93_4698s1400//MARPO_0059s0011	100	100	0.38	5e-27	57.73%	Late embryogenesis abundant protein
												AXG93_4698s1390//MARPO_0059s0012	94.4	94.4	0.36	2e-24	55.91%
												AXG93_237s1040//MARPO_0035s0086//	93.2	93.2	0.38	5e-24	54.64%
												MARPO_0035s0088	93.2	93.2	0.38	5e-24	54.64%
CL10451.Contig2	Up	3.57679	-	-	-	-	gi|238054063|gb|ACR38887.1|/4.49718e-50/late embryogenesis abundant protein [Pellia endiviifolia (species B)]					AXG93_4698s1400//MARPO_0059s0011	101	101	0.64	2e-28	57.73%	Late embryogenesis abundant protein
												AXG93_4698s1390//MARPO_0059s0012	95.1	95.1	0.61	6e-26	55.91%
												AXG93_237s1040//MARPO_0035s0086//	93.6	93.6	0.64	2e-25	54.64%
												MARPO_0035s0088	93.6	93.6	0.64	2e-25	54.64%
CL10790.Contig1	Up	8.11936	-	-	-	-	-					-
CL10823.Contig1	Up	7.2492	-	-	-	-	-					-
CL11.Contig4	Up	3.10644	K00423|1|4e-68|258|ppp:PHYPADRAFT_163787|L-ascorbate oxidase [EC:1.10.3.3]	-	-	-	gi|356495402|ref|XP_003516567.1|/2.29666e-133/PREDICTED: laccase-11-like [Glycine max]					MARPO_0049s0002//laccase	452	452	0.64	2e-149	45.99%	laccase
												AXG93_4193s1420	445	445	0.63	2e-147	45.86%
CL11102.Contig1	Up	4.21954	-	-	-	-	gi|357515297|ref|XP_003627937.1|/3.48817e-12/hypothetical protein MTR_8g040260 [Medicago truncatula]					-
CL11109.Contig1	Up	7.47024	-	-	-	-	-					-
CL11238.Contig1	Up	7.60078	-	-	-	-	-					-
CL1183.Contig1	Up	7.08046	-	-	-	-	-					-
CL137.Contig1	Up	7.08046	-	-	-	-	gi|222870930|gb|EEF08061.1|/1.53296e-06/predicted protein [Populus trichocarpa]					-
CL1420.Contig1	Up	7.08046	-	-	-	-	-					-
CL148.Contig54	Up	7.08046	-	-	-	-	gi|301087183|gb|ADK60808.1|/1.16652e-12/hypothetical protein, partial [Arachis diogoi]					-
CL148.Contig59	Up	7.08046	-	-	-	-	gi|357467743|ref|XP_003604156.1|/2.16784e-14/Cell wall-associated hydrolase [Medicago truncatula]					-
CL148.Contig62	Up	4.77231	-	-	-	-	gi|224159219|ref|XP_002338056.1|/3.4514e-23/predicted protein [Populus trichocarpa]					-
CL1788.Contig1	Up	7.40026	-	-	GO:0008757//S-adenosylmethionine-dependent methyltransferase activity	GO:0034968//histone lysine methylation;GO:0006342//chromatin silencing;GO:0032776//DNA methylation on cytosine	gi|168032180|ref|XP_001768597.1|/7.64488e-14/predicted protein [Physcomitrella patens subsp. patens]					MARPO_0103s0053, PTQ32084.1 797aa	89.7	89.7	0.99	2e-21	38.04%	-
												MARPO_0103s0053, PTQ32085.1 724aa	89.4	89.4	0.99	3e-21	38.04%
												MARPO_0103s0053, PTQ32082.1 796aa	88.2	88.2	0.99	8e-21	38.65%
												MARPO_0103s0053, PTQ32083.1 723aa	88.2	88.2	0.99	9e-21	38.65%
												AXG93_4461s1280	85.1	85.1	0.97	1e-19	38.51%
CL1811.Contig2	Up	7.08046	K02937|1|1e-34|143|smo:SELMODRAFT_103994|large subunit ribosomal protein L7e	GO:0030529//ribonucleoprotein complex	-	-	gi|326527313|dbj|BAK04598.1|/1.77882e-40/predicted protein [Hordeum vulgare subsp. vulgare]					AXG93_4492s1460//MARPO_0050s0096	143	143	0.89	1e-43	67.97%	60S ribosomal protein uL30, eukaryotic form
CL1843.Contig2	Up	7.08046	K07936|1|3e-23|105|gmx:100813605|GTP-binding nuclear protein Ran	-	GO:0017111//nucleoside-triphosphatase activity;GO:0032561//guanyl ribonucleotide binding	GO:0023052//signaling;GO:0009207;GO:0051169//nuclear transport;GO:0015031//protein transport	gi|325188728|emb|CCA23259.1|/5.68149e-24/GTPbinding nuclear protein spi1 putative [Albugo laibachii Nc14]					MARPO_0055s0058, PTQ37785.1 223aa	101	101	0.41	4e-27	76.19%	Ran (Ras-related nuclear proteins) /TC4 subfamily of small GTPases
												MARPO_0055s0058, PTQ37786.1 223aa
CL1928.Contig1	Up	8.32221	-	-	-	-	-					-
CL1928.Contig2	Up	5.0636	-	-	-	-	-					-
CL2943.Contig2	Up	3.55318	K13065|1|2e-21|99.8|sbi:SORBI_06g021640|shikimate O-hydroxycinnamoyltransferase [EC:2.3.1.133]	-	GO:0016740//transferase activity	-	gi|168019610|ref|XP_001762337.1|/1.63064e-26/predicted protein [Physcomitrella patens subsp. patens]					AXG93_2035s1350//MARPO_0003s0198	288	288	0.98	1e-96	72.04%	Transferase family
CL3168.Contig1	Up	3.48191	-	-	-	-	-					-
CL3303.Contig1	Up	7.08046	-	-	-	-	-					-
CL3491.Contig2	Up	5.07571	K03320|1|0.0|645|bdi:100829578|ammonium transporter, Amt family	GO:0016020//membrane	-	GO:0006810//transport	gi|148909476|gb|ABR17836.1|/0/unknown [Picea sitchensis]					AXG93_773s1920	624	624	0.46	0.0	69.47%	Ammonia channel protein AmtB transporter
												ammonium transporter//MARPO_0028s0091	617	617	0.49	0.0	66.40%
CL3576.Contig1	Up	7.08046	K00933|1|5e-36|147|zma:100273160|creatine kinase [EC:2.7.3.2]	-	GO:0016740//transferase activity	-	gi|226528643|ref|NP_001141078.1|/6.58634e-35/uncharacterized protein LOC100273160 [Zea mays]					-
CL3654.Contig1	Up	7.1673	-	-	-	-	-					-
CL4691.Contig1	Up	8.11936	-	GO:0044464//cell part	-	-	gi|302810396|ref|XP_002986889.1|/1.69438e-32/hypothetical protein SELMODRAFT_271881 [Selaginella moellendorffii]					AXG93_1390s1170	136	136	0.7	2e-36	35.80%	Molybdate transporter of MFS superfamily
												MARPO_0098s0042	123	123	0.69	7e-32	34.92%
												MARPO_0132s0021	123	123	0.49	9e-32	44.08%
												AXG93_4316s1170	123	123	0.68	2e-31	35.34%
CL4962.Contig2	Up	7.53698	-	-	-	-	-					-
CL5000.Contig2	Up	4.01702	K14494|1|3e-15|78.2|ppp:PHYPADRAFT_235432|DELLA protein	-	-	-	gi|255540361|ref|XP_002511245.1|/8.02066e-33/DELLA protein RGL1, putative [Ricinus communis]					MARPO_0064s0023	108	108	0.97	5e-29	61.45%	GRAS domain family
												AXG93_2018s1440	94.7	94.7	0.97	3e-24	53.01%
												MARPO_0014s0183	94.4	94.4	0.97	3e-24	53.01%
CL5835.Contig3	Up	7.08046	K00026|1|8e-18|86.7|ppp:PHYPADRAFT_135701|malate dehydrogenase [EC:1.1.1.37]	-	GO:0016491//oxidoreductase activity	GO:0008152//metabolic process	gi|300176760|emb|CBK25329.2|/4.8114e-17/Malate Dehydrogenase (MDH) [Blastocystis hominis]					AXG93_4905s1040//MARPO_0134s0005	81.3	81.3	0.99	2e-19	44.04%	Glyoxysomal and mitochondrial malate dehydrogenases
												MARPO_0068s0019, PTQ35791.1 417aa	63.2	63.2	0.99	8e-13	38.74%
												MARPO_0068s0019, PTQ35792.1 417aa	63.2	63.2	0.99	8e-13	38.74%
												AXG93_3756s1060	63.2	63.2	0.99	8e-13	38.74%
CL686.Contig1	Up	7.08046	K04392|1|8e-44|173|rcu:RCOM_1012270|Ras-related C3 botulinum toxin substrate 1	GO:0044464//cell part	GO:0032561//guanyl ribonucleotide binding;GO:0016787//hydrolase activity	GO:0035556//intracellular signal transduction	gi|255965554|gb|ACU45081.1|/1.72014e-59/Rac1 [Pfiesteria piscicida]					AXG93_392s1220//MARPO_0051s0092	173	173	0.99	5e-56	60.61%	Rho (Ras homology) subfamily of Ras-like small GTPases
CL7445.Contig2	Up	7.08046	-	-	-	-	-					-
CL7508.Contig2	Up	5.00843	K09840|1|6e-20|97.1|osa:4342424|9-cis-epoxycarotenoid dioxygenase [EC:1.13.11.51];K11159|2|2e-19|95.1|bdi:100832496|carotenoid cleavage dioxygenase	GO:0043231//intracellular membrane-bounded organelle	-	-	gi|168004042|ref|XP_001754721.1|/2.84986e-173/predicted protein [Physcomitrella patens subsp. patens]					MARPO_0056s0019	88.2	88.2	0.98	2e-18	25.85%	Carotenoid cleavage dioxygenase or a related enzyme
												AXG93_3559s1020	82.4	82.4	0.98	1e-16	25.85%
												MARPO_0015s0066	80.1	80.1	0.98	7e-16	24.73%
CL8361.Contig2	Up	3.45289	-	-	-	-	-					-
CL8422.Contig2	Up	3.2852	K13429|1|2e-09|62.8|sbi:SORBI_02g029560|chitin elicitor receptor kinase 1;K13416|2|3e-09|62.0|aly:ARALYDRAFT_491347|brassinosteroid insensitive 1-associated receptor kinase 1 [EC:2.7.10.1 2.7.11.1];K04733|3|9e-09|60.5|smo:SELMODRAFT_33807|interleukin-1 receptor-associated kinase 4 [EC:2.7.11.1]	GO:0016020//membrane	GO:0016772//transferase activity, transferring phosphorus-containing groups	-	gi|293337249|ref|NP_001168660.1|/1.87435e-14/uncharacterized protein LOC100382448 [Zea mays]					AXG93_2912s1380//MARPO_0010s0123	75.1	75.1	0.2	5e-14	35.94%	leucine-rich repeat receptor-like protein kinase
												MARPO_0008s0180	68.9	68.9	0.22	5e-12	36.03%
												AXG93_4346s1130	68.9	68.9	0.22	5e-12	36.03%
CL8510.Contig2	Up	7.08046	-	-	-	-	-					-
CL8753.Contig1	Up	3.90499	-	-	-	-	-					-
CL894.Contig2	Up	7.08046	-	-	-	-	-					-
CL8953.Contig1	Up	7.66187	-	-	-	-	gi|302826567|ref|XP_002994726.1|/3.08687e-08/hypothetical protein SELMODRAFT_139061 [Selaginella moellendorffii]					MARPO_4316s0001	44.3	44.3	0.51	3e-07	60.00%	-
CL8985.Contig1	Up	3.62697	-	-	-	-	-					-
CL9901.Contig1	Up	3.92893	-	-	-	-	-					-
Unigene10580	Up	7.53698	-	-	-	-	-					-
Unigene10582	Up	8.07512	K05658|1|3e-53|206|smo:SELMODRAFT_114581|ATP-binding cassette, subfamily B (MDR/TAP), member 1	GO:0016020//membrane	GO:0015562//efflux transmembrane transporter activity;GO:0016887//ATPase activity;GO:0005488//binding	GO:0009630//gravitropism;GO:0043479;GO:0009639//response to red or far red light;GO:0051707//response to other organism;GO:0009734//auxin mediated signaling pathway;GO:0032535;GO:0048437//floral organ development;GO:0060918//auxin transport	gi|302772973|ref|XP_002969904.1|/1.75008e-52/ATP-binding cassette transporter [Selaginella moellendorffii]					AXG93_4421s1310	201	338	0.99	8e-59	47.28%	ABC-type multidrug transport system, ATPase and permease component
												MARPO_0037s0014	201	338	0.99	8e-59	47.28%
												AXG93_1231s1270//MARPO_0062s0086	194	338	0.98	2e-56	46.22%
Unigene10914	Up	2.93622	-	-	-	-	-					-
Unigene10989	Up	3.26532	-	-	-	-	-					MARPO_0062s0070	71.6	71.6	0.07	7e-14	69.05%	-
Unigene11027	Up	2.97573	K10782|1|9e-07|53.9|pop:POPTR_412325|fatty acyl-ACP thioesterase A [EC:3.1.2.14 3.1.2.-];K10781|3|6e-06|51.2|rcu:RCOM_1505510|fatty acyl-ACP thioesterase B [EC:3.1.2.14 3.1.2.-]	-	-	-	gi|356574254|ref|XP_003555265.1|/6.8918e-07/PREDICTED: myristoyl-acyl carrier protein thioesterase, chloroplastic-like [Glycine max]					MARPO_0023s0057	133	133	0.18	4e-33	58.26%	-
												AXG93_3217s1130	102	102	0.14	1e-22	55.79%
Unigene11209	Up	2.75477	-	-	-	-	-					-
Unigene12280	Up	7.08046	-	-	-	-	-					-
Unigene12525	Up	7.08046	-	-	-	-	-					-
Unigene12585	Up	3.9854	-	-	-	-	-					-
Unigene12647	Up	7.08046	-	-	-	-	-					-
Unigene13374	Up	7.08046	-	-	-	-	-					-
Unigene13501	Up	7.08046	K15683|1|2e-09|62.0|cre:CHLREDRAFT_114109|NF-X1-type zinc finger protein NFXL1	-	-	-	gi|159490846|ref|XP_001703384.1|/2.52577e-08/predicted protein [Chlamydomonas reinhardtii]					-
Unigene13577	Up	3.20703	-	-	-	-	-					AXG93_4831s1130	123	123	0.48	4e-31	40.33%	-
Unigene13612	Up	4.13735	-	-	-	-	-					-
Unigene16343	Up	2.66569	-	GO:0031224//intrinsic to membrane	GO:0015081//sodium ion transmembrane transporter activity	GO:0030001//metal ion transport;GO:0009267//cellular response to starvation	gi|302781086|ref|XP_002972317.1|/0/hypothetical protein SELMODRAFT_172808 [Selaginella moellendorffii]					MARPO_0022s0194	983	983	0.78	0.0	84.10%	Na(+)/urea-polyamine cotransporter DUR3, and related proteins;
												MARPO_0244s0005	805	805	0.59	0.0	90.50%
												AXG93_3890s1030	797	797	0.64	0.0	82.88%
												AXG93_3890s1050	796	796	0.64	0.0	82.71%
Unigene18958	Up	7.08046	K13289|1|4e-06|47.8|sbi:SORBI_03g013470|cathepsin A (carboxypeptidase C) [EC:3.4.16.5]	-	-	-	gi|359481422|ref|XP_002277400.2|/1.66774e-06/PREDICTED: serine carboxypeptidase-like 46-like [Vitis vinifera]					-
Unigene19029	Up	7.08046	K02256|1|8e-20|93.2|pop:POPTR_788744|cytochrome c oxidase subunit 1 [EC:1.9.3.1]	GO:0043231//intracellular membrane-bounded organelle;GO:0044425//membrane part	GO:0016491//oxidoreductase activity;GO:0005506//iron ion binding	GO:0055114//oxidation-reduction process;GO:0006091//generation of precursor metabolites and energy	gi|333796940|gb|AEF98135.1|/8.80221e-24/cytochrome c oxidase subunit I [Lingulodinium polyedrum]					cytochrome c oxidase subunit 1 [Marchantia polymorpha subsp. ruderalis]	86.3	86.3	0.98	2e-21	63.01%	cytochrome c oxidase
Unigene19142	Up	3.68685	-	-	-	-	-					-
Unigene19770	Up	3.4695	-	-	-	GO:0009725//response to hormone stimulus	gi|1169518|sp|P42755.1|EM4_WHEAT/1.73345e-12/RecName: Full=Em protein H5					AXG93_1748s1030//MARPO_0185s0004	102	102	0.39	8e-23	63.64%	LEA5 - Small hydrophilic plant seed protein
Unigene19853	Up	2.85932	-	-	-	-	-					-
Unigene20076	Up	4.86007	-	-	-	-	gi|148291154|emb|CAN84536.1|/4.73332e-12/late embryogenesis abundant protein [Vigna radiata]					AXG93_1748s1030//MARPO_0185s0004	107	107	0.35	2e-24	64.17%	LEA5 - Small hydrophilic plant seed protein
Unigene20215	Up	2.75611	-	-	-	-	-					-
Unigene20317	Up	3.6711	-	-	-	-	-					MARPO_0006s0216	130	130	0.55	6e-38	56.80%	Dirigent-like protein;
												AXG93_1988s1060	129	129	0.55	1e-36	56.80%
Unigene21021	Up	7.08046	-	-	-	-	-					-
Unigene21832	Up	7.32671	-	-	-	-	-					-
Unigene21974	Up	7.08046	K02924|1|5e-12|67.4|aly:ARALYDRAFT_901138|large subunit ribosomal protein L39e	GO:0015934//large ribosomal subunit	-	-	gi|330318571|gb|AEC10956.1|/6.50208e-11/ribosomal protein L39e [Camellia sinensis]					MARPO_0002s0182	59.3	59.3	0.61	9e-14	76.60%	Ribosomal L39 protein
Unigene21984	Up	3.48626	-	-	-	-	-					-
Unigene22152	Up	7.08046	-	-	-	-	-					-
Unigene22241	Up	7.66187	-	-	-	-	-					-
Unigene22370	Up	4.04797	-	-	-	-	-					-
Unigene22651	Up	7.40026	-	-	-	-	-					MARPO_0001s0061, PTQ49994.1 1275aa	67.4	67.4	0.87	6e-14	45.22%	-
												MARPO_0001s0061, PTQ49996.1 1228aa	67.4	67.4	0.87	7e-14	45.22%
												MARPO_0001s0061, PTQ49997.1 1279aa	67.4	67.4	0.87	7e-14	45.22%
												MARPO_0001s0061, PTQ49995.1 1232aa	67.4	67.4	0.87	7e-14	45.22%
												AXG93_3546s1080	67.4	67.4	0.87	7e-14	45.22%
Unigene23242	Up	3.85147	-	-	-	-	-					MARPO_0048s0078	50.8	50.8	0.24	1e-08	65.52%	-
Unigene23610	Up	3.79696	K10781|1|2e-30|131|ppp:PHYPADRAFT_23607|fatty acyl-ACP thioesterase B [EC:3.1.2.14 3.1.2.-]	-	GO:0016788//hydrolase activity, acting on ester bonds	GO:0006631//fatty acid metabolic process	gi|167998911|ref|XP_001752161.1|/2.19222e-29/predicted protein [Physcomitrella patens subsp. patens]					MARPO_0023s0057	237	237	0.42	2e-73	69.27%	acyl-ACP thioesterase
												AXG93_3217s1130	238	238	0.42	1e-72	69.27%
Unigene23781	Up	2.91633	-	-	-	-	-					-
Unigene23835	Up	7.08046	K11147|1|2e-29|127|smo:SELMODRAFT_165154|dehydrogenase/reductase SDR family member 4 [EC:1.1.-.-];K00059|4|2e-27|121|cre:CHLREDRAFT_114298|3-oxoacyl-[acyl-carrier protein] reductase [EC:1.1.1.100];K13237|5|2e-27|121|ppp:PHYPADRAFT_207588|peroxisomal 2,4-dienoyl-CoA reductase [EC:1.3.1.34]	-	GO:0003824//catalytic activity	GO:0008152//metabolic process	gi|357441633|ref|XP_003591094.1|/2.08419e-109/Glucose and ribitol dehydrogenase [Medicago truncatula]					AXG93_3217s1090//MARPO_0023s0059	453	453	0.85	7e-161	74.66%	NAD(P)-dependent dehydrogenase
Unigene23889	Up	4.28203	-	-	-	-	-					AXG93_3546s1080	162	162	0.96	3e-46	50.56%	MoaE protein; This family contains the MoaE protein that is involved in biosynthesis of molybdopterin.
												MARPO_0001s0061, PTQ49996.1 1228aa	92.4	92.4	0.67	6e-22	43.41%
												MARPO_0001s0061, PTQ49994.1 1275aa	92.4	92.4	0.67	6e-22	43.41%
												MARPO_0001s0061, PTQ49995.1 1232aa	92.0	92.0	0.67	7e-22	43.41%
												MARPO_0001s0061, PTQ49997.1 1279aa	92.0	92.0	0.67	7e-22	43.41%
Unigene24071	Up	7.08046	-	GO:0005618//cell wall	GO:0016772//transferase activity, transferring phosphorus-containing groups;GO:0005488//binding	GO:0050896//response to stimulus	gi|255557152|ref|XP_002519607.1|/1.12744e-10/serine-threonine protein kinase, plant-type, putative [Ricinus communis]					AXG93_2834s1470	56.2	56.2	1	2e-10	34.62%	legume lectins, lectin-like receptor kinases
												MARPO_0004s0003	55.1	55.1	1	5e-10	37.50%
												AXG93_3271s1020	54.7	54.7	1	6e-10	37.50%
Unigene2482	Up	7.08046	-	-	-	-	-					-
Unigene24820	Up	3.77978	-	-	-	-	-					-
Unigene24929	Up	7.08046	K02975|1|1e-26|115|vcn:VOLCADRAFT_82071|small subunit ribosomal protein S25e	GO:0015935//small ribosomal subunit	-	GO:0010467//gene expression	gi|302843059|ref|XP_002953072.1|/1.63272e-25/component of cytosolic 80S ribosome and 40S small subunit [Volvox carteri f. nagariensis]					MARPO_0114s0042	89.4	89.4	0.82	1e-24	57.33%	Ribosomal S25 protein
												AXG93_136s1190	88.2	88.2	0.82	9e-24	57.33%
Unigene2556	Up	3.95745	-	-	-	-	-					-
Unigene26445	Up	3.30491	-	-	-	-	-					-
Unigene26786	Up	3.15526	-	-	-	-	-					-
Unigene26901	Up	7.08046	K02964|1|4e-24|107|pop:POPTR_551159|small subunit ribosomal protein S18e	GO:0030529//ribonucleoprotein complex	GO:0003676//nucleic acid binding;GO:0005198//structural molecule activity	GO:0010467//gene expression	gi|326493984|dbj|BAJ85454.1|/2.57707e-23/predicted protein [Hordeum vulgare subsp. vulgare]					AXG93_3884s1150//MARPO_0124s0041//	103	103	0.98	4e-30	63.38%	Ribosomal S13 protein
												//MARPO_0043s0135	103	103	0.98	1e-29	63.38%
												AXG93_285s1470
Unigene27006	Up	7.40026	-	-	-	-	-					-
Unigene2709	Up	3.27828	-	-	-	-	-					-
Unigene27981	Up	7.2492	K01183|1|4e-24|108|sbi:SORBI_02g009380|chitinase [EC:3.2.1.14]	-	GO:0016787//hydrolase activity	-	gi|302811605|ref|XP_002987491.1|/3.29476e-26/hypothetical protein SELMODRAFT_126203 [Selaginella moellendorffii]					MARPO_0118s0041	103	103	0.71	2e-27	54.55%
												AXG93_2752s1460	95.1	95.1	0.71	2e-24	50.96%
												MARPO_0031s0021	95.1	95.1	0.71	3e-24	50.96%
Unigene28464	Up	4.87144	-	-	-	-	-					-
Unigene28814	Up	7.08046	K13289|1|3e-08|54.7|gmx:100805845|cathepsin A (carboxypeptidase C) [EC:3.4.16.5]	GO:0031410//cytoplasmic vesicle	-	-	gi|242049512|ref|XP_002462500.1|/1.38137e-08/hypothetical protein SORBIDRAFT_02g026840 [Sorghum bicolor]					AXG93_1877s1080	49.7	49.7	0.82	1e-08	37.31%	-
												MARPO_0136s0028, PTQ29701.1 470aa	48.9	48.9	0.68	2e-08	39.58%
												MARPO_0136s0028, PTQ29700.1 348aa	48.9	48.9	0.68	2e-08	39.58%
Unigene2924	Up	3.24839	-	-	-	-	-					-
Unigene29702	Up	7.88324	-	-	-	-	-					AXG93_492s1070	48.1	48.1	0.43	2e-07	48.00%
												MARPO_0117s0050	48.1	48.1	0.43	2e-07	48.00%
Unigene30679	Up	2.93251	K05280|1|2e-43|175|mtr:MTR_3g025230|flavonoid 3'-monooxygenase [EC:1.14.13.21];K00517|3|3e-40|164|aly:ARALYDRAFT_487247|[EC:1.14.-.-]	-	-	-	gi|168059878|ref|XP_001781927.1|/1.75361e-64/predicted protein [Physcomitrella patens subsp. patens]					AXG93_1390s1250	168	168	0.66	1e-45	29.81%	Cytochrome P450
												MARPO_0087s0026	169	169	0.66	1e-45	29.81%
Unigene31749	Up	4.48985	-	-	-	-	-					-
Unigene32000	Up	7.831	-	-	GO:0016787//hydrolase activity	-	gi|168000296|ref|XP_001752852.1|/3.25496e-26/predicted protein [Physcomitrella patens subsp. patens]					AXG93_2675s1180	111	111	0.97	1e-29	52.54%	aspartyl protease family protein
												MARPO_0271s0001	110	110	0.97	3e-29	48.72%
												AXG93_1425s1000	110	110	0.97	3e-29	48.72%
												MARPO_0025s0006	106	106	0.97	7e-28	47.86%
Unigene32343	Up	4.72007	K12311|1|7e-16|80.1|smo:SELMODRAFT_103066|lysosomal alpha-mannosidase [EC:3.2.1.24];K01191|2|2e-13|72.4|ppp:PHYPADRAFT_136484|alpha-mannosidase [EC:3.2.1.24]	-	GO:0043169//cation binding;GO:0015923//mannosidase activity	GO:0005975//carbohydrate metabolic process	gi|302762054|ref|XP_002964449.1|/9.87846e-15/hypothetical protein SELMODRAFT_266756 [Selaginella moellendorffii]					MARPO_0070s0086	78.2	78.2	0.49	8e-18	60.66%	Catalytic NodB homology domain of the carbohydrate esterase 4 superfamily
												AXG93_1860s1160	78.2	78.2	0.49	8e-18	60.66%
												AXG93_857s1150	69.7	69.7	0.62	8e-15	48.05%
												MARPO_0060s0055	69.7	69.7	0.62	8e-15	48.05%
Unigene33611	Up	5.00843	-	-	-	-	-					-
Unigene3432	Up	3.01245	K09580|1|7e-139|492|vvi:100259138|protein disulfide-isomerase A1 [EC:5.3.4.1]	-	GO:0016740//transferase activity	-	gi|224063066|ref|XP_002300980.1|/8.14968e-138/predicted protein [Populus trichocarpa]					MARPO_0004s0107, PTQ48833.1 & 4.1 528aa	591	591	0.77	0.0	58.18%	protein disulfide isomerase
												AXG93_3096s1100	506	506	0.77	6e-175	52.80%
												MARPO_0004s0104	470	470	0.68	4e-161	53.53%
Unigene34373	Up	3.79182	K00826|1|6e-08|53.9|rcu:RCOM_1585330|branched-chain amino acid aminotransferase [EC:2.6.1.42]	-	-	-	gi|359493217|ref|XP_003634545.1|/4.75685e-09/PREDICTED: putative invertase inhibitor-like [Vitis vinifera]					MARPO_0026s0006	53.1	53.1	0.31	7e-11	75.86%	-
Unigene34885	Up	7.08046	-	-	-	-	-					-
Unigene37673	Up	3.60231	-	-	-	-	-					-
Unigene37969	Up	3.03311	-	-	-	-	gi|116308855|emb|CAH65992.1|/9.51247e-14/H1005F08.21 [Oryza sativa Indica Group]					MARPO_0078s0058	204	204	0.41	1e-64	59.54%	Dirigent-like protein
												AXG93_1988s1050	205	205	0.44	2e-64	57.14%
												MARPO_0006s0217	203	203	0.41	3e-64	60.36%
Unigene38394	Up	3.72847	-	-	-	-	-					-
Unigene3848	Up	3.09345	-	-	-	-	-					-
Unigene39109	Up	7.08046	-	-	-	-	-					-
Unigene39253	Up	3.07841	K00799|1|2e-38|158|pop:POPTR_831173|glutathione S-transferase [EC:2.5.1.18]	GO:0031410//cytoplasmic vesicle;GO:0043231//intracellular membrane-bounded organelle	-	-	gi|224079702|ref|XP_002305918.1|/1.6901e-37/predicted protein [Populus trichocarpa]					AXG93_3661s1480//MARPO_0075s0081	159	159	0.41	3e-48	50.00%	MAPEG family - Membrane Associated Proteins in Eicosanoid and Glutathione metabolism
												AXG93_4295s1840//MARPO_0056s0049	89.0	89.0	0.38	1e-20	35.82%
Unigene40042	Up	7.08046	-	-	-	-	-					-
Unigene40269	Up	3.31687	-	-	-	-	-					-
Unigene4072	Up	4.6766	-	-	-	-	-					-
Unigene41105	Up	3.27828	-	-	-	-	-					-
Unigene41402	Up	4.04682	K04122|1|3e-102|370|ppp:PHYPADRAFT_151293|ent-kaurene oxidase [EC:1.14.13.78]	-	GO:0005506//iron ion binding;GO:0004497//monooxygenase activity	GO:0008152//metabolic process	gi|332146744|dbj|BAK19917.1|/2.98414e-101/ent-kaurene oxidase [Physcomitrella patens]					MARPO_0140s0010, PTQ29473.1 & 4.1 573aa	403	403	0.73	2e-136	59.08%	Cytochrome P450
												MARPO_0140s0010	404	404	0.73	7e-136	59.08%
												AXG93_4625s1080	398	398	0.73	3e-133	58.88%
Unigene41538	Up	2.92447	K03320|1|4e-26|117|bdi:100829578|ammonium transporter, Amt family	GO:0016020//membrane	-	GO:0006810//transport	gi|40548580|gb|AAR87397.1|/4.38895e-27/ammonium transporter AMT2.1 [Triticum aestivum]					AXG93_773s1920	127	127	0.19	5e-31	54.08%	The Ammonium Transporter (Amt) Family
												ammonium transporter//MARPO_0028s0091	122	122	0.19	5e-30	53.54%
												MARPO_0174s0008	119	119	0.19	9e-29	57.73%
												AXG93_1154s2070	119	119	0.19	1e-28	57.73%
Unigene41663	Up	3.25919	-	-	-	-	-					-
Unigene41775	Up	3.01629	-	-	-	-	-					-
Unigene41841	Up	4.77231	-	-	-	-	-					MARPO_0168s0001	45.1	45.1	0.81	1e-06	26.79%	-
												AXG93_203s1260	44.3	44.3	0.81	4e-06	26.79%
Unigene41955	Up	5.31386	-	-	-	-	-					-
Unigene421	Up	7.08046	-	-	-	-	-					-
Unigene43290	Up	4.74976	-	-	-	-	-					-
Unigene43327	Up	7.08046	-	-	-	-	-					-
Unigene4350	Up	7.60078	-	-	-	-	-					-
Unigene4366	Up	4.60074	-	-	-	-	-					-
Unigene4389	Up	4.9642	-	-	-	-	-					-
Unigene4546	Up	7.08046	-	-	-	-	-					-
Unigene4821	Up	7.2492	-	-	-	-	-					-
Unigene4863	Up	4.09444	-	-	-	-	-					-
Unigene5079	Up	3.85147	-	-	-	-	-					-
Unigene5080	Up	3.3417	-	-	-	-	-					-
Unigene509	Up	7.08046	-	-	-	-	-					-
Unigene5287	Up	9.04977	K14638|1|5e-42|170|ppp:PHYPADRAFT_189464|solute carrier family 15 (peptide/histidine transporter), member 3/4	GO:0031410//cytoplasmic vesicle	-	-	gi|302794688|ref|XP_002979108.1|/6.47728e-49/hypothetical protein SELMODRAFT_444106 [Selaginella moellendorffii]					AXG93_2035s1880	239	239	0.53	2e-73	53.88%	Plant NRT1/PTR family (NPF) of the Major Facilitator Superfamily of transporters
												MARPO_0050s0082	239	239	0.53	3e-73	53.88%
												MARPO_0013s0160, PTQ45961.1 & 2.1 619aa	208	208	0.54	3e-61	46.45%
												MARPO_0004s0290	206	369	0.59	5e-61	50.00%
												MARPO_0004s0289	207	401	0.53	4e-60	56.32%
Unigene6169	Up	4.55094	-	-	-	-	-					-
Unigene6472	Up	7.08046	-	-	-	-	-					-
Unigene6477	Up	7.08046	-	-	-	-	-					-
Unigene6814	Up	7.08046	-	-	GO:0017111//nucleoside-triphosphatase activity;GO:0015405	-	gi|297819380|ref|XP_002877573.1|/1.23226e-25/hypothetical protein ARALYDRAFT_485135 [Arabidopsis lyrata subsp. lyrata]					MARPO_0165s0010	158	158	1	3e-46	66.04%	retinal-specific rim ABC transporter
												AXG93_2376s1070	157	157	1	6e-46	66.04%
Unigene6869	Up	2.99865	-	-	-	-	-					-
Unigene6955	Up	4.57214	K00135|1|3e-72|270|zma:100284047|succinate-semialdehyde dehydrogenase (NADP+) [EC:1.2.1.16]	GO:0009536//plastid;GO:0044429//mitochondrial part	GO:0016620//oxidoreductase activity, acting on the aldehyde or oxo group of donors, NAD or NADP as acceptor;GO:0046914//transition metal ion binding;GO:0000166//nucleotide binding	GO:0009314//response to radiation;GO:0006105//succinate metabolic process;GO:0009063//cellular amino acid catabolic process;GO:0006950//response to stress	gi|168033367|ref|XP_001769187.1|/0/predicted protein [Physcomitrella patens subsp. patens]					MARPO_0062s0076	700	700	0.97	0.0	84.48%	Aldehyde dehydrogenase family 21A1-like
												AXG93_3569s1030	682	682	0.95	0.0	84.16%
Unigene7251	Up	2.96139	-	-	-	-	gi|168016577|ref|XP_001760825.1|/6.55965e-10/predicted protein [Physcomitrella patens subsp. patens]					MARPO_0039s0057	70.9	70.9	0.36	1e-16	71.01%	Protein of unknown function (DUF3339
												MARPO_0032s0163	59.3	59.3	0.36	5e-12	59.42%
Unigene7495	Up	2.76976	-	-	-	-	-					-
Unigene8034	Up	2.82607	-	-	-	-	-					-
Unigene8632	Up	3.05128	-	GO:0044464//cell part	-	-	gi|302792699|ref|XP_002978115.1|/1.54626e-38/hypothetical protein SELMODRAFT_16188 [Selaginella moellendorffii]					MARPO_0062s0045	202	202	0.63	2e-64	53.19%	Eukaryotic cytochrome b(561), including the FRRS1 gene product
												AXG93_3612s1090	188	188	0.64	1e-57	49.48%
Unigene8866	Up	7.60078	-	-	-	-	-					-
Unigene8944	Up	5.21003	K12843|1|4e-57|220|vvi:100248403|U4/U6 small nuclear ribonucleoprotein PRP3;K05681|2|5e-15|80.9|cme:CMS467C|ATP-binding cassette, subfamily G (WHITE), member 2	GO:0043231//intracellular membrane-bounded organelle;GO:0016020//membrane	GO:0016887//ATPase activity;GO:0000166//nucleotide binding	GO:0044237//cellular metabolic process	gi|224121142|ref|XP_002318509.1|/1.68579e-100/white-brown-complex ABC transporter family [Populus trichocarpa]					AXG93_613s1100	226	226	0.61	9e-66	39.10%	ABC-2 type transporter
												MARPO_0526s0002	226	226	0.61	9e-66	39.10%
												AXG93_4888s1000	209	209	0.61	3e-59	40.51%
												MARPO_0094s0060	209	209	0.61	3e-59	40.51%
Unigene9086	Up	4.07827	-	-	-	-	-					AXG93_673s1470	291	291	0.68	1e-95	67.94%	-
												MARPO_0040s0054, PTQ40373.1 & 4.1 556aa	292	292	0.68	2e-95	67.94%
Unigene9696	Up	5.24864	-	-	-	-	-					-
Unigene9933	Up	2.86601	-	-	-	-	-					-

## Sheet: M_iv vs F_n.g. against Mp
F_nat.gen. vs M_iv.veg. Toptags.edger	Regulation (F_nat.gen. / M_iv.veg.)	logFC.edgeR (PelliaRNA_M_iv.veg./ PelliaRNA_F_NAT.GEN.)	KEGG Orthology	GO Component	GO Function	GO Process	Blastx nr NCBI					Blastx NCBI: Marchantia polymorpha (taxid:3197)	Max score	Total score	Query cover	E value	Identity	CDD search
Unigene35012	Up	2.73232	-	-	-	-	gi|168026669|ref|XP_001765854.1|/3.91419e-63/predicted protein [Physcomitrella patens subsp. patens]					AXG93_3426s1300//MARPO_0014s0128	307	307	0.54	2e-101	58.74%	Pollen proteins Ole-I like
Unigene36212	Up	6.97281	K10523|1|4e-06|48.9|sbi:SORBI_02g000320|speckle-type POZ protein	GO:0043231//intracellular membrane-bounded organelle;GO:0016020//membrane	-	GO:0009725//response to hormone stimulus;GO:0006970//response to osmotic stress;GO:0009845//seed germination	gi|222424695|dbj|BAH20301.1|/8.82177e-08/AT5G19330 [Arabidopsis thaliana]					MARPO_0110s0025	117	117	0.57	2e-32	50.00%	BTB (Broad-Complex, Tramtrack and Bric a brac) /POZ (poxvirus and zinc finger) domain found in plant ARM repeat protein interacting with ABF2 (ARIA) and similar proteins
												MARPO_0064s0008	115	115	0.57	5e-32	53.47%
												AXG93_590s1100	115	115	0.57	2e-31	53.47%
Unigene6009	Up	7.20555	K12843|1|3e-31|131|vvi:100248403|U4/U6 small nuclear ribonucleoprotein PRP3;K05681|2|2e-20|95.1|olu:OSTLU_38326|ATP-binding cassette, subfamily G (WHITE), member 2;K05658|4|8e-10|60.1|bdi:100827033|ATP-binding cassette, subfamily B (MDR/TAP), member 1	GO:0009522//photosystem I	GO:0019829//cation-transporting ATPase activity;GO:0032559	GO:0009207	gi|356529710|ref|XP_003533431.1|/1.52523e-39/PREDICTED: ABC transporter G family member 6-like [Glycine max]					MARPO_0027s0141, PTQ43041.1 & 2.1, 688aa	123	123	0.97	5e-34	58.00%	ABC transporter G-25
												AXG93_613s1100	122	122	0.97	8e-34	57.58%
												MARPO_0526s0002	122	122	0.97	8e-34	57.58%
												AXG93_4720s1030// MARPO_0027s0063	120	120	0.97	4e-33	61.00%
CL10265.Contig1	Up	8.12692	-	-	-	-	gi|168043550|ref|XP_001774247.1|/1.49941e-15/predicted protein [Physcomitrella patens subsp. patens]					AXG93_1762s1130	108	108	0.98	1e-28	50.47%	aspartyl protease family protein
												MARPO_0140s0036	106	106	0.98	4e-28	50.47%
CL10274.Contig9	Up	7.20555	K03231|1|3e-30|127|vvi:100244821|elongation factor 1-alpha	GO:0043231//intracellular membrane-bounded organelle;GO:0016020//membrane	GO:0017111//nucleoside-triphosphatase activity;GO:0008135//translation factor activity, nucleic acid binding;GO:0032561//guanyl ribonucleotide binding;GO:0005515//protein binding	GO:0006412//translation;GO:0009207	gi|225439902|ref|XP_002279598.1|/4.15586e-29/PREDICTED: elongation factor 1-alpha [Vitis vinifera]					AXG93_3242s1050//MARPO_0022s0170	125	125	0.99	5e-36	89.55%	Translation elongation factor EF-1alpha (GTPase)		Mapoly0022s0170.1	2044	211.022	463.562	122.576	96.9975	[K03231] elongation factor EF-1 alpha subunit [EC:3.6.5.3]; [3.6.5.3] Protein-synthesizing GTPase.; [PF03143] Elongation factor Tu C-terminal domain; [PF00009] Elongation factor Tu GTP binding domain; [GO:0003924] GTPase activity; [PTHR23115] TRANSLATION FACTOR; [GO:0005525] GTP binding; [PF03144] Elongation factor Tu domain 2; [KOG0052] Translation elongation factor EF-1 alpha/Tu
												MARPO_0002s0240	124	124	0.99	7e-36	89.55%			Mapoly0002s0240.1	2574	12.5437	44.4284	2.25464	6.68066	[K03231] elongation factor EF-1 alpha subunit [EC:3.6.5.3]; [3.6.5.3] Protein-synthesizing GTPase.; [PF03143] Elongation factor Tu C-terminal domain; [PF00009] Elongation factor Tu GTP binding domain; [GO:0003924] GTPase activity; [PTHR23115] TRANSLATION FACTOR; [GO:0005525] GTP binding; [PF03144] Elongation factor Tu domain 2; [KOG0052] Translation elongation factor EF-1 alpha/Tu
												elongation factor 1 alpha//AXG93_4620s1140//MARPO_0024s0116, PTQ43619.1 & 20.1 447aa	124	124	0.99	2e-35	88.06%			Mapoly0024s0116.1	1994	856.2	1270.48	1243.73	2757.25	[K03231] elongation factor EF-1 alpha subunit [EC:3.6.5.3]; [3.6.5.3] Protein-synthesizing GTPase.; [PF03143] Elongation factor Tu C-terminal domain; [PF00009] Elongation factor Tu GTP binding domain; [GO:0003924] GTPase activity; [PTHR23115] TRANSLATION FACTOR; [GO:0005525] GTP binding; [PF03144] Elongation factor Tu domain 2; [KOG0052] Translation elongation factor EF-1 alpha/Tu
																				Mapoly0024s0116.2	1711	1401.22	1563.59	2200.91	1849.31	[K03231] elongation factor EF-1 alpha subunit [EC:3.6.5.3]; [3.6.5.3] Protein-synthesizing GTPase.; [PF03143] Elongation factor Tu C-terminal domain; [PF00009] Elongation factor Tu GTP binding domain; [GO:0003924] GTPase activity; [PTHR23115] TRANSLATION FACTOR; [GO:0005525] GTP binding; [PF03144] Elongation factor Tu domain 2; [KOG0052] Translation elongation factor EF-1 alpha/Tu
CL11119.Contig1	Up	3.96821	K08241|1|3e-15|80.5|rcu:RCOM_1595240|jasmonate O-methyltransferase [EC:2.1.1.141]	-	GO:0005488//binding;GO:0008168//methyltransferase activity	-	gi|357459729|ref|XP_003600145.1|/8.27063e-25/S-adenosyl-L-methionine salicylic acid carboxyl methyltransferase-like protein [Medicago truncatula]					MARPO_0125s0011	151	151	0.6	3e-43	56.47%	SAM dependent carboxyl methyltransferase
												AXG93_3415s1340	140	140	0.57	4e-39	54.88%
												AXG93_684s1140//MARPO_0130s0039	124	124	0.59	5e-33	46.43%
												AXG93_2982s1030// MARPO_0038s0025	120	120	0.6	2e-31	44.83%			Mapoly0038s0025.1	2120	4.34087	8.96174	8.18261	0.141839	[GO:0008168] methyltransferase activity; [PF03492] SAM dependent carboxyl methyltransferase; [PTHR31009] S-ADENOSYL-L-METHIONINE:CARBOXYL METHYLTRANSFERASE FAMILY PROTEIN
CL1249.Contig5	Up	3.4238	K13366|1|2e-27|118|smo:SELMODRAFT_83558|polyamine oxidase (propane-1,3-diamine-forming) [EC:1.5.3.14]	-	GO:0016647//oxidoreductase activity, acting on the CH-NH group of donors, oxygen as acceptor	GO:0008152//metabolic process	gi|302763689|ref|XP_002965266.1|/2.51353e-26/hypothetical protein SELMODRAFT_83558 [Selaginella moellendorffii]					MARPO_0006s0189//polyamine oxidase	122	122	0.99	1e-34	76.47%	polyamine oxidase		Mapoly0006s0189.1	2515	96.9468	198.968	5.52067	1.69672	[PTHR10742] AMINE OXIDASE; [PF01593] Flavin containing amine oxidoreductase; [GO:0055114] oxidation-reduction process; [GO:0016491] oxidoreductase activity; [1.5.3.14] Polyamine oxidase (propane-1,3-diamine-forming).; [PTHR10742:SF30] AMINE OXIDASE; [K13366] polyamine oxidase (propane-1,3-diamine-forming) [EC:1.5.3.14]; [KOG0029] Amine oxidase
												AXG93_1988s1270	122	122	0.99	1e-34	76.47%
												MARPO_0099s0017	105	105	0.99	1e-28	67.65%
												AXG93_2528s2300	105	105	0.99	2e-28	67.65%
CL1272.Contig1	Up	4.00141	-	-	-	-	-					-
CL159.Contig1	Up	7.05464	K11188|1|1e-24|108|ppp:PHYPADRAFT_207612|peroxiredoxin 6, 1-Cys peroxiredoxin [EC:1.11.1.7 1.11.1.15 3.1.1.-]	-	GO:0016491//oxidoreductase activity	-	gi|348673445|gb|EGZ13264.1|/3.99304e-24/hypothetical protein PHYSODRAFT_259329 [Phytophthora sojae]					AXG93_1487s1140//MARPO_0057s0102	112	112	0.98	3e-32	46.90%	The thioredoxin (TRX)-like superfamily		Mapoly0057s0102.1	1428	0.419608	6.32862	598.94	8.83959	[1.11.1.15] Peroxiredoxin.; [GO:0055114] oxidation-reduction process; [GO:0016209] antioxidant activity; [K11188] peroxiredoxin 6, 1-Cys peroxiredoxin [EC:1.11.1.7 1.11.1.15 3.1.1.-]; [3.1.1.-] Carboxylic ester hydrolases.; [PTHR10681] THIOREDOXIN PEROXIDASE; [PF00578] AhpC/TSA family; [GO:0016491] oxidoreductase activity; [KOG0854] Alkyl hydroperoxide reductase, thiol specific antioxidant and re…
												MARPO_0042s0090	108	108	0.98	1e-30	46.49%			Mapoly0042s0090.1	1769	164.04	465.549	340.606	120.496	[1.11.1.15] Peroxiredoxin.; [GO:0055114] oxidation-reduction process; [GO:0016209] antioxidant activity; [K11188] peroxiredoxin 6, 1-Cys peroxiredoxin [EC:1.11.1.7 1.11.1.15 3.1.1.-]; [3.1.1.-] Carboxylic ester hydrolases.; [PTHR10681] THIOREDOXIN PEROXIDASE; [PF00578] AhpC/TSA family; [GO:0016491] oxidoreductase activity; [KOG0854] Alkyl hydroperoxide reductase, thiol specific antioxidant and re…
												AXG93_903s1190	108	108	0.98	3e-30	46.49%
CL1597.Contig1	Up	2.76532	K01535|1|0.0|1226|osa:4342621|H+-transporting ATPase [EC:3.6.3.6]	GO:0031224//intrinsic to membrane	GO:0043169//cation binding;GO:0015662//ATPase activity, coupled to transmembrane movement of ions, phosphorylative mechanism;GO:0032559	GO:0006818//hydrogen transport;GO:0009206;GO:0006811//ion transport;GO:0009207	gi|390190093|dbj|BAM20990.1|/0/plasma membrane H+-ATPase [Marchantia polymorpha]					MARPO_0031s0155	1400	1400	0.7	0.0	85.48%	Magnesium-transporting ATPase (P-type)
												MARPO_0158s0038	1286	1286	0.7	0.0	77.29%
												AXG93_601s1070	1285	1285	0.7	0.0	76.90%
CL2436.Contig1	Up	3.15402	K00924|1|1e-14|79.3|ath:AT5G22850|[EC:2.7.1.-]	GO:0044464//cell part	-	-	gi|125539168|gb|EAY85563.1|/4.31904e-28/hypothetical protein OsI_06935 [Oryza sativa Indica Group]					MARPO_0022s0078	133	133	0.44	3e-34	41.45%	aspartyl protease family protein
												AXG93_3005s1030	132	132	0.44	1e-33	41.45%
												AXG93_4134s1070	124	124	0.44	4e-32	39.38%
												MARPO_0022s0070	124	124	0.44	1e-30	39.90%
CL3300.Contig1	Up	3.65573	K10760|1|8e-14|76.3|vvi:100247527|adenylate isopentenyltransferase (cytokinin synthase);K05356|2|1e-06|37.4|sbi:SORBI_0011s005450|all-trans-nonaprenyl-diphosphate synthase [EC:2.5.1.84 2.5.1.85]	-	GO:0005488//binding	-	gi|147770163|emb|CAN65406.1|/1.11037e-22/hypothetical protein VITISV_030853 [Vitis vinifera]					AXG93_4876s1180	75.1	106	0.37	5e-17	40.00%	-
CL3703.Contig1	Up	3.33956	K04120|1|5e-74|275|ppp:PHYPADRAFT_107108|ent-copalyl diphosphate synthase [EC:5.5.1.13]	-	GO:0003824//catalytic activity	-	gi|312915845|dbj|BAJ39816.1|/6.76029e-87/ent-kaurene synthase [Jungermannia subulata]					MARPO_0015s0008	313	313	0.99	3e-101	55.60%	Terpene synthase
												diterpene synthase-like protein [Marchantia polymorpha]	313	313	0.99	3e-101	55.60%
												AXG93_4170s1190	313	313	0.99	5e-101	55.60%
CL4033.Contig2	Up	7.20555	K01183|1|2e-16|81.6|rcu:RCOM_1581410|chitinase [EC:3.2.1.14]	-	GO:0004553//hydrolase activity, hydrolyzing O-glycosyl compounds	GO:0000272//polysaccharide catabolic process	gi|326534384|dbj|BAJ89542.1|/2.34451e-16/predicted protein [Hordeum vulgare subsp. vulgare]					MARPO_0352s0004	70.1	70.1	0.76	9e-16	49.21%	The GH18 (glycosyl hydrolase, family 18) type II chitinases		Mapoly0352s0004.1	1484	0	0.225943	0.239075	1.72768	[GO:0004553] hydrolase activity, hydrolyzing O-glycosyl compounds; [GO:0005975] carbohydrate metabolic process; [PF00704] Glycosyl hydrolases family 18; [PTHR31939] FAMILY NOT NAMED
												AXG93_4009s1010	69.3	69.3	0.76	1e-15	49.21%
												MARPO_0031s0021	68.6	68.6	0.76	3e-15	49.21%
												AXG93_2752s1460	68.2	68.2	0.76	4e-15	49.21%
CL4891.Contig1	Up	3.46164	-	-	-	-	-					-
CL5631.Contig2	Up	4.11375	-	-	-	-	-					-
CL5795.Contig1	Up	3.14559	K15030|1|4e-144|510|ppp:PHYPADRAFT_71742|translation initiation factor 3 subunit M	-	-	-	gi|168012064|ref|XP_001758722.1|/4.29106e-143/predicted protein [Physcomitrella patens subsp. patens]					MARPO_0097s0065	624	624	0.46	0.0	79.95%	Eukaryotic translation initiation factor 3 subunit M (eIF3m
												AXG93_4123s1330	576	576	0.46	0.0	69.11%
CL6238.Contig2	Up	6.97281	-	-	-	-	-					MARPO_0051s0115	45.4	45.4	0.75	5e-07	41.94%	Leucine rich repeat N-terminal domain		Mapoly0051s0115.1	4332	3.92546	8.81698	4.17054	3.95822	[PF13855] Leucine rich repeat; [GO:0005524] ATP binding; [KOG1187] Serine/threonine protein kinase; [PF08263] Leucine rich repeat N-terminal domain; [PF00069] Protein kinase domain; [GO:0005515] protein binding; [GO:0004672] protein kinase activity; [GO:0006468] protein phosphorylation; [PF12799] Leucine Rich repeats (2 copies); [PTHR24420] LEUCINE-RICH REPEAT RECEPTOR-LIKE PROTEIN KINASE
CL6387.Contig1	Up	5.10817	-	GO:0009536//plastid	-	-	gi|358346026|ref|XP_003637074.1|/2.59891e-19/Cell wall-associated hydrolase, partial [Medicago truncatula]					-
CL6561.Contig1	Up	7.27548	-	-	-	-	-					-
CL7036.Contig2	Up	3.23489	K04733|1|1e-52|205|smo:SELMODRAFT_230241|interleukin-1 receptor-associated kinase 4 [EC:2.7.11.1];K13415|3|1e-51|201|osa:4324691|protein brassinosteroid insensitive 1 [EC:2.7.10.1 2.7.11.1]	GO:0043231//intracellular membrane-bounded organelle;GO:0016020//membrane	GO:0005488//binding;GO:0004672//protein kinase activity	-	gi|302753628|ref|XP_002960238.1|/8.75504e-56/hypothetical protein SELMODRAFT_139490 [Selaginella moellendorffii]					MARPO_0041s0120	224	224	0.62	1e-65	52.12%	Serine/Threonine protein kinases
												AXG93_2190s1300	224	224	0.62	2e-65	51.69%
												MARPO_0077s0067, PTQ34751.1 911aa	220	220	0.58	2e-64	49.55%
												MARPO_0077s0067, PTQ34752.1 935aa	220	220	0.58	3e-64	49.55%
CL7132.Contig1	Up	3.5069	-	-	-	-	gi|302785153|ref|XP_002974348.1|/4.76433e-30/hypothetical protein SELMODRAFT_442486 [Selaginella moellendorffii]					-
CL8767.Contig1	Up	4.01819	-	-	-	-	-					-
CL9972.Contig1	Up	4.44876	-	-	-	-	gi|118486691|gb|ABK95182.1|/7.78675e-17/unknown [Populus trichocarpa]					MARPO_0056s0129	157	157	0.55	6e-43	31.31%	BURP domain
												AXG93_4295s1140	146	146	0.52	1e-37	31.00%
Unigene10154	Up	3.82723	-	-	-	-	gi|238054067|gb|ACR38889.1|/4.03812e-17/leucine rich repeat transmembrane protein serine-threonine kinase [Pellia endiviifolia (species B)]					-
Unigene10491	Up	7.96706	-	-	-	-	gi|384253511|gb|EIE26986.1|/1.16563e-31/amidohydrolase 2 [Coccomyxa subellipsoidea C-169]					MARPO_0070s0012	166	166	0.99	7e-51	52.03%	Amidohydrolase
												MARPO_0099s0052	162	162	0.87	1e-49	59.54%			Mapoly0099s0052.1	1872	5.2362	14.0438	0.759913	6.72273	[4.1.1.45] Aminocarboxymuconate-semialdehyde decarboxylase.; [PTHR21240:SF5] SUBFAMILY NOT NAMED; [PF04909] Amidohydrolase; [GO:0008152] metabolic process; [PTHR21240] 2-AMINO-3-CARBOXYLMUCONATE-6-SEMIALDEHYDE DECARBOXYLASE; [GO:0003824] catalytic activity; [K03392] aminocarboxymuconate-semialdehyde decarboxylase [EC:4.1.1.45]
												MARPO_0025s0022	162	162	0.94	3e-49	53.06%
												MARPO_0183s0009	156	156	0.92	2e-47	55.80%			Mapoly0183s0009.1	2199	1.63345	7.53827	1.43133	2.99612	[KOG4245] Predicted metal-dependent hydrolase of the TIM-barrel fold; [PTHR21240:SF5] SUBFAMILY NOT NAMED; [PF04909] Amidohydrolase; [GO:0008152] metabolic process; [PTHR21240] 2-AMINO-3-CARBOXYLMUCONATE-6-SEMIALDEHYDE DECARBOXYLASE; [GO:0003824] catalytic activity
Unigene10587	Up	7.13207	-	-	-	-	-					-
Unigene10612	Up	4.58981	-	-	-	-	-					-
Unigene10982	Up	8.37004	-	-	-	-	-					-
Unigene10988	Up	8.73519	-	-	-	-	-					-
Unigene11368	Up	4.28832	-	-	-	-	gi|46488024|gb|AAS99354.1|/3.14695e-66/expansin 1 precursor [Linum usitatissimum]					MARPO_0137s0020	294	294	0.52	7e-98	62.87%	expansin A		Mapoly0137s0020.1	1850	1.96195	4.75793	1.23243	19.2277	[PTHR31867] FAMILY NOT NAMED; [PF03330] Rare lipoprotein A (RlpA)-like double-psi beta-barrel; [PF01357] Pollen allergen
												AXG93_4079s1170	294	294	0.52	1e-95	62.87%			Mapoly0137s0021.1	1611	0.0502575	0.126351	0	3.18374	[PTHR31867] FAMILY NOT NAMED; [PF03330] Rare lipoprotein A (RlpA)-like double-psi beta-barrel; [PF01357] Pollen allergen
												MARPO_0137s0021	285	285	0.53	2e-94	61.34%
												AXG93_4079s1180	285	285	0.53	3e-94	61.34%
Unigene12036	Up	3.00205	K00924|1|1e-11|70.1|aly:ARALYDRAFT_489138|[EC:2.7.1.-]	-	-	-	gi|15230868|ref|NP_189198.1|/6.33715e-49/aspartyl protease family protein [Arabidopsis thaliana]					AXG93_3256s1880	201	201	0.39	5e-57	39.58%	pepsin-like aspartic proteases
												MARPO_0143s0039	200	200	0.39	1e-56	39.72%
												AXG93_2390s1040	200	200	0.39	2e-56	39.65%
												MARPO_0185s0031	199	199	0.39	2e-56	39.72%
Unigene12825	Up	7.13207	-	-	-	-	-					-
Unigene13302	Up	6.09029	K05277|1|3e-14|77.0|aly:ARALYDRAFT_492580|leucoanthocyanidin dioxygenase [EC:1.14.11.19];K05278|2|9e-14|75.5|aly:ARALYDRAFT_487705|flavonol synthase [EC:1.14.11.23];K00475|4|1e-13|75.1|gmx:732548|naringenin 3-dioxygenase [EC:1.14.11.9]	-	GO:0016491//oxidoreductase activity	-	gi|297800516|ref|XP_002868142.1|/1.56959e-20/hypothetical protein ARALYDRAFT_355126 [Arabidopsis lyrata subsp. lyrata]					MARPO_0043s0013	90.5	90.5	0.71	8e-21	30.32%	Isopenicillin N synthase and related dioxygenases
												AXG93_1615s1130//MARPO_0039s0103	87.4	87.4	0.76	9e-20	31.71%
												AXG93_4689s1130//MARPO_0002s0224	84.0	84.0	0.76	2e-18	29.25%			Mapoly0002s0224.1	1697	105.615	394.708	256.521	49.5412	[KOG0143] Iron/ascorbate family oxidoreductases; [1.14.11.9] Flavanone 3-dioxygenase.; [GO:0055114] oxidation-reduction process; [PF14226] non-haem dioxygenase in morphine synthesis N-terminal; [GO:0016706] oxidoreductase activity, acting on paired donors, with incorporation or reduction of molecular oxygen, 2-oxoglutarate as one donor, and incorporation of one atom each of oxygen into both donor…
												MARPO_0052s0090	79.7	79.7	0.76	8e-17	26.76%
Unigene13496	Up	5.77285	K01535|1|3e-47|184|ath:AT5G62670|H+-transporting ATPase [EC:3.6.3.6]	GO:0031224//intrinsic to membrane	GO:0015662//ATPase activity, coupled to transmembrane movement of ions, phosphorylative mechanism;GO:0032559	GO:0009206;GO:0006811//ion transport;GO:0009207	gi|312282347|dbj|BAJ34039.1|/3.69207e-46/unnamed protein product [Thellungiella halophila]					AXG93_4324s1000	185	185	0.99	1e-57	91.20%	plasma-membrane proton-efflux P-type ATPase
												MARPO_0031s0155	186	186	0.99	7e-56	91.20%
												MARPO_0278s0009//MARPO_0050s0047	181	181	0.99	6e-54	84.80%
												MARPO_0080s0002, PTQ34369.1 & 70.1 954aa//plasma membrane H+-ATPase	181	181	0.99	8e-54	88.00%
Unigene13593	Up	3.56086	-	-	-	-	gi|302780603|ref|XP_002972076.1|/3.14112e-79/hypothetical protein SELMODRAFT_172478 [Selaginella moellendorffii]					AXG93_4316s1370//MARPO_0098s0026, PTQ32476.1 & 7.1 759aa	295	295	0.99	3e-92	43.34%	Serine protease, subtilisin family
												AXG93_1409s1070//MARPO_0013s0084	270	270	0.99	7e-83	38.06%
												MARPO_0059s0076	243	243	0.99	1e-72	37.23%
Unigene1387	Up	8.00871	-	-	-	-	-					-
Unigene13883	Up	7.20555	-	-	-	-	-					-
Unigene14863	Up	4.7951	-	-	-	-	-					-
Unigene15608	Up	3.1471	-	-	-	-	gi|302781913|ref|XP_002972730.1|/2.68603e-06/hypothetical protein SELMODRAFT_413297 [Selaginella moellendorffii]					terpene synthase-like protein [Marchantia polymorpha]	155	155	0.62	1e-40	30.17%	Non-plant Terpene Cyclases, Class 1
												AXG93_3036s1060	153	153	0.62	7e-40	29.93%
												MARPO_0011s0046, PTQ46350.1 493aa	153	153	0.62	7e-40	29.93%			Mapoly0011s0046.2	2335 493aa	2.64395	5.41809	0.864758	18.2048	[GO:0000287] magnesium ion binding; [GO:0016829] lyase activity; [PF03936] Terpene synthase family, metal binding domain; [GO:0010333] terpene synthase activity
												MARPO_0011s0046, PTQ46351.1 605aa	149	220	0.62	6e-38	31.42%			Mapoly0011s0046.3	2167 605aa	0.0535372	0.411209	0	1.498	[GO:0000287] magnesium ion binding; [GO:0016829] lyase activity; [PF03936] Terpene synthase family, metal binding domain; [GO:0010333] terpene synthase activity
												MARPO_0011s0046, PTQ46352.1 610aa	149	220	0.62	7e-38	31.42%			Mapoly0011s0046.1	2292 610aa	0	0	0	0	[GO:0000287] magnesium ion binding; [GO:0016829] lyase activity; [PF03936] Terpene synthase family, metal binding domain; [GO:0010333] terpene synthase activity
Unigene1622	Up	7.34217	-	-	-	-	-					-
Unigene16364	Up	2.65109	K08238|1|8e-85|313|ppp:PHYPADRAFT_169464|xyloglucan 6-xylosyltransferase [EC:2.4.2.39]	-	GO:0016757//transferase activity, transferring glycosyl groups	-	gi|168038797|ref|XP_001771886.1|/8.66459e-84/predicted protein [Physcomitrella patens subsp. patens]					MARPO_0024s0013	451	885	0.51	8e-145	44.76%	xyloglucan 6-xylosyltransferase
												AXG93_1976s1150	453	888	0.51	1e-143	44.76%
Unigene17360	Up	8.71016	-	-	-	-	-					-
Unigene17630	Up	4.49377	-	-	-	-	-					-
Unigene18163	Up	3.76416	-	-	-	-	-					AXG93_1988s1270	55.8	55.8	0.69	8e-11	60.78%	-
												MARPO_0006s0189	55.8	55.8	0.69	8e-11	60.78%			Mapoly0006s0189.1	2515	96.9468	198.968	5.52067	1.69672	[PTHR10742] AMINE OXIDASE; [PF01593] Flavin containing amine oxidoreductase; [GO:0055114] oxidation-reduction process; [GO:0016491] oxidoreductase activity; [1.5.3.14] Polyamine oxidase (propane-1,3-diamine-forming).; [PTHR10742:SF30] AMINE OXIDASE; [K13366] polyamine oxidase (propane-1,3-diamine-forming) [EC:1.5.3.14]; [KOG0029] Amine oxidase
Unigene18412	Up	3.45931	-	-	-	-	-					-
Unigene20906	Up	3.38427	-	-	GO:0003824//catalytic activity;GO:0005488//binding	GO:0008152//metabolic process	gi|302773984|ref|XP_002970409.1|/1.85008e-37/hypothetical protein SELMODRAFT_410953 [Selaginella moellendorffii]					MARPO_0023s0010	126	126	0.99	1e-34	48.78%	Allene oxide synthase
												AXG93_3217s1640	126	126	0.99	1e-34	48.78%
Unigene21191	Up	4.97733	-	-	-	-	-					-
Unigene22455	Up	4.08668	K04124|1|7e-06|47.0|smo:SELMODRAFT_450789|gibberellin 3-beta-dioxygenase [EC:1.14.11.15]	-	-	-	gi|384245894|gb|EIE19386.1|/2.55821e-07/Clavaminate synthase-like protein [Coccomyxa subellipsoidea C-169]					-
Unigene22564	Up	7.34217	-	-	-	-	-					-
Unigene22821	Up	7.40591	-	-	-	-	-					-
Unigene22946	Up	8.80778	-	-	-	-	-					-
Unigene23338	Up	4.34249	-	-	-	-	-					MARPO_0025s0022	79.7	79.7	0.55	2e-18	49.32%	-
												MARPO_0132s0057	75.1	75.1	0.55	9e-17	54.05%
												MARPO_0011s0002	74.3	74.3	0.55	2e-16	54.05%
												MARPO_0087s0039	73.6	73.6	0.59	3e-16	49.37%			Mapoly0087s0039.1	2606	3.04626	14.6416	1.71012	0.615178	[KOG4245] Predicted metal-dependent hydrolase of the TIM-barrel fold; [PTHR21240:SF5] SUBFAMILY NOT NAMED; [PF04909] Amidohydrolase; [GO:0008152] metabolic process; [PTHR21240] 2-AMINO-3-CARBOXYLMUCONATE-6-SEMIALDEHYDE DECARBOXYLASE; [GO:0003824] catalytic activity
												MARPO_0070s0012	71.2	71.2	0.66	2e-15	45.98%
Unigene23763	Up	4.94416	-	-	-	-	-					-
Unigene24117	Up	7.05464	-	-	-	-	-					-
Unigene24738	Up	7.34217	-	-	-	-	-					-
Unigene25391	Up	4.34249	-	-	-	-	-					-
Unigene26436	Up	7.40591	K01183|1|9e-09|56.6|gmx:100781240|chitinase [EC:3.2.1.14]	-	GO:0016798//hydrolase activity, acting on glycosyl bonds	GO:0005975//carbohydrate metabolic process	gi|302769794|ref|XP_002968316.1|/3.57702e-09/hypothetical protein SELMODRAFT_231185 [Selaginella moellendorffii]					AXG93_764s1040//MARPO_0196s0008//Mp_zg00570	48.1	48.1	0.43	2e-07	42.31%	The GH18 (glycosyl hydrolase, family 18) type II chitinases
												Mp_zg00160	48.1	48.1	0.43	2e-07	42.31%
Unigene26847	Up	4.97253	K13366|1|2e-15|79.0|smo:SELMODRAFT_410626|polyamine oxidase (propane-1,3-diamine-forming) [EC:1.5.3.14]	GO:0031410//cytoplasmic vesicle	GO:0003824//catalytic activity	GO:0008152//metabolic process	gi|302773097|ref|XP_002969966.1|/2.20961e-14/hypothetical protein SELMODRAFT_410626 [Selaginella moellendorffii]					AXG93_4079s1280//MARPO_0137s0029	96.7	96.7	0.47	3e-24	74.60%	polyamine oxidase		Mapoly0137s0029.1	4614	0.85476	2.42534	0.539566	74.4905	[PTHR10742] AMINE OXIDASE; [PF01593] Flavin containing amine oxidoreductase; [GO:0055114] oxidation-reduction process; [GO:0016491] oxidoreductase activity; [PTHR10742:SF30] AMINE OXIDASE; [KOG0029] Amine oxidase
												polyamine oxidase [Marchantia polymorpha]	95.5	95.5	0.47	6e-24	74.60%
												AXG93_2528s2300	75.9	75.9	0.96	6e-17	36.36%
Unigene27246	Up	3.31516	-	-	-	-	-					-
Unigene28702	Up	7.13207	-	-	-	-	-					-
Unigene29286	Up	4.3947	-	-	-	-	-					-
Unigene30752	Up	3.85786	K07512|1|5e-18|91.3|cre:CHLREDRAFT_101411|mitochondrial trans-2-enoyl-CoA reductase [EC:1.3.1.38]	-	-	-	gi|168042695|ref|XP_001773823.1|/1.82666e-63/predicted protein [Physcomitrella patens subsp. patens]					AXG93_3545s1310	371	371	0.52	7e-124	58.06%	Medium chain reductase/dehydrogenase (MDR)/zinc-dependent alcohol dehydrogenase-like family
												MARPO_2449s0001	311	311	0.38	7e-102	58.57%
Unigene3164	Up	3.93649	K14686|1|8e-19|93.6|ppp:PHYPADRAFT_166939|solute carrier family 31 (copper transporter), member 1	GO:0043231//intracellular membrane-bounded organelle;GO:0016020//membrane	GO:0005375//copper ion transmembrane transporter activity	-	gi|116790407|gb|ABK25604.1|/2.08737e-19/unknown [Picea sitchensis]					MARPO_0011s0109	100	100	0.24	9e-25	44.96%	Ctr copper transporter family
												AXG93_3506s1270	99.8	99.8	0.25	2e-24	44.36%
												MARPO_0013s0019	99.4	99.4	0.24	3e-24	42.06%
												AXG93_3340s1190	100	100	0.24	1e-23	40.77%
Unigene31989	Up	3.87061	-	-	-	-	-					AXG93_1838s1360	59.7	59.7	0.33	3e-10	54.55%	-
												MARPO_0009s0013, PTQ46880.1 396aa	59.3	59.3	0.33	4e-10	54.55%			Mapoly0009s0013.2	1992 396aa	5.24629	33.3152	31.0394	3.53125	[GO:0006355] regulation of transcription, DNA-dependent; [PF00847] AP2 domain; [GO:0003700] sequence-specific DNA binding transcription factor activity; [PTHR32467] FAMILY NOT NAMED
												MARPO_0009s0013, PTQ46881.1 419aa	58.9	58.9	0.33	4e-10	54.55%			Mapoly0009s0013.1	2061 419aa	0	0	0.339353	0	[GO:0006355] regulation of transcription, DNA-dependent; [PF00847] AP2 domain; [GO:0003700] sequence-specific DNA binding transcription factor activity; [PTHR32467] FAMILY NOT NAMED
Unigene3307	Up	7.46696	-	-	-	-	-					-
Unigene33110	Up	7.58181	-	-	-	-	-					-
Unigene33569	Up	7.40591	-	-	-	-	-					-
Unigene34514	Up	2.80317	K14416|1|3e-20|97.4|aly:ARALYDRAFT_325603|elongation factor 1 alpha-like protein	-	-	-	gi|302787473|ref|XP_002975506.1|/1.63529e-30/hypothetical protein SELMODRAFT_103635 [Selaginella moellendorffii]					-
Unigene34610	Up	3.00494	K14487|1|6e-133|473|rcu:RCOM_0032550|auxin responsive GH3 gene family	-	GO:0016881//acid-amino acid ligase activity	GO:0009725//response to hormone stimulus	gi|255586158|ref|XP_002533739.1|/7.28762e-132/Indole-3-acetic acid-amido synthetase GH3.6, putative [Ricinus communis]					MARPO_0053s0073	528	528	0.58	7e-175	45.43%	indole-3-acetic acid-amido syntheta		Mapoly0053s0073.1	4515	26.482	55.2422	3.71907	44.6459	[K14487] auxin responsive GH3 gene family; [PTHR31901] FAMILY NOT NAMED; [PF03321] GH3 auxin-responsive promoter
												AXG93_4542s1010	290	462	0.54	1e-84	45.15%
												MARPO_0042s0030	275	275	0.53	1e-80	32.76%
Unigene36419	Up	4.3947	K00924|1|3e-09|59.3|aly:ARALYDRAFT_489138|[EC:2.7.1.-]	-	-	-	gi|168025534|ref|XP_001765289.1|/5.13595e-32/predicted protein [Physcomitrella patens subsp. patens]					MARPO_0140s0036	162	162	0.98	3e-48	48.00%	aspartyl protease family protein
												AXG93_1762s1130	162	162	0.98	2e-47	48.00%
												MARPO_0185s0023	139	139	0.97	3e-39	44.32%			Mapoly0185s0023.1	3016	5.44252	10.5774	1.18064	0.0964446	[KOG1339] Aspartyl protease; [PF14543] Xylanase inhibitor N-terminal; [PTHR13683] ASPARTYL PROTEASES; [PF14541] Xylanase inhibitor C-terminal; [GO:0004190] aspartic-type endopeptidase activity; [GO:0006508] proteolysis
												MARPO_0177s0021	137	137	0.97	2e-38	40.91%
Unigene3670	Up	4.81203	-	-	-	-	gi|168030484|ref|XP_001767753.1|/3.68773e-84/predicted protein [Physcomitrella patens subsp. patens]					MARPO_0022s0142	368	368	0.48	2e-125	74.57%	expansin A
												AXG93_3242s1380	367	367	0.48	1e-124	74.57%
												AXG93_3242s1400	359	359	0.5	1e-121	69.46%
												MARPO_0022s0139, PTQ44045.1 & 6.1 259aa	353	353	0.5	2e-120	69.04%
Unigene3720	Up	2.77681	-	-	-	-	-					-
Unigene37510	Up	2.74577	-	-	-	-	-					-
Unigene37917	Up	3.69012	-	GO:0016020//membrane	-	-	gi|224284980|gb|ACN40219.1|/1.72044e-17/unknown [Picea sitchensis]					MARPO_0001s0562, PTQ50678.1 164aa	94.0	94.0	0.3	1e-22	43.22%	Alpha-Amylase Inhibitors (AAI), Lipid Transfer (LT) and Seed Storage (SS) Protein family		Mapoly0001s0562.1	1390	78.0498	265.448	54.1427	88.496	[PF14368] Probable lipid transfer
												MARPO_0001s0562, PTQ50679.1 164aa	94.0	94.0	0.3	1e-22	43.22%			Mapoly0001s0562.2	1045	3.34084	11.7813	1.8766	3.11528	[PF14368] Probable lipid transfer
												AXG93_436s1460	93.6	93.6	0.3	3e-21	43.22%
												MARPO_0001s0495	85.1	85.1	0.24	2e-19	46.39%			Mapoly0001s0495.1	984	14.1895	74.421	7.56042	6.92159	[PF14368] Probable lipid transfer
												AXG93_3040s1320	82.8	82.8	0.22	5e-18	47.25%
Unigene37950	Up	3.65216	-	-	-	-	-					-
Unigene38390	Up	2.84154	K13495|1|4e-28|123|pop:POPTR_808453|cis-zeatin O-glucosyltransferase [EC:2.4.1.215];K08237|4|4e-25|113|aly:ARALYDRAFT_490463|hydroquinone glucosyltransferase [EC:2.4.1.218];K13496|5|5e-25|113|aly:ARALYDRAFT_902799|UDP-glucosyl transferase 73C [EC:2.4.1.-]	-	GO:0016757//transferase activity, transferring glycosyl groups	-	gi|387135136|gb|AFJ52949.1|/1.78413e-30/UDP-glycosyltransferase 1 [Linum usitatissimum]					MARPO_0008s0244	147	147	0.46	2e-40	43.79%	UDP-glucosyltransferase family protein
												AXG93_2818s1110	144	144	0.47	3e-40	44.44%
												AXG93_2415s1130//MARPO_0069s0040	143	143	0.45	8e-39	46.98%
												MARPO_0117s0008, PTQ30928.1 462aa	142	142	0.49	9e-39	44.30%			Mapoly0117s0008.1	2068	13.0205	30.0907	10.8986	87.6391	[GO:0016758] transferase activity, transferring hexosyl groups; [PF00201] UDP-glucoronosyl and UDP-glucosyl transferase; [PTHR11926] GLUCOSYL/GLUCURONOSYL TRANSFERASES; [GO:0008152] metabolic process; [KOG1192] UDP-glucuronosyl and UDP-glucosyl transferase
												MARPO_0030s0008	143	143	0.47	9e-39	44.44%
Unigene39417	Up	3.1673	-	-	-	-	-					-
Unigene40967	Up	2.93317	-	-	-	-	-					-
Unigene41004	Up	5.3912	-	-	-	-	-					-
Unigene41245	Up	3.45931	K01673|1|2e-71|268|ppp:PHYPADRAFT_162454|carbonic anhydrase [EC:4.2.1.1]	-	-	-	gi|168015951|ref|XP_001760513.1|/1.81789e-70/predicted protein [Physcomitrella patens subsp. patens]					MARPO_0053s0046	353	353	0.52	2e-120	64.31%	Carbonic anhydrase		Mapoly0053s0046.1	2503	187.13	248.249	60.0617	2109.24	[PF00484] Carbonic anhydrase; [KOG1578] Predicted carbonic anhydrase involved in protection against oxidative damage; [4.2.1.1] Carbonate dehydratase.; [GO:0008270] zinc ion binding; [GO:0004089] carbonate dehydratase activity; [K01673] carbonic anhydrase [EC:4.2.1.1]; [PTHR11002] FAMILY NOT NAMED
												AXG93_2528s1580//MARPO_0105s0019	351	351	0.51	1e-119	64.66%			Mapoly0105s0019.1	2596	2.38256	7.1759	0.769126	0.516904	[PF00484] Carbonic anhydrase; [KOG1578] Predicted carbonic anhydrase involved in protection against oxidative damage; [4.2.1.1] Carbonate dehydratase.; [GO:0008270] zinc ion binding; [GO:0004089] carbonate dehydratase activity; [K01673] carbonic anhydrase [EC:4.2.1.1]; [PTHR11002] FAMILY NOT NAMED
												AXG93_2018s1610	343	343	0.52	8e-114	63.64%
Unigene4130	Up	8.00871	-	-	-	-	-					-
Unigene420	Up	7.52553	-	-	-	-	-					-
Unigene43469	Up	2.80138	K08286|1|3e-122|438|aly:ARALYDRAFT_494187|protein-serine/threonine kinase [EC:2.7.11.-];K08282|5|4e-62|238|ota:Ot16g02900|non-specific serine/threonine protein kinase [EC:2.7.11.1]	GO:0043231//intracellular membrane-bounded organelle	GO:0016301//kinase activity	-	gi|225461963|ref|XP_002266700.1|/2.56984e-125/PREDICTED: protein kinase G11A-like [Vitis vinifera]					AXG93_458s1070//MARPO_0008s0088//Mp_zg01290	580	580	0.43	0.0	73.38%	Serine/threonine protein kinase
												MARPO_0030s0017	457	457	0.43	2e-150	60.49%			Mapoly0030s0017.1	3854	23.4884	48.5649	34.542	41.0226	[KOG0610] Putative serine/threonine protein kinase; [GO:0005524] ATP binding; [PF00069] Protein kinase domain; [GO:0004672] protein kinase activity; [2.7.11.-] Protein-serine/threonine kinases.; [GO:0006468] protein phosphorylation; [K08286] protein-serine/threonine kinase [EC:2.7.11.-]; [PTHR24351] RIBOSOMAL PROTEIN S6 KINASE
												AXG93_2818s1020	444	444	0.43	5e-145	57.11%
Unigene4477	Up	3.53148	-	-	-	-	-					-
Unigene5054	Up	4.44509	-	-	-	-	-					-
Unigene5097	Up	3.82859	-	-	-	-	-					-
Unigene5452	Up	3.15323	-	-	-	-	-					-
Unigene6019	Up	3.55651	-	-	-	-	-					-
Unigene7923	Up	4.80836	-	-	-	-	gi|148907880|gb|ABR17062.1|/3.91502e-07/unknown [Picea sitchensis]					MARPO_0125s0011	69.7	69.7	0.34	1e-13	42.53%	indole-3-acetate carboxyl methyltransferase
												AXG93_3415s1340	69.7	69.7	0.34	1e-13	42.53%
Unigene8672	Up	3.65573	-	-	-	-	-					-
Unigene9217	Up	4.34249	-	-	-	-	-					-
Unigene9219	Up	3.68602	-	-	-	-	gi|168019788|ref|XP_001762426.1|/1.2321e-06/predicted protein [Physcomitrella patens subsp. patens]					AXG93_2035s1350//MARPO_0003s0198	147	147	0.99	3e-42	56.59%	Transferase family		Mapoly0003s0198.1	4043	5.88104	24.6512	10.47	9.314	[PTHR31642] FAMILY NOT NAMED; [GO:0016747] transferase activity, transferring acyl groups other than amino-acyl groups; [PF02458] Transferase family
Unigene9721	Up	4.17308	-	-	-	-	-					-

## Sheet: comm in 3 vs F_n.g. against Mp
M_iv.veg. vs F_nat.gen. Toptags.edger	Regulation (F_nat.gen. / M_iv.veg.)	logFC.edgeR (PelliaRNA_M_iv.veg./ PelliaRNA_F_NAT.GEN.)	F_iv.veg. vs F_nat.gen. Toptags	Regulation (F_nat.gen. / F_iv.veg.)	logFC.edgeR (PelliaRNA_F_NAT.GEN./PelliaRNA_F_iv.veg.)	M_nat.gen. vs F_nat.gen. Toptags.edger	Regulation (F_nat.gen. / M_nat.gen.)	logFC.edgeR (PelliaRNA_F_NAT.GEN./PelliaRNA_M_NAT.GEN.)	KEGG Orthology	GO Component	GO Function	GO Process	Blastx nr NCBI					Blastx NCBI: Marchantia polymorpha (taxid:3197)	Max score	Total score	Query cover	E value	Identity	CDD search
CL522.Contig2	Up	8.27081	CL522.Contig2	Up	8.46617	CL522.Contig2	Up	8.58529	-	-	-	-	gi|112143920|gb|ABI13169.1|/1.83484e-22/putative trypsin [Emiliania huxleyi]					-
CL3266.Contig1	Up	4.22299	CL3266.Contig1	Up	5.18914	CL3266.Contig1	Up	3.97792	K10523|1|4e-08|57.0|sbi:SORBI_05g024660|speckle-type POZ protein	-	-	-	gi|116782493|gb|ABK22528.1|/3.85133e-15/unknown [Picea sitchensis]					MARPO_0110s0025	178	178	0.8	2e-54	41.67%	BTB/POZ domain-containing protein
																		MARPO_0110s0026	169	169	0.74	1e-51	40.89%
																		MARPO_0110s0027	166	166	0.74	2e-50	39.56%
Unigene12204	Up	7.40591	Unigene12204	Up	7.60078	Unigene12204	Up	7.71963	K02891|1|4e-20|94.4|rcu:RCOM_0681450|large subunit ribosomal protein L22e	GO:0005622//intracellular	-	-	gi|118484642|gb|ABK94193.1|/7.91157e-20/unknown [Populus trichocarpa]					AXG93_1520s1030//MARPO_0080s0007	89.4	89.4	0.99	1e-24	55.84%	Ribosomal protein L22e
Unigene29179	Up	8.30465	Unigene29179	Up	8.50002	Unigene29179	Up	8.61915	-	-	GO:0008233//peptidase activity;GO:0005488//binding;GO:0016301//kinase activity	-	gi|145351988|ref|XP_001420341.1|/1.10535e-13/predicted protein [Ostreococcus lucimarinus CCE9901]					-
Unigene14212	Up	8.40165	Unigene14212	Up	5.48613	Unigene14212	Up	4.23252	K10872|1|3e-71|265|gmx:548075|meiotic recombination protein DMC1	GO:0043231//intracellular membrane-bounded organelle	GO:0042623//ATPase activity, coupled;GO:0003677//DNA binding;GO:0032559	GO:0000730//DNA recombinase assembly;GO:0022403	gi|145952326|gb|ABP98984.1|/8.63258e-71/DMC1 [Hieracium caespitosum]					MARPO_0108s0001-2isoforms-PTQ31645.1,6.1, 355aa	276	276	0.9	8e-94	83.66%	RecA/RadA recombinase
																		MARPO_0110s0049	238	238	0.9	6e-78	75.16%
																		MARPO_0108s0001, PTQ31644.1 & 7.1, 324aa	222	222	0.77	5e-73	79.10%
																		AXG93_115s1870	201	201	0.9	2e-64	66.01%
Unigene28085	Up	9.50516	Unigene28085	Up	9.70085	Unigene28085	Up	6.79792	K05681|1|5e-12|68.2|cme:CMS467C|ATP-binding cassette, subfamily G (WHITE), member 2;K12843|2|3e-10|62.4|vvi:100248403|U4/U6 small nuclear ribonucleoprotein PRP3;K02065|3|6e-07|51.2|mtr:MTR_7g079540|putative ABC transport system ATP-binding protein	-	GO:0017111//nucleoside-triphosphatase activity	-	gi|148908147|gb|ABR17189.1|/2.5444e-32/unknown [Picea sitchensis]					MARPO_0049s0041	121	121	0.92	1e-32	51.37%	ABC transporter G-25
																		AXG93_4193s1130	121	121	0.92	1e-32	51.37%
																		AXG93_2675s1080//MARPO_0097s0053	115	115	0.95	2e-30	46.90%
Unigene30354	Up	7.83435	Unigene30354	Up	8.02949	Unigene30354	Up	8.1485	K02877|1|1e-28|122|cre:CHLREDRAFT_76376|large subunit ribosomal protein L15e	GO:0031090//organelle membrane;GO:0015934//large ribosomal subunit;GO:0031981//nuclear lumen	GO:0005198//structural molecule activity	GO:0010467//gene expression	gi|159487539|ref|XP_001701780.1|/1.7198e-27/ribosomal protein L15, component of cytosolic 80S ribosome and 60S large subunit [Chlamydomonas reinhardtii]					AXG93_1130s1390//MARPO_0043s0043	109	109	0.75	6e-31	59.55%	ribosomal protein L15e
Unigene24732	Up	12.4796	Unigene24732	Up	8.65055	Unigene24732	Up	12.7949	K01183|1|1e-19|94.7|osa:4329920|chitinase [EC:3.2.1.14]	-	-	-	gi|168004413|ref|XP_001754906.1|/1.56468e-21/predicted protein [Physcomitrella patens subsp. patens]					AXG93_673s1300//MARPO_0040s0034	135	135	0.63	4e-39	55.22%
																		AXG93_402s1110//MARPO_0044s0030	110	110	0.62	5e-29	43.18%
																		AXG93_2841s1240//MARPO_0069s0092	104	104	0.74	5e-27	41.14%
Unigene8889	Up	6.15678	Unigene8889	Up	10.5706	Unigene8889	Up	10.6899	K05681|1|7e-31|131|cme:CMS467C|ATP-binding cassette, subfamily G (WHITE), member 2;K12843|2|2e-26|116|vvi:100248403|U4/U6 small nuclear ribonucleoprotein PRP3	GO:0044464//cell part	GO:0017111//nucleoside-triphosphatase activity;GO:0000166//nucleotide binding	-	gi|168022899|ref|XP_001763976.1|/2.00354e-56/ATP-binding cassette transporter, subfamily G, member 4, group WBC protein PpABCG4 [Physcomitrella patens subsp. patens]					AXG93_4193s1130	195	195	0.94	1e-58	59.32%	ABC transporter G-25
																		MARPO_0049s0041	195	195	0.94	2e-58	59.32%
																		AXG93_2675s1080//MARPO_0097s0053	192	192	0.98	9e-58	56.52%
Unigene12006	Up	6.1069	Unigene12006	Up	7.47306	Unigene12006	Up	6.50377	K05681|1|9e-21|99.8|cme:CMS467C|ATP-binding cassette, subfamily G (WHITE), member 2;K12843|3|2e-07|55.5|vvi:100248403|U4/U6 small nuclear ribonucleoprotein PRP3	-	GO:0017111//nucleoside-triphosphatase activity	-	gi|168022899|ref|XP_001763976.1|/2.58694e-84/ATP-binding cassette transporter, subfamily G, member 4, group WBC protein PpABCG4 [Physcomitrella patens subsp. patens]					AXG93_2675s1080//MARPO_0097s0053	240	240	0.72	3e-72	38.65%	ABC-2 type transporte
																		MARPO_0049s0041	233	233	0.77	1e-68	34.80%
																		MARPO_0097s0054	219	219	0.76	2e-63	36.07%
Unigene23211	Up	8.65875	Unigene23211	Up	5.74332	Unigene23211	Up	5.04283	-	-	-	-	gi|168026633|ref|XP_001765836.1|/4.9838e-12/predicted protein [Physcomitrella patens subsp. patens]					MARPO_0001s0513	83.6	83.6	0.42	3e-17	28.30%	-
																		MARPO_0317s0001	83.6	83.6	0.42	4e-17	28.30%
																		AXG93_2587s1210	82.8	82.8	0.48	9e-17	30.77%
Unigene38805	Up	12.9522	Unigene38805	Up	13.1481	Unigene38805	Up	8.07288	K01366|1|1e-94|345|ppp:PHYPADRAFT_143194|cathepsin H [EC:3.4.22.16]	GO:0043231//intracellular membrane-bounded organelle	GO:0005488//binding;GO:0070011	GO:0009725//response to hormone stimulus;GO:0032502//developmental process	gi|168047065|ref|XP_001775992.1|/1.44547e-93/predicted protein [Physcomitrella patens subsp. patens]					AXG93_509s1020//MARPO_0058s0002	342	342	0.59	2e-113	49.85%	C1A Peptidase family, also referred to as the papain family
Unigene3040	Up	10.197	Unigene3040	Up	10.3928	Unigene3040	Up	10.5121	K15382|1|6e-20|95.5|ppp:PHYPADRAFT_149962|solute carrier family 50 (sugar transporter)	GO:0016020//membrane	-	-	gi|168059267|ref|XP_001781625.1|/5.87424e-19/predicted protein [Physcomitrella patens subsp. patens]					AXG93_3825s1020//MARPO_0030s0123, PTQ42400.1, 275aa	117	117	0.43	4e-32	70.65%	Sugar efflux transporter for intercellular exchange
CL10631.Contig1	Up	8.45112	CL10631.Contig1	Up	11.9405	CL10631.Contig1	Up	12.0599	K01183|1|2e-17|85.5|gmx:547572|chitinase [EC:3.2.1.14]	-	-	GO:0008152//metabolic process	gi|168059395|ref|XP_001781688.1|/7.78968e-20/predicted protein [Physcomitrella patens subsp. patens]					AXG93_673s1300//MARPO_0040s0034	112	112	0.92	1e-31	53.61%	Chitinase class I
																		AXG93_2841s1220//MARPO_0069s0089	92.8	92.8	0.92	5e-24	44.33%
																		AXG93_2841s1240//MARPO_0069s0092	92.4	92.4	0.92	6e-24	44.33%
CL115.Contig6	Up	9.10526	CL115.Contig6	Up	9.30087	CL115.Contig6	Up	5.7849	-	-	-	-	gi|168068200|ref|XP_001785975.1|/2.72545e-17/predicted protein [Physcomitrella patens subsp. patens]					-
Unigene41605	Up	9.26848	Unigene41605	Up	9.46413	Unigene41605	Up	9.58341	-	-	-	-	gi|219116468|ref|XP_002179029.1|/6.82923e-10/predicted protein [Phaeodactylum tricornutum CCAP 1055/1]					-
Unigene475	Up	7.40591	Unigene475	Up	7.60078	Unigene475	Up	7.71963	-	-	GO:0003824//catalytic activity	-	gi|219128336|ref|XP_002184371.1|/1.03819e-11/predicted protein [Phaeodactylum tricornutum CCAP 1055/1]					-
CL2156.Contig1	Up	9.35176	CL2156.Contig1	Up	9.54743	CL2156.Contig1	Up	9.66672	-	-	GO:0003824//catalytic activity	-	gi|224002354|ref|XP_002290849.1|/5.29474e-23/predicted protein [Thalassiosira pseudonana CCMP1335]					-
Unigene28047	Up	7.0161	Unigene28047	Up	4.09543	Unigene28047	Up	4.76691	-	GO:0031410//cytoplasmic vesicle	-	-	gi|25272006|gb|AAN74746.1|/4.0007e-42/hypothetical protein [Marchantia polymorpha]					MARPO_0030s0109	213	213	0.39	4e-69	87.29%	-
																		AXG93_3825s1170	214	214	0.38	1e-67	88.03%
Unigene21079	Up	8.23616	Unigene21079	Up	8.4315	Unigene21079	Up	4.06693	-	-	GO:0046872//metal ion binding;GO:0003824//catalytic activity	-	gi|255549426|ref|XP_002515766.1|/1.43058e-13/Nectarin-1 precursor, putative [Ricinus communis]					MARPO_0010s0116, PTQ46724.1, 210aa	90.5	90.5	0.9	2e-24	67.74%	Cupin protein family
																		MARPO_0010s0116, PTQ46714.1, 210aa	90.1	90.1	0.9	3e-24	67.74%
																		AXG93_2091s1080	90.1	90.1	0.9	3e-24	67.74%
																		MARPO_0010s0116, PTQ46718, 210aa	87.8	87.8	0.93	2e-23	64.06%
Unigene8683	Up	8.49254	Unigene8683	Up	8.68798	Unigene8683	Up	5.7849	-	-	-	-	gi|255549426|ref|XP_002515766.1|/4.00073e-23/Nectarin-1 precursor, putative [Ricinus communis]					MARPO_0010s0116, PTQ46724.1, 210aa	117	117	0.65	3e-33	57.89%	Cupin protein family
																		AXG93_2091s1080	117	117	0.76	5e-33	51.49%
																		MARPO_0010s0110	116	116	0.76	5e-33	52.24%
																		MARPO_0010s0106	115	115	0.76	1e-32	50.75%
Unigene11312	Up	7.34217	Unigene11312	Up	7.53698	Unigene11312	Up	7.65581	K02183|1|2e-15|81.3|ppp:PHYPADRAFT_180168|calmodulin	-	GO:0005488//binding	-	gi|255966042|gb|ACU45306.1|/3.57896e-15/calmodulin [Rhodomonas sp. CCMP768]					MARPO_0029s0154-2is.-PTQ42669.1, 70.1 149aa	78.2	78.2	0.51	9e-18	35.62%	calmodulin
CL8345.Contig1	Up	8.37004	CL8345.Contig1	Up	8.56543	CL8345.Contig1	Up	8.68457	K02183|1|9e-18|87.8|cre:CHLREDRAFT_188144|calmodulin	-	-	-	gi|255966042|gb|ACU45306.1|/7.99403e-18/calmodulin [Rhodomonas sp. CCMP768]					MARPO_0029s0154-2is.-PTQ42669.1, 70.1 149aa	79.0	79.0	0.75	7e-19	33.79%	calmodulin
CL6201.Contig1	Up	8.71016	CL6201.Contig1	Up	8.90566	CL6201.Contig1	Up	4.14236	K02981|1|3e-33|137|zma:100382980|small subunit ribosomal protein S2e	GO:0030529//ribonucleoprotein complex	GO:0003676//nucleic acid binding;GO:0005198//structural molecule activity	GO:0010467//gene expression	gi|293334545|ref|NP_001169135.1|/3.81476e-71/uncharacterized protein LOC100382980 [Zea mays]					MARPO_0007s0277	82.4	82.4	0.49	2e-21	63.93%	ribosomal P1 protein
CL7033.Contig1	Up	7.58181	CL7033.Contig1	Up	7.7768	CL7033.Contig1	Up	7.89572	K02981|1|3e-33|137|zma:100382980|small subunit ribosomal protein S2e	GO:0030529//ribonucleoprotein complex;GO:0009536//plastid	GO:0003676//nucleic acid binding;GO:0005198//structural molecule activity	GO:0010467//gene expression	gi|293334545|ref|NP_001169135.1|/4.0122e-32/uncharacterized protein LOC100382980 [Zea mays]					AXG93_1217s1100//MARPO_0071s0013	121	121	0.99	3e-35	59.34%	ribosomal S5 protein
																		AXG93_115s1350//MARPO_0027s0126//MARPO_0027s0187	120	120	0.94	7e-35	60.47%
Unigene40604	Up	7.73857	Unigene40604	Up	7.93366	Unigene40604	Up	8.05263	K02981|1|4e-24|107|zma:100382980|small subunit ribosomal protein S2e	GO:0043229//intracellular organelle;GO:0030529//ribonucleoprotein complex	-	-	gi|293334545|ref|NP_001169135.1|/5.70476e-23/uncharacterized protein LOC100382980 [Zea mays]					AXG93_1217s1100//MARPO_0071s0013	94.7	94.7	0.7	1e-24	60.24%	ribosomal S5 protein
																		AXG93_115s1350//MARPO_0027s0126//MARPO_0027s0187	92.4	92.4	0.7	1e-23	59.04%
Unigene33966	Up	7.52553	Unigene33966	Up	7.72048	Unigene33966	Up	7.83938	K02991|1|4e-63|238|aly:ARALYDRAFT_683065|small subunit ribosomal protein S6e	GO:0015935//small ribosomal subunit;GO:0016020//membrane	GO:0005198//structural molecule activity	GO:0010467//gene expression	gi|301122631|ref|XP_002909042.1|/5.00992e-71/40S ribosomal protein S6 [Phytophthora infestans T30-4]					MARPO_0098s0025	237	237	0.87	4e-79	61.90%	40S ribosomal protein S6e protein
																		AXG93_4316s1390	234	234	0.87	2e-77	60.85%
																		MARPO_0004s0188	226	226	0.87	7e-75	59.26%
Unigene41120	Up	9.94138	Unigene41120	Up	10.1371	Unigene41120	Up	10.2565	K00924|1|5e-19|94.4|ath:AT5G22850|[EC:2.7.1.-];K08245|3|2e-06|52.4|rcu:RCOM_1303660|phytepsin [EC:3.4.23.40]	-	-	-	gi|302753526|ref|XP_002960187.1|/8.05905e-81/hypothetical protein SELMODRAFT_75184 [Selaginella moellendorffii]					MARPO_0185s0031	308	308	0.65	6e-99	52.12%	aspartyl protease family protein
																		AXG93_2390s1040	308	308	0.65	9e-99	52.12%
																		MARPO_0100s0045	305	305	0.62	1e-97	49.43%
																		AXG93_3256s1880	304	304	0.65	1e-97	51.32%
Unigene23339	Up	8.33772	Unigene23339	Up	8.5331	Unigene23339	Up	4.16855	K05933|1|1e-10|62.8|pop:POPTR_746197|aminocyclopropanecarboxylate oxidase [EC:1.14.17.4]	-	-	-	gi|302754700|ref|XP_002960774.1|/7.35268e-10/2-oxoglutarate-iron(II)-dependent oxygenase [Selaginella moellendorffii]					AXG93_3658s1000//MARPO_0037s0090	66.2	66.2	0.86	7e-14	33.33%	2OG-Fe(II) oxygenase superfamily
																		MARPO_0049s0064	65.9	65.9	0.86	1e-13	34.58%
																		AXG93_4284s1250	65.9	65.9	0.86	1e-13	34.58%
																		AXG93_2407s1000//MARPO_0067s0061	63.2	63.2	0.77	1e-12	33.33%
CL1204.Contig3	Up	7.83435	CL1204.Contig3	Up	8.02949	CL1204.Contig3	Up	8.1485	-	GO:0044464//cell part	GO:0016787//hydrolase activity	-	gi|302786720|ref|XP_002975131.1|/3.64727e-25/hypothetical protein SELMODRAFT_102404 [Selaginella moellendorffii]					AXG93_4542s1220//MARPO_0053s0099	111	111	0.99	2e-29	46.21%	Abnormal spindle-like microcephaly-assoc'd, ASPM-SPD-2-Hydin
																		MARPO_0047s0075	105	105	0.98	2e-27	39.84%
CL1204.Contig2	Up	8.43259	CL1204.Contig2	Up	8.628	CL1204.Contig2	Up	5.72491	-	-	GO:0008233//peptidase activity	GO:0008152//metabolic process	gi|302786720|ref|XP_002975131.1|/6.19658e-93/hypothetical protein SELMODRAFT_102404 [Selaginella moellendorffii]					MARPO_0047s0075	325	325	0.86	3e-103	49.03%	Peptidase S8 family domain, uncharacterized subfamily 3
																		AXG93_4542s1220//MARPO_0053s0099	312	312	0.86	1e-98	48.77%
Unigene23704	Up	10.1697	Unigene23704	Up	10.3655	Unigene23704	Up	10.4848	K15382|1|7e-24|107|sbi:SORBI_09g020860|solute carrier family 50 (sugar transporter)	GO:0016021//integral to membrane	GO:0015144//carbohydrate transmembrane transporter activity	GO:0006810//transport	gi|302816057|ref|XP_002989708.1|/5.533e-24/hypothetical protein SELMODRAFT_48541 [Selaginella moellendorffii]					MARPO_0030s0123	134	134	0.5	8e-40	75.90%	Sugar efflux transporter for intercellular exchange
																		AXG93_3825s1020//MARPO_0030s0123	133	133	0.5	7e-39	75.90%
Unigene31050	Up	10.3096	Unigene31050	Up	10.5054	Unigene31050	Up	10.6248	K13289|1|6e-109|393|pop:POPTR_551354|cathepsin A (carboxypeptidase C) [EC:3.4.16.5]	-	GO:0004180//carboxypeptidase activity	-	gi|302818249|ref|XP_002990798.1|/1.11902e-117/serine carboxypeptidase-like enzyme [Selaginella moellendorffii]					MARPO_0037s0132	389	389	0.78	6e-130	47.23%	Serine carboxypeptidase
																		AXG93_1550s1080	385	385	0.78	1e-127	46.40%
CL3824.Contig1	Up	8.20066	CL3824.Contig1	Up	8.39598	CL3824.Contig1	Up	8.51509	-	-	GO:0003824//catalytic activity	-	gi|307104811|gb|EFN53063.1|/2.04099e-12/hypothetical protein CHLNCDRAFT_11918 [Chlorella variabilis]					-
CL8813.Contig1	Up	7.40591	CL8813.Contig1	Up	7.60078	CL8813.Contig1	Up	7.71963	-	-	GO:0003824//catalytic activity	-	gi|307104811|gb|EFN53063.1|/2.32175e-16/hypothetical protein CHLNCDRAFT_11918 [Chlorella variabilis]					-
CL6634.Contig5	Up	9.12433	CL6634.Contig5	Up	9.31995	CL6634.Contig5	Up	4.24459	-	-	-	-	gi|307110207|gb|EFN58443.1|/1.55153e-15/hypothetical protein CHLNCDRAFT_20170, partial [Chlorella variabilis]					-
Unigene12552	Up	7.34217	Unigene12552	Up	7.53698	Unigene12552	Up	7.65581	K02883|1|2e-61|232|bdi:100840309|large subunit ribosomal protein L18e	GO:0030529//ribonucleoprotein complex	GO:0005198//structural molecule activity	GO:0010467//gene expression	gi|315113257|pdb|3IZR|R/1.21156e-60/Chain R, Localization Of The Large Subunit Ribosomal Proteins Into A 5.5 A Cryo-Em Map Of Triticum Aestivum Translating 80s Ribosome					MARPO_0118s0037	220	220	0.97	7e-74	60.80%	Ribosomal protein L18
																		AXG93_2782s1060	217	217	0.97	2e-72	60.57%
Unigene21581	Up	8.23616	Unigene21581	Up	8.4315	Unigene21581	Up	8.55061	K02995|1|2e-37|152|pop:POPTR_815751|small subunit ribosomal protein S8e	GO:0015935//small ribosomal subunit;GO:0016020//membrane;GO:0030312//external encapsulating structure;GO:0009536//plastid;GO:0031981//nuclear lumen	-	GO:0010467//gene expression;GO:0022613//ribonucleoprotein complex biogenesis	gi|326509349|dbj|BAJ91591.1|/1.59323e-41/predicted protein [Hordeum vulgare subsp. vulgare]					AXG93_4343s1180//MARPO_0122s0034	139	139	0.88	3e-42	58.54%	ribosomal S8e protein
Unigene13552	Up	9.7335	Unigene13552	Up	9.92923	Unigene13552	Up	10.0486	K07374|1|5e-173|605|smo:SELMODRAFT_178975|tubulin alpha	GO:0032991//macromolecular complex;GO:0015630//microtubule cytoskeleton	GO:0017111//nucleoside-triphosphatase activity;GO:0032561//guanyl ribonucleotide binding	GO:0043623//cellular protein complex assembly;GO:0009207;GO:0007017//microtubule-based process	gi|326527899|dbj|BAJ89001.1|/0/predicted protein [Hordeum vulgare subsp. vulgare]					MARPO_0120s0003//alpha-tubulin 5 [Marchantia polymorpha]	617	617	0.97	0.0	86.18%	alpha tubulin
																		AXG93_3911s1160//MARPO_0061s0068-2isoforms PTQ36812.1 & 3.1, 451aa	610	610	0.97	0.0	85.00%
Unigene21560	Up	7.27548	Unigene21560	Up	7.47024	Unigene21560	Up	7.58904	K02256|1|1e-65|247|pop:POPTR_788744|cytochrome c oxidase subunit 1 [EC:1.9.3.1]	GO:0016020//membrane	GO:0046872//metal ion binding	GO:0055114//oxidation-reduction process	gi|333796940|gb|AEF98135.1|/7.18146e-72/cytochrome c oxidase subunit I [Lingulodinium polyedrum]					cytochrome c oxidase subunit 1 mit Marchantia polymorpha ruderalis	235	235	0.88	9e-75	73.68%	cytochrome c oxidase subunit 1
Unigene5434	Up	7.27548	Unigene5434	Up	7.47024	Unigene5434	Up	7.58904	K02866|1|4e-36|147|cme:CMJ109C|large subunit ribosomal protein L10e	GO:0031090//organelle membrane;GO:0043231//intracellular membrane-bounded organelle;GO:0015934//large ribosomal subunit	GO:0005198//structural molecule activity	GO:0010467//gene expression;GO:0009411//response to UV	gi|348690304|gb|EGZ30118.1|/3.67351e-38/hypothetical protein PHYSODRAFT_353730 [Phytophthora sojae]					MARPO_0020s0158	139	139	0.83	1e-42	64.15%	Ribosomal protein L16p/L10e
																		AXG93_2278s1020	141	141	0.83	2e-40	64.15%
Unigene16421	Up	6.48886	Unigene16421	Up	9.97809	Unigene16421	Up	3.66292	-	-	-	-	gi|357488213|ref|XP_003614394.1|/1.94086e-21/hypothetical protein MTR_5g051130 [Medicago truncatula]					-
Unigene11304	Up	8.12692	Unigene11304	Up	8.32221	Unigene11304	Up	8.44129	K02262|1|6e-44|175|ota:OstapMp33|cytochrome c oxidase subunit 3	GO:0044464//cell part	-	-	gi|376403804|ref|YP_005090289.1|/9.45499e-46/cox3 gene product (mitochondrion) [Heterosigma akashiwo]					cytochrome c oxidase subunit 3 Marchantia polymorpha ruderalis	167	167	0.81	5e-51	51.01%	cytochrome c oxidase subunit 3
Unigene4778	Up	7.27548	Unigene4778	Up	7.47024	Unigene4778	Up	7.58904	-	-	GO:0003824//catalytic activity	-	gi|397620715|gb|EJK65868.1|/1.03782e-14/hypothetical protein THAOC_13238 [Thalassiosira oceanica]					-
CL10104.Contig1	Up	7.63352	CL10104.Contig1	Up	12.0474	CL10104.Contig1	Up	6.71573	-	-	-	-	-					-
CL10680.Contig1	Up	6.16735	CL10680.Contig1	Up	9.65651	CL10680.Contig1	Up	4.32474	-	-	-	-	-					-
CL1984.Contig1	Up	8.23616	CL1984.Contig1	Up	8.4315	CL1984.Contig1	Up	8.55061	-	-	-	-	-					-
CL2317.Contig2	Up	8.43259	CL2317.Contig2	Up	8.628	CL2317.Contig2	Up	8.74716	-	-	-	-	-					-
CL2443.Contig4	Up	7.87996	CL2443.Contig4	Up	8.07512	CL2443.Contig4	Up	8.19414	-	-	-	-	-					-
CL254.Contig1	Up	8.60545	CL254.Contig1	Up	8.80092	CL254.Contig1	Up	8.92011	-	-	-	-	-					-
CL254.Contig3	Up	8.43259	CL254.Contig3	Up	8.628	CL254.Contig3	Up	8.74716	-	-	-	-	-					-
CL2776.Contig1	Up	9.2161	CL2776.Contig1	Up	9.41173	CL2776.Contig1	Up	9.53101	-	-	-	-	-					-
CL3514.Contig2	Up	7.34217	CL3514.Contig2	Up	7.53698	CL3514.Contig2	Up	7.65581	-	-	-	-	-					-
CL3743.Contig1	Up	4.90607	CL3743.Contig1	Up	4.89874	CL3743.Contig1	Up	6.06737	-	-	-	-	-					-
CL3864.Contig1	Up	7.83435	CL3864.Contig1	Up	8.02949	CL3864.Contig1	Up	8.1485	-	-	-	-	-					-
CL4007.Contig1	Up	8.60545	CL4007.Contig1	Up	8.80092	CL4007.Contig1	Up	8.92011	-	-	-	-	-					-
CL4007.Contig2	Up	9.70843	CL4007.Contig2	Up	9.90416	CL4007.Contig2	Up	10.0235	-	-	-	-	-					-
CL4007.Contig3	Up	7.87996	CL4007.Contig3	Up	4.9642	CL4007.Contig3	Up	8.19414	-	-	-	-	-					-
CL4677.Contig2	Up	7.73857	CL4677.Contig2	Up	7.93366	CL4677.Contig2	Up	8.05263	-	-	-	-	-					-
CL502.Contig1	Up	10.7076	CL502.Contig1	Up	4.94654	CL502.Contig1	Up	4.17744	-	-	-	-	-					-
CL502.Contig2	Up	7.08921	CL502.Contig2	Up	5.28584	CL502.Contig2	Up	10.6979	-	-	-	-	-					-
CL510.Contig2	Up	7.68819	CL510.Contig2	Up	7.88324	CL510.Contig2	Up	8.0022	-	-	-	-	-					-
CL5618.Contig1	Up	8.08858	CL5618.Contig1	Up	8.28385	CL5618.Contig1	Up	8.40293	-	-	-	-	-					-
CL5884.Contig2	Up	7.96706	CL5884.Contig2	Up	8.16227	CL5884.Contig2	Up	8.28132	-	-	-	-	-					-
CL6295.Contig1	Up	9.30237	CL6295.Contig1	Up	9.49802	CL6295.Contig1	Up	5.13363	-	-	-	-	-					-
CL6496.Contig2	Up	7.63598	CL6496.Contig2	Up	7.831	CL6496.Contig2	Up	7.94994	-	-	-	-	-					-
CL6634.Contig2	Up	8.92119	CL6634.Contig2	Up	9.11676	CL6634.Contig2	Up	4.35349	-	-	-	-	-					-
CL7475.Contig1	Up	7.46686	CL7475.Contig1	Up	8.76979	CL7475.Contig1	Up	12.0001	-	-	-	-	-					-
CL7475.Contig2	Up	8.37004	CL7475.Contig2	Up	8.56543	CL7475.Contig2	Up	8.68457	-	-	-	-	-					-
CL7575.Contig1	Up	9.72102	CL7575.Contig1	Up	9.91675	CL7575.Contig1	Up	7.01383	-	-	-	-	-					-
CL7575.Contig3	Up	12.1054	CL7575.Contig3	Up	12.3013	CL7575.Contig3	Up	12.4207	-	-	-	-	-					-
CL7662.Contig1	Up	5.96817	CL7662.Contig1	Up	10.9409	CL7662.Contig1	Up	8.038	-	-	-	-	-					-
Unigene10420	Up	9.02633	Unigene10420	Up	9.22193	Unigene10420	Up	3.89011	-	-	-	-	-					-
Unigene10427	Up	11.478	Unigene10427	Up	11.6738	Unigene10427	Up	8.77099	-	-	-	-	-					-
Unigene1079	Up	7.68819	Unigene1079	Up	7.88324	Unigene1079	Up	8.0022	-	-	-	-	-
Unigene11427	Up	6.42494	Unigene11427	Up	6.2587	Unigene11427	Up	3.59303	K14638|1|7e-51|199|smo:SELMODRAFT_448814|solute carrier family 15 (peptide/histidine transporter), member 3/4	GO:0044464//cell part	-	GO:0015833//peptide transport	gi|225427035|ref|XP_002266951.1|/2.66441e-55/PREDICTED: nitrate transporter 1.1 [Vitis vinifera]					MARPO_0004s0040, PTQ48749.1 551	213	213	0.82	1e-64	43.18%	NRT1/PTR family (NPF), subfamily 6 of the Major Facilitator Superfamily of transporters
																		AXG93_3271s1400	213	213	0.82	2e-64	43.18%
																		MARPO_0004s0040, PTQ48746.1 & 50.1 & 51.1 653aa	213	213	0.82	7e-64	43.18%
																		MARPO_0004s0040, PTQ48747.1 & 48.1 & 52.1 652aa	213	213	0.82	7e-64	43.18%
Unigene11447	Up	3.37736	Unigene11447	Up	7.61074	Unigene11447	Up	4.9832	-	-	-	-	-					AXG93_3719s1100	99.0	99.0	0.6	2e-25	37.96%	-
Unigene11570	Up	7.87996	Unigene11570	Up	8.07512	Unigene11570	Up	5.1719	-	-	-	-	-					-
Unigene11711	Up	8.08858	Unigene11711	Up	8.28385	Unigene11711	Up	8.40293	-	-	-	-	-					-
Unigene11851	Up	9.1982	Unigene11851	Up	6.28291	Unigene11851	Up	4.06204	-	-	-	-	-					-
Unigene12127	Up	7.98931	Unigene12127	Up	12.4032	Unigene12127	Up	12.5226	-	-	-	-	-					-
Unigene13605	Up	7.68819	Unigene13605	Up	7.88324	Unigene13605	Up	8.0022	-	-	-	-	-					-
Unigene20067	Up	8.33772	Unigene20067	Up	8.5331	Unigene20067	Up	5.62998	-	-	-	-	-					-
Unigene20154	Up	8.87689	Unigene20154	Up	9.07245	Unigene20154	Up	4.30917	-	-	-	-	-					-
Unigene20573	Up	8.92119	Unigene20573	Up	9.11676	Unigene20573	Up	9.236	-	-	-	-	-					-
Unigene21067	Up	8.52161	Unigene21067	Up	8.71705	Unigene21067	Up	8.83623	-	-	-	-	-					-
Unigene21077	Up	6.62622	Unigene21077	Up	4.5659	Unigene21077	Up	5.35229	-	-	-	-	-					-
Unigene21321	Up	7.3038	Unigene21321	Up	8.60672	Unigene21321	Up	11.8371	-	-	-	-	-					-
Unigene21934	Up	7.68819	Unigene21934	Up	7.88324	Unigene21934	Up	8.0022	-	-	-	-	-					-
Unigene22094	Up	7.46696	Unigene22094	Up	7.66187	Unigene22094	Up	7.78075	-	-	-	-	-					-
Unigene23655	Up	10.1605	Unigene23655	Up	10.3563	Unigene23655	Up	3.72254	-	-	-	-	-					-
Unigene2462	Up	7.96706	Unigene2462	Up	8.16227	Unigene2462	Up	8.28132	-	-	-	-	-					-
Unigene2623	Up	5.87874	Unigene2623	Up	4.10534	Unigene2623	Up	3.16186	-	GO:0044464//cell part	GO:0004520//endodeoxyribonuclease activity	-	gi|357132664|ref|XP_003567949.1|/6.12858e-73/PREDICTED: nuclease S1-like [Brachypodium distachyon]					MARPO_0023s0069	284	284	0.59	3e-93	52.57%	S1/P1 Nuclease
																		MARPO_0115s0069, PTQ31157.1 & 8.1 323aa	258	258	0.59	9e-83	48.59%
																		AXG93_4877s1030	258	258	0.59	1e-81	48.59%
Unigene27205	Up	11.7384	Unigene27205	Up	11.9343	Unigene27205	Up	12.0537	-	-	-	-	-					-
Unigene2813	Up	11.1506	Unigene2813	Up	5.5789	Unigene2813	Up	8.4436	-	-	-	-	-					-
Unigene2831	Up	9.00591	Unigene2831	Up	6.09057	Unigene2831	Up	6.2985	-	-	-	-	-					-
Unigene29475	Up	7.27548	Unigene29475	Up	7.47024	Unigene29475	Up	7.58904	-	-	-	-	-					-
Unigene29760	Up	11.0192	Unigene29760	Up	11.215	Unigene29760	Up	11.3344	-	-	-	-	-					-
Unigene3070	Up	8.0492	Unigene3070	Up	8.24445	Unigene3070	Up	5.34127	-	-	-	-	-					-
Unigene31103	Up	5.99204	Unigene31103	Up	9.48117	Unigene31103	Up	6.57821	-	-	-	-	-					-
Unigene31296	Up	4.96212	Unigene31296	Up	3.25151	Unigene31296	Up	5.01131	-	-	-	-	-					-
Unigene31643	Up	9.72102	Unigene31643	Up	9.91675	Unigene31643	Up	7.01383	-	-	-	-	-					-
Unigene32293	Up	3.25353	Unigene32293	Up	4.54851	Unigene32293	Up	3.97025	-	-	-	-	-					AXG93_673s1300//MARPO_0040s0034	42.7	42.7	0.27	3e-05	47.50%	-
																		AXG93_402s1110//MARPO_0044s0030	40.0	40.0	0.27	0.0002	43.59%
Unigene33033	Up	9.44574	Unigene33033	Up	9.64143	Unigene33033	Up	9.76073	-	-	-	-	-					-
Unigene3304	Up	8.94284	Unigene3304	Up	9.13842	Unigene3304	Up	9.25766	-	-	-	-	-					-
Unigene33541	Up	9.90874	Unigene33541	Up	10.1045	Unigene33541	Up	10.2238	-	-	-	-	-					-
Unigene34063	Up	11.1782	Unigene34063	Up	11.3741	Unigene34063	Up	11.4935	-	-	-	-	-					-
Unigene34549	Up	10.197	Unigene34549	Up	7.28184	Unigene34549	Up	4.48712	-	-	-	-	-					-
Unigene36220	Up	8.33772	Unigene36220	Up	8.5331	Unigene36220	Up	8.65223	-	-	-	-	-					-
Unigene36306	Up	8.80778	Unigene36306	Up	9.00332	Unigene36306	Up	9.12254	-	-	-	-	-					-
Unigene36986	Up	10.0351	Unigene36986	Up	4.68128	Unigene36986	Up	7.32794	-	-	-	-	-					-
Unigene3704	Up	11.5396	Unigene3704	Up	8.6246	Unigene3704	Up	8.83269	-	-	-	-	-					-
Unigene38323	Up	8.46288	Unigene38323	Up	8.6583	Unigene38323	Up	8.77746	-	-	-	-	-					-
Unigene38592	Up	9.44574	Unigene38592	Up	9.64143	Unigene38592	Up	9.76073	-	-	-	-	-					-
Unigene38742	Up	9.9197	Unigene38742	Up	7.00453	Unigene38742	Up	10.2348	-	-	-	-	-					-
Unigene39695	Up	5.67069	Unigene39695	Up	9.15975	Unigene39695	Up	9.279	-	-	-	-	-					-
Unigene39806	Up	3.92658	Unigene39806	Up	4.32096	Unigene39806	Up	5.48953	-	-	-	-	-					-
Unigene41387	Up	9.00591	Unigene41387	Up	9.2015	Unigene41387	Up	6.2985	-	-	-	-	-					-
Unigene41528	Up	8.00871	Unigene41528	Up	8.20395	Unigene41528	Up	8.323	-	-	-	-	-					-
Unigene4240	Up	8.16581	Unigene4240	Up	8.54425	Unigene4240	Up	11.7746	-	-	-	-	-					-
Unigene42712	Up	8.33772	Unigene42712	Up	8.5331	Unigene42712	Up	8.65223	-	-	-	-	-					-
Unigene42811	Up	8.94284	Unigene42811	Up	6.02749	Unigene42811	Up	9.25766	-	-	-	-	-					-
Unigene42887	Up	7.27548	Unigene42887	Up	7.47024	Unigene42887	Up	7.58904	-	-	-	-	-					-
Unigene43376	Up	7.83435	Unigene43376	Up	8.02949	Unigene43376	Up	8.1485	-	-	-	-	-					-
Unigene4544	Up	5.81178	Unigene4544	Up	6.18994	Unigene4544	Up	9.42014	-	-	-	-	-					-
Unigene4874	Up	14.4821	Unigene4874	Up	11.5671	Unigene4874	Up	11.7753	-	-	-	-	-					-
Unigene5275	Up	3.79397	Unigene5275	Up	2.89492	Unigene5275	Up	3.97949	-	-	-	-	-					-
Unigene6417	Up	8.72749	Unigene6417	Up	10.0305	Unigene6417	Up	13.2608	-	-	-	-	-					-
Unigene7398	Up	8.94284	Unigene7398	Up	6.02749	Unigene7398	Up	9.25766	-	-	-	-	-					-
Unigene7660	Up	8.63235	Unigene7660	Up	8.82783	Unigene7660	Up	4.06451	-	-	-	-	-					-
Unigene8335	Up	8.3019	Unigene8335	Up	11.7913	Unigene8335	Up	11.9107	-	-	-	-	-					-
Unigene9390	Up	8.36214	Unigene9390	Up	11.8515	Unigene9390	Up	11.9709	-	-	-	-	-					-
Unigene9797	Up	11.3861	Unigene9797	Up	11.582	Unigene9797	Up	8.67915	-	-	-	-	-					-
Unigene9988	Up	7.40591	Unigene9988	Up	7.60078	Unigene9988	Up	7.71963	-	-	-	-	-					-

## Sheet: Mp_FEM-up of Pellia_FEM-up
Genes with archegoniophore-specific expression according to MarpolBase, Genome Database for Marchantia polymorphata (Bowman et al. 2017)
Genes with enriched expression in archegoniophores in comparison to antheridiophores according to MarpolBase (Bowman et al. 2017)
Pellia genes commonly up-regulated in F_nat.gen. vs other thalli
	logFC.edgeR ratio (F_nat.gen./ X)	Regulation	KEGG Orthology	GO Component	GO Function	GO Process	Blast nr					Blastx NCBI: Marchantia polymorpha (taxid:3197)	Max score	Total score	Query cover	E value	Identity	CDD search	tracking_id MarpolBase		antheridiophore	archegoniophore	sporophyte	sporeling (HATC)
M_n.g. vs Fup_n.g.																				length	FPKM	FPKM	FPKM	FPKM	Annotation by JGI
Unigene37502	3.1172	Up	K00475|1|2e-42|172|vvi:100233079|naringenin 3-dioxygenase [EC:1.14.11.9]	-	-	-	gi|302773307|ref|XP_002970071.1|/5.19546e-44/2-oxoglutarate-iron(II)-dependent oxygenase [Selaginella moellendorffii]					MARPO_0043s0013	187	187	0.48	1e-53	34.85%	2OG-Fe(II) oxygenase superfamily
												AXG93_4689s1130//MARPO_0002s0224	162	162	0.49	2e-44	35.11%		Mapoly0002s0224.1	1697	105.615	394.708	256.521	49.5412	[KOG0143] Iron/ascorbate family oxidoreductases; [1.14.11.9] Flavanone 3-dioxygenase.; [GO:0055114] oxidation-reduction process; [PF14226] non-haem dioxygenase in morphine synthesis N-terminal; [GO:0016706] oxidoreductase activity, acting on paired donors, with incorporation or reduction of molecular oxygen, 2-oxoglutarate as one donor, and incorporation of one atom each of oxygen into both donor…
												MARPO_0019s0012	162	162	0.48	3e-44	32.57%
F_iv vs F_n.g.
Unigene16671	3.00892	Up	-	-	-	-	gi|168023091|ref|XP_001764072.1|/3.00549e-31/predicted protein [Physcomitrella patens subsp. patens]					MARPO_0002s0173	254	254	0.4	2e-80	53.96%	C-terminus:TPR repeat	Mapoly0002s0173.1	1433	11.7582	31.1686	22.3711	0.937042	[PF14559] Tetratricopeptide repeat; [PTHR26312:SF52] SUBFAMILY NOT NAMED; [PTHR26312] FAMILY NOT NAMED
												AXG93_1712s1440	247	247	0.39	3e-77	53.64%
Unigene24468	7.08046	Up	K14638|1|4e-11|64.7|smo:SELMODRAFT_97812|solute carrier family 15 (peptide/histidine transporter), member 3/4	-	-	-	gi|224082938|ref|XP_002306899.1|/7.42414e-15/predicted protein [Populus trichocarpa]					AXG93_3040s1340	97.1	97.1	0.95	1e-24	48.87%	NRT1/PTR family (NPF), subfamily 5 of the Major Facilitator Superfamily of transporters
												MARPO_0001s0496	96.7	96.7	0.95	4e-24	48.87%
												MARPO_0022s0184	89.7	89.7	0.87	1e-21	49.59%		Mapoly0022s0184.1	3251	16.5484	26.3726	7.40594	10.8847	[GO:0016020] membrane; [PTHR11654] OLIGOPEPTIDE TRANSPORTER-RELATED; [PF00854] POT family; [KOG1237] H+/oligopeptide symporter; [GO:0006810] transport; [GO:0005215] transporter activity
												AXG93_2958s1080	89.7	89.7	0.87	1e-21	49.59%
Unigene27645	7.47024	Up	K05658|1|1e-24|109|bdi:100845448|ATP-binding cassette, subfamily B (MDR/TAP), member 1	GO:0044464//cell part	GO:0042626//ATPase activity, coupled to transmembrane movement of substances	-	gi|357163937|ref|XP_003579896.1|/1.51735e-23/PREDICTED: ABC transporter B family member 19-like [Brachypodium distachyon]					AXG93_3661s1260	103	103	0.98	6e-27	42.11%	ABC transporter B family member 19
												MARPO_0075s0053	103	103	0.98	7e-27	42.11%		Mapoly0075s0053.1	5626	6.36882	11.5233	4.00894	4.1594	[GO:0005524] ATP binding; [KOG0055] Multidrug/pheromone exporter, ABC superfamily; [GO:0016021] integral to membrane; [PF00664] ABC transporter transmembrane region; [GO:0016887] ATPase activity; [GO:0006810] transport; [GO:0055085] transmembrane transport; [GO:0042626] ATPase activity, coupled to transmembrane movement of substances; [PTHR24221] FAMILY NOT NAMED; [PF00005] ABC transporter
												MARPO_0075s0052	102	102	0.98	3e-26	41.23%		Mapoly0075s0052.1	5921	9.83554	16.7895	6.99824	8.78265	[GO:0005524] ATP binding; [KOG0055] Multidrug/pheromone exporter, ABC superfamily; [GO:0016021] integral to membrane; [PF00664] ABC transporter transmembrane region; [GO:0016887] ATPase activity; [GO:0006810] transport; [GO:0055085] transmembrane transport; [GO:0042626] ATPase activity, coupled to transmembrane movement of substances; [PTHR24221] FAMILY NOT NAMED; [PF00005] ABC transporter
												AXG93_3661s1240	102	102	0.98	3e-26	41.23%
CL11.Contig4	3.10644	Up	K00423|1|4e-68|258|ppp:PHYPADRAFT_163787|L-ascorbate oxidase [EC:1.10.3.3]	-	-	-	gi|356495402|ref|XP_003516567.1|/2.29666e-133/PREDICTED: laccase-11-like [Glycine max]					MARPO_0049s0002//laccase	452	452	0.64	2e-149	45.99%	laccase	Mapoly0049s0002.1	3128	8.48309	42.2368	0.137566	6.59447	[GO:0055114] oxidation-reduction process; [GO:0005507] copper ion binding; [GO:0016491] oxidoreductase activity; [PF00394] Multicopper oxidase; [PTHR11709] MULTI-COPPER OXIDASE; [KOG1263] Multicopper oxidases; [PTHR11709:SF23] SUBFAMILY NOT NAMED; [PF07731] Multicopper oxidase; [PF07732] Multicopper oxidase
												AXG93_4193s1420	445	445	0.63	2e-147	45.86%
CL2943.Contig2	3.55318	Up	K13065|1|2e-21|99.8|sbi:SORBI_06g021640|shikimate O-hydroxycinnamoyltransferase [EC:2.3.1.133]	-	GO:0016740//transferase activity	-	gi|168019610|ref|XP_001762337.1|/1.63064e-26/predicted protein [Physcomitrella patens subsp. patens]					AXG93_2035s1350//MARPO_0003s0198	288	288	0.98	1e-96	72.04%	Transferase family	Mapoly0003s0198.1	4043	5.88104	24.6512	10.47	9.314	[PTHR31642] FAMILY NOT NAMED; [GO:0016747] transferase activity, transferring acyl groups other than amino-acyl groups; [PF02458] Transferase family
CL3491.Contig2	5.07571	Up	K03320|1|0.0|645|bdi:100829578|ammonium transporter, Amt family	GO:0016020//membrane	-	GO:0006810//transport	gi|148909476|gb|ABR17836.1|/0/unknown [Picea sitchensis]					AXG93_773s1920	624	624	0.46	0.0	69.47%	Ammonia channel protein AmtB transporter
												ammonium transporter//MARPO_0028s0091	617	617	0.49	0.0	66.40%		Mapoly0028s0091.1	2333	0.00826927	0.228758	0.189717	0.439392	[GO:0008519] ammonium transmembrane transporter activity; [GO:0016020] membrane; [GO:0015696] ammonium transport; [GO:0072488] ammonium transmembrane transport; [PTHR11730] AMMONIUM TRANSPORTER; [PF00909] Ammonium Transporter Family; [KOG0682] Ammonia permease
CL8422.Contig2	3.2852	Up	K13429|1|2e-09|62.8|sbi:SORBI_02g029560|chitin elicitor receptor kinase 1;K13416|2|3e-09|62.0|aly:ARALYDRAFT_491347|brassinosteroid insensitive 1-associated receptor kinase 1 [EC:2.7.10.1 2.7.11.1];K04733|3|9e-09|60.5|smo:SELMODRAFT_33807|interleukin-1 receptor-associated kinase 4 [EC:2.7.11.1]	GO:0016020//membrane	GO:0016772//transferase activity, transferring phosphorus-containing groups	-	gi|293337249|ref|NP_001168660.1|/1.87435e-14/uncharacterized protein LOC100382448 [Zea mays]					AXG93_2912s1380//MARPO_0010s0123	75.1	75.1	0.2	5e-14	35.94%	leucine-rich repeat receptor-like protein kinase	Mapoly0010s0123.1	3868	17.2007	31.5403	23.1214	21.5573	[GO:0005524] ATP binding; [KOG1187] Serine/threonine protein kinase; [PF00069] Protein kinase domain; [GO:0004672] protein kinase activity; [GO:0006468] protein phosphorylation; [PTHR24420] LEUCINE-RICH REPEAT RECEPTOR-LIKE PROTEIN KINASE
												MARPO_0008s0180	68.9	68.9	0.22	5e-12	36.03%
												AXG93_4346s1130	68.9	68.9	0.22	5e-12	36.03%
Unigene20317	3.6711	Up	-	-	-	-	-					MARPO_0006s0216	130	130	0.55	6e-38	56.80%	Dirigent-like protein;	Mapoly0006s0216.1	1672	4.83855	53.6375	0.311667	0.288544	[PF03018] Dirigent-like protein
												AXG93_1988s1060	129	129	0.55	1e-36	56.80%
Unigene22651	7.40026	Up	-	-	-	-	-					MARPO_0001s0061, PTQ49994.1 1275aa	67.4	67.4	0.87	6e-14	45.22%	-	Mapoly0001s0061.2	5548 1275aa	2.77044	9.99667	9.23027	0	[K09422] myb proto-oncogene protein, plant; [KOG0048] Transcription factor, Myb superfamily; [PTHR10641] MYB-LIKE DNA-BINDING PROTEIN MYB; [PF13921] Myb-like DNA-binding domain
												MARPO_0001s0061, PTQ49996.1 1228aa	67.4	67.4	0.87	7e-14	45.22%		Mapoly0001s0061.4	4414 1228aa	0.275478	20.7769	12.562	0.000375863	[K09422] myb proto-oncogene protein, plant; [KOG0048] Transcription factor, Myb superfamily; [PTHR10641] MYB-LIKE DNA-BINDING PROTEIN MYB; [PF13921] Myb-like DNA-binding domain
												MARPO_0001s0061, PTQ49997.1 1279aa	67.4	67.4	0.87	7e-14	45.22%		Mapoly0001s0061.1	5323 1279aa	0	6.18921	2.09393	0	[K09422] myb proto-oncogene protein, plant; [KOG0048] Transcription factor, Myb superfamily; [PTHR10641] MYB-LIKE DNA-BINDING PROTEIN MYB; [PF13921] Myb-like DNA-binding domain
												MARPO_0001s0061, PTQ49995.1 1232aa	67.4	67.4	0.87	7e-14	45.22%
												AXG93_3546s1080	67.4	67.4	0.87	7e-14	45.22%
Unigene23242	3.85147	Up	-	-	-	-	-					MARPO_0048s0078	50.8	50.8	0.24	1e-08	65.52%	-	Mapoly0048s0078.1	588	0	0.596557	0.635571	0.242179	[PTHR23422] DIPEPTIDYL PEPTIDASE III-RELATED
Unigene23889	4.28203	Up	-	-	-	-	-					AXG93_3546s1080	162	162	0.96	3e-46	50.56%	MoaE protein; This family contains the MoaE protein that is involved in biosynthesis of molybdopterin.
												MARPO_0001s0061, PTQ49996.1 1228aa	92.4	92.4	0.67	6e-22	43.41%		Mapoly0001s0061.4	4414 1228aa	0.275478	20.7769	12.562	0.000375863	[K09422] myb proto-oncogene protein, plant; [KOG0048] Transcription factor, Myb superfamily; [PTHR10641] MYB-LIKE DNA-BINDING PROTEIN MYB; [PF13921] Myb-like DNA-binding domain
												MARPO_0001s0061, PTQ49994.1 1275aa	92.4	92.4	0.67	6e-22	43.41%		Mapoly0001s0061.2	5548 1275aa	2.77044	9.99667	9.23027	0	[K09422] myb proto-oncogene protein, plant; [KOG0048] Transcription factor, Myb superfamily; [PTHR10641] MYB-LIKE DNA-BINDING PROTEIN MYB; [PF13921] Myb-like DNA-binding domain
												MARPO_0001s0061, PTQ49995.1 1232aa	92.0	92.0	0.67	7e-22	43.41%
												MARPO_0001s0061, PTQ49997.1 1279aa	92.0	92.0	0.67	7e-22	43.41%		Mapoly0001s0061.1	5323 1279aa	0	6.18921	2.09393	0	[K09422] myb proto-oncogene protein, plant; [KOG0048] Transcription factor, Myb superfamily; [PTHR10641] MYB-LIKE DNA-BINDING PROTEIN MYB; [PF13921] Myb-like DNA-binding domain
Unigene29702	7.88324	Up	-	-	-	-	-					AXG93_492s1070	48.1	48.1	0.43	2e-07	48.00%	-
												MARPO_0117s0050	48.1	48.1	0.43	2e-07	48.00%		Mapoly0117s0050.1	3571	1.08439	2.25561	0.402616	1.1179	[GO:0004553] hydrolase activity, hydrolyzing O-glycosyl compounds; [PTHR11177] CHITINASE; [GO:0005975] carbohydrate metabolic process; [PF00704] Glycosyl hydrolases family 18; [PF01476] LysM domain
Unigene37969	3.03311	Up	-	-	-	-	gi|116308855|emb|CAH65992.1|/9.51247e-14/H1005F08.21 [Oryza sativa Indica Group]					MARPO_0078s0058	204	204	0.41	1e-64	59.54%	Dirigent-like protein
												AXG93_1988s1050	205	205	0.44	2e-64	57.14%
												MARPO_0006s0217	203	203	0.41	3e-64	60.36%		Mapoly0006s0217.1	1505	9.08585	31.8162	0.470238	0.3725	[PF03018] Dirigent-like protein; [PTHR21495] NUCLEOPORIN-RELATED
Unigene39253	3.07841	Up	K00799|1|2e-38|158|pop:POPTR_831173|glutathione S-transferase [EC:2.5.1.18]	GO:0031410//cytoplasmic vesicle;GO:0043231//intracellular membrane-bounded organelle	-	-	gi|224079702|ref|XP_002305918.1|/1.6901e-37/predicted protein [Populus trichocarpa]					AXG93_3661s1480//MARPO_0075s0081	159	159	0.41	3e-48	50.00%	MAPEG family - Membrane Associated Proteins in Eicosanoid and Glutathione metabolism	Mapoly0075s0081.1	1171	25.5712	46.7973	37.7599	66.5616	[2.5.1.18] Glutathione transferase.; [PTHR10250] MICROSOMAL GLUTATHIONE S-TRANSFERASE; [K00799] glutathione S-transferase [EC:2.5.1.18]; [PF01124] MAPEG family
												AXG93_4295s1840//MARPO_0056s0049	89.0	89.0	0.38	1e-20	35.82%		Mapoly0056s0049.1	1129	39.0442	77.9569	44.2687	247.862	[2.5.1.18] Glutathione transferase.; [PTHR10250] MICROSOMAL GLUTATHIONE S-TRANSFERASE; [K00799] glutathione S-transferase [EC:2.5.1.18]; [PF01124] MAPEG family
Unigene41538	2.92447	Up	K03320|1|4e-26|117|bdi:100829578|ammonium transporter, Amt family	GO:0016020//membrane	-	GO:0006810//transport	gi|40548580|gb|AAR87397.1|/4.38895e-27/ammonium transporter AMT2.1 [Triticum aestivum]					AXG93_773s1920	127	127	0.19	5e-31	54.08%	The Ammonium Transporter (Amt) Family
												ammonium transporter//MARPO_0028s0091	122	122	0.19	5e-30	53.54%		Mapoly0028s0091.1	2333	0.00826927	0.228758	0.189717	0.439392	[GO:0008519] ammonium transmembrane transporter activity; [GO:0016020] membrane; [GO:0015696] ammonium transport; [GO:0072488] ammonium transmembrane transport; [PTHR11730] AMMONIUM TRANSPORTER; [PF00909] Ammonium Transporter Family; [KOG0682] Ammonia permease
												MARPO_0174s0008	119	119	0.19	9e-29	57.73%		Mapoly0174s0008.1	2422	6.92717	11.2251	1.45594	1.04735	[GO:0016020] membrane; [GO:0008519] ammonium transmembrane transporter activity; [GO:0015696] ammonium transport; [GO:0072488] ammonium transmembrane transport; [PTHR11730] AMMONIUM TRANSPORTER; [PF00909] Ammonium Transporter Family; [KOG0682] Ammonia permease
Unigene8632	3.05128	Up	-	GO:0044464//cell part	-	-	gi|302792699|ref|XP_002978115.1|/1.54626e-38/hypothetical protein SELMODRAFT_16188 [Selaginella moellendorffii]					MARPO_0062s0045	202	202	0.63	2e-64	53.19%	Eukaryotic cytochrome b(561), including the FRRS1 gene product	Mapoly0062s0045.1	1438	1.04758	5.28468	8.62577	9.6022	[GO:0016021] integral to membrane; [PTHR23130] FAMILY NOT NAMED; [PF03188] Eukaryotic cytochrome b561
												AXG93_3612s1090	188	188	0.64	1e-57	49.48%
Unigene8944	5.21003	Up	K12843|1|4e-57|220|vvi:100248403|U4/U6 small nuclear ribonucleoprotein PRP3;K05681|2|5e-15|80.9|cme:CMS467C|ATP-binding cassette, subfamily G (WHITE), member 2	GO:0043231//intracellular membrane-bounded organelle;GO:0016020//membrane	GO:0016887//ATPase activity;GO:0000166//nucleotide binding	GO:0044237//cellular metabolic process	gi|224121142|ref|XP_002318509.1|/1.68579e-100/white-brown-complex ABC transporter family [Populus trichocarpa]					AXG93_613s1100	226	226	0.61	9e-66	39.10%	ABC-2 type transporter
												MARPO_0526s0002	226	226	0.61	9e-66	39.10%		Mapoly0526s0002.1	3114	0.344105	1.94363	79.0103	0.496975	[GO:0016020] membrane; [GO:0005524] ATP binding; [KOG0061] Transporter, ABC superfamily (Breast cancer resistance protein); [GO:0016887] ATPase activity; [PTHR19241] ATP-BINDING CASSETTE TRANSPORTER; [PF01061] ABC-2 type transporter; [PF00005] ABC transporter
												AXG93_4888s1000	209	209	0.61	3e-59	40.51%
												MARPO_0094s0060	209	209	0.61	3e-59	40.51%
M_iv vs F_n.g.
Unigene35012	2.73232	Up	-	-	-	-	gi|168026669|ref|XP_001765854.1|/3.91419e-63/predicted protein [Physcomitrella patens subsp. patens]					AXG93_3426s1300//MARPO_0014s0128	307	307	0.54	2e-101	58.74%	Pollen proteins Ole e I like	Mapoly0014s0128.1	2635	24.0412	45.3261	14.0442	45.5356	[PF01190] Pollen proteins Ole e I like
CL10274.Contig9	7.20555	Up	K03231|1|3e-30|127|vvi:100244821|elongation factor 1-alpha	GO:0043231//intracellular membrane-bounded organelle;GO:0016020//membrane	GO:0017111//nucleoside-triphosphatase activity;GO:0008135//translation factor activity, nucleic acid binding;GO:0032561//guanyl ribonucleotide binding;GO:0005515//protein binding	GO:0006412//translation;GO:0009207	gi|225439902|ref|XP_002279598.1|/4.15586e-29/PREDICTED: elongation factor 1-alpha [Vitis vinifera]					AXG93_3242s1050//MARPO_0022s0170	125	125	0.99	5e-36	89.55%	Translation elongation factor EF-1alpha (GTPase)	Mapoly0022s0170.1	2044	211.022	463.562	122.576	96.9975	[K03231] elongation factor EF-1 alpha subunit [EC:3.6.5.3]; [3.6.5.3] Protein-synthesizing GTPase.; [PF03143] Elongation factor Tu C-terminal domain; [PF00009] Elongation factor Tu GTP binding domain; [GO:0003924] GTPase activity; [PTHR23115] TRANSLATION FACTOR; [GO:0005525] GTP binding; [PF03144] Elongation factor Tu domain 2; [KOG0052] Translation elongation factor EF-1 alpha/Tu
												MARPO_0002s0240	124	124	0.99	7e-36	89.55%		Mapoly0002s0240.1	2574	12.5437	44.4284	2.25464	6.68066	[K03231] elongation factor EF-1 alpha subunit [EC:3.6.5.3]; [3.6.5.3] Protein-synthesizing GTPase.; [PF03143] Elongation factor Tu C-terminal domain; [PF00009] Elongation factor Tu GTP binding domain; [GO:0003924] GTPase activity; [PTHR23115] TRANSLATION FACTOR; [GO:0005525] GTP binding; [PF03144] Elongation factor Tu domain 2; [KOG0052] Translation elongation factor EF-1 alpha/Tu
												elongation factor 1 alpha//AXG93_4620s1140//MARPO_0024s0116, PTQ43619.1 & 20.1 447aa	124	124	0.99	2e-35	88.06%		Mapoly0024s0116.1	1994	856.2	1270.48	1243.73	2757.25	[K03231] elongation factor EF-1 alpha subunit [EC:3.6.5.3]; [3.6.5.3] Protein-synthesizing GTPase.; [PF03143] Elongation factor Tu C-terminal domain; [PF00009] Elongation factor Tu GTP binding domain; [GO:0003924] GTPase activity; [PTHR23115] TRANSLATION FACTOR; [GO:0005525] GTP binding; [PF03144] Elongation factor Tu domain 2; [KOG0052] Translation elongation factor EF-1 alpha/Tu
																			Mapoly0024s0116.2	1711	1401.22	1563.59	2200.91	1849.31	[K03231] elongation factor EF-1 alpha subunit [EC:3.6.5.3]; [3.6.5.3] Protein-synthesizing GTPase.; [PF03143] Elongation factor Tu C-terminal domain; [PF00009] Elongation factor Tu GTP binding domain; [GO:0003924] GTPase activity; [PTHR23115] TRANSLATION FACTOR; [GO:0005525] GTP binding; [PF03144] Elongation factor Tu domain 2; [KOG0052] Translation elongation factor EF-1 alpha/Tu
CL11119.Contig1	3.96821	Up	K08241|1|3e-15|80.5|rcu:RCOM_1595240|jasmonate O-methyltransferase [EC:2.1.1.141]	-	GO:0005488//binding;GO:0008168//methyltransferase activity	-	gi|357459729|ref|XP_003600145.1|/8.27063e-25/S-adenosyl-L-methionine salicylic acid carboxyl methyltransferase-like protein [Medicago truncatula]					MARPO_0125s0011	151	151	0.6	3e-43	56.47%	SAM dependent carboxyl methyltransferase
												AXG93_3415s1340	140	140	0.57	4e-39	54.88%
												AXG93_684s1140//MARPO_0130s0039	124	124	0.59	5e-33	46.43%
												AXG93_2982s1030// MARPO_0038s0025	120	120	0.6	2e-31	44.83%		Mapoly0038s0025.1	2120	4.34087	8.96174	8.18261	0.141839	[GO:0008168] methyltransferase activity; [PF03492] SAM dependent carboxyl methyltransferase; [PTHR31009] S-ADENOSYL-L-METHIONINE:CARBOXYL METHYLTRANSFERASE FAMILY PROTEIN
CL1249.Contig5	3.4238	Up	K13366|1|2e-27|118|smo:SELMODRAFT_83558|polyamine oxidase (propane-1,3-diamine-forming) [EC:1.5.3.14]	-	GO:0016647//oxidoreductase activity, acting on the CH-NH group of donors, oxygen as acceptor	GO:0008152//metabolic process	gi|302763689|ref|XP_002965266.1|/2.51353e-26/hypothetical protein SELMODRAFT_83558 [Selaginella moellendorffii]					MARPO_0006s0189//polyamine oxidase	122	122	0.99	1e-34	76.47%	polyamine oxidase	Mapoly0006s0189.1	2515	96.9468	198.968	5.52067	1.69672	[PTHR10742] AMINE OXIDASE; [PF01593] Flavin containing amine oxidoreductase; [GO:0055114] oxidation-reduction process; [GO:0016491] oxidoreductase activity; [1.5.3.14] Polyamine oxidase (propane-1,3-diamine-forming).; [PTHR10742:SF30] AMINE OXIDASE; [K13366] polyamine oxidase (propane-1,3-diamine-forming) [EC:1.5.3.14]; [KOG0029] Amine oxidase
												AXG93_1988s1270	122	122	0.99	1e-34	76.47%
												MARPO_0099s0017	105	105	0.99	1e-28	67.65%
												AXG93_2528s2300	105	105	0.99	2e-28	67.65%
CL159.Contig1	7.05464	Up	K11188|1|1e-24|108|ppp:PHYPADRAFT_207612|peroxiredoxin 6, 1-Cys peroxiredoxin [EC:1.11.1.7 1.11.1.15 3.1.1.-]	-	GO:0016491//oxidoreductase activity	-	gi|348673445|gb|EGZ13264.1|/3.99304e-24/hypothetical protein PHYSODRAFT_259329 [Phytophthora sojae]					AXG93_1487s1140//MARPO_0057s0102	112	112	0.98	3e-32	46.90%	The thioredoxin (TRX)-like superfamily	Mapoly0057s0102.1	1428	0.419608	6.32862	598.94	8.83959	[1.11.1.15] Peroxiredoxin.; [GO:0055114] oxidation-reduction process; [GO:0016209] antioxidant activity; [K11188] peroxiredoxin 6, 1-Cys peroxiredoxin [EC:1.11.1.7 1.11.1.15 3.1.1.-]; [3.1.1.-] Carboxylic ester hydrolases.; [PTHR10681] THIOREDOXIN PEROXIDASE; [PF00578] AhpC/TSA family; [GO:0016491] oxidoreductase activity; [KOG0854] Alkyl hydroperoxide reductase, thiol specific antioxidant and re…
												MARPO_0042s0090	108	108	0.98	1e-30	46.49%		Mapoly0042s0090.1	1769	164.04	465.549	340.606	120.496	[1.11.1.15] Peroxiredoxin.; [GO:0055114] oxidation-reduction process; [GO:0016209] antioxidant activity; [K11188] peroxiredoxin 6, 1-Cys peroxiredoxin [EC:1.11.1.7 1.11.1.15 3.1.1.-]; [3.1.1.-] Carboxylic ester hydrolases.; [PTHR10681] THIOREDOXIN PEROXIDASE; [PF00578] AhpC/TSA family; [GO:0016491] oxidoreductase activity; [KOG0854] Alkyl hydroperoxide reductase, thiol specific antioxidant and re…
												AXG93_903s1190	108	108	0.98	3e-30	46.49%
CL4033.Contig2	7.20555	Up	K01183|1|2e-16|81.6|rcu:RCOM_1581410|chitinase [EC:3.2.1.14]	-	GO:0004553//hydrolase activity, hydrolyzing O-glycosyl compounds	GO:0000272//polysaccharide catabolic process	gi|326534384|dbj|BAJ89542.1|/2.34451e-16/predicted protein [Hordeum vulgare subsp. vulgare]					MARPO_0352s0004	70.1	70.1	0.76	9e-16	49.21%	The GH18 (glycosyl hydrolase, family 18) type II chitinases	Mapoly0352s0004.1	1484	0	0.225943	0.239075	1.72768	[GO:0004553] hydrolase activity, hydrolyzing O-glycosyl compounds; [GO:0005975] carbohydrate metabolic process; [PF00704] Glycosyl hydrolases family 18; [PTHR31939] FAMILY NOT NAMED
												AXG93_4009s1010	69.3	69.3	0.76	1e-15	49.21%
												MARPO_0031s0021	68.6	68.6	0.76	3e-15	49.21%
												AXG93_2752s1460	68.2	68.2	0.76	4e-15	49.21%
CL6238.Contig2	6.97281	Up	-	-	-	-	-					MARPO_0051s0115	45.4	45.4	0.75	5e-07	41.94%	Leucine rich repeat N-terminal domain	Mapoly0051s0115.1	4332	3.92546	8.81698	4.17054	3.95822	[PF13855] Leucine rich repeat; [GO:0005524] ATP binding; [KOG1187] Serine/threonine protein kinase; [PF08263] Leucine rich repeat N-terminal domain; [PF00069] Protein kinase domain; [GO:0005515] protein binding; [GO:0004672] protein kinase activity; [GO:0006468] protein phosphorylation; [PF12799] Leucine Rich repeats (2 copies); [PTHR24420] LEUCINE-RICH REPEAT RECEPTOR-LIKE PROTEIN KINASE
Unigene10491	7.96706	Up	-	-	-	-	gi|384253511|gb|EIE26986.1|/1.16563e-31/amidohydrolase 2 [Coccomyxa subellipsoidea C-169]					MARPO_0070s0012	166	166	0.99	7e-51	52.03%	Amidohydrolase
												MARPO_0099s0052	162	162	0.87	1e-49	59.54%		Mapoly0099s0052.1	1872	5.2362	14.0438	0.759913	6.72273	[4.1.1.45] Aminocarboxymuconate-semialdehyde decarboxylase.; [PTHR21240:SF5] SUBFAMILY NOT NAMED; [PF04909] Amidohydrolase; [GO:0008152] metabolic process; [PTHR21240] 2-AMINO-3-CARBOXYLMUCONATE-6-SEMIALDEHYDE DECARBOXYLASE; [GO:0003824] catalytic activity; [K03392] aminocarboxymuconate-semialdehyde decarboxylase [EC:4.1.1.45]
												MARPO_0025s0022	162	162	0.94	3e-49	53.06%
												MARPO_0183s0009	156	156	0.92	2e-47	55.80%		Mapoly0183s0009.1	2199	1.63345	7.53827	1.43133	2.99612	[KOG4245] Predicted metal-dependent hydrolase of the TIM-barrel fold; [PTHR21240:SF5] SUBFAMILY NOT NAMED; [PF04909] Amidohydrolase; [GO:0008152] metabolic process; [PTHR21240] 2-AMINO-3-CARBOXYLMUCONATE-6-SEMIALDEHYDE DECARBOXYLASE; [GO:0003824] catalytic activity
Unigene11368	4.28832	Up	-	-	-	-	gi|46488024|gb|AAS99354.1|/3.14695e-66/expansin 1 precursor [Linum usitatissimum]					MARPO_0137s0020	294	294	0.52	7e-98	62.87%	expansin A	Mapoly0137s0020.1	1850	1.96195	4.75793	1.23243	19.2277	[PTHR31867] FAMILY NOT NAMED; [PF03330] Rare lipoprotein A (RlpA)-like double-psi beta-barrel; [PF01357] Pollen allergen
												AXG93_4079s1170	294	294	0.52	1e-95	62.87%		Mapoly0137s0021.1	1611	0.0502575	0.126351	0	3.18374	[PTHR31867] FAMILY NOT NAMED; [PF03330] Rare lipoprotein A (RlpA)-like double-psi beta-barrel; [PF01357] Pollen allergen
												MARPO_0137s0021	285	285	0.53	2e-94	61.34%
												AXG93_4079s1180	285	285	0.53	3e-94	61.34%
Unigene13302	6.09029	Up	K05277|1|3e-14|77.0|aly:ARALYDRAFT_492580|leucoanthocyanidin dioxygenase [EC:1.14.11.19];K05278|2|9e-14|75.5|aly:ARALYDRAFT_487705|flavonol synthase [EC:1.14.11.23];K00475|4|1e-13|75.1|gmx:732548|naringenin 3-dioxygenase [EC:1.14.11.9]	-	GO:0016491//oxidoreductase activity	-	gi|297800516|ref|XP_002868142.1|/1.56959e-20/hypothetical protein ARALYDRAFT_355126 [Arabidopsis lyrata subsp. lyrata]					MARPO_0043s0013	90.5	90.5	0.71	8e-21	30.32%	Isopenicillin N synthase and related dioxygenases
												AXG93_1615s1130//MARPO_0039s0103	87.4	87.4	0.76	9e-20	31.71%
												AXG93_4689s1130//MARPO_0002s0224	84.0	84.0	0.76	2e-18	29.25%		Mapoly0002s0224.1	1697	105.615	394.708	256.521	49.5412	[KOG0143] Iron/ascorbate family oxidoreductases; [1.14.11.9] Flavanone 3-dioxygenase.; [GO:0055114] oxidation-reduction process; [PF14226] non-haem dioxygenase in morphine synthesis N-terminal; [GO:0016706] oxidoreductase activity, acting on paired donors, with incorporation or reduction of molecular oxygen, 2-oxoglutarate as one donor, and incorporation of one atom each of oxygen into both donor…
												MARPO_0052s0090	79.7	79.7	0.76	8e-17	26.76%
Unigene15608	3.1471	Up	-	-	-	-	gi|302781913|ref|XP_002972730.1|/2.68603e-06/hypothetical protein SELMODRAFT_413297 [Selaginella moellendorffii]					terpene synthase-like protein [Marchantia polymorpha]	155	155	0.62	1e-40	30.17%	Non-plant Terpene Cyclases, Class 1
												AXG93_3036s1060	153	153	0.62	7e-40	29.93%
												MARPO_0011s0046, PTQ46350.1 493aa	153	153	0.62	7e-40	29.93%		Mapoly0011s0046.2	2335 493aa	2.64395	5.41809	0.864758	18.2048	[GO:0000287] magnesium ion binding; [GO:0016829] lyase activity; [PF03936] Terpene synthase family, metal binding domain; [GO:0010333] terpene synthase activity
												MARPO_0011s0046, PTQ46351.1 605aa	149	220	0.62	6e-38	31.42%		Mapoly0011s0046.3	2167 605aa	0.0535372	0.411209	0	1.498	[GO:0000287] magnesium ion binding; [GO:0016829] lyase activity; [PF03936] Terpene synthase family, metal binding domain; [GO:0010333] terpene synthase activity
												MARPO_0011s0046, PTQ46352.1 610aa	149	220	0.62	7e-38	31.42%		Mapoly0011s0046.1	2292 610aa	0	0	0	0	[GO:0000287] magnesium ion binding; [GO:0016829] lyase activity; [PF03936] Terpene synthase family, metal binding domain; [GO:0010333] terpene synthase activity
Unigene18163	3.76416	Up	-	-	-	-	-					AXG93_1988s1270	55.8	55.8	0.69	8e-11	60.78%	-
												MARPO_0006s0189	55.8	55.8	0.69	8e-11	60.78%		Mapoly0006s0189.1	2515	96.9468	198.968	5.52067	1.69672	[PTHR10742] AMINE OXIDASE; [PF01593] Flavin containing amine oxidoreductase; [GO:0055114] oxidation-reduction process; [GO:0016491] oxidoreductase activity; [1.5.3.14] Polyamine oxidase (propane-1,3-diamine-forming).; [PTHR10742:SF30] AMINE OXIDASE; [K13366] polyamine oxidase (propane-1,3-diamine-forming) [EC:1.5.3.14]; [KOG0029] Amine oxidase
Unigene23338	4.34249	Up	-	-	-	-	-					MARPO_0025s0022	79.7	79.7	0.55	2e-18	49.32%	-
												MARPO_0132s0057	75.1	75.1	0.55	9e-17	54.05%
												MARPO_0011s0002	74.3	74.3	0.55	2e-16	54.05%
												MARPO_0087s0039	73.6	73.6	0.59	3e-16	49.37%		Mapoly0087s0039.1	2606	3.04626	14.6416	1.71012	0.615178	[KOG4245] Predicted metal-dependent hydrolase of the TIM-barrel fold; [PTHR21240:SF5] SUBFAMILY NOT NAMED; [PF04909] Amidohydrolase; [GO:0008152] metabolic process; [PTHR21240] 2-AMINO-3-CARBOXYLMUCONATE-6-SEMIALDEHYDE DECARBOXYLASE; [GO:0003824] catalytic activity
												MARPO_0070s0012	71.2	71.2	0.66	2e-15	45.98%
Unigene26847	4.97253	Up	K13366|1|2e-15|79.0|smo:SELMODRAFT_410626|polyamine oxidase (propane-1,3-diamine-forming) [EC:1.5.3.14]	GO:0031410//cytoplasmic vesicle	GO:0003824//catalytic activity	GO:0008152//metabolic process	gi|302773097|ref|XP_002969966.1|/2.20961e-14/hypothetical protein SELMODRAFT_410626 [Selaginella moellendorffii]					AXG93_4079s1280//MARPO_0137s0029	96.7	96.7	0.47	3e-24	74.60%	polyamine oxidase	Mapoly0137s0029.1	4614	0.85476	2.42534	0.539566	74.4905	[PTHR10742] AMINE OXIDASE; [PF01593] Flavin containing amine oxidoreductase; [GO:0055114] oxidation-reduction process; [GO:0016491] oxidoreductase activity; [PTHR10742:SF30] AMINE OXIDASE; [KOG0029] Amine oxidase
												polyamine oxidase [Marchantia polymorpha]	95.5	95.5	0.47	6e-24	74.60%
												AXG93_2528s2300	75.9	75.9	0.96	6e-17	36.36%
Unigene31989	3.87061	Up	-	-	-	-	-					AXG93_1838s1360	59.7	59.7	0.33	3e-10	54.55%	-
												MARPO_0009s0013, PTQ46880.1 396aa	59.3	59.3	0.33	4e-10	54.55%		Mapoly0009s0013.2	1992 396aa	5.24629	33.3152	31.0394	3.53125	[GO:0006355] regulation of transcription, DNA-dependent; [PF00847] AP2 domain; [GO:0003700] sequence-specific DNA binding transcription factor activity; [PTHR32467] FAMILY NOT NAMED
												MARPO_0009s0013, PTQ46881.1 419aa	58.9	58.9	0.33	4e-10	54.55%		Mapoly0009s0013.1	2061 419aa	0	0	0.339353	0	[GO:0006355] regulation of transcription, DNA-dependent; [PF00847] AP2 domain; [GO:0003700] sequence-specific DNA binding transcription factor activity; [PTHR32467] FAMILY NOT NAMED
Unigene34610	3.00494	Up	K14487|1|6e-133|473|rcu:RCOM_0032550|auxin responsive GH3 gene family	-	GO:0016881//acid-amino acid ligase activity	GO:0009725//response to hormone stimulus	gi|255586158|ref|XP_002533739.1|/7.28762e-132/Indole-3-acetic acid-amido synthetase GH3.6, putative [Ricinus communis]					MARPO_0053s0073	528	528	0.58	7e-175	45.43%	indole-3-acetic acid-amido synthetase	Mapoly0053s0073.1	4515	26.482	55.2422	3.71907	44.6459	[K14487] auxin responsive GH3 gene family; [PTHR31901] FAMILY NOT NAMED; [PF03321] GH3 auxin-responsive promoter
												AXG93_4542s1010	290	462	0.54	1e-84	45.15%
												MARPO_0042s0030	275	275	0.53	1e-80	32.76%
Unigene36419	4.3947	Up	K00924|1|3e-09|59.3|aly:ARALYDRAFT_489138|[EC:2.7.1.-]	-	-	-	gi|168025534|ref|XP_001765289.1|/5.13595e-32/predicted protein [Physcomitrella patens subsp. patens]					MARPO_0140s0036	162	162	0.98	3e-48	48.00%	aspartyl protease family protein
												AXG93_1762s1130	162	162	0.98	2e-47	48.00%
												MARPO_0185s0023	139	139	0.97	3e-39	44.32%		Mapoly0185s0023.1	3016	5.44252	10.5774	1.18064	0.0964446	[KOG1339] Aspartyl protease; [PF14543] Xylanase inhibitor N-terminal; [PTHR13683] ASPARTYL PROTEASES; [PF14541] Xylanase inhibitor C-terminal; [GO:0004190] aspartic-type endopeptidase activity; [GO:0006508] proteolysis
												MARPO_0177s0021	137	137	0.97	2e-38	40.91%
Unigene37917	3.69012	Up	-	GO:0016020//membrane	-	-	gi|224284980|gb|ACN40219.1|/1.72044e-17/unknown [Picea sitchensis]					MARPO_0001s0562, PTQ50678.1 164aa	94.0	94.0	0.3	1e-22	43.22%	Alpha-Amylase Inhibitors (AAI), Lipid Transfer (LT) and Seed Storage (SS) Protein family	Mapoly0001s0562.1	1390	78.0498	265.448	54.1427	88.496	[PF14368] Probable lipid transfer
												MARPO_0001s0562, PTQ50679.1 164aa	94.0	94.0	0.3	1e-22	43.22%		Mapoly0001s0562.2	1045	3.34084	11.7813	1.8766	3.11528	[PF14368] Probable lipid transfer
												AXG93_436s1460	93.6	93.6	0.3	3e-21	43.22%
												MARPO_0001s0495	85.1	85.1	0.24	2e-19	46.39%		Mapoly0001s0495.1	984	14.1895	74.421	7.56042	6.92159	[PF14368] Probable lipid transfer
												AXG93_3040s1320	82.8	82.8	0.22	5e-18	47.25%
Unigene38390	2.84154	Up	K13495|1|4e-28|123|pop:POPTR_808453|cis-zeatin O-glucosyltransferase [EC:2.4.1.215];K08237|4|4e-25|113|aly:ARALYDRAFT_490463|hydroquinone glucosyltransferase [EC:2.4.1.218];K13496|5|5e-25|113|aly:ARALYDRAFT_902799|UDP-glucosyl transferase 73C [EC:2.4.1.-]	-	GO:0016757//transferase activity, transferring glycosyl groups	-	gi|387135136|gb|AFJ52949.1|/1.78413e-30/UDP-glycosyltransferase 1 [Linum usitatissimum]					MARPO_0008s0244	147	147	0.46	2e-40	43.79%	UDP-glucosyltransferase family protein
												AXG93_2818s1110	144	144	0.47	3e-40	44.44%
												AXG93_2415s1130//MARPO_0069s0040	143	143	0.45	8e-39	46.98%
												MARPO_0117s0008, PTQ30928.1 462aa	142	142	0.49	9e-39	44.30%		Mapoly0117s0008.1	2068	13.0205	30.0907	10.8986	87.6391	[GO:0016758] transferase activity, transferring hexosyl groups; [PF00201] UDP-glucoronosyl and UDP-glucosyl transferase; [PTHR11926] GLUCOSYL/GLUCURONOSYL TRANSFERASES; [GO:0008152] metabolic process; [KOG1192] UDP-glucuronosyl and UDP-glucosyl transferase
												MARPO_0030s0008	143	143	0.47	9e-39	44.44%
Unigene41245	3.45931	Up	K01673|1|2e-71|268|ppp:PHYPADRAFT_162454|carbonic anhydrase [EC:4.2.1.1]	-	-	-	gi|168015951|ref|XP_001760513.1|/1.81789e-70/predicted protein [Physcomitrella patens subsp. patens]					MARPO_0053s0046	353	353	0.52	2e-120	64.31%	Carbonic anhydrase	Mapoly0053s0046.1	2503	187.13	248.249	60.0617	2109.24	[PF00484] Carbonic anhydrase; [KOG1578] Predicted carbonic anhydrase involved in protection against oxidative damage; [4.2.1.1] Carbonate dehydratase.; [GO:0008270] zinc ion binding; [GO:0004089] carbonate dehydratase activity; [K01673] carbonic anhydrase [EC:4.2.1.1]; [PTHR11002] FAMILY NOT NAMED
												AXG93_2528s1580//MARPO_0105s0019	351	351	0.51	1e-119	64.66%		Mapoly0105s0019.1	2596	2.38256	7.1759	0.769126	0.516904	[PF00484] Carbonic anhydrase; [KOG1578] Predicted carbonic anhydrase involved in protection against oxidative damage; [4.2.1.1] Carbonate dehydratase.; [GO:0008270] zinc ion binding; [GO:0004089] carbonate dehydratase activity; [K01673] carbonic anhydrase [EC:4.2.1.1]; [PTHR11002] FAMILY NOT NAMED
												AXG93_2018s1610	343	343	0.52	8e-114	63.64%
Unigene43469	2.80138	Up	K08286|1|3e-122|438|aly:ARALYDRAFT_494187|protein-serine/threonine kinase [EC:2.7.11.-];K08282|5|4e-62|238|ota:Ot16g02900|non-specific serine/threonine protein kinase [EC:2.7.11.1]	GO:0043231//intracellular membrane-bounded organelle	GO:0016301//kinase activity	-	gi|225461963|ref|XP_002266700.1|/2.56984e-125/PREDICTED: protein kinase G11A-like [Vitis vinifera]					AXG93_458s1070//MARPO_0008s0088//Mp_zg01290	580	580	0.43	0.0	73.38%	Serine/threonine protein kinase
												MARPO_0030s0017	457	457	0.43	2e-150	60.49%		Mapoly0030s0017.1	3854	23.4884	48.5649	34.542	41.0226	[KOG0610] Putative serine/threonine protein kinase; [GO:0005524] ATP binding; [PF00069] Protein kinase domain; [GO:0004672] protein kinase activity; [2.7.11.-] Protein-serine/threonine kinases.; [GO:0006468] protein phosphorylation; [K08286] protein-serine/threonine kinase [EC:2.7.11.-]; [PTHR24351] RIBOSOMAL PROTEIN S6 KINASE
												AXG93_2818s1020	444	444	0.43	5e-145	57.11%
Unigene9219	3.68602	Up	-	-	-	-	gi|168019788|ref|XP_001762426.1|/1.2321e-06/predicted protein [Physcomitrella patens subsp. patens]					AXG93_2035s1350//MARPO_0003s0198	147	147	0.99	3e-42	56.59%	Transferase family	Mapoly0003s0198.1	4043	5.88104	24.6512	10.47	9.314	[PTHR31642] FAMILY NOT NAMED; [GO:0016747] transferase activity, transferring acyl groups other than amino-acyl groups; [PF02458] Transferase family
common in 3 vs F_n.g.
CL3266.Contig1	4.22299	Up	K10523|1|4e-08|57.0|sbi:SORBI_05g024660|speckle-type POZ protein	-	-	-	gi|116782493|gb|ABK22528.1|/3.85133e-15/unknown [Picea sitchensis]					MARPO_0110s0025	178	178	0.8	2e-54	41.67%	BTB/POZ domain-containing protein
CL3266.Contig1	5.18914	Up										MARPO_0110s0026	169	169	0.74	1e-51	40.89%		Mapoly0110s0026.1	1206	3.43965	35.4678	3.10148	0.909455	[PTHR24413] FAMILY NOT NAMED; [PF00651] BTB/POZ domain; [GO:0005515] protein binding
CL3266.Contig1	3.97792	Up										MARPO_0110s0027	166	166	0.74	2e-50	39.56%		Mapoly0110s0027.1	1102	1.38761	19.052	2.44034	1.2195	[PTHR24413] FAMILY NOT NAMED; [PF00651] BTB/POZ domain; [GO:0005515] protein binding
Unigene24732	12.4796	Up	K01183|1|1e-19|94.7|osa:4329920|chitinase [EC:3.2.1.14]	-	-	-	gi|168004413|ref|XP_001754906.1|/1.56468e-21/predicted protein [Physcomitrella patens subsp. patens]					AXG93_673s1300//MARPO_0040s0034	135	135	0.63	4e-39	55.22%	chitinase class I	Mapoly0040s0034.1	1632	0.0123774	65.4722	0.0534328	0.0635778	[KOG4742] Predicted chitinase; [GO:0006032] chitin catabolic process; [GO:0004568] chitinase activity; [PTHR22595] CHITINASE-RELATED; [GO:0016998] cell wall macromolecule catabolic process; [PF00182] Chitinase class I
Unigene24732	8.65055	Up										AXG93_402s1110//MARPO_0044s0030	110	110	0.62	5e-29	43.18%
Unigene24732	12.7949	Up
Unigene3040	10.197	Up	K15382|1|6e-20|95.5|ppp:PHYPADRAFT_149962|solute carrier family 50 (sugar transporter)	GO:0016020//membrane	-	-	gi|168059267|ref|XP_001781625.1|/5.87424e-19/predicted protein [Physcomitrella patens subsp. patens]					AXG93_3825s1020//MARPO_0030s0123, PTQ42400.1, 275aa	235	235	0.88	5e-74	56.94%	Sugar efflux transporter for intercellular exchange	Mapoly0030s0123.1	1611	0.784167	4.31432	29.2534	0	[PF03083] Sugar efflux transporter for intercellular exchange; [KOG1623] Multitransmembrane protein; [PTHR10791] RAG1-ACTIVATING PROTEIN 1
Unigene3040	10.3928	Up
Unigene3040	10.5121	Up
CL10631.Contig1	8.45112	Up	K01183|1|2e-17|85.5|gmx:547572|chitinase [EC:3.2.1.14]	-	-	GO:0008152//metabolic process	gi|168059395|ref|XP_001781688.1|/7.78968e-20/predicted protein [Physcomitrella patens subsp. patens]					AXG93_673s1300//MARPO_0040s0034	112	112	0.92	1e-31	53.61%	Chitinase class I	Mapoly0040s0034.1	1632	0.0123774	65.4722	0.0534328	0.0635778	[KOG4742] Predicted chitinase; [GO:0006032] chitin catabolic process; [GO:0004568] chitinase activity; [PTHR22595] CHITINASE-RELATED; [GO:0016998] cell wall macromolecule catabolic process; [PF00182] Chitinase class I
CL10631.Contig1	11.9405	Up										AXG93_2841s1220//MARPO_0069s0089	92.8	92.8	0.92	5e-24	44.33%
CL10631.Contig1	12.0599	Up										AXG93_2841s1240//MARPO_0069s0092	92.4	92.4	0.92	6e-24	44.33%
Unigene23339	8.33772	Up	K05933|1|1e-10|62.8|pop:POPTR_746197|aminocyclopropanecarboxylate oxidase [EC:1.14.17.4]	-	-	-	gi|302754700|ref|XP_002960774.1|/7.35268e-10/2-oxoglutarate-iron(II)-dependent oxygenase [Selaginella moellendorffii]					AXG93_3658s1000//MARPO_0037s0090	66.2	66.2	0.86	7e-14	33.33%	2OG-Fe(II) oxygenase superfamily	Mapoly0037s0090.1	1603	3.50048	24.2725	23.2088	0.0865433	[KOG0143] Iron/ascorbate family oxidoreductases; [GO:0055114] oxidation-reduction process; [PF14226] non-haem dioxygenase in morphine synthesis N-terminal; [GO:0016706] oxidoreductase activity, acting on paired donors, with incorporation or reduction of molecular oxygen, 2-oxoglutarate as one donor, and incorporation of one atom each of oxygen into both donors; [PTHR10209] OXIDOREDUCTASE, 2OG-FE(…
Unigene23339	8.5331	Up										MARPO_0049s0064	65.9	65.9	0.86	1e-13	34.58%		Mapoly0049s0064.1	1933	21.6573	81.2118	24.5128	3.60019	[KOG0143] Iron/ascorbate family oxidoreductases; [GO:0055114] oxidation-reduction process; [PF14226] non-haem dioxygenase in morphine synthesis N-terminal; [GO:0016706] oxidoreductase activity, acting on paired donors, with incorporation or reduction of molecular oxygen, 2-oxoglutarate as one donor, and incorporation of one atom each of oxygen into both donors; [PTHR10209] OXIDOREDUCTASE, 2OG-FE(…
Unigene23339	4.16855	Up										AXG93_4284s1250	65.9	65.9	0.86	1e-13	34.58%
												AXG93_2407s1000//MARPO_0067s0061	63.2	63.2	0.77	1e-12	33.33%		Mapoly0067s0061.1	1525	33.3217	69.6605	5.20811	15.7039	[KOG0143] Iron/ascorbate family oxidoreductases; [GO:0055114] oxidation-reduction process; [PF14226] non-haem dioxygenase in morphine synthesis N-terminal; [GO:0016706] oxidoreductase activity, acting on paired donors, with incorporation or reduction of molecular oxygen, 2-oxoglutarate as one donor, and incorporation of one atom each of oxygen into both donors; [PTHR10209] OXIDOREDUCTASE, 2OG-FE(…
CL1204.Contig3	7.83435	Up	-	GO:0044464//cell part	GO:0016787//hydrolase activity	-	gi|302786720|ref|XP_002975131.1|/3.64727e-25/hypothetical protein SELMODRAFT_102404 [Selaginella moellendorffii]					MARPO_0047s0075	109	109	0.91	6e-29	48.51%	Peptidase S8 family	Mapoly0047s0075.1	3794	22.6706	52.7431	13.1734	47.7735	[GO:0004252] serine-type endopeptidase activity; [PF00082] Subtilase family; [PF05922] Peptidase inhibitor I9; [GO:0006508] proteolysis; [PTHR10795] PROPROTEIN CONVERTASE SUBTILISIN/KEXIN
CL1204.Contig3	8.02949	Up										AXG93_4542s1220	100	100	0.95	9e-26	44.76%
CL1204.Contig3	8.1485	Up
CL1204.Contig2	8.43259	Up	-	-	GO:0008233//peptidase activity	GO:0008152//metabolic process	gi|302786720|ref|XP_002975131.1|/6.19658e-93/hypothetical protein SELMODRAFT_102404 [Selaginella moellendorffii]					MARPO_0047s0075	397	397	0.98	3e-132	56.20%	Peptidase S8 family domain, uncharacterized subfamily 3	Mapoly0047s0075.1	3794	22.6706	52.7431	13.1734	47.7735	[GO:0004252] serine-type endopeptidase activity; [PF00082] Subtilase family; [PF05922] Peptidase inhibitor I9; [GO:0006508] proteolysis; [PTHR10795] PROPROTEIN CONVERTASE SUBTILISIN/KEXIN
CL1204.Contig2	8.628	Up										AXG93_2891s1550	397	397	0.98	4e-132	56.20%
CL1204.Contig2	5.72491	Up
Unigene23704	10.1697	Up	K15382|1|7e-24|107|sbi:SORBI_09g020860|solute carrier family 50 (sugar transporter)	GO:0016021//integral to membrane	GO:0015144//carbohydrate transmembrane transporter activity	GO:0006810//transport	gi|302816057|ref|XP_002989708.1|/5.533e-24/hypothetical protein SELMODRAFT_48541 [Selaginella moellendorffii]					MARPO_0030s0123	134	134	0.5	8e-40	75.90%	Sugar efflux transporter for intercellular exchange	Mapoly0030s0123.1	1611	0.784167	4.31432	29.2534	0	[PF03083] Sugar efflux transporter for intercellular exchange; [KOG1623] Multitransmembrane protein; [PTHR10791] RAG1-ACTIVATING PROTEIN 1
Unigene23704	10.3655	Up										AXG93_3825s1020//MARPO_0030s0123	133	133	0.5	7e-39	75.90%		Mapoly0030s0123.2	1646	0.105253	0.505865	4.78351	0
Unigene23704	10.4848	Up
Unigene13552	9.7335	Up	K07374|1|5e-173|605|smo:SELMODRAFT_178975|tubulin alpha	GO:0032991//macromolecular complex;GO:0015630//microtubule cytoskeleton	GO:0017111//nucleoside-triphosphatase activity;GO:0032561//guanyl ribonucleotide binding	GO:0043623//cellular protein complex assembly;GO:0009207;GO:0007017//microtubule-based process	gi|326527899|dbj|BAJ89001.1|/0/predicted protein [Hordeum vulgare subsp. vulgare]					MARPO_0120s0003//alpha-tubulin 5 [Marchantia polymorpha]	617	617	0.97	0.0	86.18%	Alpha-tubulin family	Mapoly0061s0068.1	1686	0	0	0.380162	0.101397	[PF00091] Tubulin/FtsZ family, GTPase domain; [GO:0005874] microtubule; [PTHR11588] TUBULIN; [GO:0007017] microtubule-based process; [PF03953] Tubulin C-terminal domain; [GO:0006184] GTP catabolic process; [K07374] tubulin alpha; [GO:0003924] GTPase activity; [GO:0051258] protein polymerization; [GO:0043234] protein complex; [KOG1376] Alpha tubulin; [GO:0005525] GTP binding
Unigene13552	9.92923	Up										AXG93_3911s1160//MARPO_0061s0068-2isoforms PTQ36812.1 & 3.1, 451aa	610	610	0.97	0.0	85.00%		Mapoly0061s0068.2	1578	176.112	621.443	273.056	371.192	[PF00091] Tubulin/FtsZ family, GTPase domain; [GO:0005874] microtubule; [PTHR11588] TUBULIN; [GO:0007017] microtubule-based process; [PF03953] Tubulin C-terminal domain; [GO:0006184] GTP catabolic process; [K07374] tubulin alpha; [GO:0003924] GTPase activity; [GO:0051258] protein polymerization; [GO:0043234] protein complex; [KOG1376] Alpha tubulin; [GO:0005525] GTP binding
Unigene13552	10.0486	Up
Unigene32293	3.25353	Up	-	-	-	-	-					AXG93_673s1300//MARPO_0040s0034	42.7	42.7	0.27	3e-05	47.50%	-	Mapoly0040s0034.1	1632	0.0123774	65.4722	0.0534328	0.0635778	[KOG4742] Predicted chitinase; [GO:0006032] chitin catabolic process; [GO:0004568] chitinase activity; [PTHR22595] CHITINASE-RELATED; [GO:0016998] cell wall macromolecule catabolic process; [PF00182] Chitinase class I
Unigene32293	4.54851	Up										AXG93_402s1110//MARPO_0044s0030	40.0	40.0	0.27	0.0002	43.59%
Unigene32293	3.97025	Up
							50
