# Supplementary material for: The identification of differentially expressed genes in male and female gametophytes of simple thalloid liverwort Pellia endiviifolia sp. B using an RNA-seq approach
Source: Planta. 2020 Jul 15;252(2):21. doi: 10.1007/s00425-020-03424-z (PMC7363739; doi:10.1007/s00425-020-03424-z)
Supplement: Supplementary file 8 — Supplementary file8 (XLSX 44 kb) [file 425_2020_3424_MOESM8_ESM.xlsx]

## Sheet: 72 DEGs
72 highly female+archegonia- and male+antheridia enriched genes from Pellia endiviifolia quantitative RNAseq data sorted by absolute value of log2_fold_change in pair F_nat.gen./M_nat.gen.
											-
*Unigene_ID – genes which differential expression might be dependant on growth conditions. - male enriched expression.
Rank ID	Unigene ID	Gene ID	Unigene lenght [nt]	log2_fold_change		logFC.edgeR		annotation - blastx nr NCBI	KEGG Orthology	GO Component	GO Function	GO Process	RT-qPCR validated
				F_iv.veg. / M_iv.veg.	F_nat.gen. / M_nat.gen.	F_iv.veg. / M_iv.veg.	F_nat.gen. / M_nat.gen.
1	*Unigene12127	pen_UNK1	244	-	12.91	-	12.52	-	-	-	-	-	No
2	CL993.Contig14	pen_UNK2	257	8.96	12.2	8.96	11.8	-	-	-	-	-	Yes
3	Unigene3827	pen_UNK3	735	12.59	12.15	12.59	13.35	-	-	-	-	-	Yes
4	*Unigene6417	pen_UNK4	712	-	12.11	-	13.26	-	-	-	-	-	No
5	*CL10631.Contig1	pen_CHc1	313	-	12.09	-	12.06	gi|168059395|ref|XP 001781688.1| predicted protein [Physcomitrella patens subsp. patens] gi|124358661|dbj|BAF46006.1| putative class I chitinase, partial [Cryptomeria japonica]	K01183|1|2e-17|85.5|gmx:547572|chitinase[EC:3.2.1.14]	-	-	GO:0008152/metabolic process	Yes
6	Unigene3462	pen_GST1	783	9.79	12.06	9.79	13.35	gi|168033943|ref|XP 001769473.1| predicted protein [Physcomitrella patens subsp. patens] gi|298707280|emb|CBJ25907.1| putative Glutathione S-transferase [Ectocarpus siliculosus]	K00799|1|6e-23|105|ppp:PHYPADRAFT_166420|glutathioneS-transferase[EC:2.5.1.18]	-	GO:0016740/transferase activity	-	Yes
7	CL2052.Contig1	pen_UPL2.1	214	8.8	11.91	8.8	11.32	gi|168038084|ref|XP 001771532.1| predicted protein [Physcomitrella patens subsp. patens] gi|590605394|ref|XP 007020478.1| E3 ubiquitin protein ligase upl2 [Theobroma cacao]	K10592|1|4e-36|147|ppp:PHYPADRAFT_137606|E3ubiquitin-proteinligaseHUWE1[EC:6.3.2.19]	GO:0043234/protein complex;GO:0043231/intracellular membrane-bounded organelle;GO:0044444/cytoplasmic part	GO:0019787/small conjugating protein ligase activity	GO:0019941/modification-dependent protein catabolic process;GO:0032446/protein modification by small protein conjugation	Yes
8	*Unigene9390	pen_UNK5	334	-	11.91	-	11.97	-	-	-	-	-	Yes
9	CL3341.Contig1	pen_RRM-I	236	8.76	11.89	8.76	11.45	gi|168022364|ref|XP 001763710.1| predicted protein [Physcomitrella patens subsp. patens] gi|359474160|ref|XP 002272303.2| PRED: polyadenylate-binding protein 11 isoform X1 [Vitis vinifera] ref|XP_006659064.1| PREDICTED: splicing regulatory glutamine/lysine-rich protein 1-like [Oryza brachyantha]	-	GO:0043231/intracellular membrane-bounded organelle	GO:0005488/binding	-	Yes
10	Unigene19581	pen_TATC	622	-8.25	-11.84	-8.25	-12.39	gi|116780922|gb|ABK21881.1| unknown [Picea sitchensis] gi|571484805|ref|XP 006589657.1| PRED: sec-independent protein translocase protein TATC [Glycine max]	K03118|1|9e-10|61.6|ppp:PHYPADRAFT_132448|sec-independentproteintranslocaseproteinTatC	-	-	-	Yes
11	*Unigene24732	pen_CHIcA	626	-	11.83	-	12.79	gi|168004413|ref|XP 001754906.1| predicted protein [Physcomitrella patens subsp. patens] gi|165905475|dbj|BAF99002.1| chitinase A [Bryum coronatum]	K01183|1|1e-19|94.7|osa:4329920|chitinase[EC:3.2.1.14]	-	-	-	Yes
12	CL2052.Contig2	pen_UPL1.1	448	12.71	11.73	12.71	12.21	gi|302798384|ref|XP 002980952.1| ubiquitin-protein ligase, UPL1 [Selaginella moellendorffii]	K10592|1|4e-76|281|smo:SELMODRAFT_154179|E3ubiquitin-proteinligaseHUWE1[EC:6.3.2.19]	GO:0043234/protein complex;GO:0043231/intracellular membrane-bounded organelle;GO:0044444/cytoplasmic part	GO:0019787/small conjugating protein ligase activity	GO:0019941/modification-dependent protein catabolic process;GO:0032446/protein modification by small protein conjugation	FP
13	CL2625.Contig1	pen_ARR-like	202	7.63	11.72	7.63	11.06	gi|302815333|ref|XP 002989348.1| hypothetical protein SELMODRAFT 447635 [Selaginella moellendorffii] gi|302768857|ref|XP 002967848.1| type B response regulator [Selaginella moellendorffii]	K14491|1|2e-14|75.1|mtr:MTR_2g034960|two-componentresponseregulatorARR-Bfamily	GO:0043231/intracellular membrane-bounded organelle	GO:0004871/signal transducer activity;GO:0003676/nucleic acid binding	GO:0006351/transcription, DNA-dependent;GO:0007165/signal transduction	Yes
14	Unigene3025	pen_BSL2-like	1941	10.42	11.69	10.42	14.28	gi|168015913|ref|XP 001760494.1| predicted protein [Physcomitrella patens subsp. patens] gi|449526457|ref|XP 004170230.1| PRED: serine/threonine-protein phosphatase BSL2-like [Cucumis sativus]	K01090|1|6e-177|547|osa:4337785|proteinphosphatase[EC:3.1.3.16]	GO:0016020/membrane;GO:0044444/cytoplasmic part	GO:0004721/phosphoprotein phosphatase activity;GO:0046914/transition metal ion binding	-	Yes
15	*CL691.Contig1	pen_UNK6	466	-	-11.66	-	-11.79	-	-	-	-	-	Yes
16	*Unigene4874	pen_UNK7	576	-	11.55	-	11.78	-	-	-	-	-	No
17	*Unigene34063	pen_UNK8	317	-	11.51	-	11.51	-	-	-	-	-	No
18	*Unigene13259	pen_UNK9	271	-	-11.5	-	-11.49	-	-	-	-	-	Yes
19	*Unigene29760	pen_UNK10	288	-	11.49	-	11.33	-	-	-	-	-	No
20	*Unigene4240	pen_UNK11	404	-	11.44	-	11.77	-	-	-	-	-	No
21	Unigene3842	pen_PP2C.1	940	12.15	11.43	12.15	12.98	gi|294460588|gb|ADE75869.1| unknown [Picea sitchensis] gi|283462584|gb|ADB22517.1| protein phosphtase 2C [Marchantia polymorpha]	K14497|1|1e-09|62.0|smo:SELMODRAFT_179532|proteinphosphatase2C[EC:3.1.3.16]	-	GO:0004721/phosphoprotein phosphatase activity	-	Yes
22	*CL7575.Contig3	pen_UNK12	710	-	11.27	-	12.42	-	-	-	-	-	Yes
23	CL2052.Contig3	pen_UPL1.2	364	12.24	11.19	12.24	11.38	gi|168038084|ref|XP 001771532.1| predicted protein [Physcomitrella patens subsp. patens] gi|302798384|ref|XP 002980952.1| ubiquitin-protein ligase, UPL1 [Selaginella moellendorffii]	K10592|1|2e-43|171|ppp:PHYPADRAFT_137606|E3ubiquitin-proteinligaseHUWE1[EC:6.3.2.19]	GO:0044464/cell part	GO:0016879/ligase activity, forming carbon-nitrogen bonds	GO:0043412/macromolecule modification	Yes
24	*Unigene27205	pen_UNK13	587	-	11.18	-	12.05	-	-	-	-	-	No
25	Unigene38684	pen_AGD5-like1	490	11.53	11.16	11.53	11.77	gi|168039773|ref|XP 001772371.1| predicted protein [Physcomitrella patens subsp. patens] gi|565394592|ref|XP 006362941.1| PRED: probable ADP-ribosylation factor GTPase-activating protein AGD5-like [Solanum tuberosum]	K12486|1|1e-19|94.0|ppp:PHYPADRAFT_235231|stromalmembrane-associatedprotein	-	GO:0005083/small GTPase regulator activity;GO:0046914/transition metal ion binding	GO:0032012/regulation of ARF protein signal transduction	Yes
26	Unigene43178	pen_RLK10.1	1321	10.3	11.11	10.3	13.16	gi|157101224|dbj|BAF79943.1| receptor-like kinase [Marchantia polymorpha]	K13415|1|7e-42|169|vvi:100252647|proteinbrassinosteroidinsensitive1[EC:2.7.10.12.7.11.1]	GO:0031224/intrinsic to membrane	GO:0016791/phosphatase activity;GO:0004702/receptor signaling protein serine/threonine kinase activity;GO:0016628/oxidoreductase activity, acting on the CH-CH group of donors, NAD or NADP as acceptor;GO:0032559	GO:0006464/protein modification process	Yes
27	Unigene13624	pen_UNK14	999	8.55	11.09	8.55	12.73	-	-	-	-	-	Yes
28	*Unigene8335	pen_UNK15	568	-	11.08	-	11.91	-	-	-	-	-	No
29	CL270.Contig1	pen_RLK10.2	238	11.95	11.07	11.95	10.64	gi|157101224|dbj|BAF79943.1| receptor-like kinase [Marchantia polymorpha]	K13415|1|3e-24|108|vvi:100252647|proteinbrassinosteroidinsensitive1[EC:2.7.10.12.7.11.1]	GO:0031224/intrinsic to membrane	GO:0016791/phosphatase activity;GO:0004702/receptor signaling protein serine/threonine kinase activity;GO:0016628/oxidoreductase activity, acting on the CH-CH group of donors, NAD or NADP as acceptor;GO:0032559	GO:0006464/protein modification process	Yes
30	CL270.Contig2	pen_RLK10.3	366	11.65	11.05	11.65	11.24	gi|157101224|dbj|BAF79943.1| receptor-like kinase [Marchantia polymorpha]	-	GO:0044464/cell part	GO:0005488/binding;GO:0004672/protein kinase activity	GO:0009555/pollen development;GO:0001708/cell fate specification	Yes
31	*CL9543.Contig2	pen_H2B	1053	-	11.04	-	12.76	gi|168012190|ref|XP 001758785.1| histone H2B [Physcomitrella patens subsp. patens]	K11252|1|4e-42|170|ppp:PHYPADRAFT_214250|histoneH2B	GO:0000785/chromatin;GO:0043231/intracellular membrane-bounded organelle	GO:0003676/nucleic acid binding	GO:0034728/nucleosome organization	FP
32	Unigene3709	pen_PP2C.2	1933	9.67	11.04	9.67	11.27	gi|283462584|gb|ADB22517.1| protein phosphtase 2C [Marchantia polymorpha]	K14497|1|2e-85|315|ppp:PHYPADRAFT_32342|proteinphosphatase2C[EC:3.1.3.16]	-	GO:0004721/phosphoprotein phosphatase activity	-	Yes
33	Unigene37991	pen_UNK16	650	11.65	11.01	11.65	11.33	-	-	-	-	-	No
34	Unigene30783	pen_MCSU-like	635	-9.62	-10.96	-9.62	-11.54	gi|302822792|ref|XP 002993052.1| hypothetical protein SELMODRAFT 136412 [Selaginella moellendorffii]	-	-	GO:0003824/catalitic activity;GO:0030170/pyridoxal phosphate binding	-	Yes
35	Unigene23723	pen_FMN2B	366	11.22	10.93	11.22	11.12	gi|254033594|gb|ACT55265.1| formin 2B [Physcomitrella patens]	-	GO:0016020/membrane	GO:0008092/cytoskeletal protein binding	GO:0007010/cytoskeleton organization	Yes
36	Unigene38620	pen_YIPPEE-like	611	9.36	10.89	9.36	11.83	gi|168007153|ref|XP 001756273.1| predicted protein [Physcomitrella patens subsp. patens] gi|460412967|ref|XP 004251867.1| PRED: protein yippee-like At5g53940 [Solanum lycopersicum]	-	-	-	-	Yes
37	Unigene34156	pen_ER1	452	10.54	10.83	10.54	11.32	gi|116784552|gb|ABK23389.1| unknown [Picea sitchensis] gi|449441854|ref|XP 004138697.1| PRED: enhancer of rudimentary homolog isoform X1 [Cucumis sativus]	-	GO:0043231/intracellular membrane-bounded organelle	GO:0004672/protein kinase activity	GO:0006952/defense response;GO:0009886/post-embryonic morphogenesis;GO:0016049/cell growth;GO:0009887/organ morphogenesis;GO:0007155/cell adhesion;GO:0050794/regulation of cellular process	Yes
38	Unigene9881	pen_UNK17	266	11.38	10.8	11.38	10.53	-	-	-	-	-	Yes
39	Unigene37231	pen_UNK18	217	11.38	10.79	11.38	10.23	-	-	-	-	-	Yes
40	Unigene31067	pen_AGD5-like2	1235	10.85	10.76	10.85	10.98	gi|125558814|gb|EAZ04350.1|hypothetical protein OsI 26489 [Oryza sativa Indica Group] gi|449464762|ref|XP 004150098.1| probable ADP-ribosylation factor GTPase-activating protein AGD5 [Cucumis sativus]	K12486|1|9e-41|166|osa:4343612|stromalmembrane-associatedprotein	GO:0043231/intracellular membrane-bounded organelle;GO:0044444/cytoplasmic part	GO:0005083/small GTPase regulator activity;GO:0046914/transition metal ion binding	GO:0032012/regulation of ARF protein signal transduction	Yes
41	Unigene40839	pen_UNK19	884	9.53	10.76	9.53	12.22	-	-	-	-	-	Yes
42	*Unigene33541	pen_UNK20	223	-	10.74	-	10.22	-	-	-	-	-	No
43	Unigene35474	pen_ER2	1103	10.48	10.73	10.48	12.52	gi|302754060|ref|XP 002960454.1| hypothetical protein SELMODRAFT 38959 [Selaginella moellendorffii] gi|587913302|gb|EXC01119.1| Enhancer of rudimentary-like protein [Morus notabilis]	-	GO:0043231/intracellular membrane-bounded organelle	-	GO:0009987/cellular process	Yes
44	*Unigene21321	pen_UNK21	699	-	10.71	-	11.84	-	-	-	-	-	No
45	Unigene5562	pen_UNK22	246	6.9	10.7	6.9	10.32	-	-	-	-	-	Yes
46	Unigene23911	pen_UPL2.2	541	9.37	10.64	9.37	11.39	gi|168038084|ref|XP 001771532.1| predicted protein [Physcomitrella patens subsp. patens] gi|255572860|ref|XP 002527362.1| E3 ubiquitin protein ligase upl2, putative [Ricinus communis]	K10592|1|8e-43|171|ppp:PHYPADRAFT_137606|E3ubiquitin-proteinligaseHUWE1[EC:6.3.2.19]	GO:0044464/cell part	GO:0016874/ligase activity;GO:0004842/ubiquitin-protein transferase activity	GO:0043412/macromolecule modification	Yes
47	Unigene41937	pen_UNK23	200	11.35	10.51	11.35	9.83	-	-	-	-	-	Yes
48	Unigene9233	pen_UNK24	306	11.01	10.47	11.01	10.41	-	-	-	-	-	Yes
49	Unigene38557	pen_TAO1-like	337	11.22	10.41	11.22	10.48	gi|168032282|ref|XP 001768648.1| predicted protein [Physcomitrella patens subsp. patens] XP_024397252.1 disease resistance protein TAO1-like [Physcomitrella patens]	-	-	-	-	Yes
50	Unigene42677	pen_BPC6-like	929	8.73	10.39	8.73	11.92	gi|148908473|gb|ABR17349.1| unknown [Picea sitchensis] gi|319718125|gb|ADV59364.1| GAGA-binding transcriptional activator [Picea sitchensis]	-	-	-	-	Yes
51	Unigene20525	pen_MYB1	1238	9.82	10.38	9.82	10.7	gi|224284214|gb|ACN39843.1| unknown [Picea sitchensis] gi|566212127|ref|XP 002323774.2| myb family transcription factor family protein [Populus trichocarpa]	K14491|1|3e-12|71.2|aly:ARALYDRAFT_915160|two-componentresponseregulatorARR-Bfamily	-	GO:0003677/DNA binding; GO:0003682/chromatin binding	-	Yes
52	Unigene40847	pen_UNK25	329	11.17	10.38	11.17	10.42	-	-	-	-	-	Yes
53	CL9235.Contig1	pen_UNK26	651	11.22	10.36	11.22	11.38	-	-	-	-	-	FP
54	Unigene40405	pen_UNK27	250	-9.5	-10.36	-9.5	-9.59	-	-	-	-	-	Yes
55	Unigene11149	pen_SPL1	1838	8.99	10.32	8.99	12.85	gi|168046334|ref|XP 001775629.1| predicted protein [Physcomitrella patens subsp. patens] gi|94448662|emb|CAI91303.1| squamosa promoter binding protein 1 [Physcomitrella patens]	-	GO:0043231/intracellular membrane-bounded organelle	GO:0003676/nucleic acid binding	GO:0009555/pollen development;GO:0003006/developmental process involved in reproduction;GO:0048236/plant-type spore development	Yes
56	*CL7475.Contig1	pen_UNK28	1032	-	10.31	-	12	-	-	-	-	-	Yes
57	Unigene24488	pen_UNK29	360	11.28	10.31	11.28	10.48	-	-	-	-	-	Yes
58	Unigene31174	pen_UNK30	629	-6.97	-10.26	-6.97	-10.26	-	-	-	-	-	Yes
59	Unigene5284	pen_UNK31	431	10.72	10.23	10.72	10.66	-	-	-	-	-	Yes
60	Unigene11397	pen_APL-like	1862	9.84	10.19	9.84	12.71	gi|168055985|ref|XP 001780003.1| predicted protein [Physcomitrella patens subsp. patens] gi|565364830|ref|XP 006349121.1| PRED: myb family transcription factor APL-like isoform X1 [Solanum tuberosum]	K14491|1|3e-11|68.9|sbi:SORBI_05g004150|two-componentresponseregulatorARR-Bfamily	-	-	GO:0006351/transcription, DNA-dependent	Yes
61	Unigene26727	pen_UNK32	243	7.19	10.19	7.19	9.79	-	-	-	-	-	FP
62	Unigene4454	pen_LRR-RLK1	419	10.56	10.19	10.56	10.58	gi|168033297|ref|XP 001769152.1| predicted protein [Physcomitrella patens subsp. patens] gi|723675666|ref|XP 004233867.2| PRED: LRR receptor-like serine/threonine-protein kinase FLS2 [Solanum lycopersicum]	K13420|1|2e-24|108|vvi:100253808|LRRreceptor-likeserine/threonine-proteinkinaseFLS2[EC:2.7.11.1]	-	GO:0016301/kinase activity	GO:0048856/anatomical structure development;GO:0009791/post-embryonic development	Yes
63	CL10404.Contig1	pen_UNK33	321	-10.04	-10.16	-10.04	-9.75	-	-	-	-	-	Yes
64	Unigene10513	pen_UPL2.3	869	9.39	10.16	9.39	11.6	gi|168038084|ref|XP 001771532.1| predicted protein [Physcomitrella patens subsp. patens] gi|255563544|ref|XP 002522774.1| E3 ubiquitin protein ligase upl2, putative [Ricinus communis]	K10592|1|2e-62|237|ppp:PHYPADRAFT_137606|E3ubiquitin-proteinligaseHUWE1[EC:6.3.2.19]	GO:0043231/intracellular membrane-bounded organelle;GO:0044444/cytoplasmic part	GO:0019787/small conjugating protein ligase activity	GO:0032446/protein modification by small protein conjugation	Yes
65	Unigene23273	pen_EXS-like	506	10.62	10.13	10.62	10.79	gi|356574479|ref|XP 003555374.1| leucine-rich repeat receptor protein kinase EXS-like [Glycine max]	K13420|1|1e-16|83.6|ath:AT5G46330|LRRreceptor-likeserine/threonine-proteinkinaseFLS2[EC:2.7.11.1]	GO:0016020/membrane	GO:0016301/kinase activity	-	Yes
66	CL284.Contig1	pen_CUL3A	521	10.2	10.12	10.2	10.83	gi|168059581|ref|XP 001781780.1| predicted protein [Physcomitrella patens subsp. patens] gi|30962109|emb|CAC85344.1| cullin 3a, partial [Arabidopsis thaliana]	K03869|1|2e-85|312|ppp:PHYPADRAFT_150129|cullin3	GO:0031461/cullin-RING ubiquitin ligase complex	GO:0019899/enzyme binding	GO:0009416/response to light stimulus;GO:0019941/modification-dependent protein catabolic process;GO:0009908/flower development	Yes
67	CL11009.Contig1	pen_RGGA	2256	-9.14	-10.1	-9.14	-9.68	gi|168030639|ref|XP 001767830.1| predicted protein [Physcomitrella patens subsp. patens] gi|566161474|ref|XP 002303373.2| nuclear RNA-binding family protein [Populus trichocarpa]	K13199|1|7e-25|114|ppp:PHYPADRAFT_233711|plasminogenactivatorinhibitor1RNA-bindingprotein	-	-	-	Yes
68	Unigene19707	pen_TUA2	374	11.39	10.08	11.39	10.42	gi|334261575|gb|AEG74028.1| alpha-tubulin [Pellia endiviifolia (species B)]	K07374|1|2e-70|261|ppp:PHYPADRAFT_108007|tubulinalpha	GO:0032991/macromolecular complex;GO:0015630/microtubule cytoskeleton	GO:0017111/nucleoside-triphosphatase activity;GO:0032561/guanyl ribonucleotide binding	GO:0043623/cellular protein complex assembly;GO:0009207;GO:0007017/microtubule-based process	Yes
69	CL3795.Contig1	pen_DNAJC2	3349	-9.24	-10.07	-9.24	-9.58	gi|728830300|gb|KHG09743.1| DnaJ subfamily C member 2 [Gossypium arboreum]	K09522|1|1e-107|389|rcu:RCOM_0519910|DnaJhomologsubfamilyCmember2	-	GO:0003677/DNA binding	-	Yes
70	Unigene14123	pen_UNK34	324	-8.55	-10.06	-8.55	-9.67	-	-	-	-	-	Yes
71	*Unigene37327	pen_UNK35	353	-	10.05	-	10.19	-	-	-	-	-	No
72	Unigene10597	pen_GSO1-like	308	10.76	10	10.76	9.95	gi|302783997|ref|XP 002973771.1| hypothetical protein SELMODRAFT 99902 [Selaginella moellendorffii] gi|357134470|ref|XP 003568840.1| PREDICTED: LRR receptor-like serine/threonine-protein kinase GSO1 [Brachypodium distachyon]	K13420|1|8e-10|60.1|aly:ARALYDRAFT_356368|LRRreceptor-likeserine/threonine-proteinkinaseFLS2[EC:2.7.11.1]	-	GO:0016301/kinase activity	-	Yes

## Sheet:   F_nat.gen. vs M_nat.gen  RPKM
Rank	Unigene ID	Pellia Male_nat.gen. [RPKM]	Pellia Female_nat.gen. [RPKM]	log2_fold change [F_nat.gen. /M_nat.gen.]	Up-Down-Regulation [F_nat.gen./ M_nat.gen.]	P-value	FDR	logFC.edgeR [F_nat.gen. /M_nat.gen.]	P-value.edgeR	FDR.edgeR
1	*Unigene12127	0.01	77.204	12.9145	Up	1.32931e-189	1.24067e-187	12.5226	1.76005e-12	1.77899e-09
2	CL993.Contig14	0.01	47.0476	12.1999	Up	5.89732e-122	3.33561e-120	11.8831	2.69401e-11	1.51688e-08
3	Unigene3827	0.01	45.577	12.1541	Up	0	0	13.353	4.96622e-14	1.30492e-10
4	*Unigene6417	0.01	44.137	12.1078	Up	0	0	13.2608	7.37263e-14	1.70932e-10
5	*CL10631.Contig1	0.01	43.6688	12.0924	Up	9.05864e-138	5.9147e-136	12.0599	1.26959e-11	8.77891e-09
6	Unigene3462	0.01	42.7831	12.0628	Up	0	0	13.353	4.96622e-14	1.30492e-10
7	*Unigene9390	0.01	38.4748	11.9097	Up	1.43451e-129	8.73468e-128	11.9709	1.86275e-11	1.12952e-08
8	CL2052.Contig1	0.01	38.3498	11.905	Up	5.23532e-83	2.01457e-81	11.3242	2.85472e-10	1.14812e-07
9	CL3341.Contig1	0.01	37.8686	11.8868	Up	2.4994e-90	1.04765e-88	11.4471	1.70794e-10	7.64961e-08
11	*Unigene24732	0.01	36.344	11.8275	Up	7.62944e-229	8.44745e-227	12.7949	5.45893e-13	7.41925e-10
12	CL2052.Contig2	0.01	33.8997	11.7271	Up	5.35996e-153	3.93785e-151	12.2119	6.62444e-12	5.11953e-09
13	CL2625.Contig1	0.01	33.8325	11.7242	Up	3.03826e-69	9.72948e-68	11.0602	8.82456e-10	3.10546e-07
14	Unigene3025	0.01	33.0127	11.6888	Up	0	0	14.2886	8.77424e-16	8.6457e-12
16	*Unigene4874	0.0526716	158.3	11.5533	Up	0	0	11.7753	7.03855e-16	8.6457e-12
17	*Unigene34063	0.01	29.1137	11.5075	Up	2.9471e-93	1.27398e-91	11.4935	1.41127e-10	6.54399e-08
19	*Unigene29760	0.01	28.6988	11.4868	Up	1.35911e-83	5.26009e-82	11.3344	2.74793e-10	1.14007e-07
20	*Unigene4240	0.01	27.76	11.4388	Up	3.59736e-113	1.91476e-111	11.7746	4.27733e-11	2.16137e-08
21	Unigene3842	0.01	27.5902	11.4299	Up	9.17206e-261	1.16376e-258	12.9838	2.43046e-13	4.23325e-10
22	*CL7575.Contig3	0.01	24.7221	11.2716	Up	1.02041e-176	8.83841e-175	12.4207	2.70421e-12	2.42235e-09
23	CL2052.Contig3	0.01	23.4289	11.1941	Up	3.14526e-86	1.25666e-84	11.3796	2.27876e-10	9.5548e-08
24	*Unigene27205	0.01	23.1856	11.179	Up	3.4894e-137	2.27203e-135	12.0537	1.2995e-11	8.83078e-09
25	Unigene38684	0.01	22.8879	11.1604	Up	3.59736e-113	1.91693e-111	11.7746	4.27733e-11	2.16137e-08
26	Unigene43178	0.01	22.1752	11.1147	Up	1.92919e-294	2.80395e-292	13.1595	1.14267e-13	2.50206e-10
27	Unigene13624	0.01	21.8386	11.0927	Up	1.79271e-219	1.9084e-217	12.7344	7.06643e-13	8.53628e-10
28	*Unigene8335	0.01	21.6987	11.0834	Up	2.67856e-124	1.54671e-122	11.9107	2.39689e-11	1.38928e-08
29	CL270.Contig1	0.01	21.4749	11.0684	Up	5.7602e-52	1.40404e-50	10.6413	4.9812e-09	1.48734e-06
30	CL270.Contig2	0.01	21.1463	11.0462	Up	2.53776e-78	9.22833e-77	11.2397	4.15063e-10	1.57301e-07
31	*CL9543.Contig2	0.01	21.0793	11.0416	Up	2.79598e-223	3.02443e-221	12.7593	6.38347e-13	8.31148e-10
32	Unigene3709	0.0156952	33.1493	11.0444	Up	0	0	11.2664	6.33385e-15	2.45881e-11
33	Unigene37991	0.0933502	192.759	11.0119	Up	0	0	11.3254	3.99175e-16	8.6457e-12
35	Unigene23723	0.01	19.4706	10.9271	Up	3.58246e-72	1.19873e-70	11.1206	6.74329e-10	2.46093e-07
36	Unigene38620	0.01	19.0244	10.8936	Up	2.85866e-117	1.56596e-115	11.8262	3.42641e-11	1.84998e-08
37	Unigene34156	0.01	18.1567	10.8263	Up	5.23532e-83	2.01622e-81	11.3242	2.85472e-10	1.14812e-07
38	Unigene9881	0.01	17.787	10.7966	Up	3.69328e-48	8.39635e-47	10.53	7.97371e-09	2.22891e-06
39	Unigene37231	0.01	17.7658	10.7949	Up	2.2529e-39	4.2087e-38	10.2348	2.6985e-08	6.44599e-06
40	Unigene31067	0.0245659	42.5673	10.7589	Up	0	0	10.9808	2.17165e-14	7.13278e-11
41	Unigene40839	0.01	17.3121	10.7576	Up	3.6123e-154	2.67481e-152	12.2229	6.3536e-12	5.00841e-09
42	*Unigene33541	0.01	17.1568	10.7446	Up	4.42166e-39	8.18208e-38	10.2238	2.80784e-08	6.66676e-06
43	Unigene35474	0.01	16.9992	10.7313	Up	1.00498e-188	9.2874e-187	12.5159	1.80544e-12	1.77899e-09
44	*Unigene21321	0.01	16.7547	10.7104	Up	3.7812e-118	2.09084e-116	11.8371	3.28966e-11	1.80081e-08
45	Unigene5562	0.01	16.6212	10.6988	Up	1.02326e-41	2.02095e-40	10.3196	1.90817e-08	4.76005e-06
46	Unigene23911	0.01	15.9256	10.6371	Up	4.16028e-87	1.67935e-85	11.3943	2.15662e-10	9.34079e-08
47	Unigene41937	0.01	14.6029	10.512	Up	5.29368e-30	7.79784e-29	9.83465	1.3606e-07	2.82247e-05
48	Unigene9233	0.01	14.2212	10.4738	Up	2.36804e-44	4.9696e-43	10.4094	1.32627e-08	3.39438e-06
49	Unigene38557	0.01	13.6063	10.4101	Up	1.07556e-46	2.36502e-45	10.4848	9.72528e-09	2.58995e-06
50	Unigene42677	0.01	13.3926	10.3872	Up	1.80519e-125	1.05801e-123	11.9243	2.24832e-11	1.32677e-08
51	Unigene20525	0.0490126	65.4655	10.3834	Up	0	0	10.6969	6.03375e-15	2.45881e-11
52	Unigene40847	0.01	13.3157	10.3789	Up	1.20655e-44	2.55492e-43	10.4191	1.28034e-08	3.29826e-06
53	CL9235.Contig1	0.01	13.1449	10.3603	Up	1.60255e-86	6.42471e-85	11.3845	2.23718e-10	9.48131e-08
55	Unigene11149	0.01	12.8233	10.3245	Up	4.81784e-237	5.55721e-235	12.8458	4.37737e-13	6.16178e-10
56	*CL7475.Contig1	0.01	12.7068	10.3114	Up	3.31974e-132	2.06696e-130	12.0001	1.62842e-11	1.00482e-08
57	Unigene24488	0.01	12.6559	10.3056	Up	2.11096e-46	4.62225e-45	10.4756	1.00588e-08	2.64305e-06
59	Unigene5284	0.01	11.9941	10.2281	Up	1.49537e-52	3.689e-51	10.6577	4.69047e-09	1.41122e-06
60	Unigene11397	0.01	11.7079	10.1933	Up	4.42766e-215	4.62942e-213	12.7051	8.01283e-13	9.28876e-10
61	Unigene26727	0.01	11.6583	10.1871	Up	4.00212e-29	5.7633e-28	9.79075	1.67623e-07	3.40551e-05
62	Unigene4454	0.01	11.7102	10.1936	Up	6.4617e-50	1.51903e-48	10.5825	6.37369e-09	1.86084e-06
64	Unigene10513	0.01	11.4269	10.1582	Up	2.76142e-100	1.28993e-98	11.5991	9.04371e-11	4.34693e-08
65	Unigene23273	0.01	11.1975	10.129	Up	1.57179e-57	4.21173e-56	10.7899	2.72199e-09	8.44761e-07
66	CL284.Contig1	0.01	11.1554	10.1235	Up	5.39728e-59	1.48523e-57	10.8266	2.31387e-09	7.238e-07
68	Unigene19707	0.24336	263.087	10.0782	Up	0	0	10.4237	1.79971e-15	1.41868e-11
71	*Unigene37327	0.01	10.5902	10.0485	Up	3.34286e-38	6.09452e-37	10.1904	3.29982e-08	7.78796e-06
72	Unigene10597	0.01	10.241	10.0001	Up	2.40438e-32	3.79288e-31	9.94556	8.71577e-08	1.85688e-05
10	Unigene19581	36.7773	0.01	-11.8446	Down	5.30198e-234	6.0268e-232	-12.3914	3.04616e-12	2.66803e-09
15	*CL691.Contig1	32.292	0.01	-11.657	Down	3.4887e-154	2.58737e-152	-11.7874	3.98749e-11	2.06793e-08
18	*Unigene13259	28.9954	0.01	-11.5016	Down	7.31236e-81	2.73971e-79	-10.8503	2.08116e-09	6.70438e-07
34	Unigene30783	19.9233	0.01	-10.9602	Down	9.61898e-130	5.87985e-128	-11.5371	1.15349e-10	5.41233e-08
54	Unigene40405	13.1064	0.01	-10.3561	Down	3.79644e-34	6.26239e-33	-9.58951	3.48017e-07	6.40969e-05
58	Unigene31174	12.2995	0.01	-10.2644	Down	1.26343e-79	4.66296e-78	-10.8279	2.25298e-09	7.1039e-07
63	CL10404.Contig1	11.4361	0.01	-10.1594	Down	3.61018e-38	6.57168e-37	-9.75329	1.86549e-07	3.65803e-05
67	CL11009.Contig1	142.334	0.129459	-10.1026	Down	0	0	-9.6755	5.29567e-15	2.45881e-11
69	CL3795.Contig1	18.7885	0.0174415	-10.0731	Down	0	0	-9.58485	1.71085e-13	3.37156e-10
70	Unigene14123	10.6748	0.01	-10.06	Down	5.28614e-36	9.13036e-35	-9.66742	2.60104e-07	4.95253e-05

## Sheet: F_iv.veg. vs M_iv.veg. RPKM
Rank	Unigene ID	Pellia Male_iv.veg. [RPKM]	Pellia Female_iv.veg. [RPKM]	log2_fold change [F_iv.veg. /M_iv.veg.]	Up-Down-Regulation [F_iv.veg./ M_iv.veg.]	P-value	FDR	logFC.edgeR [F_iv.veg. /M_iv.veg]	P-value.edgeR	FDR.edgeR
1	*Unigene12127	-	-	-	-	-	-	-	-	-
2	CL993.Contig14	0.121389	60.5287	8.96	Up	8.6287e-148	5.27106e-146	8.39159	3.29443e-10	1.29514e-07
3	Unigene3827	0.01	61.683	12.59	Up	0	0	13.2964	6.37028e-14	1.14126e-10
4	*Unigene6417	-	-	-	-	-	-	-	-	-
5	*CL10631.Contig1	-	-	-	-	-	-	-	-	-
6	Unigene3462	0.039843	35.2427	9.79	Up	3.27032e-263	3.5055e-261	9.21836	9.888e-12	6.60552e-09
7	*Unigene9390	-	-	8.8	-	-	-	-	-	-
8	CL2052.Contig1	0.145781	64.9926	-	Up	5.20054e-132	2.81381e-130	8.23014	6.58431e-10	2.27644e-07
9	CL3341.Contig1	0.132191	57.323	8.76	Up	2.27408e-128	1.201e-126	8.19017	7.73643e-10	2.60619e-07
11	*Unigene24732	-	-	-	-	-	-	-	-	-
12	CL2052.Contig2	0.01	67.0415	12.71	Up	2.70744e-289	3.19494e-287	12.7024	8.19471e-13	8.97185e-10
13	CL2625.Contig1	0.154441	30.5842	7.63	Up	4.35552e-58	1.0935e-56	7.05998	8.43362e-08	1.59044e-05
14	Unigene3025	0.0321454	44.1361	10.42	Up	0	0	9.92448	1.1098e-13	1.62006e-10
16	*Unigene4874	-	-	-	-	-	-	-	-	-
17	*Unigene34063	-	-	-	-	-	-	-	-	-
19	*Unigene29760	-	-	-	-	-	-	-	-	-
20	*Unigene4240	-	-	-	-	-	-	-	-	-
21	Unigene3842	0.01	45.366	12.15	Up	0	0	13.2081	9.31402e-14	1.52959e-10
22	*CL7575.Contig3	-	-	-	-	-	-	-	-	-
23	CL2052.Contig3	0.01	48.3935	12.24	Up	5.68086e-170	3.99146e-168	11.9328	2.1919e-11	1.30896e-08
24	*Unigene27205	-	-	-	-	-	-	-	-	-
25	Unigene38684	0.01	29.613	11.53	Up	3.84484e-140	2.23214e-138	11.6531	7.1555e-11	3.31796e-08
26	Unigene43178	0.0236163	29.7154	10.3	Up	0	0	9.72672	1.11641e-12	1.18925e-09
27	Unigene13624	0.0624566	23.4682	8.55	Up	3.91132e-221	3.4489e-219	8.05518	3.31884e-10	1.29514e-07
28	*Unigene8335	-	-	-	-	-	-	-	-	-
29	CL270.Contig1	0.01	39.536	11.95	Up	3.90902e-91	1.52705e-89	11.0285	9.90586e-10	3.22669e-07
30	CL270.Contig2	0.01	32.1149	11.65	Up	1.16687e-113	5.55739e-112	11.3493	2.59631e-10	1.08863e-07
31	*CL9543.Contig2	-	-	-	-	-	-	-	-	-
32	Unigene3709	0.0645568	52.6122	9.67	Up	0	0	9.2093	2.18861e-13	2.97454e-10
33	Unigene37991	0.0479955	154.17	11.65	Up	0	0	11.0787	3.32297e-15	1.87102e-11
35	Unigene23723	0.01	23.8914	11.22	Up	9.64518e-85	3.487e-83	10.9228	1.53007e-09	4.60351e-07
36	Unigene38620	0.0510591	33.6006	9.36	Up	1.84579e-195	1.45931e-193	8.79176	6.09103e-11	2.858e-08
37	Unigene34156	0.01	14.9298	10.54	Up	1.4489e-65	4.09522e-64	10.5492	7.23679e-09	1.80526e-06
38	Unigene9881	0.01	26.6796	11.38	Up	6.4971e-69	1.91959e-67	10.6218	5.45742e-09	1.39674e-06
39	Unigene37231	0.01	26.572	11.38	Up	3.95552e-56	9.6505e-55	10.3224	1.83822e-08	4.0251e-06
40	Unigene31067	0.0252608	46.7406	10.85	Up	0	0	10.283	1.02511e-13	1.61614e-10
41	Unigene40839	0.0352908	26.1628	9.53	Up	2.27784e-220	2.0041e-218	8.96363	2.91244e-11	1.61678e-08
42	*Unigene33541	-	-	-	-	-	-	-	-	-
43	Unigene35474	0.01	14.3043	10.48	Up	2.56554e-152	1.6169e-150	11.7739	4.27733e-11	2.25259e-08
44	*Unigene21321	-	-	-	-	-	-	-	-	-
45	Unigene5562	0.253635	30.2654	6.9	Up	2.1034e-68	6.17328e-67	6.40091	3.20567e-07	5.37653e-05
46	Unigene23911	0.0576656	38.241	9.37	Up	5.59168e-197	4.42968e-195	8.80285	5.76998e-11	2.77339e-08
47	Unigene41937	0.01	26.1377	11.35	Up	5.91394e-51	1.30225e-49	10.1811	3.29982e-08	6.88143e-06
48	Unigene9233	0.01	20.6037	11.01	Up	2.64564e-61	7.03758e-60	10.4511	1.07665e-08	2.52589e-06
49	Unigene38557	0.01	23.785	11.22	Up	9.66802e-78	3.21739e-76	10.7973	2.57731e-09	7.10364e-07
50	Unigene42677	0.0335814	14.2211	8.73	Up	2.4576e-125	1.2759e-123	8.15599	8.97741e-10	2.97341e-07
51	Unigene20525	0.0755988	68.3032	9.82	Up	0	0	9.34552	3.07376e-13	3.67118e-10
52	Unigene40847	0.01	23.0152	11.17	Up	1.76536e-73	5.51924e-72	10.7152	3.70844e-09	9.87596e-07
53	CL9235.Contig1	0.01	23.798	11.22	Up	1.40835e-149	8.68328e-148	11.7476	4.79351e-11	2.40287e-08
55	Unigene11149	0.0509202	25.8041	8.99	Up	0	0	8.51135	1.10347e-11	7.24866e-09
56	*CL7475.Contig1	-	-	-	-	-	-	-	-	-
57	Unigene24488	0.01	24.9056	11.28	Up	7.13778e-87	2.64297e-85	10.9589	1.31917e-09	4.12648e-07
59	Unigene5284	0.01	16.8334	10.72	Up	1.95325e-70	5.91147e-69	10.6536	4.69047e-09	1.2083e-06
60	Unigene11397	0.0170849	15.6502	9.84	Up	1.2404e-272	1.37022e-270	9.26881	7.96883e-12	5.60863e-09
61	Unigene26727	0.128383	18.7745	7.19	Up	1.08068e-42	2.0272e-41	6.62294	4.82764e-07	7.92819e-05
62	Unigene4454	0.01	15.1227	10.56	Up	1.31262e-61	3.50338e-60	10.4584	1.07665e-08	2.52589e-06
64	Unigene10513	0.0359	24.0623	9.39	Up	4.1822e-199	3.34643e-197	8.81823	5.41029e-11	2.66088e-08
65	Unigene23273	0.01	15.7158	10.62	Up	3.92756e-77	1.2919e-75	10.7858	2.72199e-09	7.39894e-07
66	CL284.Contig1	0.01	15.7158	10.2	Up	3.92756e-77	1.2919e-75	10.4145	1.28034e-08	2.93392e-06
68	Unigene19707	0.0834147	224.485	11.39	Up	0	0	10.8234	9.98287e-15	2.83841e-11
71	*Unigene37327	-	-	-	-	-	-	-	-	-
72	Unigene10597	0.01	17.384	10.76	Up	3.5835e-52	8.06957e-51	10.2156	2.92235e-08	6.22604e-06
10	Unigene19581	15.5484	0.0509358	-8.25	Down	8.12038e-91	3.15055e-89	-8.48552	1.01039e-09	3.2493e-07
15	*CL691.Contig1	-	-	-	-	-	-	-	-	-
18	*Unigene13259	-	-	-	-	-	-	-	-	-
34	Unigene30783	7.86068	0.01	-9.62	Down	2.35724e-48	4.94163e-47	-10.5372	7.97371e-09	1.96422e-06
54	Unigene40405	7.23773	0.01	-9.5	Down	5.45912e-18	5.07713e-17	-9.07492	2.86135e-06	0.000398507
58	Unigene31174	6.29894	0.0503689	-6.97	Down	1.01364e-36	1.66918e-35	-7.1988	2.13968e-07	3.73157e-05
63	CL10404.Contig1	10.4962	0.01	-10.04	Down	7.11962e-33	1.07085e-31	-9.97059	7.92742e-08	1.50943e-05
67	CL11009.Contig1	63.5005	0.112348	-9.14	Down	0	0	-9.54029	1.61427e-14	3.53471e-11
69	CL3795.Contig1	6.03634	0.01	-9.24	Down	1.2533e-193	9.79199e-192	-12.5543	1.55202e-12	1.42259e-09
70	Unigene14123	3.75521	0.01	-8.55	Down	2.47342e-12	1.75304e-11	-8.50364	2.52136e-05	0.00275282
